# Supplementary material for: Gene regulatory dynamics during the development of a paleopteran insect, the mayfly Cloeon dipterum
Source: Development. 2024 Oct 10;151(20):dev203017. doi: 10.1242/dev.203017 (PMC11491810; doi:10.1242/dev.203017)
Supplement: Table S1. Counts to all the identified consensus APREs before and after normalization and mean aggregation per stage. [file develop-151-203017-TableS1.xlsx]

## Sheet: raw_counts
peak_id	e10_1	e10_2	e12_1	e12_2	e14_1	e14_2	e4_1	e4_2	e6_1	e6_2	e8_1	e8_2
peak1	239	250	236	225	246	260	182	211	233	184	253	197
peak2	494	382	312	339	301	328	148	184	227	172	449	223
peak3	301	247	180	243	295	265	194	164	206	155	260	158
peak4	659	693	569	698	724	902	1238	741	1444	972	1013	1100
peak5	41	68	49	65	98	82	76	84	69	64	84	71
peak6	123	175	151	180	322	243	72	96	79	77	77	96
peak7	14	34	40	38	42	32	9	25	34	29	13	22
peak8	37	42	16	33	29	30	56	38	63	23	34	28
peak9	17	38	42	51	28	39	51	43	41	46	31	40
peak10	203	173	182	152	189	313	356	271	502	250	254	263
peak11	9	19	16	7	14	12	180	153	214	84	28	43
peak12	46	73	53	109	89	136	70	75	97	41	42	58
peak13	87	107	79	105	105	104	655	564	856	395	277	422
peak14	156	237	199	264	344	443	224	212	319	222	208	187
peak15	119	94	84	122	117	157	111	86	131	79	110	102
peak16	120	157	130	160	83	147	96	64	92	78	77	62
peak17	68	60	54	91	70	93	62	83	83	57	50	63
peak18	90	81	79	103	169	132	45	53	64	60	57	67
peak19	56	63	47	72	39	66	31	40	60	55	29	43
peak20	9	25	17	27	36	35	11	28	22	14	11	20
peak21	55	60	40	50	56	83	37	46	53	36	59	37
peak22	16	38	31	28	61	64	21	29	29	25	11	19
peak23	114	118	86	153	193	161	80	70	125	72	75	66
peak24	179	137	125	147	197	201	78	84	79	78	117	91
peak25	55	65	67	57	44	71	34	15	42	36	61	29
peak26	159	47	74	51	8	11	33	18	28	45	63	49
peak27	127	107	105	154	254	138	107	81	111	54	83	74
peak28	19	20	15	15	29	31	14	14	11	9	17	18
peak29	221	268	179	289	293	269	246	182	262	210	267	234
peak30	286	214	169	206	267	243	230	139	190	189	258	201
peak31	45	72	54	53	60	52	55	44	65	47	48	60
peak32	294	237	194	263	330	323	182	219	201	147	223	207
peak33	33	40	35	60	24	32	36	35	48	38	41	15
peak34	175	171	151	206	104	152	194	66	213	140	137	142
peak35	219	295	235	297	267	361	69	115	70	72	111	55
peak36	64	81	51	96	118	139	42	46	62	41	40	35
peak37	231	118	118	131	105	134	131	137	190	103	179	125
peak38	185	241	184	173	238	258	181	160	220	113	214	163
peak39	52	25	41	32	44	28	38	22	30	34	42	27
peak40	95	95	76	127	87	148	81	66	106	69	152	102
peak41	36	51	41	44	23	32	38	38	37	38	49	38
peak42	68	84	89	104	136	118	52	72	43	30	58	35
peak43	205	290	234	264	413	410	118	103	123	108	129	100
peak44	55	48	54	48	39	67	48	26	48	28	30	42
peak45	22	95	35	82	94	85	25	41	31	32	20	22
peak46	28	45	29	59	36	55	12	24	12	12	5	19
peak47	20	34	34	36	26	34	5	26	13	19	11	10
peak48	89	93	87	123	166	121	42	42	61	43	63	64
peak49	36	57	31	45	18	19	8	7	17	15	12	11
peak50	60	105	83	95	157	139	62	60	62	53	74	47
peak51	40	30	42	37	55	76	25	32	24	29	20	29
peak52	65	117	81	147	169	203	31	37	31	33	33	32
peak53	19	37	25	22	35	59	6	13	19	21	18	10
peak54	59	76	39	57	90	73	29	28	33	20	23	22
peak55	24	33	41	50	65	50	11	18	4	11	25	12
peak56	48	35	36	55	49	33	19	44	23	16	22	22
peak57	31	45	37	33	53	70	9	23	20	13	23	18
peak58	6	11	11	9	23	26	3	10	8	8	7	7
peak59	94	110	117	112	98	129	36	49	58	52	64	34
peak60	12	37	21	18	28	28	11	14	18	14	16	21
peak61	64	71	67	77	106	91	22	29	32	32	30	30
peak62	159	183	147	192	156	235	90	140	106	105	122	94
peak63	76	119	81	113	101	134	41	52	66	36	61	63
peak64	29	51	38	68	186	113	21	30	34	26	56	33
peak65	76	102	74	180	189	143	23	53	29	40	49	28
peak66	68	57	59	60	86	82	20	63	46	44	46	53
peak67	56	86	62	90	98	112	47	42	42	36	61	41
peak68	82	92	79	87	184	159	47	38	54	35	53	62
peak69	38	25	23	48	34	48	16	23	29	33	27	18
peak70	157	207	144	247	219	256	65	34	57	46	80	59
peak71	55	88	41	48	61	45	52	31	43	32	27	56
peak72	29	52	48	54	103	70	22	18	12	16	24	25
peak73	43	74	34	85	51	59	33	21	17	15	28	18
peak74	13	21	16	12	26	37	13	11	17	24	15	30
peak75	14	48	45	46	57	50	17	39	23	19	18	20
peak76	18	21	29	22	42	28	18	14	19	11	11	7
peak77	180	142	92	175	161	204	123	160	128	97	117	81
peak78	60	40	44	74	50	76	62	54	69	44	57	54
peak79	28	18	26	33	22	21	7	15	12	5	17	10
peak80	44	74	85	80	83	106	27	59	53	40	54	48
peak81	32	38	37	22	66	48	53	62	55	31	46	40
peak82	541	417	343	426	470	532	512	545	724	436	617	504
peak83	42	35	50	27	53	56	28	10	33	17	26	36
peak84	428	340	318	371	477	401	333	301	368	241	433	316
peak85	35	49	47	37	50	54	39	56	47	40	31	36
peak86	517	400	395	425	524	533	373	451	385	313	481	413
peak87	208	123	81	78	39	68	178	240	183	111	151	134
peak88	95	90	59	89	155	172	48	78	68	43	65	54
peak89	82	94	63	99	103	131	27	98	47	51	48	43
peak90	93	122	138	126	185	280	108	115	120	98	95	98
peak91	59	86	60	71	64	59	26	37	66	44	47	50
peak92	66	87	73	77	69	108	69	73	77	77	89	52
peak93	128	132	122	137	110	154	73	117	95	84	106	101
peak94	117	118	103	147	224	222	61	36	54	67	68	57
peak95	61	51	40	25	41	23	42	35	55	52	61	43
peak96	25	31	56	41	19	53	20	24	22	28	24	30
peak97	55	61	29	57	56	48	34	30	45	30	66	43
peak98	21	30	19	23	23	18	31	44	34	32	30	31
peak99	138	106	96	93	59	103	17	47	46	34	44	40
peak100	52	64	49	65	52	55	74	97	65	38	49	35
peak101	124	83	82	113	64	70	30	36	34	25	34	31
peak102	82	66	55	32	33	47	73	47	93	75	77	74
peak103	8	7	4	0	3	1	10	10	8	8	4	5
peak104	89	59	46	77	61	46	49	26	51	33	71	42
peak105	315	213	177	218	149	172	266	212	303	251	411	309
peak106	31	31	33	31	13	25	14	40	35	29	43	36
peak107	72	52	42	39	15	15	69	59	108	87	130	121
peak108	73	79	97	82	116	115	104	80	111	54	101	69
peak109	135	52	41	53	14	35	63	58	89	54	95	70
peak110	8	11	7	4	1	5	17	15	23	17	11	18
peak111	75	60	70	62	137	99	12	14	27	10	18	19
peak112	511	454	371	512	708	609	109	82	154	137	266	146
peak113	21	28	35	28	22	40	31	12	21	16	12	42
peak114	66	111	102	119	126	148	54	51	55	46	68	73
peak115	280	280	242	218	341	353	207	246	255	222	280	274
peak116	580	522	526	563	520	575	484	652	565	440	629	502
peak117	41	68	52	62	65	82	22	44	35	39	55	26
peak118	343	357	368	273	463	425	286	358	380	310	451	294
peak119	204	112	135	99	117	128	66	119	90	150	242	156
peak120	26	17	26	23	19	21	17	33	23	28	59	33
peak121	73	71	52	84	102	89	11	36	27	22	25	22
peak122	33	24	20	32	31	33	39	32	31	52	46	44
peak123	193	151	139	138	111	85	42	48	46	31	93	39
peak124	57	65	70	68	104	142	38	56	60	35	64	35
peak125	83	63	61	61	38	59	42	43	76	43	92	64
peak126	81	92	101	121	111	132	100	48	102	91	123	118
peak127	90	130	99	112	88	112	56	58	76	76	91	69
peak128	112	101	141	135	83	126	52	57	63	53	86	51
peak129	115	143	92	135	155	252	55	66	61	48	82	48
peak130	112	56	77	94	50	78	44	82	41	62	67	50
peak131	269	171	156	183	84	149	123	178	206	202	446	275
peak132	35	32	40	40	35	37	28	20	20	23	48	28
peak133	123	77	80	129	153	154	24	67	39	48	92	59
peak134	212	196	190	224	163	212	200	188	256	179	182	186
peak135	204	163	147	165	176	165	88	109	118	133	231	153
peak136	186	136	104	115	146	158	128	119	180	150	146	135
peak137	136	88	83	88	48	92	50	65	89	73	123	111
peak138	631	388	386	356	290	266	484	371	721	705	732	704
peak139	168	158	146	154	105	166	118	107	120	97	189	126
peak140	200	111	124	125	150	129	240	293	354	368	438	430
peak141	158	144	120	165	173	177	105	96	114	127	132	107
peak142	156	122	86	73	84	74	66	45	65	75	86	93
peak143	192	97	101	121	92	96	83	139	129	64	185	48
peak144	232	172	180	197	149	236	114	123	127	132	177	127
peak145	14	6	5	4	2	2	22	12	58	14	37	23
peak146	459	285	294	345	123	373	140	187	151	267	428	288
peak147	615	705	668	816	1132	1083	579	626	656	514	616	528
peak148	53	49	45	40	50	54	235	291	307	130	137	152
peak149	110	59	49	62	30	51	96	116	113	90	88	75
peak150	30	32	16	25	13	22	98	119	145	62	106	115
peak151	131	83	89	94	44	77	40	95	76	84	92	49
peak152	158	58	63	65	23	40	166	195	155	193	214	203
peak153	84	62	57	64	55	68	98	109	160	93	81	80
peak154	20	5	15	20	5	7	28	26	37	21	19	22
peak155	88	46	49	61	29	46	55	45	93	79	84	85
peak156	130	73	69	89	84	108	53	98	73	68	83	61
peak157	409	271	242	405	212	286	147	178	162	139	269	166
peak158	8	12	8	10	18	14	6	11	5	6	4	8
peak159	176	86	57	89	50	68	58	49	79	37	102	67
peak160	59	23	50	37	18	24	31	47	32	35	57	42
peak161	345	344	296	367	348	393	223	255	267	346	468	414
peak162	59	45	45	41	22	28	46	54	61	31	64	45
peak163	203	113	128	126	79	111	95	116	122	106	157	101
peak164	347	172	190	193	89	117	95	52	94	66	147	95
peak165	275	255	214	264	250	293	192	177	238	106	167	72
peak166	109	63	62	73	70	48	78	96	105	71	100	86
peak167	127	113	110	103	86	99	68	80	71	39	56	30
peak168	54	33	35	21	24	22	388	220	384	169	125	101
peak169	260	170	157	184	143	154	141	143	196	139	200	174
peak170	126	126	95	108	100	91	76	96	81	66	107	55
peak171	79	63	51	62	64	92	106	84	97	60	50	75
peak172	84	57	67	71	37	53	211	328	307	79	74	71
peak173	35	29	15	29	31	29	25	25	38	24	59	39
peak174	148	144	102	121	65	113	58	62	79	49	95	46
peak175	81	117	71	104	82	125	21	60	44	37	82	48
peak176	302	288	225	278	217	354	146	187	202	183	194	168
peak177	40	16	33	30	11	19	40	48	36	46	61	44
peak178	60	26	14	25	12	18	26	53	36	33	58	27
peak179	139	186	173	220	360	326	133	118	155	96	114	111
peak180	92	48	51	63	49	58	58	96	91	64	195	121
peak181	47	33	18	28	17	45	25	38	30	41	71	48
peak182	355	209	204	220	115	185	139	145	194	229	329	243
peak183	284	201	156	271	66	127	124	97	129	95	171	111
peak184	269	102	96	104	41	67	117	128	166	121	226	131
peak185	220	182	166	158	224	178	62	120	96	86	101	100
peak186	60	48	34	65	38	85	44	101	68	57	82	47
peak187	527	460	407	456	560	545	309	337	399	339	473	413
peak188	107	159	129	149	151	185	105	136	139	119	93	137
peak189	726	673	632	619	799	745	571	666	630	566	765	592
peak190	566	648	404	595	560	694	364	643	573	517	607	446
peak191	591	524	491	540	579	692	500	474	632	563	692	531
peak192	55	98	51	84	52	76	20	22	33	32	41	25
peak193	7	8	11	6	9	22	5	21	15	18	7	15
peak194	251	207	158	246	468	384	97	115	173	153	194	186
peak195	13	24	12	12	59	38	8	8	8	17	8	21
peak196	87	176	81	143	136	171	93	69	126	107	102	88
peak197	436	486	295	453	491	512	323	278	415	372	539	364
peak198	283	331	189	265	331	318	197	214	290	265	330	280
peak199	247	264	173	261	153	273	96	139	135	148	164	147
peak200	622	464	361	440	209	315	559	418	882	825	1023	769
peak201	158	98	74	94	37	80	320	233	384	443	345	312
peak202	356	268	252	302	315	345	257	191	303	228	309	300
peak203	156	145	100	134	172	131	89	107	145	126	174	129
peak204	98	106	79	71	89	98	114	69	71	81	92	91
peak205	354	325	268	277	384	334	249	222	289	261	289	250
peak206	157	237	150	181	292	298	77	149	96	58	69	69
peak207	47	70	95	80	133	112	54	115	41	31	65	56
peak208	50	76	71	89	83	72	26	80	36	32	37	41
peak209	99	161	113	114	134	169	121	132	118	106	111	89
peak210	70	60	49	86	139	139	17	24	35	42	32	24
peak211	94	100	83	99	123	151	42	49	46	49	54	47
peak212	37	65	66	74	87	112	26	36	31	36	38	36
peak213	44	50	42	63	66	46	18	24	32	24	37	43
peak214	20	21	33	25	50	45	10	18	15	19	20	20
peak215	147	95	90	133	142	207	70	82	106	65	63	73
peak216	74	97	75	78	79	84	17	41	36	34	41	25
peak217	18	36	30	36	9	24	11	13	19	20	11	7
peak218	23	18	26	26	55	41	27	21	22	28	27	27
peak219	60	65	48	50	235	149	65	64	66	40	47	29
peak220	145	193	118	226	240	277	59	114	85	62	88	89
peak221	75	73	52	82	26	46	28	55	31	46	41	29
peak222	200	133	107	146	33	107	294	215	289	217	274	246
peak223	546	635	536	527	552	660	475	619	514	447	559	428
peak224	110	136	115	92	146	111	91	86	123	99	111	110
peak225	517	443	433	445	587	612	357	357	454	382	414	388
peak226	869	742	717	854	933	926	512	515	598	493	751	634
peak227	81	62	36	36	41	59	81	50	89	74	76	48
peak228	140	111	91	89	126	165	38	51	57	71	102	71
peak229	962	468	466	484	327	403	403	218	505	373	665	409
peak230	852	701	581	791	434	786	260	229	271	233	462	280
peak231	112	163	95	135	98	129	86	57	108	66	89	92
peak232	76	34	28	30	20	35	26	24	19	65	72	56
peak233	18	10	6	6	6	9	3	2	6	6	11	10
peak234	65	35	17	33	61	54	40	20	39	23	90	50
peak235	143	139	112	145	119	162	105	75	150	95	120	103
peak236	52	32	28	47	20	42	32	45	34	32	63	48
peak237	495	184	253	233	203	198	176	116	204	161	400	217
peak238	612	495	502	578	771	730	265	242	347	247	434	330
peak239	802	602	606	665	558	654	466	468	619	370	653	459
peak240	30	26	18	30	4	14	161	172	213	119	69	84
peak241	330	148	151	182	97	112	492	366	616	452	561	480
peak242	357	107	139	144	62	53	237	148	268	186	207	204
peak243	141	113	111	116	85	84	25	32	61	72	110	105
peak244	283	142	154	126	149	138	48	50	53	31	124	42
peak245	253	124	119	118	97	104	31	22	61	40	163	76
peak246	16	13	15	5	6	5	3	4	4	3	5	5
peak247	223	210	187	291	141	210	53	66	82	53	119	91
peak248	28	40	33	10	39	32	311	232	302	159	74	119
peak249	84	94	60	93	51	85	69	69	91	64	72	89
peak250	27	27	32	23	16	30	14	51	32	25	24	40
peak251	1013	924	800	882	1098	993	866	890	953	696	952	849
peak252	80	116	90	92	150	158	44	81	53	66	117	93
peak253	45	61	61	72	75	125	40	58	54	35	38	55
peak254	82	48	55	54	37	56	48	25	41	58	131	73
peak255	66	37	44	67	38	49	26	39	34	28	45	42
peak256	67	45	53	59	36	48	29	23	37	20	89	43
peak257	11	36	24	18	38	33	17	15	16	37	19	18
peak258	38	36	25	23	20	28	60	38	99	103	91	113
peak259	36	34	16	23	19	33	33	42	17	36	30	20
peak260	77	81	74	76	120	166	54	66	93	48	70	45
peak261	39	45	34	58	37	42	15	41	27	14	24	32
peak262	273	248	235	222	343	304	163	158	199	168	236	184
peak263	19	39	21	30	50	53	11	38	32	28	28	20
peak264	24	31	28	40	71	36	24	25	29	23	19	23
peak265	61	55	54	46	74	56	30	25	28	19	42	19
peak266	27	18	27	26	16	14	11	8	6	7	6	9
peak267	60	80	55	93	61	53	26	31	31	26	36	25
peak268	17	36	35	47	42	50	8	18	18	20	47	24
peak269	64	87	47	75	97	103	21	37	31	19	29	41
peak270	4	16	16	17	29	29	4	6	14	6	7	7
peak271	28	78	44	62	132	95	17	23	25	25	27	30
peak272	25	49	25	18	20	24	31	44	30	28	38	44
peak273	81	115	84	101	95	104	53	45	60	36	53	49
peak274	59	55	54	64	40	67	31	18	24	30	36	29
peak275	28	55	34	49	44	50	7	6	6	19	15	10
peak276	32	55	42	54	41	48	13	16	22	13	7	7
peak277	66	90	62	115	125	97	26	44	26	37	29	19
peak278	67	101	130	122	244	198	12	19	35	22	26	16
peak279	68	107	103	132	219	185	2	9	2	10	17	8
peak280	32	103	82	81	107	112	25	21	25	12	37	15
peak281	128	136	84	129	144	164	31	34	48	45	78	55
peak282	67	65	58	66	48	67	26	25	34	25	34	36
peak283	191	168	142	189	221	222	47	77	73	91	79	66
peak284	45	69	48	59	38	50	41	44	39	39	50	36
peak285	81	191	194	191	377	269	9	18	26	29	29	28
peak286	28	36	54	55	83	68	6	13	16	9	15	20
peak287	71	94	84	135	87	116	32	54	58	58	70	79
peak288	27	35	33	37	35	29	8	20	12	12	7	7
peak289	29	48	33	44	48	41	11	11	3	21	17	14
peak290	264	240	232	264	493	449	95	94	145	122	183	133
peak291	65	73	80	85	72	118	27	23	36	29	35	19
peak292	12	31	29	30	48	37	19	22	10	13	14	15
peak293	97	109	132	95	120	166	118	109	104	98	119	76
peak294	97	79	84	59	130	77	86	47	65	48	94	56
peak295	11	67	54	84	102	75	8	10	18	9	5	20
peak296	20	22	30	41	46	46	13	9	19	6	2	4
peak297	43	53	40	45	29	46	37	59	60	44	45	40
peak298	21	44	38	48	42	54	12	7	10	4	2	11
peak299	30	73	60	71	73	88	7	17	17	14	9	14
peak300	13	11	26	17	27	14	4	3	6	5	3	9
peak301	172	146	129	183	122	135	21	21	39	33	49	32
peak302	8	8	10	9	12	8	6	2	7	2	3	5
peak303	117	92	88	79	107	90	103	83	117	75	80	69
peak304	53	35	48	45	51	39	34	24	33	27	48	41
peak305	21	45	43	45	63	49	18	42	9	8	14	15
peak306	97	120	104	137	138	174	76	82	80	85	81	73
peak307	129	136	113	140	139	136	26	41	24	34	26	28
peak308	87	56	75	59	32	41	35	12	26	34	65	44
peak309	38	47	13	30	24	21	30	36	28	26	25	21
peak310	40	16	25	36	25	42	13	12	13	13	12	6
peak311	112	82	97	103	76	80	30	23	38	42	49	39
peak312	51	84	63	58	57	67	2	4	3	2	9	9
peak313	44	66	48	84	91	75	55	63	65	56	60	74
peak314	192	235	199	227	168	176	16	22	30	25	15	25
peak315	93	139	112	162	110	128	22	13	16	4	13	5
peak316	87	87	71	72	88	80	26	19	39	38	36	30
peak317	31	56	38	52	82	66	14	17	16	18	26	23
peak318	48	66	55	98	82	67	34	36	23	9	34	24
peak319	132	120	102	159	106	100	27	19	20	19	42	21
peak320	63	64	76	76	83	69	12	25	22	17	30	17
peak321	36	64	51	68	70	53	8	10	14	10	18	14
peak322	41	88	57	87	95	108	26	28	35	20	34	26
peak323	40	69	93	77	54	60	22	16	22	18	30	21
peak324	58	119	81	106	227	167	48	34	51	38	59	42
peak325	119	121	113	116	115	85	13	24	25	18	30	21
peak326	213	518	437	601	1096	721	95	106	93	78	145	101
peak327	45	83	70	73	87	83	25	22	36	16	35	29
peak328	37	44	48	46	105	56	17	16	26	22	33	30
peak329	63	62	66	56	41	54	31	30	19	33	38	37
peak330	46	57	46	46	51	38	6	3	9	6	16	12
peak331	62	101	81	128	122	119	24	43	38	22	52	61
peak332	58	68	59	34	68	62	8	9	6	10	24	10
peak333	69	48	23	51	43	37	34	27	26	12	28	29
peak334	18	22	17	26	27	33	3	5	13	9	13	16
peak335	26	45	30	64	40	33	31	16	38	30	27	28
peak336	21	40	12	16	18	20	6	12	24	20	15	16
peak337	60	49	43	59	52	58	12	16	23	31	30	32
peak338	54	54	65	53	48	36	15	21	23	15	39	36
peak339	102	106	122	120	148	144	331	128	395	173	182	147
peak340	30	40	34	49	34	36	10	13	9	7	12	15
peak341	63	66	55	67	65	51	16	18	36	28	28	26
peak342	45	56	42	50	60	58	16	19	30	15	21	19
peak343	49	53	35	42	36	49	20	21	31	29	28	34
peak344	33	51	35	35	23	20	23	12	12	19	17	14
peak345	63	67	56	65	43	62	33	39	30	29	40	24
peak346	94	105	106	100	107	93	155	126	136	78	60	84
peak347	72	83	51	64	62	57	18	26	28	27	42	30
peak348	67	148	100	176	325	306	33	38	49	32	28	32
peak349	337	457	436	483	745	607	246	145	237	126	157	157
peak350	57	104	105	121	79	103	45	40	51	38	33	28
peak351	15	35	23	38	56	54	13	4	12	7	9	14
peak352	16	32	29	50	35	40	15	15	11	12	21	17
peak353	78	88	75	90	103	91	32	49	48	34	34	38
peak354	118	116	77	179	116	150	28	31	41	52	63	44
peak355	11	8	12	13	1	5	3	3	3	2	2	4
peak356	65	62	53	49	37	43	10	24	18	20	18	18
peak357	48	56	38	37	24	23	18	10	10	11	20	21
peak358	31	43	26	54	56	36	13	7	23	12	17	22
peak359	20	31	20	30	50	45	15	16	20	14	11	20
peak360	112	153	135	212	198	182	46	60	50	43	56	49
peak361	58	101	64	121	110	106	26	35	32	25	55	28
peak362	43	42	67	54	41	72	36	48	37	50	56	35
peak363	97	90	85	93	106	76	65	45	61	44	71	53
peak364	70	114	85	112	204	133	30	41	35	21	30	30
peak365	63	83	54	59	57	55	53	62	64	46	36	66
peak366	4	10	5	10	7	9	5	6	1	6	1	4
peak367	34	34	57	74	52	50	27	28	28	26	18	24
peak368	14	21	16	29	13	11	27	23	22	16	16	18
peak369	163	137	173	144	97	140	100	105	103	75	121	76
peak370	77	104	72	92	106	82	41	66	45	37	43	33
peak371	36	60	47	47	55	74	20	42	23	29	21	18
peak372	27	49	35	51	28	46	25	36	21	33	51	28
peak373	9	21	7	7	21	29	6	14	4	9	8	10
peak374	155	218	151	195	186	213	47	79	95	57	70	75
peak375	17	29	30	30	34	32	8	14	17	14	14	10
peak376	28	38	40	56	74	72	15	23	16	30	31	21
peak377	28	72	58	56	31	27	16	11	4	10	14	16
peak378	136	176	147	213	161	166	38	32	42	33	77	33
peak379	88	124	124	164	173	157	22	14	52	46	34	24
peak380	51	90	57	98	70	74	91	81	77	68	67	52
peak381	55	47	67	58	60	64	19	31	28	10	20	12
peak382	23	57	32	55	57	56	22	19	28	31	33	17
peak383	29	20	29	32	66	39	11	26	18	15	10	17
peak384	126	124	93	146	151	161	42	49	52	58	78	29
peak385	18	16	11	21	11	15	5	13	7	8	9	5
peak386	133	160	177	207	156	175	71	64	95	69	101	61
peak387	154	131	100	114	121	114	113	77	79	83	124	77
peak388	75	80	65	98	92	104	6	9	19	24	17	26
peak389	14	23	19	20	25	39	28	23	30	21	24	24
peak390	77	128	101	109	197	201	27	34	40	41	31	24
peak391	31	41	37	34	10	23	14	9	18	21	27	18
peak392	82	88	72	82	49	81	38	30	41	34	55	23
peak393	47	85	58	58	32	67	10	27	12	12	21	19
peak394	8	8	7	8	4	10	1	1	6	5	3	7
peak395	313	328	308	405	552	497	124	109	156	146	212	132
peak396	28	24	45	17	25	31	13	13	26	19	20	9
peak397	98	103	79	83	96	90	29	19	33	29	32	25
peak398	79	69	60	52	46	52	93	42	92	102	113	107
peak399	10	18	18	32	32	35	8	12	8	12	14	9
peak400	86	81	67	76	88	138	20	27	40	46	60	54
peak401	56	67	75	82	41	59	28	36	19	33	25	22
peak402	42	86	44	95	81	67	28	24	35	32	49	28
peak403	32	58	31	51	96	101	8	33	21	25	23	27
peak404	5	8	12	15	10	4	2	16	6	9	7	6
peak405	47	65	46	48	31	43	11	19	21	22	19	19
peak406	47	58	36	41	31	53	27	19	21	25	21	26
peak407	93	73	94	99	81	76	48	25	46	63	73	86
peak408	34	63	66	75	38	65	22	33	18	36	25	16
peak409	69	109	94	105	82	67	21	16	29	12	14	20
peak410	41	63	62	59	42	66	14	15	19	25	20	32
peak411	13	39	29	34	35	58	13	25	16	13	30	19
peak412	67	107	129	150	175	141	12	27	31	22	32	33
peak413	89	153	92	125	124	105	26	34	41	41	58	42
peak414	256	429	382	410	747	590	71	77	59	56	86	68
peak415	148	163	192	173	250	195	19	30	18	16	34	24
peak416	229	261	247	275	184	237	63	85	61	46	86	72
peak417	376	223	252	241	77	107	16	20	21	21	80	52
peak418	789	305	391	311	233	251	79	64	107	78	181	112
peak419	346	202	227	251	176	225	48	55	55	46	98	60
peak420	144	89	96	101	75	86	39	12	31	27	47	26
peak421	189	137	157	145	118	124	49	66	53	58	83	58
peak422	95	84	78	107	57	76	21	21	12	15	28	12
peak423	69	87	97	81	86	124	14	24	9	19	35	16
peak424	71	104	81	94	92	77	34	17	30	32	40	37
peak425	31	46	38	48	39	46	24	44	29	15	31	29
peak426	97	68	92	101	52	88	61	36	65	55	73	38
peak427	158	222	159	167	133	142	121	94	87	47	108	86
peak428	108	141	143	154	164	154	60	82	55	54	56	61
peak429	54	72	70	59	85	69	10	16	19	16	14	17
peak430	26	26	24	22	29	31	6	16	14	18	30	19
peak431	167	265	262	262	402	346	52	38	71	41	51	36
peak432	18	36	37	29	25	32	5	5	8	6	5	8
peak433	33	52	30	31	38	42	21	33	37	27	38	27
peak434	82	133	99	126	115	113	45	70	64	11	64	50
peak435	69	69	58	55	116	92	26	21	39	27	27	35
peak436	240	273	182	318	257	310	116	129	142	81	147	113
peak437	68	66	73	80	67	93	55	48	62	31	39	46
peak438	456	445	415	468	523	518	330	479	364	291	408	287
peak439	118	147	125	162	166	177	47	111	45	42	52	43
peak440	24	8	31	22	7	22	4	12	16	15	15	5
peak441	241	189	189	163	60	130	316	314	351	162	311	190
peak442	314	324	224	254	347	305	268	279	250	230	312	249
peak443	41	104	79	73	129	131	27	76	56	31	56	45
peak444	29	76	59	65	33	42	39	36	28	34	27	31
peak445	120	129	136	169	168	192	76	65	79	64	99	63
peak446	22	37	31	28	20	26	34	28	52	23	30	34
peak447	674	539	452	580	642	594	490	402	446	453	589	443
peak448	366	365	314	350	403	398	317	284	312	252	380	279
peak449	12	6	9	6	12	5	10	2	6	6	10	10
peak450	212	203	188	217	243	243	184	152	222	184	250	172
peak451	42	68	62	64	31	57	17	25	10	14	20	7
peak452	47	46	37	37	43	34	14	17	28	21	24	25
peak453	28	60	57	50	77	66	19	20	36	13	33	16
peak454	31	40	33	38	49	42	118	65	65	68	44	48
peak455	24	75	27	55	64	68	11	20	14	19	23	13
peak456	39	56	50	50	37	38	46	34	37	43	35	47
peak457	481	354	335	453	416	392	377	269	363	312	440	332
peak458	218	191	185	175	195	205	166	109	206	158	230	159
peak459	253	218	249	199	256	243	230	150	200	165	240	188
peak460	409	406	330	416	452	386	295	225	308	287	392	279
peak461	64	77	58	55	105	81	67	59	95	69	74	55
peak462	120	103	90	106	114	104	83	60	105	81	113	90
peak463	35	20	20	12	0	11	130	97	151	16	59	28
peak464	327	280	265	287	353	274	238	161	246	203	333	192
peak465	86	48	53	55	42	44	47	42	32	33	48	43
peak466	47	71	63	66	69	58	18	26	41	19	33	23
peak467	28	43	63	39	65	66	14	12	24	21	15	20
peak468	28	53	21	64	94	91	32	57	61	29	27	26
peak469	51	73	58	68	90	89	22	33	43	32	23	21
peak470	13	19	10	21	27	18	6	2	4	7	13	13
peak471	64	89	91	133	167	97	34	44	41	27	34	40
peak472	35	37	36	31	48	32	20	19	19	12	20	33
peak473	7	17	18	14	20	17	5	7	5	2	8	9
peak474	56	81	55	56	135	105	31	15	37	26	34	22
peak475	138	227	170	215	254	217	77	103	102	80	96	82
peak476	76	99	63	93	97	126	38	42	43	33	43	43
peak477	42	56	59	71	76	78	22	14	28	23	33	26
peak478	43	78	61	72	91	77	19	28	22	21	22	23
peak479	42	104	80	115	92	104	45	46	66	25	46	37
peak480	18	35	35	28	16	39	28	42	31	22	25	22
peak481	25	40	43	45	53	35	17	11	17	12	16	17
peak482	57	65	46	53	45	54	20	20	37	30	45	29
peak483	198	261	201	295	399	337	50	52	56	55	86	59
peak484	28	36	26	54	33	37	9	12	17	19	20	21
peak485	56	66	53	86	71	97	48	21	34	31	43	37
peak486	66	112	83	126	140	122	32	43	21	54	24	26
peak487	55	73	65	61	68	74	22	22	32	20	30	23
peak488	36	78	65	55	48	63	9	16	15	22	22	14
peak489	67	78	93	116	102	77	51	34	41	19	58	35
peak490	82	120	114	114	168	135	51	45	66	65	89	70
peak491	102	157	111	133	129	152	62	127	101	101	49	63
peak492	58	53	66	48	75	69	37	34	38	49	80	64
peak493	35	50	55	72	31	33	16	33	12	8	6	23
peak494	90	92	69	97	109	122	23	48	40	30	36	47
peak495	43	64	80	69	84	97	25	23	17	11	21	21
peak496	83	80	60	95	86	86	40	52	44	35	42	40
peak497	20	62	43	46	80	40	10	19	11	15	5	12
peak498	106	197	145	215	138	200	54	52	68	26	58	65
peak499	51	88	45	62	55	47	12	26	18	16	24	13
peak500	46	75	38	53	56	65	28	18	37	18	43	22
peak501	86	107	98	125	130	108	51	59	61	32	64	51
peak502	13	13	11	15	27	35	14	10	5	13	22	6
peak503	31	66	46	23	78	58	12	14	17	15	34	16
peak504	80	97	68	82	98	85	36	37	37	43	66	44
peak505	29	81	39	55	63	60	9	19	30	25	25	26
peak506	25	33	36	37	47	38	9	11	11	14	23	12
peak507	34	50	58	56	77	87	14	10	20	21	22	23
peak508	80	80	60	78	103	84	22	16	46	33	20	26
peak509	9	5	3	3	3	9	10	7	5	6	2	3
peak510	339	417	347	378	416	414	267	150	231	182	310	231
peak511	307	332	285	248	391	350	239	192	253	193	290	226
peak512	910	746	644	814	1003	958	571	498	638	485	841	601
peak513	55	50	42	47	68	82	51	67	51	40	69	72
peak514	38	21	19	22	14	25	12	18	27	23	30	19
peak515	61	78	61	92	57	94	20	23	22	29	47	34
peak516	57	32	42	44	25	43	34	27	24	41	60	47
peak517	24	22	33	43	14	22	15	8	19	16	12	18
peak518	110	129	109	189	102	138	76	60	59	51	67	60
peak519	45	39	31	35	45	52	18	22	13	15	19	15
peak520	43	43	59	46	63	45	10	20	12	18	13	25
peak521	179	170	138	140	172	177	46	59	74	80	102	96
peak522	106	63	83	83	62	78	40	40	36	43	95	83
peak523	340	212	208	196	98	154	264	231	318	233	333	254
peak524	47	29	46	26	11	22	16	15	19	19	27	25
peak525	27	57	61	47	63	123	39	61	39	41	31	21
peak526	414	242	218	242	174	236	171	136	214	132	230	132
peak527	117	126	87	98	114	114	185	156	162	149	244	160
peak528	256	155	138	123	103	120	76	77	112	45	141	59
peak529	91	95	82	90	27	62	85	100	117	76	134	93
peak530	124	143	85	136	120	130	41	110	103	79	167	94
peak531	135	129	132	155	94	130	162	101	221	175	139	187
peak532	4	18	8	6	13	7	64	65	87	65	20	24
peak533	80	77	71	67	49	78	89	86	130	65	102	64
peak534	111	131	120	125	160	147	44	40	45	30	54	41
peak535	152	60	68	66	47	75	332	243	494	232	372	279
peak536	139	64	53	72	72	70	647	342	643	487	508	509
peak537	182	144	144	170	122	185	471	426	621	528	501	564
peak538	354	256	239	287	176	213	456	314	630	500	555	513
peak539	121	115	72	112	61	100	31	36	39	46	73	47
peak540	23	18	12	22	10	12	6	2	6	5	14	11
peak541	40	16	25	14	17	20	146	142	202	63	67	107
peak542	176	164	141	135	158	143	114	113	139	109	203	151
peak543	909	765	664	859	929	911	544	516	678	507	739	597
peak544	262	144	134	124	159	146	135	165	200	164	213	191
peak545	123	226	120	191	301	236	59	72	91	78	94	54
peak546	62	75	61	97	50	60	24	40	47	23	44	40
peak547	40	43	60	38	32	30	11	17	19	28	41	28
peak548	52	63	48	54	54	65	26	33	29	17	25	18
peak549	23	31	34	33	39	43	8	16	9	12	12	13
peak550	6	42	24	20	101	43	8	5	12	15	2	13
peak551	68	64	44	49	48	62	36	38	43	47	65	29
peak552	66	89	92	92	102	78	32	47	31	30	29	28
peak553	522	454	373	425	528	463	394	299	380	338	516	369
peak554	365	423	438	479	918	588	174	120	168	102	187	127
peak555	20	73	73	73	147	134	10	19	11	12	6	11
peak556	29	81	55	33	33	74	49	57	49	45	47	29
peak557	167	284	183	240	81	235	80	46	70	57	85	58
peak558	125	188	146	205	111	161	40	51	73	51	68	39
peak559	93	134	127	142	122	141	47	64	58	42	64	60
peak560	43	47	26	41	51	40	17	9	29	10	24	25
peak561	30	30	42	50	20	34	21	16	28	32	31	18
peak562	143	176	158	129	199	142	116	97	87	75	138	98
peak563	165	177	143	152	239	179	106	105	151	85	151	129
peak564	253	362	332	326	480	250	155	214	191	218	316	258
peak565	439	343	266	332	360	348	258	212	300	253	395	299
peak566	35	38	27	34	24	32	16	12	29	33	17	26
peak567	7	27	22	12	18	11	27	31	25	17	25	16
peak568	111	145	121	165	109	146	61	43	74	69	94	94
peak569	269	349	373	424	595	443	96	59	104	81	125	95
peak570	47	79	64	50	46	61	81	69	68	44	66	71
peak571	122	113	111	107	139	148	96	72	120	92	111	103
peak572	18	21	13	11	13	20	12	8	13	18	18	10
peak573	232	192	167	206	209	204	162	113	133	149	206	143
peak574	237	185	213	197	230	242	184	137	173	159	238	157
peak575	363	275	293	319	377	389	283	230	316	225	338	271
peak576	4	16	9	5	26	20	20	14	11	29	9	20
peak577	146	116	113	124	127	166	111	101	104	84	116	88
peak578	45	46	48	44	22	36	23	19	22	21	39	23
peak579	35	42	38	28	62	49	20	20	14	16	22	7
peak580	388	542	361	529	680	637	209	147	228	204	297	210
peak581	61	92	72	62	76	73	14	20	31	13	31	25
peak582	84	216	185	226	479	397	51	56	45	47	40	44
peak583	71	102	83	89	104	112	79	79	82	53	78	70
peak584	50	52	41	43	28	41	34	19	21	20	40	36
peak585	245	210	201	202	261	231	171	132	147	158	231	160
peak586	85	73	98	87	122	93	70	57	58	63	110	58
peak587	92	84	79	38	71	97	63	44	71	61	92	55
peak588	157	141	153	156	160	148	110	122	106	98	145	126
peak589	51	58	35	51	49	90	26	33	26	18	45	26
peak590	53	69	63	73	46	76	32	34	63	43	53	57
peak591	383	326	261	319	358	334	282	267	313	215	393	283
peak592	395	418	362	481	552	516	333	331	391	299	421	334
peak593	467	394	313	437	418	451	331	259	373	270	451	304
peak594	154	128	127	136	126	164	149	137	150	118	146	118
peak595	76	83	42	64	60	72	22	31	40	38	50	31
peak596	88	84	78	88	46	81	95	90	96	40	88	68
peak597	50	47	30	48	59	66	27	15	27	18	17	23
peak598	61	33	36	49	23	26	12	15	16	35	44	35
peak599	35	86	79	71	144	130	15	23	16	16	30	27
peak600	44	25	18	23	26	35	54	40	45	36	44	46
peak601	186	171	134	192	180	231	123	127	147	166	191	140
peak602	71	34	42	54	10	29	59	69	31	35	43	30
peak603	46	27	38	47	12	28	16	15	25	42	27	18
peak604	269	226	243	277	303	308	120	88	226	159	298	218
peak605	379	313	272	272	171	265	328	316	363	165	377	261
peak606	79	75	62	76	63	90	95	60	95	93	86	77
peak607	73	74	57	48	62	72	43	55	70	57	123	53
peak608	39	49	34	47	29	34	150	147	182	127	108	154
peak609	160	99	96	90	48	88	171	118	238	252	284	260
peak610	167	112	103	89	101	92	42	26	52	41	105	72
peak611	271	109	125	130	76	73	212	199	240	216	247	220
peak612	54	42	58	66	65	82	84	102	99	80	78	57
peak613	208	74	68	53	39	73	25	20	33	34	114	44
peak614	59	28	36	34	12	20	36	31	48	26	42	35
peak615	34	7	8	16	9	16	11	11	23	9	16	2
peak616	51	29	35	27	22	9	97	90	100	57	41	60
peak617	128	99	63	99	36	73	136	81	114	92	155	101
peak618	90	88	59	70	18	37	77	75	69	34	60	38
peak619	69	63	47	42	12	36	35	64	47	8	24	22
peak620	359	156	172	176	122	141	361	333	418	228	492	297
peak621	407	303	255	280	332	396	287	176	310	287	463	378
peak622	95	34	44	27	14	45	22	32	40	59	121	84
peak623	67	55	79	75	54	70	54	32	62	35	60	45
peak624	121	95	69	77	48	83	265	176	309	249	383	294
peak625	51	32	30	50	27	47	67	71	72	75	97	75
peak626	100	85	92	117	104	116	48	37	47	29	67	69
peak627	39	42	43	50	54	42	30	17	13	21	29	29
peak628	67	100	82	117	99	121	31	47	51	35	40	27
peak629	65	52	42	41	77	64	30	36	54	72	155	114
peak630	96	106	78	126	101	116	65	83	66	48	54	43
peak631	66	57	49	31	51	83	59	50	60	40	82	58
peak632	101	46	41	55	19	42	37	43	37	45	73	46
peak633	35	31	17	7	13	23	22	17	27	17	20	24
peak634	231	226	177	156	202	181	170	164	187	157	203	197
peak635	39	88	54	82	165	126	32	23	22	21	26	29
peak636	49	30	36	34	32	40	16	39	44	31	42	28
peak637	131	193	154	181	147	173	61	69	82	72	98	76
peak638	11	36	32	59	68	46	10	15	16	15	21	11
peak639	33	42	24	30	25	45	23	29	40	29	36	22
peak640	67	106	78	70	80	89	36	33	42	33	40	31
peak641	31	21	35	34	22	21	21	6	11	8	10	15
peak642	14	13	9	8	13	11	21	18	22	20	19	14
peak643	67	79	73	73	86	79	11	36	32	32	43	33
peak644	57	101	90	109	103	85	6	18	26	21	40	16
peak645	30	48	23	52	58	63	10	19	24	19	17	31
peak646	32	56	54	51	59	48	7	40	25	21	29	19
peak647	21	38	30	38	57	46	5	11	14	4	7	9
peak648	15	48	34	52	72	42	5	13	8	11	15	9
peak649	41	107	74	100	132	114	20	19	13	27	19	19
peak650	46	76	70	90	131	96	22	27	20	29	37	33
peak651	65	105	74	92	62	93	21	26	24	43	43	26
peak652	103	141	125	200	240	228	55	82	81	59	54	61
peak653	32	36	33	45	41	32	8	12	17	12	19	10
peak654	73	101	60	85	73	102	65	75	71	43	66	76
peak655	26	37	29	48	29	40	21	28	21	23	25	23
peak656	37	68	42	57	63	75	33	39	26	28	25	32
peak657	31	43	26	54	69	62	17	16	9	11	16	20
peak658	104	179	152	224	218	266	107	78	108	90	102	79
peak659	7	26	31	14	30	31	2	5	5	0	4	8
peak660	61	84	73	92	111	136	28	28	21	25	14	24
peak661	103	79	104	107	150	133	23	26	45	25	50	37
peak662	37	39	30	51	54	56	17	12	14	6	17	27
peak663	13	36	44	37	61	44	8	13	10	16	9	18
peak664	37	76	50	57	62	55	26	23	24	22	14	34
peak665	85	126	103	143	395	260	28	36	23	24	45	43
peak666	94	77	103	102	89	108	36	41	41	38	67	44
peak667	10	14	12	11	37	31	8	1	13	13	5	4
peak668	26	63	33	35	32	51	50	57	34	28	34	31
peak669	102	78	88	91	86	101	18	54	44	39	64	52
peak670	75	62	56	34	42	67	24	31	21	13	44	60
peak671	32	32	34	30	46	25	6	12	16	9	17	8
peak672	96	113	91	105	136	168	40	27	46	45	66	37
peak673	41	62	59	70	61	75	8	16	11	15	10	13
peak674	52	108	76	135	124	129	15	40	21	31	22	40
peak675	63	45	46	71	44	48	17	21	10	18	21	27
peak676	14	31	28	33	47	46	20	49	30	24	31	40
peak677	7	15	6	8	25	28	1	6	3	1	0	2
peak678	57	79	65	83	117	66	18	10	31	11	26	25
peak679	51	96	101	123	79	118	39	39	27	16	27	27
peak680	96	146	116	161	155	145	68	62	43	48	68	58
peak681	63	97	83	67	82	88	33	23	42	36	47	31
peak682	47	171	152	176	276	193	12	23	7	21	15	18
peak683	74	149	126	124	228	168	51	41	36	27	39	39
peak684	44	65	50	60	81	62	35	38	29	34	32	46
peak685	42	71	48	60	99	58	23	39	36	22	31	28
peak686	99	120	99	146	107	106	43	51	45	50	82	48
peak687	22	41	59	68	70	57	20	5	12	20	36	23
peak688	91	97	110	105	115	172	67	90	79	80	75	76
peak689	19	19	30	48	47	49	13	19	18	11	7	6
peak690	55	61	46	59	41	54	10	24	17	14	19	20
peak691	16	22	31	33	52	45	6	8	27	10	7	18
peak692	50	65	80	120	204	133	27	22	39	25	21	29
peak693	36	57	58	61	31	39	29	22	39	32	30	26
peak694	31	25	26	42	59	60	15	10	13	15	16	8
peak695	122	138	124	182	198	185	54	72	64	56	83	46
peak696	28	61	33	52	83	102	18	18	31	26	15	35
peak697	40	36	37	28	26	32	24	16	15	18	19	20
peak698	52	50	42	46	75	60	21	41	25	26	11	16
peak699	43	52	62	64	96	72	17	23	16	14	23	25
peak700	2	3	4	3	4	6	1	4	0	0	1	0
peak701	50	76	42	67	74	107	41	65	57	33	37	44
peak702	39	28	51	32	32	49	17	25	35	17	47	36
peak703	31	52	27	36	60	53	21	18	46	25	22	37
peak704	37	49	44	37	55	45	10	8	15	13	10	13
peak705	10	23	26	27	30	30	3	3	12	7	4	7
peak706	53	104	79	75	53	63	72	29	62	30	61	31
peak707	108	129	92	122	142	146	115	79	117	92	120	98
peak708	110	136	123	138	215	171	93	96	112	92	119	78
peak709	542	645	484	680	788	815	561	555	665	503	676	536
peak710	887	794	780	733	1095	898	846	679	826	729	938	782
peak711	888	796	772	788	1156	946	261	163	280	183	347	190
peak712	259	349	277	285	399	334	153	194	221	201	235	190
peak713	57	49	36	40	21	23	33	25	51	64	123	95
peak714	231	149	176	106	96	95	84	37	99	120	187	142
peak715	341	257	238	242	266	257	145	121	167	175	239	222
peak716	45	36	61	21	29	25	249	277	369	134	79	117
peak717	24	15	16	29	9	10	128	108	166	137	60	89
peak718	426	241	291	263	98	151	438	292	524	399	508	457
peak719	470	331	290	390	363	385	437	499	515	382	522	423
peak720	47	54	63	68	84	78	73	85	116	71	91	64
peak721	80	43	38	49	61	89	30	41	37	29	25	38
peak722	39	60	37	22	36	40	167	138	219	127	46	92
peak723	125	90	77	77	97	64	103	85	93	116	143	127
peak724	166	95	96	123	90	132	38	35	45	63	144	86
peak725	211	138	140	150	82	123	72	70	83	86	187	105
peak726	74	51	60	76	47	51	17	11	44	28	49	26
peak727	30	34	22	44	10	49	32	26	48	25	32	28
peak728	35	51	41	70	43	48	31	42	37	36	27	39
peak729	107	42	31	41	28	34	76	95	103	137	261	215
peak730	387	237	260	286	165	237	123	132	157	170	308	194
peak731	49	27	43	33	51	48	105	116	122	88	92	106
peak732	39	59	46	48	54	82	86	93	82	76	63	54
peak733	52	29	43	36	30	38	71	46	101	60	68	63
peak734	139	85	85	102	108	192	351	253	464	342	384	391
peak735	27	22	18	22	11	17	30	28	49	28	37	26
peak736	148	86	69	81	81	60	66	79	103	39	118	66
peak737	6	13	8	11	17	8	3	5	3	5	8	4
peak738	68	54	59	46	42	36	23	16	23	24	44	21
peak739	15	17	14	9	13	18	2	4	2	6	9	12
peak740	252	242	174	218	133	205	276	360	440	272	245	273
peak741	50	73	34	106	100	104	14	39	14	21	40	21
peak742	256	156	109	186	129	194	94	96	154	107	223	126
peak743	65	51	54	48	39	50	19	24	36	35	52	19
peak744	89	105	113	71	78	118	40	46	71	32	60	23
peak745	131	103	99	145	52	115	127	86	178	122	193	112
peak746	86	72	71	125	40	45	22	22	28	33	36	31
peak747	99	138	79	123	115	114	59	63	67	70	94	70
peak748	103	48	47	43	31	47	46	29	87	73	136	83
peak749	81	57	55	54	55	61	47	40	43	50	69	51
peak750	32	32	40	56	38	52	58	90	87	85	47	86
peak751	88	80	58	95	61	95	88	71	125	155	195	164
peak752	117	98	105	88	98	85	118	42	143	123	322	159
peak753	105	74	78	54	37	70	225	227	258	155	208	220
peak754	124	44	82	71	43	49	89	70	116	61	75	68
peak755	72	30	54	59	30	67	58	71	64	23	52	32
peak756	226	128	129	105	91	83	196	129	249	210	493	289
peak757	47	66	50	63	74	69	87	85	104	51	93	85
peak758	42	34	34	40	97	62	14	42	41	20	31	39
peak759	239	133	121	189	109	151	114	88	139	100	174	106
peak760	33	24	22	13	18	16	33	30	33	40	52	26
peak761	107	71	57	62	53	74	295	165	401	362	349	378
peak762	132	72	76	88	45	76	121	86	175	103	186	122
peak763	100	42	56	56	54	42	202	132	260	246	200	223
peak764	52	73	35	58	40	51	150	146	202	145	107	141
peak765	28	22	16	10	11	21	47	11	64	48	59	66
peak766	62	57	52	21	59	51	177	101	262	187	238	186
peak767	107	101	106	136	101	133	13	36	21	27	48	35
peak768	164	132	133	150	107	122	40	58	39	50	112	69
peak769	45	47	23	39	34	54	66	82	58	44	35	46
peak770	104	53	66	75	19	40	61	33	53	44	70	55
peak771	58	54	50	48	66	90	32	40	34	50	64	68
peak772	327	337	270	249	286	267	241	224	270	231	279	247
peak773	183	90	90	72	71	59	37	18	34	53	113	61
peak774	138	103	121	114	85	86	79	93	95	79	134	119
peak775	142	81	94	109	77	75	45	54	73	57	114	79
peak776	275	176	158	186	154	142	108	103	108	82	164	113
peak777	12	4	12	6	11	11	4	6	11	3	7	13
peak778	257	92	91	80	58	60	225	166	274	314	444	319
peak779	153	57	74	58	29	44	53	42	62	78	118	63
peak780	281	79	83	89	49	77	260	167	358	223	401	228
peak781	86	69	73	56	53	68	13	14	22	17	60	34
peak782	144	163	114	103	160	184	134	90	132	90	105	94
peak783	35	32	23	20	16	26	39	56	50	27	38	39
peak784	57	57	48	63	46	50	15	30	34	16	39	24
peak785	132	82	65	82	45	85	162	151	204	154	236	161
peak786	62	101	85	99	97	147	29	47	60	21	48	39
peak787	22	18	18	16	20	16	33	25	53	39	33	28
peak788	83	53	49	39	41	33	13	17	21	13	34	18
peak789	72	54	57	84	55	37	38	66	56	53	60	49
peak790	41	43	38	48	45	22	15	19	21	11	31	26
peak791	121	73	63	88	48	67	170	204	194	189	166	191
peak792	181	112	106	71	109	116	70	89	104	82	143	90
peak793	231	115	129	123	70	83	56	44	52	86	197	152
peak794	257	148	158	176	98	115	53	59	113	95	136	103
peak795	100	106	103	109	99	131	112	97	106	66	75	65
peak796	145	89	109	119	104	117	82	113	102	85	99	75
peak797	82	79	68	58	40	47	61	87	81	111	179	123
peak798	46	37	33	34	56	58	13	16	16	13	26	23
peak799	140	110	142	141	109	124	63	75	78	84	67	63
peak800	22	27	16	36	45	53	2	23	10	8	20	18
peak801	141	131	97	143	83	155	91	68	112	59	96	54
peak802	231	164	168	160	126	145	117	79	117	155	137	141
peak803	169	138	120	151	102	186	107	82	148	156	200	203
peak804	33	41	40	22	56	48	35	62	56	35	41	34
peak805	69	128	88	125	91	127	51	45	58	45	57	63
peak806	33	42	27	42	47	38	24	14	23	31	33	32
peak807	5	5	4	8	11	6	1	0	1	4	6	10
peak808	95	77	84	85	77	76	50	48	64	75	107	88
peak809	108	103	117	153	125	155	69	87	98	64	94	87
peak810	51	47	58	48	43	72	52	28	70	53	54	46
peak811	72	54	47	36	20	35	28	10	28	37	55	49
peak812	128	76	109	96	53	78	293	255	388	297	371	340
peak813	23	32	24	12	7	26	42	35	57	48	51	44
peak814	259	182	170	186	110	162	303	261	392	347	461	348
peak815	152	180	149	107	92	130	91	71	89	49	102	89
peak816	28	30	26	40	45	33	17	33	43	33	20	36
peak817	87	71	67	67	45	58	44	40	50	37	78	52
peak818	83	114	91	113	126	132	83	89	94	58	109	107
peak819	100	68	85	84	74	77	63	40	64	61	59	77
peak820	116	107	99	91	118	135	208	108	261	188	260	168
peak821	17	14	28	19	14	23	8	13	15	26	26	22
peak822	7	7	7	10	5	10	7	4	11	6	13	4
peak823	55	67	35	35	51	77	45	49	71	58	56	48
peak824	76	60	49	77	34	69	27	23	21	19	42	16
peak825	52	55	37	57	44	48	30	18	25	17	49	24
peak826	49	74	57	51	66	61	149	145	222	166	70	107
peak827	130	120	126	163	131	171	158	175	135	100	125	90
peak828	175	160	123	186	125	124	239	228	281	233	263	228
peak829	128	192	123	220	109	143	92	87	128	78	117	85
peak830	123	99	91	85	73	129	65	81	112	75	176	79
peak831	210	211	157	227	91	163	154	164	156	76	82	88
peak832	58	79	39	82	70	94	45	54	55	11	39	35
peak833	20	31	26	13	26	16	23	25	24	23	12	7
peak834	170	64	96	87	42	79	218	207	245	185	262	150
peak835	114	63	71	93	64	112	68	59	65	84	81	58
peak836	88	80	64	97	96	103	106	103	135	172	184	193
peak837	90	61	52	100	78	102	81	122	119	106	118	83
peak838	41	24	16	18	12	18	177	112	176	151	90	108
peak839	183	146	117	159	172	163	236	148	220	139	268	177
peak840	252	204	189	193	171	209	91	103	95	80	187	124
peak841	173	150	142	159	132	175	164	230	214	125	206	129
peak842	94	80	46	82	110	82	72	103	92	31	80	32
peak843	69	64	58	61	106	108	33	52	53	50	71	55
peak844	176	138	114	101	93	107	689	619	871	576	454	659
peak845	459	206	239	240	173	188	448	214	540	448	727	503
peak846	28	15	18	11	38	42	6	15	24	19	12	11
peak847	22	21	13	12	11	7	54	45	48	17	19	21
peak848	108	32	23	22	30	18	364	178	437	187	318	148
peak849	133	75	109	95	79	115	73	59	96	79	143	105
peak850	6	14	9	15	12	5	4	6	6	2	4	5
peak851	87	67	49	77	86	86	91	74	131	65	121	106
peak852	312	184	124	172	94	156	137	135	183	195	378	247
peak853	16	28	28	25	32	34	30	29	36	15	32	18
peak854	106	81	68	63	66	79	48	69	92	37	98	51
peak855	45	17	31	27	42	41	39	26	24	59	80	65
peak856	268	182	146	129	117	120	267	198	303	305	356	322
peak857	175	57	65	69	57	66	398	232	495	439	596	542
peak858	126	19	42	15	23	6	164	84	245	187	255	225
peak859	51	63	55	71	148	121	71	53	70	64	77	47
peak860	334	220	276	293	181	340	108	131	126	148	279	161
peak861	254	245	181	238	124	177	146	113	154	128	157	152
peak862	73	32	41	73	20	22	28	23	17	29	55	27
peak863	54	51	49	42	45	51	33	44	26	32	122	64
peak864	49	47	36	44	59	56	60	137	75	57	61	41
peak865	634	544	487	601	589	634	468	599	625	458	675	527
peak866	83	87	85	87	108	132	86	190	126	124	121	86
peak867	33	71	44	61	26	45	49	95	34	19	32	36
peak868	79	65	94	108	130	123	10	43	30	22	26	20
peak869	128	152	133	182	120	172	30	36	28	36	53	41
peak870	58	66	39	65	82	82	17	26	29	29	33	31
peak871	38	44	48	41	43	50	29	28	22	15	37	22
peak872	25	35	39	43	62	36	15	24	17	16	11	10
peak873	27	15	18	19	6	9	16	30	42	32	27	24
peak874	81	134	108	117	147	147	51	66	82	34	53	66
peak875	48	44	59	45	79	60	33	45	30	32	40	36
peak876	30	55	62	58	46	49	11	17	12	10	16	8
peak877	23	21	25	35	70	56	14	29	10	12	19	14
peak878	76	78	71	75	82	57	10	20	21	29	13	26
peak879	31	49	27	57	39	52	33	38	44	32	31	20
peak880	36	76	72	84	61	81	21	32	18	19	25	27
peak881	9	19	21	23	15	19	0	6	8	15	7	7
peak882	65	79	111	123	84	79	21	13	25	20	16	15
peak883	80	149	143	201	157	214	22	52	57	29	36	33
peak884	50	115	97	89	73	88	5	12	12	11	4	16
peak885	52	68	43	56	51	60	6	28	23	10	10	15
peak886	45	50	70	76	67	56	26	18	29	19	9	31
peak887	32	59	49	56	70	61	14	53	23	35	26	22
peak888	87	122	93	162	122	162	47	30	56	40	66	43
peak889	36	44	52	59	50	50	16	24	25	36	35	29
peak890	63	52	91	63	118	115	24	42	30	27	35	44
peak891	46	60	52	62	65	68	27	27	31	19	30	31
peak892	132	137	145	182	138	139	55	81	60	55	75	67
peak893	70	85	88	102	143	115	32	53	66	36	46	17
peak894	53	70	69	46	42	78	64	62	57	67	81	57
peak895	484	374	358	476	497	573	395	326	402	310	457	339
peak896	408	305	245	287	359	340	216	207	228	183	289	222
peak897	227	201	185	165	261	297	143	150	193	172	204	167
peak898	248	273	279	268	330	324	297	218	305	208	261	268
peak899	16	66	42	54	163	88	28	43	48	37	28	45
peak900	115	105	126	100	85	86	198	154	283	149	233	232
peak901	18	23	17	11	26	41	29	38	29	27	28	23
peak902	176	168	166	174	254	262	79	65	100	75	126	104
peak903	661	497	496	541	761	608	163	115	210	193	516	240
peak904	754	483	490	528	871	676	338	316	459	337	616	442
peak905	70	72	81	53	73	88	29	60	54	38	39	37
peak906	44	59	61	70	139	156	24	47	49	23	32	39
peak907	51	45	42	38	93	49	23	38	28	33	33	27
peak908	10	22	27	20	46	39	8	19	26	11	25	14
peak909	247	240	186	206	258	251	149	162	208	161	228	173
peak910	19	14	15	9	13	23	49	19	43	29	20	19
peak911	88	93	71	65	66	80	95	75	97	81	111	80
peak912	1164	1007	953	1173	1298	1148	986	719	984	803	1178	867
peak913	33	38	28	16	58	37	93	25	68	33	65	64
peak914	63	77	54	86	98	116	51	53	60	35	66	47
peak915	127	261	198	245	452	357	45	88	94	55	83	82
peak916	24	35	45	30	71	61	7	6	9	16	13	10
peak917	47	52	54	46	98	95	6	5	7	9	11	3
peak918	18	28	26	13	10	20	30	29	30	19	27	23
peak919	309	278	264	294	419	362	226	244	284	220	303	232
peak920	91	72	62	74	47	91	62	55	46	60	80	62
peak921	15	8	2	4	0	4	30	15	41	34	41	7
peak922	40	16	16	13	24	18	29	19	38	23	56	48
peak923	405	263	219	206	142	148	23	55	61	50	157	77
peak924	183	48	72	61	42	39	465	275	627	412	666	475
peak925	421	207	294	241	161	184	666	459	816	655	776	690
peak926	166	94	99	92	62	106	140	146	165	81	137	84
peak927	291	215	189	297	217	224	251	362	383	225	264	194
peak928	46	79	59	53	107	81	29	36	27	23	33	42
peak929	103	149	114	126	60	166	43	52	74	54	62	58
peak930	98	67	61	82	113	93	39	49	51	50	59	41
peak931	280	239	229	222	176	300	212	214	264	176	224	203
peak932	54	40	46	56	106	75	42	54	47	34	58	38
peak933	5	13	6	8	8	8	9	1	7	1	6	3
peak934	54	71	57	86	66	67	53	84	55	42	48	58
peak935	93	73	69	63	51	66	63	53	41	50	66	59
peak936	70	78	43	80	32	94	109	57	136	82	93	92
peak937	31	31	20	26	55	56	4	6	6	10	12	14
peak938	81	105	84	86	95	163	51	75	57	39	73	82
peak939	74	107	82	118	87	141	27	60	37	28	53	35
peak940	104	103	66	100	95	115	78	73	66	71	95	47
peak941	108	89	101	136	101	104	117	134	150	103	140	138
peak942	65	53	41	86	51	53	19	34	25	25	41	20
peak943	52	78	64	81	65	59	52	49	82	52	46	54
peak944	384	345	251	314	299	286	314	349	359	330	368	235
peak945	17	14	20	7	10	18	39	31	36	31	49	33
peak946	24	36	27	27	19	34	41	61	37	45	33	27
peak947	1	7	2	7	3	7	34	14	25	24	20	1
peak948	33	27	25	39	28	46	39	31	23	18	34	16
peak949	7	12	7	10	14	7	61	13	43	22	43	42
peak950	38	17	18	20	14	19	80	85	123	37	48	30
peak951	47	18	34	22	11	14	183	96	170	70	110	79
peak952	33	21	20	20	30	44	6	6	5	13	7	15
peak953	11	25	28	32	18	49	30	24	28	24	24	18
peak954	40	33	23	45	36	30	31	29	31	27	25	22
peak955	128	132	110	107	146	132	111	115	97	81	128	99
peak956	118	99	76	80	128	92	80	58	94	85	110	85
peak957	461	451	378	443	430	474	404	388	530	286	473	392
peak958	312	246	220	188	257	229	239	241	257	206	320	230
peak959	6	9	5	1	1	7	6	8	11	7	7	8
peak960	301	350	281	322	395	319	261	268	305	217	306	234
peak961	250	207	212	251	277	268	209	142	199	199	266	149
peak962	863	686	678	780	735	791	626	634	658	483	641	476
peak963	138	130	115	148	177	190	144	163	147	115	150	119
peak964	39	45	29	38	34	36	26	28	31	29	27	28
peak965	29	32	27	26	19	19	55	19	70	28	44	25
peak966	29	25	11	31	25	25	36	74	39	17	33	20
peak967	15	17	12	13	22	18	0	7	16	8	18	7
peak968	30	36	21	38	27	26	5	17	15	7	10	11
peak969	48	47	36	66	55	75	31	25	28	35	33	33
peak970	286	163	210	193	102	119	42	50	87	58	130	68
peak971	35	22	21	23	28	29	56	43	67	60	94	76
peak972	29	39	26	22	67	52	24	40	20	41	24	16
peak973	313	128	165	112	89	146	279	163	364	235	428	359
peak974	54	65	78	75	82	75	34	44	52	66	49	54
peak975	328	308	279	380	276	437	151	145	171	118	187	210
peak976	66	67	28	39	35	40	204	130	269	146	115	112
peak977	356	228	220	233	143	189	300	372	357	196	207	188
peak978	852	774	653	757	980	956	663	664	821	679	910	659
peak979	243	189	177	176	266	187	245	145	224	181	221	155
peak980	191	140	139	130	206	170	139	143	181	100	155	118
peak981	378	431	329	384	409	463	377	454	445	281	359	335
peak982	71	103	90	143	167	159	81	87	115	69	107	58
peak983	33	44	42	29	27	35	40	35	49	38	43	53
peak984	39	72	40	50	70	74	34	71	61	42	45	47
peak985	38	43	24	35	61	53	10	12	29	19	13	34
peak986	29	49	42	34	23	46	37	41	64	48	38	46
peak987	9	4	2	3	3	10	4	12	11	5	15	23
peak988	68	85	52	65	36	64	49	39	99	39	43	55
peak989	26	23	34	14	25	21	12	14	28	22	24	18
peak990	70	61	73	61	67	47	28	48	61	35	61	53
peak991	40	86	62	60	28	80	46	54	65	41	57	44
peak992	70	41	38	50	42	49	22	27	22	18	37	18
peak993	985	870	747	761	975	955	904	847	864	677	941	699
peak994	41	62	47	34	19	31	60	86	42	42	67	48
peak995	169	256	187	256	405	364	56	110	43	54	31	37
peak996	19	20	21	11	57	31	10	22	22	16	29	17
peak997	37	22	24	29	32	23	20	40	30	16	19	18
peak998	74	80	66	83	70	63	23	38	31	26	34	20
peak999	33	32	25	30	34	52	36	33	50	36	44	34
peak1000	16	56	45	61	124	86	8	21	14	7	2	15
peak1001	328	280	261	260	355	277	259	250	294	215	316	201
peak1002	869	752	734	760	987	956	764	938	928	694	916	724
peak1003	129	98	112	105	65	138	129	308	232	168	114	181
peak1004	955	685	623	783	509	687	664	718	888	595	831	711
peak1005	131	135	91	136	76	200	49	57	61	73	92	75
peak1006	17	32	10	14	42	40	1	21	11	9	4	2
peak1007	66	30	21	11	12	20	250	171	326	168	214	196
peak1008	63	37	29	29	12	16	152	122	147	57	101	55
peak1009	169	171	146	169	369	276	68	83	81	63	97	57
peak1010	174	213	200	244	296	271	133	143	119	113	133	98
peak1011	282	339	275	367	362	438	320	271	418	273	333	338
peak1012	128	163	170	232	328	314	23	52	69	24	37	17
peak1013	96	136	114	157	329	213	57	55	83	53	121	72
peak1014	280	233	184	303	460	509	182	219	278	166	282	175
peak1015	1536	1212	1230	1485	1252	1465	1162	1010	1307	1073	1551	1142
peak1016	56	31	35	32	31	47	52	42	51	21	59	22
peak1017	383	313	315	340	558	442	173	149	240	153	252	247
peak1018	149	259	198	265	483	391	51	61	100	63	123	82
peak1019	51	70	56	55	38	32	27	33	28	43	43	35
peak1020	31	34	21	37	30	30	23	7	29	19	27	28
peak1021	1033	699	727	771	965	943	716	597	774	579	798	744
peak1022	86	91	95	86	72	63	38	29	37	21	66	31
peak1023	124	130	114	159	108	190	88	77	113	73	85	78
peak1024	84	97	111	108	76	77	79	98	99	92	87	78
peak1025	58	68	42	60	47	95	28	31	35	32	34	25
peak1026	63	107	80	101	132	134	21	40	41	29	46	26
peak1027	80	112	65	112	153	174	60	40	67	38	58	33
peak1028	21	46	29	42	25	33	23	49	39	16	17	14
peak1029	56	71	60	82	91	115	56	92	59	53	57	51
peak1030	13	10	16	22	15	26	10	33	12	9	32	26
peak1031	100	132	115	126	61	112	92	159	96	40	70	47
peak1032	61	71	74	99	116	148	99	144	104	68	113	87
peak1033	142	128	111	141	161	151	92	118	113	90	165	102
peak1034	42	21	19	33	23	21	64	56	69	40	66	44
peak1035	54	54	43	33	34	37	25	38	63	31	35	37
peak1036	32	40	63	56	24	40	13	19	23	12	28	11
peak1037	52	56	44	53	22	39	67	82	45	24	56	55
peak1038	43	57	48	39	91	88	20	57	42	35	57	27
peak1039	39	29	30	47	63	43	14	34	18	15	24	17
peak1040	94	115	94	92	122	152	96	90	93	82	69	74
peak1041	163	163	112	138	177	205	87	58	133	66	120	96
peak1042	61	63	63	65	92	65	49	48	51	44	67	41
peak1043	50	61	38	46	31	60	37	23	59	33	59	34
peak1044	55	54	50	57	72	70	34	59	38	37	37	45
peak1045	38	49	46	72	63	74	15	38	46	27	24	22
peak1046	200	184	144	220	212	295	111	141	130	107	126	102
peak1047	450	519	406	502	434	506	394	396	456	337	484	369
peak1048	27	33	40	44	75	69	32	45	35	30	35	23
peak1049	14	36	35	29	37	38	18	24	17	17	17	26
peak1050	10	7	6	5	2	0	29	6	19	11	28	25
peak1051	101	76	60	84	126	102	44	44	57	59	86	47
peak1052	109	114	108	79	41	90	38	46	28	38	73	39
peak1053	34	61	50	44	104	94	30	31	24	33	32	33
peak1054	4	6	14	14	27	38	1	19	11	10	4	7
peak1055	21	12	15	14	17	14	12	15	20	12	15	22
peak1056	23	26	18	31	21	10	26	25	16	9	20	35
peak1057	52	48	52	42	43	45	16	34	53	39	45	37
peak1058	55	41	45	45	36	62	20	23	25	23	31	18
peak1059	1068	828	826	815	1234	1125	789	887	968	705	1055	853
peak1060	51	59	39	102	150	113	22	30	35	35	44	52
peak1061	713	678	619	543	756	755	581	623	641	518	684	633
peak1062	244	206	175	215	227	233	188	134	200	160	216	163
peak1063	64	106	71	70	111	84	42	49	37	24	39	33
peak1064	13	24	29	18	22	25	50	79	35	32	45	26
peak1065	147	115	137	139	187	125	89	77	114	75	124	118
peak1066	62	75	65	68	79	72	31	42	56	47	62	57
peak1067	8	18	6	15	7	18	23	23	13	6	25	22
peak1068	139	118	113	138	81	112	146	114	163	95	148	138
peak1069	63	89	61	77	70	88	47	48	59	39	59	54
peak1070	82	60	79	50	74	85	81	61	92	57	74	59
peak1071	54	25	35	40	14	23	31	28	20	25	53	32
peak1072	35	25	14	20	4	24	36	31	49	40	46	57
peak1073	219	203	197	174	264	233	157	209	159	143	191	163
peak1074	382	278	285	276	405	440	304	193	280	213	348	280
peak1075	277	303	227	287	282	322	248	299	283	203	324	217
peak1076	77	55	36	50	57	50	42	29	48	41	61	54
peak1077	199	201	180	207	232	247	129	143	161	171	189	123
peak1078	255	225	210	213	258	281	170	130	201	123	181	147
peak1079	37	29	30	52	36	39	44	37	50	28	32	24
peak1080	106	77	83	93	70	100	82	74	94	42	71	102
peak1081	108	187	101	150	117	159	76	74	79	70	75	90
peak1082	32	68	52	89	63	93	17	70	35	21	21	26
peak1083	32	66	43	57	34	62	33	52	65	37	49	51
peak1084	167	183	153	244	152	313	49	59	64	67	97	75
peak1085	192	241	186	268	401	391	264	251	213	134	176	161
peak1086	103	95	127	139	205	226	85	102	100	66	79	73
peak1087	82	221	132	189	211	312	72	133	98	93	98	72
peak1088	13	42	18	26	58	53	9	15	7	11	25	14
peak1089	66	112	68	71	97	124	39	53	64	73	68	49
peak1090	36	77	46	79	78	91	46	30	34	27	31	31
peak1091	51	76	61	75	101	93	19	24	40	32	41	18
peak1092	45	65	55	74	110	111	25	48	37	36	23	22
peak1093	393	372	326	349	467	499	252	195	336	245	365	329
peak1094	12	31	22	26	139	91	22	18	17	15	17	22
peak1095	358	333	300	340	395	371	260	197	282	185	317	233
peak1096	18	34	25	46	36	37	18	22	16	25	23	20
peak1097	21	22	19	23	22	36	9	17	7	3	17	7
peak1098	46	70	68	56	92	100	28	39	44	50	42	34
peak1099	22	27	28	36	22	15	7	11	9	5	8	11
peak1100	54	102	71	116	128	147	47	81	61	77	62	62
peak1101	42	70	56	65	50	61	55	75	54	40	58	40
peak1102	195	172	163	158	188	215	127	133	166	142	154	160
peak1103	24	34	14	10	33	22	17	20	23	11	22	14
peak1104	96	121	93	97	139	122	73	86	88	70	115	71
peak1105	32	65	54	73	72	94	45	75	72	46	66	41
peak1106	3	15	10	19	28	28	7	14	16	5	5	11
peak1107	55	53	47	66	58	76	59	76	105	67	77	42
peak1108	31	64	41	67	34	50	48	53	48	29	37	36
peak1109	64	73	97	74	87	99	20	47	50	35	57	44
peak1110	7	37	22	29	12	30	9	8	11	7	6	9
peak1111	180	146	108	138	180	137	126	106	135	121	151	99
peak1112	230	237	190	245	259	242	142	176	156	129	190	156
peak1113	230	192	145	161	229	236	188	110	194	140	215	122
peak1114	62	82	65	89	86	108	64	69	80	72	72	44
peak1115	47	67	53	80	52	78	25	25	30	31	47	36
peak1116	11	20	13	7	21	24	11	3	12	20	16	17
peak1117	158	191	158	182	359	262	112	100	139	118	161	116
peak1118	208	200	160	179	260	265	157	137	141	89	211	97
peak1119	473	398	348	396	486	460	350	311	386	289	473	343
peak1120	197	191	162	163	262	225	120	114	120	92	154	117
peak1121	24	45	41	23	17	35	20	42	26	25	34	33
peak1122	19	36	25	27	6	24	23	47	13	23	27	25
peak1123	53	67	53	63	91	83	28	35	26	32	32	43
peak1124	22	78	63	100	60	89	29	22	31	29	18	18
peak1125	54	104	78	86	87	99	57	46	67	66	76	85
peak1126	194	225	133	190	234	254	154	128	215	235	244	209
peak1127	13	25	8	18	36	34	16	13	7	13	9	14
peak1128	5	11	15	17	21	17	5	7	7	9	6	5
peak1129	192	84	95	88	77	110	57	54	69	71	164	64
peak1130	226	110	106	147	178	190	81	39	63	76	156	93
peak1131	152	192	127	211	251	295	53	45	77	56	104	83
peak1132	90	113	85	83	149	107	78	60	77	46	105	77
peak1133	85	46	60	57	77	92	51	44	62	54	64	60
peak1134	89	106	81	62	129	87	68	79	110	91	115	108
peak1135	174	183	177	170	392	317	42	61	41	26	71	38
peak1136	37	46	50	31	60	61	32	36	46	18	22	36
peak1137	38	36	25	22	51	44	39	33	34	17	35	17
peak1138	37	37	17	31	5	21	26	46	46	14	44	37
peak1139	271	249	228	270	184	269	147	83	177	131	357	190
peak1140	62	56	60	38	43	48	11	21	16	18	37	20
peak1141	155	149	148	182	171	140	30	25	57	33	53	49
peak1142	159	103	113	107	82	124	43	51	33	36	56	44
peak1143	168	66	83	87	35	66	120	103	182	137	295	144
peak1144	13	6	10	15	21	9	4	10	4	3	4	6
peak1145	96	123	81	133	174	215	66	86	75	67	97	94
peak1146	31	32	17	26	57	53	49	24	56	34	71	42
peak1147	238	150	133	157	106	139	97	34	114	129	123	110
peak1148	285	158	152	170	112	128	63	76	86	98	332	120
peak1149	185	146	119	138	140	151	420	226	485	259	306	275
peak1150	177	77	59	68	44	48	21	45	43	43	172	93
peak1151	203	113	114	112	69	59	303	141	385	397	536	384
peak1152	340	260	212	283	112	201	84	85	91	87	217	120
peak1153	86	45	54	23	28	65	29	16	51	46	85	73
peak1154	10	24	6	9	10	7	28	12	31	20	37	29
peak1155	1	8	10	2	6	2	8	4	9	7	5	9
peak1156	192	180	143	110	186	201	161	118	165	117	176	110
peak1157	2	1	3	3	2	1	2	5	2	4	1	4
peak1158	440	443	373	460	444	545	253	275	303	202	290	230
peak1159	70	110	90	109	209	277	40	77	63	35	48	64
peak1160	87	49	49	49	20	45	55	57	74	66	117	73
peak1161	25	34	26	36	39	45	22	10	36	25	23	28
peak1162	59	90	80	131	103	167	46	35	63	43	70	47
peak1163	64	90	58	76	126	125	60	36	68	46	102	42
peak1164	76	120	79	94	161	151	61	68	59	63	78	61
peak1165	19	32	28	32	22	38	12	19	21	18	18	12
peak1166	6	31	20	15	32	39	8	4	11	2	14	10
peak1167	42	74	54	41	52	46	16	25	28	15	38	25
peak1168	91	108	97	98	90	139	53	52	63	47	90	72
peak1169	43	62	55	55	77	88	54	47	47	43	47	44
peak1170	18	21	16	20	12	15	11	10	5	12	5	9
peak1171	18	33	21	21	25	33	6	13	19	15	39	27
peak1172	29	40	25	26	36	49	20	18	29	24	26	13
peak1173	816	776	696	761	977	813	680	517	686	580	775	636
peak1174	641	592	488	495	703	660	481	466	487	396	529	442
peak1175	174	181	132	155	248	197	109	67	116	113	111	112
peak1176	1084	981	852	968	1042	991	920	616	998	772	953	920
peak1177	8	14	16	7	9	12	19	38	34	27	11	15
peak1178	177	378	298	386	662	548	50	85	76	56	67	61
peak1179	33	32	13	25	74	31	15	10	6	15	9	13
peak1180	42	39	51	37	27	43	27	27	48	49	39	38
peak1181	39	43	35	46	38	49	30	34	40	39	26	18
peak1182	27	24	16	18	13	18	33	23	19	11	20	10
peak1183	345	308	287	286	319	324	252	216	333	238	334	241
peak1184	1009	796	721	825	854	906	848	654	835	679	1066	784
peak1185	175	330	263	374	690	521	88	122	133	95	132	99
peak1186	19	32	33	24	41	35	72	14	89	51	53	49
peak1187	49	87	61	55	45	68	25	78	56	41	44	38
peak1188	7	4	7	8	10	11	11	4	13	4	8	4
peak1189	1018	876	823	888	1230	1015	876	620	845	630	1003	835
peak1190	50	68	50	68	102	102	14	11	21	23	24	27
peak1191	22	22	38	31	19	53	41	29	30	26	29	18
peak1192	362	245	195	253	284	260	333	240	317	229	414	288
peak1193	709	383	383	344	288	325	253	337	335	272	456	309
peak1194	346	294	277	269	371	345	317	299	340	286	399	287
peak1195	483	386	399	373	417	415	357	621	475	391	470	425
peak1196	596	510	443	466	718	668	572	545	622	506	658	533
peak1197	91	86	61	64	83	62	80	57	80	85	86	75
peak1198	13	7	10	6	6	5	8	25	7	8	10	10
peak1199	193	190	177	200	348	173	283	128	229	212	283	190
peak1200	25	60	31	46	40	31	61	33	70	53	40	26
peak1201	247	345	291	347	642	486	58	58	69	68	75	73
peak1202	11	28	15	20	36	34	4	12	10	12	5	6
peak1203	155	96	112	92	93	110	119	113	136	74	150	146
peak1204	62	52	52	49	51	69	52	81	85	57	86	80
peak1205	83	62	61	47	71	73	80	67	81	49	79	66
peak1206	294	210	186	197	236	221	258	238	287	225	277	251
peak1207	218	244	225	166	293	224	208	228	212	190	205	195
peak1208	484	239	295	211	147	186	435	387	585	483	724	524
peak1209	108	92	82	89	48	76	102	81	88	71	96	94
peak1210	450	263	195	244	235	213	169	173	223	195	349	218
peak1211	27	38	32	18	82	65	54	36	71	31	110	58
peak1212	362	181	180	141	109	170	321	269	397	242	342	273
peak1213	38	37	23	20	52	40	197	191	233	38	71	46
peak1214	206	85	99	73	109	105	92	26	105	54	84	31
peak1215	134	76	77	75	83	74	126	147	252	160	263	229
peak1216	57	47	56	45	25	69	26	20	33	35	36	38
peak1217	150	77	99	65	75	78	88	86	94	130	214	131
peak1218	475	208	181	268	233	270	347	221	447	352	621	443
peak1219	262	229	178	227	168	248	173	221	261	120	233	179
peak1220	183	57	64	47	44	56	215	93	261	197	315	271
peak1221	149	86	73	66	65	104	89	79	114	68	118	85
peak1222	43	32	41	27	5	22	438	270	479	264	126	214
peak1223	881	556	574	657	802	847	580	447	682	512	723	582
peak1224	380	169	161	193	89	154	132	149	202	169	355	211
peak1225	537	210	239	217	170	196	453	283	573	385	706	452
peak1226	230	154	142	164	291	227	63	84	116	68	120	76
peak1227	141	155	130	177	144	211	95	80	120	116	194	120
peak1228	72	54	25	44	18	33	62	37	76	68	83	66
peak1229	164	145	119	155	159	226	55	142	94	92	119	89
peak1230	414	367	308	509	592	601	196	207	214	141	286	196
peak1231	104	123	101	162	304	233	69	47	81	68	101	90
peak1232	59	108	90	104	146	162	65	115	89	69	65	57
peak1233	220	167	153	160	165	189	150	140	154	125	169	181
peak1234	36	34	31	7	20	10	15	12	21	14	15	24
peak1235	145	195	132	186	142	146	123	134	107	134	170	147
peak1236	204	262	192	277	234	311	178	383	248	223	283	214
peak1237	473	519	359	535	590	708	265	351	411	230	345	336
peak1238	19	33	35	28	19	17	17	42	32	29	28	19
peak1239	44	35	25	35	14	43	29	16	51	32	31	39
peak1240	155	175	181	168	152	229	102	105	110	105	192	128
peak1241	184	165	131	132	144	160	61	60	68	70	129	76
peak1242	121	124	111	143	220	219	40	58	46	31	71	35
peak1243	219	296	234	277	347	367	105	136	122	95	150	141
peak1244	22	39	26	20	24	38	43	49	52	28	23	36
peak1245	137	253	161	272	282	318	83	155	115	98	92	111
peak1246	16	19	28	28	22	31	17	24	14	18	15	17
peak1247	134	111	145	119	116	145	75	141	143	124	158	165
peak1248	108	110	106	87	78	147	81	81	163	107	120	88
peak1249	308	235	196	191	204	227	176	166	187	151	246	194
peak1250	174	147	100	133	118	136	196	132	260	170	164	174
peak1251	279	236	196	252	293	336	215	166	216	189	228	185
peak1252	473	429	389	380	515	467	381	352	396	366	434	418
peak1253	296	224	225	219	302	281	208	163	278	182	275	281
peak1254	198	165	130	170	200	236	139	152	205	123	237	173
peak1255	49	40	24	32	37	30	35	19	42	39	67	38
peak1256	87	80	87	79	96	82	80	57	92	70	96	58
peak1257	102	90	80	82	89	106	81	57	84	98	75	69
peak1258	78	55	49	67	67	73	10	27	32	33	38	32
peak1259	80	87	51	65	57	69	39	45	42	22	44	51
peak1260	67	64	68	57	36	58	7	24	32	12	7	22
peak1261	6	4	7	11	5	6	1	1	5	7	2	6
peak1262	803	558	567	577	736	710	531	400	576	533	706	599
peak1263	139	119	79	111	122	95	108	54	106	111	121	95
peak1264	133	113	89	96	96	102	87	95	93	89	124	75
peak1265	226	176	167	153	205	186	136	139	163	157	193	144
peak1266	12	19	20	18	11	17	18	11	20	17	30	11
peak1267	392	328	266	342	378	397	321	342	390	300	388	316
peak1268	3	16	19	3	54	46	2	18	15	6	5	19
peak1269	212	191	158	189	253	288	181	123	217	102	205	169
peak1270	544	494	510	633	593	576	405	378	458	404	565	425
peak1271	143	123	112	164	133	187	97	106	142	143	191	140
peak1272	154	56	115	96	38	86	30	62	58	48	86	61
peak1273	116	98	86	123	53	110	38	78	70	38	106	54
peak1274	99	94	62	99	55	95	35	45	38	46	55	52
peak1275	99	88	95	85	65	63	382	283	520	411	345	459
peak1276	114	58	67	98	54	88	107	108	156	123	190	162
peak1277	43	57	43	47	49	84	114	104	124	127	132	82
peak1278	73	53	61	56	73	67	122	88	154	55	69	60
peak1279	154	128	109	141	74	102	22	30	27	27	52	48
peak1280	241	112	123	103	100	128	80	113	73	111	174	86
peak1281	233	130	91	107	57	111	154	81	141	102	265	184
peak1282	229	115	107	120	82	81	299	217	371	304	355	269
peak1283	89	80	84	84	67	53	481	337	484	248	135	247
peak1284	249	129	122	128	115	147	495	375	594	417	494	449
peak1285	130	110	121	87	97	100	119	78	115	94	65	93
peak1286	94	84	75	111	84	102	59	97	79	46	100	39
peak1287	108	36	39	36	14	27	29	33	38	54	97	56
peak1288	45	35	32	28	19	34	150	113	184	95	121	103
peak1289	75	72	69	52	51	81	103	98	166	123	134	90
peak1290	32	18	39	22	11	14	155	124	199	127	208	190
peak1291	1286	798	858	886	762	980	862	833	905	701	1123	818
peak1292	151	80	96	116	42	101	78	91	95	59	123	92
peak1293	49	27	34	30	19	27	17	25	20	14	13	20
peak1294	144	102	59	59	54	84	66	68	89	76	161	127
peak1295	224	134	112	127	124	114	57	30	68	79	213	111
peak1296	22	16	11	10	18	24	27	23	45	32	52	54
peak1297	52	50	27	26	23	28	28	40	39	59	53	58
peak1298	31	58	53	46	17	23	25	28	63	35	49	35
peak1299	236	246	210	306	181	292	97	147	205	114	158	116
peak1300	830	586	513	694	827	721	445	561	479	392	666	507
peak1301	375	365	311	327	422	348	330	235	279	241	341	314
peak1302	299	182	149	192	116	128	199	142	237	156	271	222
peak1303	868	541	466	631	460	528	462	464	587	418	786	521
peak1304	95	179	119	174	201	241	95	80	83	60	96	68
peak1305	43	50	40	31	31	34	186	283	198	123	115	157
peak1306	133	50	49	29	15	22	277	238	344	209	259	238
peak1307	447	414	405	350	422	449	418	531	476	380	500	426
peak1308	1215	914	931	1022	1163	1153	755	792	1008	781	1045	772
peak1309	508	435	356	363	501	462	445	383	475	351	520	466
peak1310	57	56	43	57	44	47	41	36	45	57	53	39
peak1311	185	211	165	136	265	180	199	79	194	179	208	181
peak1312	504	418	384	441	531	487	445	482	465	359	474	405
peak1313	935	726	721	832	1022	953	746	688	799	590	954	667
peak1314	35	33	45	48	61	45	127	55	69	69	102	72
peak1315	37	33	26	28	20	13	32	41	39	34	50	47
peak1316	69	76	59	77	60	66	70	104	114	69	135	91
peak1317	5	13	20	5	8	7	8	9	18	6	9	16
peak1318	255	203	192	246	243	218	172	148	205	170	261	181
peak1319	313	242	226	242	271	308	227	189	260	177	261	226
peak1320	2	4	4	4	11	5	3	3	1	5	1	2
peak1321	27	41	23	26	29	40	13	14	12	14	7	9
peak1322	97	100	76	84	95	131	39	59	47	55	73	43
peak1323	213	143	115	166	69	174	141	94	195	82	159	82
peak1324	214	218	170	225	152	186	128	89	186	197	305	159
peak1325	87	88	71	105	46	66	37	44	38	46	42	30
peak1326	167	168	154	187	151	157	91	81	90	77	81	93
peak1327	29	40	39	47	64	40	15	54	26	34	33	34
peak1328	50	49	39	73	70	55	41	69	84	73	76	53
peak1329	143	132	105	158	145	153	168	88	128	99	164	116
peak1330	64	68	47	74	89	101	51	39	69	40	53	59
peak1331	54	85	39	54	52	93	66	51	64	43	64	71
peak1332	58	86	61	98	120	108	64	105	111	78	83	80
peak1333	22	31	11	24	29	17	34	22	26	11	40	17
peak1334	1	2	0	1	2	1	0	2	4	9	2	6
peak1335	275	279	181	185	262	234	208	202	241	187	241	226
peak1336	73	45	29	42	52	77	39	42	35	32	45	38
peak1337	27	39	29	32	45	44	25	28	15	6	11	22
peak1338	6	21	8	11	50	43	6	5	6	8	9	11
peak1339	183	356	274	387	608	485	85	104	87	78	145	116
peak1340	29	38	32	48	56	41	15	19	25	12	25	21
peak1341	265	320	318	316	510	388	38	57	56	54	127	65
peak1342	55	106	80	83	100	104	72	65	68	39	70	52
peak1343	108	107	87	68	115	94	54	65	66	58	91	48
peak1344	182	214	198	265	192	259	81	128	96	110	113	114
peak1345	242	184	179	157	106	103	101	50	83	96	133	82
peak1346	58	78	82	94	170	128	29	29	43	44	51	34
peak1347	247	243	180	233	189	186	156	73	153	197	358	203
peak1348	66	81	71	52	69	59	57	77	60	53	87	48
peak1349	7	7	7	10	8	3	3	6	5	9	8	9
peak1350	131	132	129	157	127	139	45	36	43	51	78	55
peak1351	100	149	130	161	250	250	45	46	40	65	70	55
peak1352	274	415	381	457	505	583	123	131	174	181	185	165
peak1353	43	97	79	84	153	162	38	41	52	50	31	54
peak1354	48	44	47	51	47	39	65	66	78	59	76	51
peak1355	70	62	62	67	53	63	49	41	66	72	66	55
peak1356	123	133	121	164	120	107	99	103	154	111	157	114
peak1357	23	19	8	15	7	14	37	34	28	31	30	32
peak1358	40	77	49	56	145	99	16	31	19	18	25	20
peak1359	50	67	67	84	51	74	44	38	55	33	52	52
peak1360	110	107	101	117	122	149	88	126	148	115	97	103
peak1361	45	70	48	84	117	89	39	55	29	34	41	32
peak1362	111	101	86	109	143	181	28	36	43	30	47	42
peak1363	196	166	123	171	137	151	82	94	89	67	87	102
peak1364	192	169	162	161	245	184	168	138	165	126	158	147
peak1365	100	80	91	89	104	77	70	95	88	65	98	85
peak1366	354	296	307	270	318	339	229	173	254	215	290	256
peak1367	309	254	229	285	312	237	231	194	251	205	284	228
peak1368	93	47	70	53	71	103	45	161	83	61	32	64
peak1369	263	160	238	149	212	231	112	331	161	127	96	160
peak1370	114	97	84	92	125	142	96	84	113	97	106	83
peak1371	114	125	89	117	149	106	118	114	121	87	143	137
peak1372	240	254	221	224	273	254	160	194	156	142	200	143
peak1373	57	69	52	69	94	78	43	43	54	43	53	57
peak1374	39	34	47	43	60	54	69	61	56	39	39	44
peak1375	104	86	44	56	48	66	56	50	61	75	76	72
peak1376	17	27	20	22	36	36	19	27	17	21	29	26
peak1377	53	25	28	32	17	32	35	41	23	24	26	33
peak1378	44	57	38	61	57	103	33	36	62	65	35	58
peak1379	55	72	58	69	54	102	31	60	45	45	47	36
peak1380	57	85	68	82	99	119	24	40	28	16	41	11
peak1381	430	315	293	334	327	294	225	249	291	177	387	229
peak1382	81	103	63	96	54	63	50	55	81	37	59	60
peak1383	70	52	44	36	62	63	52	84	68	50	68	72
peak1384	3	14	23	37	29	46	3	12	6	6	8	1
peak1385	24	23	22	33	39	26	14	12	7	13	17	9
peak1386	55	91	60	75	107	117	49	51	63	48	53	59
peak1387	78	43	54	56	76	64	56	61	91	57	77	54
peak1388	46	48	28	51	24	37	68	69	84	52	48	49
peak1389	18	11	13	13	26	26	12	11	19	14	15	9
peak1390	200	180	157	140	204	175	165	173	164	154	232	148
peak1391	112	97	72	55	136	122	66	47	86	99	126	83
peak1392	225	193	178	189	226	181	158	130	167	159	254	196
peak1393	98	68	72	83	71	95	80	70	94	88	96	78
peak1394	69	54	47	75	57	64	61	32	86	50	67	66
peak1395	64	57	46	52	41	72	78	60	60	48	63	50
peak1396	148	144	124	120	126	146	61	69	60	50	123	80
peak1397	317	143	173	128	122	114	180	171	227	177	287	187
peak1398	7	27	10	18	23	20	13	8	6	6	11	5
peak1399	31	19	17	1	21	14	66	24	73	81	55	72
peak1400	84	37	33	58	26	34	50	65	48	40	85	47
peak1401	84	67	37	51	23	27	47	50	66	35	100	44
peak1402	138	95	85	88	66	57	77	91	91	60	74	61
peak1403	13	18	13	9	0	14	52	73	105	36	52	52
peak1404	89	71	64	94	63	86	329	244	362	267	244	272
peak1405	128	74	69	74	61	57	131	45	98	121	147	142
peak1406	16	36	40	38	30	39	10	20	18	7	24	31
peak1407	290	147	125	140	86	148	633	463	816	529	547	571
peak1408	491	269	259	246	210	227	121	94	147	112	344	186
peak1409	82	67	66	104	73	60	52	98	69	78	73	72
peak1410	107	91	63	124	87	107	111	137	138	138	187	138
peak1411	88	69	67	74	83	103	54	79	66	51	61	54
peak1412	75	60	38	36	33	37	62	37	83	73	136	66
peak1413	181	78	81	61	34	37	132	85	114	163	223	154
peak1414	114	75	91	68	93	94	70	75	90	69	138	110
peak1415	587	452	450	486	630	581	743	519	854	675	765	621
peak1416	178	118	131	136	174	161	108	87	124	106	197	123
peak1417	43	37	34	28	21	34	65	51	82	93	77	75
peak1418	138	102	75	84	63	71	30	49	58	40	87	50
peak1419	91	74	81	44	20	55	606	368	755	528	438	467
peak1420	310	130	125	120	47	85	79	96	137	110	152	133
peak1421	66	79	61	69	80	68	72	66	59	49	58	59
peak1422	167	101	114	97	56	82	59	38	81	68	132	96
peak1423	40	28	23	28	23	27	10	12	19	18	24	19
peak1424	57	49	46	75	28	63	105	128	167	75	78	71
peak1425	73	54	34	46	43	44	37	53	63	49	73	46
peak1426	60	49	46	59	30	42	70	79	48	50	48	44
peak1427	70	29	42	34	32	31	124	98	160	140	116	161
peak1428	138	95	83	106	80	133	93	134	144	78	85	74
peak1429	114	87	101	78	90	100	18	22	47	31	49	46
peak1430	146	129	87	139	86	126	129	122	129	114	155	131
peak1431	122	66	58	76	44	37	44	25	39	22	52	31
peak1432	44	27	20	32	37	37	16	17	24	17	21	14
peak1433	230	157	123	165	169	170	198	114	269	131	228	187
peak1434	48	54	32	58	58	67	113	121	130	117	131	102
peak1435	37	29	30	21	14	30	27	33	38	30	41	37
peak1436	589	599	500	502	644	631	458	448	466	461	546	470
peak1437	36	13	12	15	6	20	65	73	88	48	57	77
peak1438	428	128	167	148	89	84	455	378	502	380	637	507
peak1439	27	24	24	29	18	26	67	72	79	41	56	52
peak1440	210	110	93	138	54	113	206	237	230	164	177	203
peak1441	51	51	56	61	42	46	45	83	39	36	41	30
peak1442	56	76	43	35	57	44	141	99	138	125	131	80
peak1443	226	200	143	164	144	154	146	179	231	146	195	191
peak1444	189	184	128	151	226	155	138	149	167	138	197	166
peak1445	249	224	216	224	259	204	177	195	235	153	234	201
peak1446	47	63	54	60	59	39	54	56	64	43	28	46
peak1447	67	135	83	137	177	133	5	10	14	14	17	7
peak1448	174	328	287	310	609	494	38	46	52	60	39	45
peak1449	186	188	220	206	305	238	72	75	110	79	97	66
peak1450	411	354	339	356	527	425	167	152	192	125	334	157
peak1451	59	81	51	67	69	77	52	55	65	53	79	52
peak1452	59	48	38	38	44	48	54	43	71	45	76	46
peak1453	224	242	189	212	316	251	165	186	199	184	238	191
peak1454	127	126	81	106	74	102	105	159	192	111	141	106
peak1455	35	30	30	26	20	16	14	13	14	14	27	19
peak1456	17	11	22	13	10	11	6	8	16	13	20	13
peak1457	44	49	35	26	23	52	470	264	548	385	317	385
peak1458	19	14	22	25	16	19	13	8	7	6	10	11
peak1459	71	62	41	44	45	52	34	38	64	35	50	53
peak1460	21	17	27	13	6	38	179	162	202	110	38	84
peak1461	103	89	78	95	80	123	83	101	71	63	88	88
peak1462	221	168	152	204	129	161	181	210	259	131	250	178
peak1463	747	515	561	651	815	787	616	545	663	403	764	530
peak1464	360	206	199	213	281	244	371	370	435	251	380	316
peak1465	231	132	121	113	82	79	116	103	138	115	189	126
peak1466	72	38	55	58	33	55	8	20	11	33	69	37
peak1467	62	30	33	26	22	32	33	37	21	51	49	39
peak1468	78	54	51	54	57	85	77	75	120	77	85	69
peak1469	77	66	49	45	44	43	42	41	50	25	71	50
peak1470	93	50	60	62	24	32	21	47	31	25	23	35
peak1471	31	33	32	45	15	43	130	179	95	116	101	105
peak1472	20	21	19	18	10	16	34	28	37	64	77	66
peak1473	216	81	70	93	40	48	93	129	155	94	200	123
peak1474	63	57	56	58	65	67	18	32	27	20	41	14
peak1475	60	69	42	74	51	77	96	83	101	76	101	56
peak1476	207	167	194	195	274	245	38	75	67	71	72	60
peak1477	106	72	70	77	59	72	127	208	139	115	91	105
peak1478	183	86	49	66	40	26	88	101	116	73	147	81
peak1479	13	16	18	15	11	20	66	88	87	44	45	47
peak1480	302	280	257	246	317	336	215	308	238	214	284	195
peak1481	126	104	106	104	146	137	61	91	79	72	99	57
peak1482	131	226	167	226	553	381	61	102	96	76	102	114
peak1483	91	47	54	70	50	57	39	32	37	26	50	28
peak1484	17	13	16	21	20	21	13	10	16	7	17	8
peak1485	60	41	44	33	28	38	29	49	52	27	57	51
peak1486	87	68	65	84	45	56	39	44	44	46	63	64
peak1487	17	29	19	34	28	24	22	25	49	28	26	16
peak1488	65	46	41	69	65	59	16	28	30	22	38	39
peak1489	139	134	102	118	102	115	30	70	48	33	41	46
peak1490	31	41	24	56	33	43	64	73	75	48	48	50
peak1491	150	110	129	103	118	129	124	113	193	109	166	125
peak1492	42	80	48	77	34	77	28	48	40	32	26	38
peak1493	140	119	93	153	83	108	25	28	65	48	82	41
peak1494	202	98	84	98	58	77	78	65	82	120	169	97
peak1495	25	31	26	20	26	23	19	35	37	24	29	25
peak1496	284	203	157	181	165	168	67	80	101	55	128	80
peak1497	167	107	93	117	53	117	210	123	202	143	253	182
peak1498	453	286	259	275	278	317	345	330	436	300	455	318
peak1499	103	99	65	78	52	65	255	280	382	148	162	153
peak1500	196	100	120	106	71	129	94	81	94	78	109	71
peak1501	52	23	46	38	20	28	32	37	29	20	24	26
peak1502	47	45	36	44	47	52	96	131	75	30	58	47
peak1503	44	26	46	45	39	28	32	35	52	32	49	25
peak1504	341	136	129	101	64	78	63	81	87	65	153	70
peak1505	66	44	38	54	57	72	35	41	49	20	61	70
peak1506	61	42	35	26	16	40	143	98	135	128	110	148
peak1507	47	65	43	41	10	44	112	174	178	89	84	93
peak1508	21	15	18	11	11	10	33	39	61	37	31	38
peak1509	400	469	394	446	481	494	128	132	149	125	219	139
peak1510	42	40	54	64	36	42	124	87	156	106	85	92
peak1511	38	24	49	41	38	44	26	17	21	27	31	21
peak1512	104	127	113	151	81	142	53	103	73	68	85	76
peak1513	95	60	61	43	28	55	54	142	95	69	104	79
peak1514	245	223	194	176	272	263	106	141	140	95	125	115
peak1515	30	39	41	15	11	20	58	34	35	28	66	48
peak1516	212	168	164	155	99	116	87	60	91	76	108	67
peak1517	123	320	209	347	775	629	80	156	93	58	106	114
peak1518	31	40	47	57	26	67	16	29	21	13	38	16
peak1519	19	31	27	35	5	35	12	11	13	14	22	10
peak1520	49	53	74	81	61	89	42	51	53	40	36	49
peak1521	51	41	69	79	67	93	24	42	39	38	26	33
peak1522	72	54	48	79	47	103	32	30	22	30	22	36
peak1523	91	91	93	111	87	99	353	239	445	196	260	265
peak1524	86	129	79	106	79	103	27	19	36	34	33	38
peak1525	15	14	7	20	5	19	8	11	13	7	9	17
peak1526	45	57	44	85	62	73	34	35	46	18	29	27
peak1527	136	88	86	138	107	138	109	93	149	84	121	97
peak1528	99	72	50	80	50	79	44	47	39	32	50	46
peak1529	242	244	212	266	132	234	90	78	100	72	71	81
peak1530	160	127	96	156	147	141	124	125	158	81	106	105
peak1531	82	43	56	50	19	42	33	60	81	65	87	78
peak1532	120	115	98	167	220	251	144	129	167	94	87	138
peak1533	67	72	41	46	40	43	40	52	36	23	58	32
peak1534	120	116	102	135	95	124	77	66	88	67	96	81
peak1535	90	57	59	54	34	24	20	40	38	24	74	62
peak1536	50	55	46	18	22	33	15	15	21	13	30	14
peak1537	88	86	74	62	48	62	59	75	75	62	81	75
peak1538	119	49	60	72	41	42	33	21	60	32	66	29
peak1539	34	47	48	32	35	32	2	25	42	10	28	24
peak1540	70	22	36	26	34	20	34	59	45	20	55	35
peak1541	61	29	37	30	12	20	83	106	86	41	64	39
peak1542	147	112	84	62	54	82	23	58	26	37	90	53
peak1543	130	74	58	60	44	55	98	89	117	42	109	49
peak1544	86	86	45	58	39	66	30	31	24	36	44	36
peak1545	67	79	61	80	54	80	34	33	43	22	39	25
peak1546	68	40	37	54	35	50	19	25	40	19	44	18
peak1547	45	50	66	59	55	47	23	35	30	30	60	35
peak1548	85	93	73	72	72	85	35	41	49	37	72	60
peak1549	41	47	76	60	27	28	150	98	179	78	73	89
peak1550	106	90	70	112	72	116	213	156	292	103	128	187
peak1551	47	69	67	94	61	103	227	295	287	124	129	135
peak1552	41	17	21	16	20	16	8	20	12	19	29	10
peak1553	213	123	94	112	60	105	228	96	259	290	300	261
peak1554	121	117	93	85	58	100	109	107	135	138	186	130
peak1555	9	19	11	14	0	25	71	90	116	55	34	22
peak1556	70	39	48	33	21	37	156	184	251	115	178	124
peak1557	18	8	14	3	3	3	14	30	43	11	34	17
peak1558	28	33	27	43	21	17	12	24	12	17	10	10
peak1559	115	81	83	98	59	68	64	91	67	41	66	54
peak1560	100	66	66	50	32	28	31	21	49	15	29	17
peak1561	53	56	41	53	59	61	75	103	124	105	85	95
peak1562	74	48	49	45	17	55	40	38	31	33	48	31
peak1563	22	52	51	41	90	75	3	15	9	8	9	10
peak1564	75	73	71	65	31	87	118	187	175	97	124	145
peak1565	175	142	112	154	94	144	92	128	100	62	85	78
peak1566	73	58	39	42	35	60	15	19	25	29	34	16
peak1567	91	52	73	75	17	33	32	11	50	30	57	32
peak1568	32	32	24	17	16	14	27	53	52	45	51	42
peak1569	93	78	71	52	51	109	62	81	77	49	76	69
peak1570	170	93	77	77	57	64	15	29	20	29	84	42
peak1571	2	3	4	2	3	5	1	3	0	3	2	3
peak1572	111	73	46	63	26	61	98	102	81	36	70	42
peak1573	667	514	445	539	438	524	362	384	493	356	710	479
peak1574	90	41	61	64	29	46	22	46	28	23	63	19
peak1575	130	67	87	80	25	65	60	43	74	79	199	140
peak1576	36	20	14	15	21	23	37	49	45	46	61	50
peak1577	44	61	43	67	40	61	84	115	90	50	59	54
peak1578	69	57	49	42	19	49	30	43	36	31	34	34
peak1579	686	723	571	836	1235	1091	587	559	707	450	554	481
peak1580	48	30	22	12	2	19	15	12	28	31	78	46
peak1581	232	133	129	159	78	99	23	79	48	48	79	44
peak1582	79	49	39	52	55	63	32	18	25	15	30	31
peak1583	32	28	8	28	14	20	37	45	59	47	41	30
peak1584	35	27	21	16	13	18	18	22	29	30	49	45
peak1585	33	19	17	14	23	29	14	7	18	16	39	27
peak1586	23	56	53	62	15	40	23	35	30	20	36	26
peak1587	25	27	18	23	15	34	29	38	36	7	25	21
peak1588	27	28	39	23	6	29	24	16	30	30	24	34
peak1589	252	222	231	211	232	174	192	136	183	168	234	184
peak1590	236	194	199	170	231	233	166	199	208	160	227	184
peak1591	138	161	161	175	300	230	46	55	74	65	80	71
peak1592	27	10	16	16	25	29	14	25	22	19	14	8
peak1593	102	73	50	53	13	33	59	32	83	32	62	30
peak1594	85	65	61	69	42	84	58	72	60	48	48	37
peak1595	99	32	44	29	19	37	35	54	51	43	81	65
peak1596	82	37	55	54	24	49	85	69	147	74	131	84
peak1597	212	148	120	191	82	177	67	46	94	94	197	105
peak1598	141	66	68	68	62	125	145	84	131	87	134	98
peak1599	96	74	78	79	43	63	70	72	84	75	137	83
peak1600	165	107	91	93	41	73	254	206	333	280	274	243
peak1601	144	47	46	66	51	52	198	144	250	244	327	275
peak1602	468	408	364	421	526	473	376	292	425	322	486	413
peak1603	61	70	62	52	81	79	37	69	69	45	77	59
peak1604	37	44	40	50	63	78	26	21	15	21	25	22
peak1605	53	62	51	55	69	64	29	25	21	21	32	32
peak1606	31	65	52	39	72	80	27	23	15	34	22	26
peak1607	61	101	88	79	81	68	48	20	41	41	62	36
peak1608	131	145	98	130	155	156	81	38	72	61	58	62
peak1609	81	72	97	100	83	90	33	25	29	44	47	29
peak1610	13	15	19	29	19	35	9	21	22	21	16	25
peak1611	57	61	76	84	64	66	13	43	23	40	47	45
peak1612	188	200	173	187	125	128	87	162	129	91	138	111
peak1613	57	54	59	82	50	57	44	37	42	54	75	70
peak1614	163	207	183	223	284	273	122	104	129	128	198	159
peak1615	48	71	48	61	41	66	38	33	41	15	46	38
peak1616	105	84	94	94	98	126	123	78	88	94	109	112
peak1617	5	9	10	2	5	5	23	14	30	28	14	24
peak1618	143	155	118	197	159	225	193	205	221	179	154	169
peak1619	92	99	64	137	89	98	104	65	133	118	135	115
peak1620	54	81	66	85	94	66	44	39	29	27	16	40
peak1621	69	65	51	73	35	49	24	36	47	41	41	35
peak1622	78	80	101	90	79	79	16	35	40	44	68	37
peak1623	67	63	82	73	50	70	18	18	36	22	35	39
peak1624	103	123	86	106	83	99	31	27	41	30	60	40
peak1625	27	37	29	33	48	55	5	19	22	17	6	27
peak1626	24	42	40	50	67	49	11	18	19	18	9	16
peak1627	91	115	59	106	88	119	32	46	62	50	55	49
peak1628	66	84	83	79	75	74	33	22	28	31	45	39
peak1629	122	136	104	95	91	121	45	49	55	75	64	63
peak1630	70	106	77	80	102	105	84	38	105	87	168	88
peak1631	43	50	45	49	37	42	33	19	27	14	41	35
peak1632	42	40	22	34	37	31	29	40	38	28	36	30
peak1633	35	84	30	30	47	63	24	24	32	17	24	25
peak1634	69	112	67	94	127	128	64	48	67	42	40	40
peak1635	29	42	37	45	33	37	2	15	11	4	13	7
peak1636	72	132	87	124	114	133	53	68	71	52	73	59
peak1637	54	86	100	85	73	65	22	20	19	22	37	34
peak1638	108	125	107	134	100	156	38	42	53	30	58	36
peak1639	69	78	58	63	73	75	49	26	81	45	71	45
peak1640	178	182	215	229	161	249	61	34	73	66	101	64
peak1641	22	32	23	25	37	25	15	12	20	17	18	11
peak1642	66	103	90	67	108	99	162	77	120	65	70	86
peak1643	21	47	26	35	61	50	8	7	9	13	5	8
peak1644	43	51	55	71	41	48	22	23	31	24	50	30
peak1645	40	75	55	49	80	56	18	22	19	9	25	13
peak1646	122	136	100	165	81	108	77	88	102	56	74	48
peak1647	99	92	102	131	136	100	63	39	61	44	82	63
peak1648	25	14	18	18	23	24	9	12	12	6	13	14
peak1649	40	57	46	32	35	51	18	25	28	10	34	47
peak1650	68	92	52	101	57	76	10	46	18	19	39	36
peak1651	137	133	116	133	139	154	74	82	106	72	112	65
peak1652	126	93	94	111	74	106	51	46	75	60	71	53
peak1653	60	46	40	51	41	60	33	46	54	44	58	53
peak1654	35	45	30	25	29	50	92	43	68	43	39	41
peak1655	22	19	23	27	12	18	19	16	12	11	11	17
peak1656	47	41	39	36	30	46	40	50	43	56	45	48
peak1657	101	102	86	114	80	123	94	87	98	72	79	79
peak1658	35	47	37	45	34	49	23	34	29	25	14	26
peak1659	33	50	60	60	38	44	26	25	32	35	36	43
peak1660	692	578	503	582	723	633	653	491	626	513	611	559
peak1661	71	99	68	58	123	124	23	65	42	29	42	28
peak1662	88	77	63	65	54	88	40	29	59	35	62	48
peak1663	14	29	27	32	45	30	6	9	11	14	7	10
peak1664	41	43	34	49	75	46	17	26	29	17	13	30
peak1665	228	269	219	263	583	390	105	121	129	122	194	124
peak1666	118	122	101	96	70	102	20	25	35	21	21	44
peak1667	10	43	33	35	73	53	8	18	21	7	11	12
peak1668	26	36	27	13	40	36	9	13	12	8	12	13
peak1669	54	93	61	102	109	86	49	42	58	37	46	29
peak1670	96	103	144	120	107	126	26	31	30	41	51	37
peak1671	137	102	102	91	87	114	38	28	39	42	60	44
peak1672	166	184	149	185	134	137	57	75	68	65	113	95
peak1673	109	90	108	112	53	77	126	55	93	52	113	89
peak1674	122	119	81	137	151	120	92	56	72	67	87	82
peak1675	52	44	31	59	49	42	43	30	39	39	39	31
peak1676	114	153	91	128	119	151	62	38	54	47	94	77
peak1677	38	49	48	49	117	84	19	18	22	19	5	20
peak1678	68	51	53	87	95	91	22	17	33	42	41	49
peak1679	46	46	30	45	58	73	23	28	32	20	26	31
peak1680	8	8	13	18	19	20	3	14	7	6	13	6
peak1681	59	68	62	109	105	98	48	54	48	57	46	53
peak1682	112	173	144	137	267	222	74	52	52	45	54	46
peak1683	125	166	120	129	98	114	68	54	74	77	89	90
peak1684	22	36	20	32	35	26	7	7	20	7	12	6
peak1685	14	37	23	33	53	37	6	11	10	14	6	7
peak1686	36	40	28	54	70	48	34	20	25	21	43	23
peak1687	36	98	79	96	132	86	7	9	31	11	11	25
peak1688	65	114	41	99	64	88	89	84	76	46	56	74
peak1689	135	352	267	354	523	507	45	84	84	67	44	58
peak1690	274	202	181	159	244	206	195	167	233	186	226	211
peak1691	157	186	180	126	173	183	133	89	128	127	161	133
peak1692	336	229	199	291	350	323	211	167	267	196	345	225
peak1693	810	767	693	853	1043	984	519	540	719	486	707	588
peak1694	76	64	35	75	83	88	113	125	142	51	94	26
peak1695	21	42	37	39	45	63	18	4	23	23	21	12
peak1696	206	147	139	164	101	146	87	97	84	73	158	134
peak1697	277	348	290	356	369	321	53	51	60	60	91	103
peak1698	64	65	30	55	90	74	31	28	31	11	15	23
peak1699	144	101	128	101	92	99	102	82	160	264	403	325
peak1700	529	519	492	544	723	606	121	108	159	168	405	229
peak1701	32	35	40	59	70	51	18	22	16	21	23	14
peak1702	37	21	47	44	37	36	13	16	20	12	29	23
peak1703	520	415	293	376	273	427	602	593	724	519	689	580
peak1704	508	344	308	331	351	352	298	293	331	279	418	321
peak1705	193	191	156	176	256	247	146	258	194	165	199	168
peak1706	79	105	111	83	155	127	64	48	62	61	87	55
peak1707	398	265	246	282	316	304	367	420	513	342	437	387
peak1708	123	98	92	116	173	131	125	144	198	125	176	156
peak1709	52	62	52	49	52	57	65	71	79	77	74	58
peak1710	14	20	13	14	16	27	7	18	19	22	18	25
peak1711	25	31	15	16	21	13	18	26	31	22	23	23
peak1712	27	34	48	33	32	65	19	44	47	22	24	27
peak1713	120	114	105	119	96	111	74	68	73	36	75	66
peak1714	10	6	6	6	2	6	23	32	21	19	19	26
peak1715	130	122	100	80	134	163	132	195	201	135	155	144
peak1716	125	131	111	105	154	109	105	104	108	131	122	86
peak1717	75	78	57	53	68	60	54	64	84	65	68	83
peak1718	12	16	13	14	17	11	21	18	16	13	8	9
peak1719	410	321	291	291	387	432	258	214	332	286	393	317
peak1720	44	40	45	34	43	44	49	70	59	40	66	43
peak1721	24	47	25	16	26	28	22	34	45	29	40	24
peak1722	163	161	105	120	162	184	130	145	170	117	162	136
peak1723	52	51	38	62	50	49	18	17	14	15	21	25
peak1724	21	18	11	19	55	40	10	19	22	23	19	24
peak1725	353	311	268	286	412	362	216	182	322	193	338	293
peak1726	57	49	55	44	78	119	94	96	94	82	98	89
peak1727	38	71	57	71	48	85	32	21	43	24	30	22
peak1728	201	140	136	182	180	173	126	115	100	74	132	105
peak1729	22	49	27	28	66	59	8	2	11	13	13	8
peak1730	44	54	39	53	132	118	53	29	47	54	53	41
peak1731	188	403	265	418	543	502	91	82	139	109	168	113
peak1732	31	69	43	45	35	46	31	19	21	26	23	25
peak1733	74	64	41	50	74	73	38	46	61	47	63	53
peak1734	298	221	234	242	285	399	192	188	213	127	178	162
peak1735	105	96	84	91	190	188	84	152	162	98	82	114
peak1736	50	55	46	69	62	52	42	75	42	38	47	34
peak1737	24	46	40	46	41	57	33	50	51	22	35	54
peak1738	30	50	27	37	50	60	41	59	27	33	32	26
peak1739	51	41	29	47	45	57	12	25	16	13	8	27
peak1740	63	57	58	76	119	99	55	68	64	57	57	63
peak1741	37	45	38	48	47	64	19	18	26	16	26	20
peak1742	155	103	117	98	79	105	23	29	36	39	57	52
peak1743	101	101	84	105	120	148	41	72	63	57	83	56
peak1744	140	179	106	128	117	132	96	100	116	116	183	128
peak1745	52	40	33	24	46	56	30	25	25	42	60	62
peak1746	48	70	66	73	89	112	20	45	20	26	21	31
peak1747	57	94	95	71	88	90	23	40	32	27	30	28
peak1748	34	39	29	24	32	35	16	22	14	18	22	24
peak1749	115	130	83	92	107	119	49	50	46	51	80	65
peak1750	365	192	151	158	107	185	241	227	319	240	349	294
peak1751	113	65	82	71	68	63	83	39	69	42	95	49
peak1752	102	66	60	77	102	137	55	79	85	57	64	77
peak1753	79	51	81	62	67	70	31	42	45	28	49	46
peak1754	14	35	19	35	44	38	13	38	33	22	20	38
peak1755	53	62	39	58	42	51	48	51	65	46	40	30
peak1756	95	64	56	65	40	41	57	58	67	74	61	69
peak1757	168	95	88	105	75	92	100	108	103	106	140	114
peak1758	280	203	212	232	147	239	272	213	311	179	236	260
peak1759	134	147	103	163	133	151	29	39	53	45	34	39
peak1760	23	39	37	43	22	56	34	55	38	33	22	30
peak1761	21	19	6	24	7	15	16	29	22	8	24	16
peak1762	17	26	10	28	10	20	33	38	27	37	49	19
peak1763	116	96	101	84	29	56	76	77	75	49	106	69
peak1764	43	42	44	50	16	35	30	36	35	26	37	22
peak1765	55	35	18	36	13	33	45	27	64	53	105	60
peak1766	33	31	19	26	14	30	42	52	59	28	46	32
peak1767	9	18	16	14	5	13	86	82	82	34	43	38
peak1768	27	28	29	29	9	25	32	45	31	30	18	30
peak1769	92	58	60	55	36	64	41	63	61	59	140	93
peak1770	58	62	29	30	45	53	153	118	229	170	93	197
peak1771	63	65	45	42	43	45	298	208	319	199	220	289
peak1772	246	95	96	162	84	164	408	240	425	422	559	466
peak1773	202	191	161	152	185	157	117	143	168	135	144	150
peak1774	273	183	172	206	211	203	102	120	152	166	239	214
peak1775	630	550	448	524	627	569	391	436	457	386	602	489
peak1776	546	443	413	451	520	458	434	465	431	369	529	366
peak1777	145	119	112	112	100	121	59	71	93	55	136	70
peak1778	48	57	43	59	218	175	26	55	49	32	46	49
peak1779	302	272	221	216	286	213	47	60	91	65	83	60
peak1780	16	18	19	8	6	16	48	68	35	18	17	15
peak1781	35	20	35	21	24	27	19	16	27	19	28	29
peak1782	1382	1021	927	1131	1276	1303	919	884	1088	872	1254	937
peak1783	83	70	79	104	158	105	48	42	47	50	66	37
peak1784	138	154	115	137	130	125	90	109	101	84	64	90
peak1785	87	102	82	69	77	87	67	86	99	102	75	110
peak1786	13	26	14	14	6	6	12	31	34	12	36	25
peak1787	26	28	21	12	12	12	693	446	793	503	177	389
peak1788	297	278	219	247	295	296	293	341	271	268	261	290
peak1789	418	297	278	327	420	353	297	316	347	311	380	268
peak1790	336	230	236	189	299	290	235	169	303	193	329	221
peak1791	147	184	145	158	379	292	101	74	94	70	123	71
peak1792	14	26	26	41	15	86	11	16	28	27	26	19
peak1793	42	32	41	45	59	72	54	54	49	33	61	50
peak1794	9	15	5	13	13	19	5	13	7	6	1	5
peak1795	97	68	81	100	33	93	67	72	59	67	107	85
peak1796	42	69	44	38	32	71	24	31	62	45	22	33
peak1797	49	67	47	41	15	65	24	41	37	22	37	41
peak1798	22	36	17	25	19	17	13	12	16	18	15	8
peak1799	55	38	42	47	20	41	35	33	19	15	17	23
peak1800	50	53	40	46	60	61	38	39	37	21	33	18
peak1801	57	50	54	45	25	37	34	55	47	45	35	63
peak1802	40	72	49	88	86	126	27	47	51	38	52	68
peak1803	20	40	11	38	35	40	13	16	14	20	15	19
peak1804	16	14	19	13	13	17	12	17	29	21	24	16
peak1805	54	24	24	26	24	31	48	33	49	47	46	44
peak1806	247	254	225	210	267	260	171	208	190	173	252	184
peak1807	173	153	137	180	206	209	149	114	139	147	181	147
peak1808	208	188	151	163	221	214	131	166	180	136	211	176
peak1809	22	37	19	24	36	43	27	22	28	28	13	22
peak1810	305	250	223	251	302	291	227	233	249	226	289	211
peak1811	593	441	457	428	504	475	326	446	257	242	474	377
peak1812	343	278	278	271	306	376	229	224	298	259	362	290
peak1813	314	240	245	214	332	304	187	109	217	143	289	209
peak1814	503	417	363	432	485	430	303	295	382	296	470	419
peak1815	250	180	165	222	223	244	197	214	226	134	258	157
peak1816	667	668	572	593	770	743	505	684	659	457	732	564
peak1817	89	80	67	69	110	95	75	84	69	51	96	51
peak1818	33	36	24	32	85	77	22	27	39	29	25	27
peak1819	50	89	64	76	88	51	35	55	28	25	33	41
peak1820	64	104	76	99	101	90	63	74	112	55	75	45
peak1821	88	95	48	68	47	90	55	53	67	48	87	91
peak1822	49	33	29	37	24	49	49	37	60	68	85	61
peak1823	141	174	126	182	224	233	59	69	91	98	102	73
peak1824	78	103	71	70	104	106	31	42	46	35	41	35
peak1825	45	45	36	36	37	26	26	34	29	34	90	76
peak1826	23	27	19	19	33	38	27	21	37	21	37	21
peak1827	701	320	374	363	563	473	489	261	676	387	625	463
peak1828	22	29	16	15	49	31	30	51	21	26	11	17
peak1829	24	15	22	25	12	12	43	54	72	48	43	51
peak1830	146	148	101	99	146	107	85	131	134	96	119	50
peak1831	127	143	128	80	112	126	130	136	98	92	121	94
peak1832	208	180	120	135	191	177	118	134	137	124	179	126
peak1833	92	68	72	72	80	103	57	59	49	64	76	56
peak1834	121	209	198	258	369	316	57	121	92	62	92	69
peak1835	12	20	12	9	10	12	18	19	16	22	18	20
peak1836	32	58	64	17	17	26	74	66	69	55	79	71
peak1837	36	32	30	40	10	17	36	45	56	23	31	30
peak1838	148	137	108	145	176	144	111	111	111	107	135	128
peak1839	76	29	70	34	49	52	40	56	69	45	79	49
peak1840	121	227	165	172	432	350	63	86	100	106	113	113
peak1841	85	85	70	73	89	106	145	102	134	145	132	110
peak1842	167	200	172	233	392	415	120	118	175	133	175	118
peak1843	110	105	82	125	91	97	131	136	151	103	146	112
peak1844	93	38	42	56	22	20	12	31	20	22	39	16
peak1845	34	63	32	89	123	129	47	57	39	32	25	43
peak1846	104	78	75	100	89	97	91	69	101	105	92	89
peak1847	210	268	206	279	442	396	90	76	104	64	134	127
peak1848	134	182	138	226	159	271	137	148	121	113	204	126
peak1849	163	136	136	162	143	147	180	114	187	181	189	184
peak1850	56	38	34	48	29	38	141	97	120	74	69	77
peak1851	69	137	78	132	73	202	61	69	88	48	72	98
peak1852	50	38	42	22	32	40	25	34	28	24	14	37
peak1853	26	26	13	44	89	66	29	46	34	11	27	29
peak1854	116	80	75	71	61	109	144	152	143	86	128	94
peak1855	70	68	50	65	118	81	55	71	97	65	84	83
peak1856	225	165	167	158	167	214	134	170	192	179	217	173
peak1857	710	575	552	618	621	692	530	536	626	516	671	589
peak1858	131	123	114	133	69	122	81	123	105	94	76	99
peak1859	464	439	393	471	483	635	239	151	295	254	448	275
peak1860	119	123	113	116	145	144	60	38	64	64	131	63
peak1861	99	113	95	137	74	159	89	129	89	81	87	83
peak1862	84	53	44	50	50	50	45	51	52	50	63	35
peak1863	160	125	105	151	106	155	111	132	137	67	100	77
peak1864	606	449	411	473	616	611	341	313	401	368	493	378
peak1865	234	180	169	154	202	197	196	127	197	164	241	171
peak1866	172	165	139	147	175	195	163	104	156	103	175	165
peak1867	93	76	104	72	83	94	70	57	81	81	124	78
peak1868	335	297	207	264	314	303	245	183	271	244	372	289
peak1869	107	90	97	75	106	113	60	56	104	50	135	86
peak1870	104	114	95	111	138	150	82	86	111	89	140	96
peak1871	26	50	27	31	15	28	6	7	18	9	23	5
peak1872	23	61	49	42	32	47	26	24	16	27	27	15
peak1873	157	90	90	100	53	77	53	36	53	44	82	79
peak1874	10	2	13	5	0	6	4	6	3	4	10	9
peak1875	16	16	14	5	9	12	26	32	25	26	26	24
peak1876	37	19	28	35	23	49	36	58	42	47	41	33
peak1877	120	88	93	107	66	132	159	141	143	120	160	141
peak1878	47	20	26	13	10	17	52	69	78	59	85	80
peak1879	79	52	63	53	32	72	66	103	158	80	107	97
peak1880	27	23	37	32	29	44	4	4	7	4	5	6
peak1881	93	40	51	55	20	30	46	41	48	69	55	37
peak1882	341	180	149	161	132	175	322	180	456	377	593	366
peak1883	67	56	40	76	31	60	242	148	263	166	125	167
peak1884	152	78	93	91	44	63	100	104	152	88	174	128
peak1885	363	198	166	172	207	268	297	200	332	235	371	253
peak1886	116	72	57	64	53	68	505	368	612	360	387	400
peak1887	19	17	10	7	5	12	29	10	42	22	31	35
peak1888	51	49	40	48	35	39	341	203	474	310	185	378
peak1889	151	109	108	62	52	48	39	30	47	51	83	68
peak1890	83	65	41	51	49	67	61	59	89	64	75	79
peak1891	33	38	25	28	68	49	14	28	28	21	14	23
peak1892	93	59	55	67	62	68	35	67	41	50	83	41
peak1893	106	68	58	72	31	61	61	59	56	41	75	57
peak1894	191	153	128	130	159	136	101	97	147	121	175	136
peak1895	126	181	122	208	205	246	55	56	62	29	56	46
peak1896	90	50	53	83	57	85	78	94	68	43	36	31
peak1897	58	59	30	47	37	58	31	60	50	47	45	53
peak1898	222	226	202	209	259	280	154	116	129	116	152	112
peak1899	353	296	274	367	412	398	234	196	263	169	334	187
peak1900	175	139	141	130	157	153	139	69	113	105	136	120
peak1901	9	5	4	4	3	3	8	20	12	9	8	10
peak1902	142	123	84	111	126	126	148	128	164	131	141	149
peak1903	239	236	256	287	301	308	157	195	193	155	230	183
peak1904	365	316	269	359	364	375	280	321	314	247	317	323
peak1905	217	204	169	239	243	245	216	160	250	183	237	195
peak1906	1136	893	760	903	1095	1063	690	728	822	721	955	767
peak1907	29	70	72	72	62	86	16	21	17	23	10	31
peak1908	41	61	47	77	72	103	22	26	58	34	40	34
peak1909	36	52	35	54	74	78	32	39	33	57	46	46
peak1910	65	87	64	85	98	104	139	52	147	57	97	61
peak1911	28	38	52	32	25	21	12	19	16	9	11	14
peak1912	35	34	44	37	26	33	14	18	21	24	29	35
peak1913	131	108	88	125	96	144	87	103	100	87	93	111
peak1914	138	165	133	179	175	158	71	77	73	79	85	69
peak1915	71	109	97	114	96	115	47	47	36	62	68	38
peak1916	113	133	120	130	117	136	44	33	50	65	65	66
peak1917	62	106	70	80	96	89	22	29	32	41	43	25
peak1918	34	35	47	81	59	69	44	26	50	44	54	56
peak1919	36	38	30	21	42	42	36	22	17	22	24	32
peak1920	456	143	156	164	94	128	361	282	313	195	363	317
peak1921	99	95	71	76	79	94	53	50	62	28	33	45
peak1922	82	72	65	101	98	98	33	48	42	31	53	54
peak1923	26	45	37	41	28	30	62	60	55	23	58	34
peak1924	33	34	33	32	41	48	14	14	16	26	17	26
peak1925	33	32	33	32	43	58	18	35	33	26	20	26
peak1926	35	53	43	37	52	54	61	26	54	19	44	16
peak1927	11	31	13	24	32	38	10	12	14	13	13	28
peak1928	47	56	40	57	35	48	17	13	20	13	35	30
peak1929	77	69	53	75	82	114	87	111	82	93	67	97
peak1930	3	14	5	11	11	9	2	7	2	8	1	15
peak1931	97	85	90	115	80	69	23	26	17	24	43	30
peak1932	147	191	179	242	230	231	49	29	57	64	64	70
peak1933	46	35	43	47	30	47	19	13	22	23	42	34
peak1934	22	40	31	34	24	24	4	28	8	9	7	8
peak1935	23	24	24	41	39	21	9	14	13	4	10	9
peak1936	191	134	118	170	89	159	63	112	95	73	204	117
peak1937	40	43	25	42	67	69	33	26	48	27	40	25
peak1938	168	111	108	123	66	70	71	33	127	96	221	121
peak1939	87	117	59	121	140	131	65	48	60	61	69	56
peak1940	44	56	53	65	65	54	19	28	19	21	23	22
peak1941	22	31	30	18	24	37	9	9	17	10	9	22
peak1942	53	77	62	82	57	85	39	44	56	47	64	49
peak1943	395	162	184	169	122	165	112	101	208	117	218	166
peak1944	72	45	54	51	20	16	48	51	66	56	77	53
peak1945	336	241	259	290	155	169	90	68	135	130	158	126
peak1946	59	66	43	66	48	74	36	55	72	58	84	50
peak1947	76	101	49	87	77	139	57	90	55	47	86	57
peak1948	76	64	48	63	83	101	51	38	45	37	39	49
peak1949	74	92	79	126	84	106	26	68	49	51	88	55
peak1950	35	20	22	19	21	21	23	18	32	18	36	14
peak1951	314	261	205	222	208	235	170	166	219	232	368	261
peak1952	54	37	48	66	34	51	14	59	12	28	21	26
peak1953	204	114	90	118	62	93	80	53	68	56	120	82
peak1954	71	81	77	83	127	129	97	33	143	79	151	77
peak1955	71	52	46	82	76	114	14	27	35	36	23	19
peak1956	46	52	44	65	83	95	34	38	22	24	42	17
peak1957	37	30	20	29	30	29	36	29	31	32	26	20
peak1958	273	168	160	145	85	99	142	79	190	121	218	154
peak1959	207	143	134	135	73	144	80	56	77	50	100	66
peak1960	91	39	58	59	25	44	32	21	44	49	45	39
peak1961	219	84	85	73	26	51	70	49	100	102	182	136
peak1962	86	48	47	79	56	68	45	35	56	61	70	59
peak1963	429	342	368	415	541	477	167	97	248	261	454	261
peak1964	63	32	30	46	24	42	58	35	62	55	89	74
peak1965	115	82	103	80	49	65	127	53	108	115	160	121
peak1966	386	178	217	184	119	157	160	83	227	225	369	269
peak1967	213	143	153	155	112	141	55	59	86	83	116	58
peak1968	93	60	93	87	90	95	164	137	208	150	167	158
peak1969	245	101	97	107	81	69	269	237	404	294	365	318
peak1970	64	42	42	48	43	45	48	21	27	60	67	48
peak1971	191	50	55	62	31	63	19	25	35	73	208	97
peak1972	49	48	40	41	54	66	40	37	43	35	43	42
peak1973	106	126	133	129	116	148	64	88	127	105	99	80
peak1974	84	118	95	114	146	129	62	61	82	37	102	70
peak1975	67	68	42	45	27	32	31	31	41	44	70	55
peak1976	114	75	78	118	124	96	52	40	50	32	70	75
peak1977	161	155	178	103	104	164	55	65	61	67	98	78
peak1978	151	91	68	95	74	74	41	30	41	58	57	55
peak1979	52	33	45	28	39	34	25	25	30	23	36	25
peak1980	30	70	59	55	49	45	19	24	23	12	25	26
peak1981	44	62	48	50	48	53	5	7	16	19	16	20
peak1982	39	39	22	31	65	24	12	16	25	19	15	25
peak1983	58	81	43	56	41	51	21	34	32	40	53	37
peak1984	24	35	25	27	56	59	18	10	20	13	18	19
peak1985	42	56	64	66	71	53	21	19	27	17	21	28
peak1986	66	121	109	137	168	148	22	35	29	58	51	60
peak1987	44	33	40	36	54	46	11	16	14	23	23	20
peak1988	67	52	55	68	71	70	26	14	17	25	33	33
peak1989	76	114	93	100	133	116	32	34	56	67	59	51
peak1990	161	127	133	156	112	142	65	76	81	86	126	91
peak1991	31	32	10	34	35	32	18	16	10	11	11	14
peak1992	71	172	106	182	89	150	57	46	47	50	49	48
peak1993	25	31	24	19	15	31	11	24	21	20	29	30
peak1994	124	149	138	144	203	174	51	78	66	54	67	84
peak1995	98	114	103	113	142	150	44	73	54	46	52	59
peak1996	42	30	24	39	28	20	9	12	23	22	27	31
peak1997	275	384	272	288	370	393	89	132	154	122	186	154
peak1998	23	40	24	35	45	73	28	29	24	22	40	42
peak1999	35	55	42	50	51	68	29	38	42	39	50	39
[truncated: 52,548 more rows]

## Sheet: normalized_counts
peak_id	e10_1	e10_2	e12_1	e12_2	e14_1	e14_2	e4_1	e4_2	e6_1	e6_2	e8_1	e8_2
peak1	237.670822477358	227.95598067152116	218.36089773350238	209.45292334015573	244.35285917747052	246.8303339798817	196.65835985725914	217.08418092923972	252.0065249325015	192.20184196637916	265.53103540220843	207.26978235116152
peak2	491.252662359058	348.31673846608436	288.6805088680201	315.5757378325013	298.9845959854416	311.3859597900046	159.91998493887007	189.3056364501427	245.51708652222248	179.6669392294414	471.2388731051051	234.6251850980153
peak3	299.32601491918314	225.2205089034629	166.54644742385776	226.20915720736818	293.02477015184473	251.5770711718025	209.62484512257296	168.72893683599676	222.80405208624597	161.9091603521129	272.8777438915976	166.2366782308808
peak4	655.3350293413345	631.8939784214566	526.4718254676393	649.7695132952388	719.152317254019	856.3113894225127	1337.7090632048726	762.3667207041073	1561.7915107404815	1015.3271216919595	1063.1736713930322	1157.3439623668917
peak5	40.77198209862627	62.00402674265375	45.33764402093905	60.50862229826721	97.34382194874841	77.84648994750115	82.12107334698733	86.42213837941297	74.6285417182086	66.85281459700144	88.16050187266998	74.70129211640847
peak6	122.3159462958788	159.56918647006484	139.7139642277918	167.56233867212458	319.84398640303056	230.69142752735095	77.79891159188274	98.76815814790054	85.44427240200694	80.43229256201737	80.81379338328082	101.00456398838327
peak7	13.922140228799215	31.002013371326875	37.01032164974617	35.374271497448525	41.71878083517789	30.379118028293128	9.724863948985343	25.720874517682432	36.77348432491438	30.292681614266282	13.64388719457988	23.146879247337832
peak8	36.79422774754078	38.296604752815554	14.804128659898467	30.719762089889507	28.805824862384735	28.48042315152481	60.510264571464354	39.0957292668773	68.13910330792959	24.025230245797395	35.68401266274738	29.459664496611786
peak9	16.90545599211333	34.64930906207122	38.86083773223348	47.475995957101965	27.812520556785262	37.024550096982246	55.10756237758361	44.23990417041379	44.344495803573224	48.05046049159479	32.53542331015202	42.085234995159695
peak10	201.87103331758857	157.74553862469264	168.39696350634506	141.4970859897941	187.73451375830052	297.14574821424213	384.6723962043091	278.8142797716776	542.949680326677	261.1438070195369	266.5805651864069	276.710420093175
peak11	8.949947289942353	17.32465453103561	14.804128659898467	6.516313170582622	13.906260278392631	11.392169260609924	194.49727897970683	157.41175204821647	231.45663663328463	87.7443191585644	29.386833957556664	45.241627619796674
peak12	45.74417503748313	66.56314635608419	49.03867618591368	101.46830508478655	88.40408319835315	129.11125162024578	75.63783071433045	77.1626235530473	104.91258763284398	42.82758435120405	44.08025093633499	61.023590742981554
peak13	86.5161571361094	97.56515972741104	73.09538525824868	97.74469755873933	104.29695208794473	98.73213359195267	707.7539873983777	580.2629291189156	925.8265465331385	412.60721509086835	290.71975022297124	443.9992291989348
peak14	155.13241969233408	216.10226967660205	184.12635020748718	245.75809671911605	341.69668112621895	420.560915204183	242.04105828585742	218.11301590994702	345.0218088131673	231.89570063334878	218.3021951132781	196.74847360237158
peak15	118.33819194479332	85.71144873249196	77.72167546446695	113.57002954444	116.21660375513842	149.04754782631318	119.93998870415255	88.47980834082757	141.68607195775834	82.52144301817367	115.44827626182975	107.31734923765723
peak16	119.33263053256469	143.15635586171527	120.28354536167505	148.94430104188854	82.44425736475631	139.55407344247155	103.73188212251033	65.84543876526702	99.5047222909448	81.47686779009551	80.81379338328082	65.23211424249753
peak17	67.62182396845331	54.70943536116508	49.963934227157324	84.71207121757409	69.53130139196315	88.28931176972691	66.99350720412126	85.39330339870568	89.77056467552629	59.54078800045441	52.47648920992262	66.28424511737651
peak18	89.49947289942351	73.85773773757286	73.09538525824868	95.88289379571573	167.86842764631103	125.31386186670916	48.62431974492671	54.528253977486756	69.22067637630941	62.67451368468886	59.82319769931178	70.49276861689248
peak19	55.68856091519686	57.44490712922333	43.48712793845175	67.02493546884983	38.738867918379476	62.65693093335458	33.49675360206063	41.15339922829189	64.89438410279008	57.45163754429812	30.436363741755116	45.241627619796674
peak20	8.949947289942353	22.795598067152117	15.729386701142122	25.134350800818687	35.75895500158106	33.22716034344561	11.88594482653764	28.807379459804324	23.794607504356367	14.624053193094065	11.544827626182975	21.042617497579847
peak21	54.69412232742548	54.70943536116508	37.01032164974617	46.545094075590164	55.625041113570525	78.7958373858853	39.97999623471752	47.32640911253568	57.323372624131245	37.604708210813314	61.92225726770869	38.92884237052272
peak22	15.911017404341958	34.64930906207122	28.682999278553282	26.065252682330488	60.5915626415679	60.758236056586256	22.69134921429913	29.836214440511622	31.365618983015207	26.114380701953692	11.544827626182975	19.990486622700857
peak23	113.36599900593644	107.59522287695799	79.57219154695427	142.4279878713059	191.70773098069841	152.8449375798498	86.44323510209193	72.0184486495108	135.19663354747937	75.20941642162663	78.71473381488393	69.4406377420135
peak24	178.00450721107566	124.9198774079936	115.65725515545678	136.84257658223507	195.6809482030963	190.81883511521622	84.28215422453964	86.42213837941297	85.44427240200694	81.47686779009551	122.79498475121892	95.74390961398831
peak25	54.69412232742548	59.2685549745955	61.99228876332484	53.061407246172784	43.70538944637684	67.40366812527537	36.73837491838907	15.43252471060946	45.426068871953056	37.604708210813314	64.02131683610558	30.511795371490777
peak26	158.1157354556482	42.85572436624598	68.46909505203041	47.475995957101965	7.9464344447957895	10.442821822225763	35.65783447961292	18.51902965273135	30.284045914635374	47.005885263516646	66.1203764045025	51.55441286907063
peak27	126.2937006469643	97.56515972741104	97.1520943305837	143.3588897528177	252.29929362226633	131.00994649701414	115.61782694904797	83.33563343729108	120.05461059016166	56.40706231621997	87.11097208847154	77.85768474104545
peak28	18.894333167656075	18.23647845372169	13.878870618654814	13.963528222677049	28.805824862384735	29.42977058990897	15.127566142866089	14.403689729902162	11.897303752178184	9.401177052703328	17.84200633137369	18.938355747821863
peak29	219.77092789747329	244.3688112798707	165.6211893826141	269.0306437569111	291.03816154064583	255.37446092533912	265.81294793893267	187.2479664887281	283.3721439155167	219.360797896411	280.22445238098675	246.1986247216842
peak30	284.40943610261246	195.1303194548221	156.36860897017758	191.76578759143146	265.21224959505946	230.69142752735095	248.5243009185143	143.00806231831433	205.4988829921686	197.42471810676992	270.7786843232007	211.4783058506775
peak31	44.749736449711754	65.6513224333981	49.963934227157324	49.337799720125574	59.598258335968424	49.36606679597634	59.42972413268821	45.26873915112108	70.30224944468925	49.095035719672936	50.37742964152571	63.12785249273954
peak32	292.3649448047835	216.10226967660205	179.50006000126893	244.82719483760425	327.7904208478263	306.6392225980838	196.65835985725914	225.3148607748981	217.39618674434678	153.5525585274877	234.04514187625486	217.79109109995144
peak33	32.816473396455294	36.47295690744338	32.384031443527896	55.854112890708194	23.839303334387367	30.379118028293128	38.89945579594137	36.0092243247554	51.91550728223207	39.69385866696961	43.03072115213654	15.781963123184886
peak34	174.02675285999015	155.92189077932048	139.7139642277918	191.76578759143146	103.30364778234527	144.30081063439238	209.62484512257296	67.90310872668162	230.37506356490482	146.24053193094068	143.78558043518797	149.40258423281693
peak35	217.78205072193055	268.988057192395	217.43563969225875	276.47785880900557	265.21224959505946	342.71442525668186	74.5572902755543	118.31602278133919	75.71011478658843	75.20941642162663	116.4978060460282	57.86719811834458
peak36	63.64406961736783	73.85773773757286	47.18816010342636	89.36658062513311	117.2099080607379	131.95929393539828	45.38269842859826	47.32640911253568	67.05753023954976	42.82758435120405	41.98119136793809	36.824580620764735
peak37	229.71531377518704	107.59522287695799	109.18044886675119	121.94814647804623	104.29695208794473	127.21255674347748	141.55079747967554	140.95039235689973	205.4988829921686	107.5912484920492	187.86583137152294	131.51635935987403
peak38	183.9711387377039	219.7495653673464	170.2474795888324	161.04602550154195	236.40642473267474	244.93163910311335	195.57781941848302	164.61359691316756	237.94607504356364	118.03700077283068	224.59937381846876	171.49733260527577
peak39	51.710806564111365	22.795598067152117	37.935579690989826	29.788860208377706	43.70538944637684	26.58172827475649	41.060536673493665	22.63436957556054	32.44719205139504	35.51555775465702	44.08025093633499	28.407533621732796
peak40	94.47166583828037	86.62327265517804	70.31961113451773	118.22453895199902	86.4174745871542	140.5034208808557	87.52377554086809	67.90310872668162	114.64674524826249	72.0756907373922	159.52852719816474	107.31734923765723
peak41	35.79978915976941	46.50302005699032	37.935579690989826	40.959682786519345	22.845999028787894	30.379118028293128	41.060536673493665	39.0957292668773	40.01820353005388	39.69385866696961	51.426959425724164	39.980973245401714
peak42	67.62182396845331	76.59320950563111	82.34796567068523	96.81379567722753	135.08938556152842	112.02299772933091	56.18810281635976	74.0761186109254	46.507641940332896	31.33725684234443	60.87272748351023	36.824580620764735
peak43	203.85991049313134	264.42893757896456	216.5103816510151	245.75809671911605	410.2346782125826	389.23244973750576	127.5037717755856	105.97000301285162	133.0334874107197	112.81412463243994	135.38934216160035	105.21308748789924
peak44	54.69412232742548	43.76754828893206	49.963934227157324	44.683290312566555	38.738867918379476	63.60627837173874	51.865941061255164	26.749709498389727	51.91550728223207	29.24810638618813	31.485893525953568	44.18949674491768
peak45	21.877648930970192	86.62327265517804	32.384031443527896	76.33395428396787	93.37060472635052	80.69453226265362	27.01351096940373	42.18223420899919	33.52876511977488	33.42640729850072	20.990595683969044	23.146879247337832
peak46	27.84428045759843	41.03207652087381	26.832483196065972	54.923211009196386	35.75895500158106	52.21410911112881	12.966485265313791	24.692039536975134	12.978876820558018	12.534902736937772	5.247648920992261	19.990486622700857
peak47	19.88877175542745	31.002013371326875	31.458773402284244	33.512467734424916	25.825911945586316	32.277812905061445	5.402702193880746	26.749709498389727	14.060449888937852	19.846929333484805	11.544827626182975	10.521308748789924
peak48	88.50503431165215	84.79962480980586	80.49744958819791	114.5009314259518	164.88851472951262	114.8710400444834	45.38269842859826	43.211069189706485	65.97595717116992	44.91673480736035	66.1203764045025	67.33637599225551
peak49	35.79978915976941	51.973963593106824	28.682999278553282	41.890584668031146	17.87947750079053	18.037601329299047	8.644323510209194	7.201844864951081	18.38674216245719	15.668628421172215	12.594357410381427	11.573439623668916
peak50	59.666315266282346	95.74151188203889	76.7964174232233	88.43567874362131	155.94877597911739	131.95929393539828	66.99350720412126	61.73009884243784	67.05753023954976	55.362487088141826	77.66520403068547	49.450151119312636
peak51	39.7775435108549	27.35471768058254	38.86083773223348	34.443369615936724	54.63173680797105	72.15040531719619	27.01351096940373	32.92271938263351	25.957753641116035	30.292681614266282	20.990595683969044	30.511795371490777
peak52	64.6385082051392	106.6833989542719	74.94590134073599	136.84257658223507	167.86842764631103	192.71752999198452	33.49675360206063	38.06689428617	33.52876511977488	34.47098252657887	34.63448287854893	33.668187996127756
peak53	18.894333167656075	33.73748513938513	23.131451031091355	20.479841393259672	34.76565069598158	56.011498864665455	6.4832426326568955	13.374854749194864	20.54988829921686	21.9360797896411	18.891536115572144	10.521308748789924
peak54	58.67187667851097	69.29861812414244	36.085063608502516	53.061407246172784	89.39738750395263	69.3023630020437	31.335672724508324	28.807379459804324	35.691911256534546	20.891504561562954	24.139185036564403	23.146879247337832
peak55	23.86652610651294	30.090189448640793	37.935579690989826	46.545094075590164	64.5647798639658	47.46737191920801	11.88594482653764	18.51902965273135	4.326292273519338	11.490327508859624	26.23824460496131	12.625570498547908
peak56	47.73305221302588	31.913837294012964	33.309289484771554	51.199603483149176	48.67191097437421	31.32846546667729	20.530268336746833	45.26873915112108	24.8761805727362	16.71320364925036	23.08965525236595	23.146879247337832
peak57	30.827596220912543	41.03207652087381	34.234547526015206	30.719762089889507	52.645128196772106	66.45432068689122	9.724863948985343	23.66320455626784	21.631461367596696	13.579477965015919	24.139185036564403	18.938355747821863
peak58	5.966631526628235	10.03006314954693	10.177838453680195	8.3781169336062291	22.845999028787894	24.68303339798817	3.2416213163284477	10.288349807072972	8.652584547038677	8.35660182462518	7.346708489389166	7.364916124152947
peak59	93.477227250509	100.30063149546932	108.25519082550755	104.26101072932195	97.34382194874841	122.46581955155668	38.89945579594137	50.41291405465756	62.73123796603041	54.317911860063674	67.16990618870095	35.77244974588574
peak60	11.93326305325647	33.73748513938513	19.43041886611674	16.756233867212458	27.812520556785262	26.58172827475649	11.88594482653764	14.403689729902162	19.468315230837028	14.624053193094065	16.792476547175237	22.09474837245884
peak61	63.64406961736783	64.73949851071201	61.99228876332484	71.67944487640885	105.29025639354421	86.39061689295858	23.77188965307528	29.836214440511622	34.61033818815471	33.42640729850072	31.485893525953568	31.56392624636977
peak62	158.1157354556482	166.8637778515535	136.01293206281719	178.73316125026622	154.9554716735179	223.09664802027766	97.24863948985342	144.0368972990216	114.64674524826249	109.6803989482055	128.04263367221117	98.90030223862527
peak63	75.5773326706243	108.50704679964407	74.94590134073599	105.19191261083377	100.32373486554684	127.21255674347748	44.30215798982211	53.499418996779454	71.38382251306909	37.604708210813314	64.02131683610558	66.28424511737651
peak64	28.8387190453698	46.50302005699032	35.159805567258864	63.30132794280262	184.75460084150208	107.27626053741011	22.69134921429913	30.86504942121892	36.77348432491438	27.158955930031837	58.77366791511333	34.72031887100675
peak65	75.5773326706243	93.00604011398065	68.46909505203041	167.56233867212458	187.73451375830052	135.7566836889349	24.852430091851428	54.528253977486756	31.365618983015207	41.78300912312591	51.426959425724164	29.459664496611786
peak66	67.62182396845331	51.973963593106824	54.590224433375596	55.854112890708194	85.42417028155474	77.84648994750115	21.610808775522983	64.81660378455972	49.7523611454724	45.961310035438494	48.278370073128805	55.762936368586594
peak67	55.68856091519686	78.41685735100329	57.365998557106565	83.78116933606229	97.34382194874841	106.32691309902596	50.78540062247902	43.211069189706485	45.426068871953056	37.604708210813314	64.02131683610558	43.137365870038686
peak68	81.54396419725254	83.8878008871198	73.09538525824868	80.98846369152689	182.76799223030315	150.94624270308148	50.78540062247902	39.0957292668773	58.40494569251108	36.56013298273517	55.62507856251798	65.23211424249753
peak69	37.78866633531215	22.795598067152117	21.28093494860405	44.683290312566555	33.772346390382104	45.568677042439695	17.288647020418388	23.66320455626784	31.365618983015207	34.47098252657887	28.33730417335821	18.938355747821863
peak70	156.12685828010547	188.74755199601952	133.23715793908622	229.9327647334154	217.53364292628473	243.03294422634502	70.2351285204497	34.980389344048106	61.64966489765058	48.05046049159479	83.96238273587618	62.07572161786055
peak71	54.69412232742548	80.24050519637544	37.935579690989826	44.683290312566555	60.5915626415679	42.72063472728721	56.18810281635976	31.89388440192622	46.507641940332896	33.42640729850072	28.33730417335821	58.91932899322357
peak72	28.8387190453698	47.4148439796764	44.41238597969541	50.268701601637375	102.31034347674579	66.45432068689122	23.77188965307528	18.51902965273135	12.978876820558018	16.71320364925036	25.188714820762854	26.30327187197481
peak73	42.760859274169015	67.47497027877026	31.458773402284244	79.12665992850329	50.65851958557316	56.011498864665455	35.65783447961292	21.605534594853243	18.38674216245719	15.668628421172215	29.386833957556664	18.938355747821863
peak74	12.927701641027841	19.148302376407777	14.804128659898467	11.170822578141639	25.825911945586316	35.12585522021393	14.04702570408994	11.31718478778027	18.38674216245719	25.069805473875544	15.742946762976784	31.56392624636977
peak75	13.922140228799215	43.76754828893206	41.63661185596444	42.82148654954295	56.61834541917	47.46737191920801	18.369187459194535	40.124564247584594	24.8761805727362	19.846929333484805	18.891536115572144	21.042617497579847
peak76	17.899894579884705	19.148302376407777	26.832483196065972	20.479841393259672	41.71878083517789	26.58172827475649	19.449727897970686	14.403689729902162	20.54988829921686	11.490327508859624	11.544827626182975	7.364916124152947
peak77	178.99894579884702	129.47899702142402	85.1237397944162	162.90782926456555	159.92199320151528	193.66687743036871	132.90647396946633	164.61359691316756	138.44135275261883	101.32379712358032	122.79498475121892	85.22260086519839
peak78	59.666315266282346	36.47295690744338	40.71135381472078	68.88673923187345	49.66521527997368	72.15040531719619	66.99350720412126	55.55708895819405	74.6285417182086	45.961310035438494	59.82319769931178	56.81506724346559
peak79	27.84428045759843	16.412830608349523	24.05670907233501	30.719762089889507	21.85269472318842	19.936296206067365	7.563783071433044	15.43252471060946	12.978876820558018	5.2228761403907384	17.84200633137369	10.521308748789924
peak80	43.755297861940385	67.47497027877026	78.64693350571062	74.47215052094427	82.44425736475631	100.63082846872099	29.174591846956027	60.70126386173054	57.323372624131245	41.78300912312591	56.67460834671642	50.502281994191634
peak81	31.822034808683917	34.64930906207122	34.234547526015206	20.479841393259672	65.55808416956526	45.568677042439695	57.268643255135906	63.78776880385244	59.48651876089091	32.381832070422575	48.278370073128805	42.085234995159695
peak82	537.9912759843124	380.23057576009734	317.36350814657345	396.5642015240282	466.85302363175265	505.0528372203733	553.2367046533884	560.715064485477	783.0589015070003	455.43479944207235	647.559876850445	530.2739609390121
peak83	41.76642068639764	31.913837294012964	46.26290206218271	25.134350800818687	52.645128196772106	53.16345654951298	30.255132285732177	10.288349807072972	35.691911256534546	17.75777887732851	27.28777438915976	37.876711495643725
peak84	425.61971556614736	310.02013371326876	294.232057115482	345.364598040879	473.806153770949	380.68832279204827	359.8199661124577	309.67932919289643	398.0188891637792	251.74262996683356	454.44639655792986	332.4733564617616
peak85	34.805350571998034	44.679372211618144	43.48712793845175	34.443369615936724	49.66521527997368	51.264761672744655	42.14107711226982	57.61475891960865	50.83393421385223	41.78300912312591	32.53542331015202	37.876711495643725
peak86	514.1247498777994	364.72956907443387	365.4769262912434	395.63329964251636	520.4914561341242	506.0021846587574	403.0415836635036	464.004576298991	416.40563132623635	326.9520463884602	504.8238261994556	434.53005132502386
peak87	206.84322625644546	112.15434249038842	74.94590134073599	72.61034675792065	38.738867918379476	64.55562581012289	192.33619810215455	246.92039536975136	197.92787151350976	115.94785031667439	158.4789974139663	140.98553723378495
peak88	94.47166583828037	82.06415304174762	54.590224433375596	82.85026745455049	153.96216736791843	163.28775940207558	51.865941061255164	80.24912849516919	73.54696864982876	44.91673480736035	68.2194359728994	56.81506724346559
peak89	81.54396419725254	85.71144873249196	58.291256598350216	92.15928626966853	102.31034347674579	124.364514428325	29.174591846956027	100.82582810931513	50.83393421385223	53.27333663198553	50.37742964152571	45.241627619796674
peak90	92.48278866273763	111.24251856770232	127.68560969162428	117.29363707048722	183.76129653590263	265.8172827475649	116.6983673878241	118.31602278133919	129.78876820558017	102.36837235165846	99.70532949885298	103.10882573814126
peak91	58.67187667851097	78.41685735100329	55.515482474619255	66.09403358733802	63.571475558366316	56.011498864665455	28.09405140817988	38.06689428617	71.38382251306909	45.961310035438494	49.32789985732726	52.60654374394962
peak92	65.63294679291059	79.32868127368937	67.54383701078676	71.67944487640885	68.53799708636369	102.52952334548931	74.5572902755543	75.10495359163271	83.28112626524728	80.43229256201737	93.40815079366226	54.7108054937076
peak93	127.28813923473567	120.36075779456317	112.88148103172581	127.53355776711705	109.2634736159421	146.19950551116068	78.8794520306589	120.37369274275379	102.7494414960843	87.7443191585644	111.25015712503595	106.26521836277824
peak94	116.34931476925057	107.59522287695799	95.30157824809639	136.84257658223507	222.5001644542821	210.75513132128359	65.9129667653451	37.0380593054627	58.40494569251108	69.98654028123589	71.36802532549476	59.97145986810256
peak95	60.660753854053716	46.50302005699032	37.01032164974617	23.272547037795082	40.72547652957842	21.83499108283569	45.38269842859826	36.0092243247554	59.48651876089091	54.317911860063674	64.02131683610558	45.241627619796674
peak96	24.86096469428431	28.266541603268625	51.814450309644634	38.166977141983935	18.87278180639	50.315414234360496	21.610808775522983	24.692039536975134	23.794607504356367	29.24810638618813	25.188714820762854	31.56392624636977
peak97	54.69412232742548	55.62125928385116	26.832483196065972	53.061407246172784	55.625041113570525	45.568677042439695	36.73837491838907	30.86504942121892	48.67078807709256	31.33725684234443	69.26896575709786	45.241627619796674
peak98	20.88321034319882	27.35471768058254	17.579902783629432	21.410743274771477	22.845999028787894	17.08825389091489	33.49675360206063	45.26873915112108	36.77348432491438	33.42640729850072	31.485893525953568	32.616057121248765
peak99	137.2325251124494	96.65333580472497	88.82477195939082	86.57387498059771	58.60495403036895	97.78278615356851	18.369187459194535	48.355244093242966	49.7523611454724	35.51555775465702	46.1793105047319	42.085234995159695
peak100	51.710806564111365	58.356731051909414	45.33764402093905	60.50862229826721	51.65182389117263	52.21410911112881	79.95999246943504	99.79699312860782	70.30224944468925	39.69385866696961	51.426959425724164	36.824580620764735
peak101	123.31038488365017	75.68138558294503	75.87115938197965	105.19191261083377	63.571475558366316	66.45432068689122	32.416213163284475	37.0380593054627	36.77348432491438	26.114380701953692	35.68401266274738	32.616057121248765
peak102	81.54396419725254	60.180378897281585	50.88919226840098	29.788860208377706	32.77904208478263	44.61932960405553	78.8794520306589	48.355244093242966	100.58629535932464	78.34314210586106	80.81379338328082	77.85768474104545
peak103	7.955508702170979	6.382767458802592	3.7010321649746167	0	2.979912916798421	0.9493474383841602	10.805404387761492	10.288349807072972	8.652584547038677	8.35660182462518	4.198119136793809	5.260654374394962
peak104	88.50503431165215	53.797611438478995	42.5618698972081	71.67944487640885	60.5915626415679	43.66998216567138	52.94648150003131	26.749709498389727	55.160226487371574	34.47098252657887	74.51661467809012	44.18949674491768
peak105	313.24815514798235	194.21849553213605	163.7706733001268	202.9366101695731	148.0023415343216	163.28775940207558	287.4237567144557	218.11301590994702	327.7166397190899	262.18838224761504	431.3567413055639	325.1084403376086
peak106	30.827596220912543	28.266541603268625	30.53351536104059	28.8579583268659	12.912955972793158	23.733685959604006	15.127566142866089	41.15339922829189	37.85505739329422	30.292681614266282	45.12978072053345	37.876711495643725
peak107	71.59957831953882	47.4148439796764	38.86083773223348	36.305173378960326	14.899564583992106	14.240211575762405	74.5572902755543	60.70126386173054	116.80989138502215	90.87804484279884	136.4388719457988	127.30783586035807
peak108	72.59401690731019	72.03408989220068	89.75003000063447	76.33395428396787	115.22329944953894	109.17495541417843	112.37620563271952	82.30679845658378	120.05461059016166	56.40706231621997	106.00250820404368	72.59703036665047
peak109	134.24920934913527	47.4148439796764	37.935579690989826	49.337799720125574	13.906260278392631	33.22716034344561	68.0740476428974	59.672428881023244	96.2600030858053	56.40706231621997	99.70532949885298	73.64916124152947
peak110	7.955508702170979	10.03006314954693	6.476806288705579	3.7236075260472132	0.9933043055994737	4.7467371919208015	18.369187459194535	15.43252471060946	24.8761805727362	17.75777887732851	11.544827626182975	18.938355747821863
peak111	74.58289408285292	54.70943536116508	64.76806288705579	57.7159166537318	136.0826898671279	93.98539640003187	12.966485265313791	14.403689729902162	29.20247284625554	10.445752280781477	18.891536115572144	19.990486622700857
peak112	508.15811835117125	413.9680608994824	343.27073330139575	476.6217633340433	703.2594483644273	578.1525899759537	117.77890782660026	84.36446841799838	166.56225253049456	143.1068062467062	279.1749225967883	153.6111077323329
peak113	20.88321034319882	25.531069835210367	32.384031443527896	26.065252682330488	21.85269472318842	37.97389753536641	33.49675360206063	12.346019768487567	22.713034435976528	16.71320364925036	12.594357410381427	44.18949674491768
peak114	65.63294679291059	101.2124554181554	94.37632020685272	110.77732389990459	125.15634250553369	140.5034208808557	58.34918369391205	52.47058401607216	59.48651876089091	48.05046049159479	71.36802532549476	76.80555386616645
peak115	278.44280457598427	255.3106983521037	223.91244598096432	202.9366101695731	338.7167682094205	335.11964574960854	223.67187082666288	253.09340525399514	275.80113243685787	231.89570063334878	293.86833957556667	288.2838597168439
peak116	576.774380907396	475.9720876421362	486.6857296941621	524.0977592911452	516.5182389117264	545.8747770708923	522.9815723676562	670.8004074211578	611.0887836346067	459.613100354385	660.1542342608265	528.1696991892542
peak117	40.77198209862627	62.00402674265375	48.11341814467002	57.7159166537318	64.5647798639658	77.84648994750115	23.77188965307528	45.26873915112108	37.85505739329422	40.738433895047756	57.724138130914874	27.3554027468538
peak118	341.09243560558076	325.52114039893223	340.4949591776648	254.1362136527223	459.8998934925563	403.47266131326813	309.03456548997866	368.32292309321247	410.9977659843372	323.8183207042258	473.337932673502	309.3264772144238
peak119	202.86547190535998	102.12427934084147	124.90983556789332	92.15928626966853	116.21660375513842	121.51647211317251	71.31566895922585	122.43136270416838	97.34157615418512	156.68628421172212	253.98620777602545	164.13241648112282
peak120	25.855403282055683	15.501006685663437	24.05670907233501	21.410743274771477	18.87278180639	19.936296206067365	18.369187459194535	33.95155436334081	24.8761805727362	29.24810638618813	61.92225726770869	34.72031887100675
peak121	72.59401690731019	64.73949851071201	48.11341814467002	78.19575804699147	101.31703917114632	84.49192201619027	11.88594482653764	37.0380593054627	29.20247284625554	22.980655017719247	26.23824460496131	23.146879247337832
peak122	32.816473396455294	21.88377414446603	18.505160824873084	29.788860208377706	30.792433473583685	31.32846546667729	42.14107711226982	32.92271938263351	33.52876511977488	54.317911860063674	48.278370073128805	46.293758494675664
peak123	191.92664743987487	137.68541232559878	128.61086773286794	128.46445964862883	110.25677792154158	80.69453226265362	45.38269842859826	49.38407907395027	49.7523611454724	32.381832070422575	97.60626993045607	41.033104120280704
peak124	56.68299950296822	59.2685549745955	64.76806288705579	63.30132794280262	103.30364778234527	134.80733625055075	41.060536673493665	57.61475891960865	64.89438410279008	36.56013298273517	67.16990618870095	36.824580620764735
peak125	82.5384027850239	57.44490712922333	56.440740515862906	56.78501477222	37.74556361278	56.011498864665455	45.38269842859826	44.23990417041379	82.19955319686744	44.91673480736035	96.55674014625761	67.33637599225551
peak126	80.54952560948117	83.8878008871198	93.45106216560907	112.63912766292819	110.25677792154158	125.31386186670916	108.05404387761492	49.38407907395027	110.32045297474315	95.05634575511144	129.09216345640962	124.1514432357211
peak127	89.49947289942351	118.537109949191	91.60054608312177	104.26101072932195	87.41077889275368	106.32691309902596	60.510264571464354	59.672428881023244	82.19955319686744	79.38771733393922	95.50721036205915	72.59703036665047
peak128	111.37712183039372	92.09421619129455	130.46138381535525	125.67175400409344	82.44425736475631	119.6177772364042	56.18810281635976	58.64359390031594	68.13910330792959	55.362487088141826	90.2595614410669	53.65867461882861
peak129	114.36043759370781	130.39082094411012	85.1237397944162	125.67175400409344	153.96216736791843	239.2355544728084	59.42972413268821	67.90310872668162	65.97595717116992	50.13961094775109	86.06144230427309	50.502281994191634
peak130	111.37712183039372	51.062139670420734	71.24486917576137	87.50477686210951	49.66521527997368	74.04910019396449	47.54377930615056	84.36446841799838	44.344495803573224	64.76366414084515	70.3184955412963	52.60654374394962
peak131	267.5039801104992	155.92189077932048	144.34025443401006	170.35504431665998	83.43756167035578	141.45276831923988	132.90647396946633	183.13262656589893	222.80405208624597	211.00419607178583	468.0902837525097	289.3359905917229
peak132	34.805350571998034	29.178365525954707	37.01032164974617	37.236075260472134	34.76565069598158	35.12585522021393	30.255132285732177	20.576699614145944	21.631461367596696	24.025230245797395	50.37742964152571	29.459664496611786
peak133	122.3159462958788	70.21044204682852	74.02064329949233	120.08634271502262	151.9755587567195	146.19950551116068	25.932970530627582	68.93194370738891	42.18134966681355	50.13961094775109	96.55674014625761	62.07572161786055
peak134	210.82098060753094	178.71748884647258	175.7990278362943	208.5220214586439	161.9086018127142	201.26165693744198	216.10808775522983	193.42097637297186	276.88270550523765	186.9789658259884	191.0144207241183	195.69634272749258
peak135	202.86547190535998	148.6272993978318	136.01293206281719	153.59881044944754	174.82155778550737	156.64232733338645	95.08755861230112	112.1430128970954	127.6256220688205	138.92850533439363	242.44138014984247	160.97602385648585
peak136	184.96557732547527	124.0080534853075	96.22683628934004	107.05371637385737	145.02242861752316	149.99689526469734	138.3091761633471	122.43136270416838	194.68315230837024	156.68628421172212	153.23134849297404	142.03766810866395
peak137	135.24364793690663	80.24050519637544	76.7964174232233	81.91936557303869	47.678606668774734	87.33996433134276	54.02702193880746	66.87427374597432	96.2600030858053	76.25399164970477	129.09216345640962	116.78652711156815
peak138	627.490748883736	353.7876820022009	357.14960392005054	331.40106981820196	288.05824862384736	252.52641861018665	522.9815723676562	381.6977778424073	779.8141823018609	736.4255357950941	768.2558020332671	740.7001359148106
peak139	167.06568274559055	144.06817978440137	135.08767402157352	143.3588897528177	104.29695208794473	157.5916747717706	127.5037717755856	110.08534293568081	129.78876820558017	101.32379712358032	198.3611292135075	132.56849023475303
peak140	198.88771755427447	101.2124554181554	114.73199711421313	116.3627351889754	148.99564583992105	122.46581955155668	259.3297053062758	301.44864934723813	382.8768662064615	384.4036839327583	459.6940454789221	452.41627619796674
peak141	157.12129686787685	131.3026448667962	111.03096494923851	153.59881044944754	171.84164486870893	168.03449659399635	113.45674607149567	98.76815814790054	123.29932979530116	132.66105396592474	138.53793151419572	112.57800361205219
peak142	155.13241969233408	111.24251856770232	79.57219154695427	67.95583735036165	83.43756167035578	70.25171044042786	71.31566895922585	46.297574131828384	70.30224944468925	78.34314210586106	90.2595614410669	97.84817136374629
peak143	190.9322088521035	88.44692050055022	93.45106216560907	112.63912766292819	91.38399611515158	91.13735408487939	89.68485641842038	143.00806231831433	139.52292582099867	66.85281459700144	194.16301007671368	50.502281994191634
peak144	230.7097523629584	156.83371470200657	166.54644742385776	183.38767065782525	148.0023415343216	224.04599545866182	123.181610020481	126.54670262699757	137.35977968423902	137.8839301063155	185.76677180312606	133.62062110963203
peak145	13.922140228799215	5.470943536116508	4.626290206218271	3.7236075260472132	1.9866086111989474	1.8986948767683205	23.77188965307528	12.346019768487567	62.73123796603041	14.624053193094065	38.83260201534274	24.199010122216823
peak146	456.4473117870599	259.8698179655341	272.02586412563437	321.1611491215721	122.17642958873526	354.1065945172918	151.2756614286609	192.3921413922646	163.31753332535504	278.9015858968654	449.1987476369375	303.0136919651498
peak147	611.579731479394	642.8358654936897	618.0723715507611	759.6159353136314	1124.4204739386043	1028.1432757700454	625.6329140513903	644.050697922768	709.5119328571716	536.9116672321679	646.5103470662466	555.525101936108
peak148	52.705245151882735	44.679372211618144	41.63661185596444	37.236075260472134	49.66521527997368	51.264761672744655	253.92700311239506	299.3909793858235	332.0429319926093	135.79477965015917	143.78558043518797	159.92389298160685
peak149	109.38824465485096	53.797611438478995	45.33764402093905	57.7159166537318	29.799129167984212	48.41671935759218	103.73188212251033	119.34485776204649	122.21775672692134	94.01177052703329	92.3586210094638	78.90981561592443
peak150	29.833157633141173	29.178365525954707	14.804128659898467	23.272547037795082	12.912955972793158	20.885643644451527	105.89296300006262	122.43136270416838	156.82809491507606	64.76366414084515	111.25015712503595	120.99505061108412
peak151	130.2714549980498	75.68138558294503	82.34796567068523	87.50477686210951	43.70538944637684	73.09975275558034	43.221617551045966	97.73932316719323	82.19955319686744	87.7443191585644	96.55674014625761	51.55441286907063
peak152	157.12129686787685	52.88578751579291	58.291256598350216	60.50862229826721	22.845999028787894	37.97389753536641	179.36971283684076	200.62282123792295	167.6438255988744	201.6030190190825	224.59937381846876	213.58256760043545
peak153	83.532841372795275	56.53308320653725	52.73970835088829	59.57772041675541	54.63173680797105	64.55562581012289	105.89296300006262	112.1430128970954	173.05169094077357	97.14549621126773	85.01191252007463	84.17046999031939
peak154	19.88877175542745	4.559119613430423	13.878870618654814	18.618037630236067	4.966521527997369	6.645432068689122	30.255132285732177	26.749709498389727	40.01820353005388	21.9360797896411	19.941065899770592	23.146879247337832
peak155	87.51059572388077	41.9439004435599	45.33764402093905	56.78501477222	28.805824862384735	43.66998216567138	59.42972413268821	46.297574131828384	100.58629535932464	82.52144301817367	88.16050187266998	89.43112436471435
peak156	129.2770164102784	66.56314635608419	63.84280484581214	82.85026745455049	83.43756167035578	102.52952334548931	57.268643255135906	100.82582810931513	78.95483399172792	71.03111550931403	87.11097208847154	64.17998336761853
peak157	406.7253823984913	247.10428304792893	223.91244598096432	377.01526201228035	210.58051278708842	271.5133673778698	158.83944450009392	183.13262656589893	175.21483707753325	145.1959567028625	282.32351194938366	174.65372522991274
peak158	7.955508702170979	10.941887072233015	7.4020643299492335	9.309018815118034	17.87947750079053	13.290864137378245	6.4832426326568955	11.31718478778027	5.407865341899174	6.267451368468886	4.198119136793809	8.417046999031939
peak159	175.02119144776154	78.41685735100329	52.73970835088829	82.85026745455049	49.66521527997368	64.55562581012289	62.67134544901665	50.41291405465756	85.44427240200694	38.64928343889146	107.05203798824213	70.49276861689248
peak160	58.67187667851097	20.97195022177995	46.26290206218271	34.443369615936724	17.87947750079053	22.784338521219848	33.49675360206063	48.355244093242966	34.61033818815471	36.56013298273517	59.82319769931178	44.18949674491768
peak161	343.0813127811235	313.66742940401315	273.87638020812165	341.6409905148318	345.6698983486168	373.09354328497494	240.96051784708126	262.35292008036083	288.7800092574159	361.4230289150391	491.1799390048757	435.5821821999029
peak162	58.67187667851097	41.03207652087381	41.63661185596444	38.166977141983935	21.85269472318842	26.58172827475649	49.704860183702856	55.55708895819405	65.97595717116992	32.381832070422575	67.16990618870095	47.345889369554655
peak163	201.87103331758857	103.03610326352756	118.43302927918774	117.29363707048722	78.47104014235843	105.37756566064179	102.65134168373417	119.34485776204649	131.95191434233985	110.72497417628365	164.776176119157	106.26521836277824
peak164	345.07018995666624	156.83371470200657	175.7990278362943	179.66406313177802	88.40408319835315	111.07365029094676	102.65134168373417	53.499418996779454	101.66786842770446	68.94196505315774	154.2808782771725	99.95243311350427
peak165	273.47061163712743	232.5151002849516	198.00522082614202	245.75809671911605	248.32607639986844	278.158799446559	207.46376424502066	182.10379158519163	257.41439027440066	110.72497417628365	175.27147396114154	75.75342299128745
peak166	108.3938060670796	57.44490712922333	57.365998557106565	67.95583735036165	69.53130139196315	45.568677042439695	84.28215422453964	98.76815814790054	113.56517217988265	74.16484119354848	104.95297841984524	90.48325523959335
peak167	126.2937006469643	103.03610326352756	101.77838453680197	95.88289379571573	85.42417028155474	93.98539640003187	73.47674983677814	82.30679845658378	76.79168785496827	40.738433895047756	58.77366791511333	31.56392624636977
peak168	53.699683739654105	30.090189448640793	32.384031443527896	19.548939511747868	23.839303334387367	20.885643644451527	419.2496902451459	226.3436957556054	415.32405825785656	176.53321354520696	131.19122302480653	106.26521836277824
peak169	258.5540328205568	155.01006685663438	145.2655124752537	171.2859461981718	142.04251570072475	146.19950551116068	152.35620186743702	147.1234022411435	211.98832140244764	145.1959567028625	209.90595683969048	183.07077222894466
peak170	125.29926205919293	114.88981425844666	87.89951391814715	100.53740320327475	99.33043055994736	86.39061689295858	82.12107334698733	98.76815814790054	87.60741853876662	68.94196505315774	112.29968690923438	57.86719811834458
peak171	78.56064843393843	57.44490712922333	47.18816010342636	57.7159166537318	63.571475558366316	87.33996433134276	114.53728651027181	86.42213837941297	104.91258763284398	62.67451368468886	52.47648920992262	78.90981561592443
peak172	83.532841372795275	51.973963593106824	61.99228876332484	66.09403358733802	36.75225930718053	50.315414234360496	227.99403258176747	337.4578736719935	332.0429319926093	82.52144301817367	77.66520403068547	74.70129211640847
peak173	34.805350571998034	26.442893757896456	13.878870618654814	26.996154563842293	30.792433473583685	27.53107571314065	27.01351096940373	25.720874517682432	41.09977659843372	25.069805473875544	61.92225726770869	41.033104120280704
peak174	147.17691099016312	131.3026448667962	94.37632020685272	112.63912766292819	64.5647798639658	107.27626053741011	62.67134544901665	63.78776880385244	85.44427240200694	51.18418617582923	99.70532949885298	48.398020244433646
peak175	80.54952560948117	106.6833989542719	65.69332092829944	96.81379567722753	81.45095305915684	118.66842979802003	22.69134921429913	61.73009884243784	47.589215008712735	38.64928343889146	86.06144230427309	50.502281994191634
peak176	300.3204535069545	262.6052897335924	208.1830592798222	258.7907230602813	215.5470343150858	336.0689931879927	157.7589040613178	192.3921413922646	218.47775981272662	191.15726673830102	203.60877813449974	176.75798697967073
peak177	39.7775435108549	14.589182762977353	30.53351536104059	27.927056445354097	10.92634736159421	18.037601329299047	43.221617551045966	49.38407907395027	38.936630461674056	48.05046049159479	64.02131683610558	46.293758494675664
peak178	59.666315266282346	23.7074219898382	12.953612577411159	23.272547037795082	11.919651667193683	17.08825389091489	28.09405140817988	54.528253977486756	38.936630461674056	34.47098252657887	60.87272748351023	28.407533621732796
peak179	138.22696370022078	169.59924961961173	160.06964113515218	204.7984139325967	357.5895500158105	309.48726491323623	143.71187835722785	121.40252772346108	167.6438255988744	100.27922189550218	119.64639539862355	116.78652711156815
peak180	91.48835007496626	43.76754828893206	47.18816010342636	58.64681853524361	48.67191097437421	55.0621514262813	62.67134544901665	98.76815814790054	98.42314922256496	66.85281459700144	204.6583079186982	127.30783586035807
peak181	46.7386136252545	30.090189448640793	16.654644742385777	26.065252682330488	16.886173195191052	42.72063472728721	27.01351096940373	39.0957292668773	32.44719205139504	42.82758435120405	74.51661467809012	50.502281994191634
peak182	353.0256986588372	190.5711998413917	188.75264041370545	204.7984139325967	114.22999514393948	175.62927610106965	150.1951209898847	149.1810722025581	209.82517526568796	239.20772722989582	345.2952990012908	255.66780259559513
peak183	282.42055892706975	183.27660845990303	144.34025443401006	252.27440988969866	65.55808416956526	120.56712467478836	133.98701440824252	99.79699312860782	139.52292582099867	99.23464666742402	179.46959309793533	116.78652711156815
peak184	267.5039801104992	93.00604011398065	88.82477195939082	96.81379567722753	40.72547652957842	63.60627837173874	126.42323133680945	131.69087753053404	179.54112935105258	126.39360259745587	237.1937312288502	137.829144609148
peak185	218.77648930970193	165.9519539288674	153.5928348464466	147.08249727886493	222.5001644542821	168.98384403238055	66.99350720412126	123.46019768487568	103.83101456446414	89.8334696147207	106.00250820404368	105.21308748789924
peak186	59.666315266282346	43.76754828893206	31.458773402284244	60.50862229826721	37.74556361278	80.69453226265362	47.54377930615056	103.91233305143702	73.54696864982876	59.54078800045441	86.06144230427309	49.450151119312636
peak187	524.0691357555132	419.439004435599	376.58002278616726	424.4912579693823	556.2504111357052	517.3943539193673	333.8869955818301	346.7173884983592	431.5476542835541	354.11100231849207	496.42758792586795	434.53005132502386
peak188	106.40492889153684	144.98000370708746	119.35828732043139	138.70438034525867	149.98895014552053	175.62927610106965	113.45674607149567	139.92155737619242	150.33865650479703	124.30445214129956	97.60626993045607	144.14192985842195
peak189	721.9624147220163	613.657499967735	584.7630820659895	576.2282646558062	793.6501401739795	707.2638415961994	616.9885905411812	685.20409715106	681.3910330792959	591.2295790922315	802.890284911816	622.8614779283636
peak190	562.8522406785968	590.8619019005829	373.8042486624363	553.8866194995229	556.2504111357052	658.8471222386072	393.3167197145183	661.5408925947921	619.7413681816454	540.0453929164023	637.0645790084606	469.2503701960306
peak191	587.713205372881	477.79573548750835	454.3016982506342	502.6870160163738	575.1231929420952	656.948427361839	540.2702193880746	487.6677808552589	683.5541792160556	588.0958534079971	726.274610665329	558.681494560745
peak192	54.69412232742548	89.35874442323629	47.18816010342636	78.19575804699147	51.65182389117263	72.15040531719619	21.610808775522983	22.63436957556054	35.691911256534546	33.42640729850072	43.03072115213654	26.30327187197481
peak193	6.961070114399607	7.294591381488677	10.177838453680195	5.585411289070819	8.939738750395264	20.885643644451527	5.402702193880746	21.605534594853243	16.22359602569752	18.802354105406657	7.346708489389166	15.781963123184886
peak194	249.60408553061447	188.74755199601952	146.19077051649737	229.0018628519036	464.8664150205537	364.54941633951756	104.81242256128648	118.31602278133919	187.11214082971142	159.8200098959566	203.60877813449974	195.69634272749258
peak195	12.927701641027841	21.88377414446603	11.103096494923852	11.170822578141639	58.60495403036895	36.075202658598094	8.644323510209194	8.230679845658377	8.652584547038677	17.75777887732851	8.396238273587619	22.09474837245884
peak196	86.5161571361094	160.48101039275087	74.94590134073599	133.11896905618786	135.08938556152842	162.3384119636914	100.49026080618187	70.98961366880351	136.27820661585918	111.7695494043618	107.05203798824213	92.58751698935133
peak197	433.5752242683184	443.1464264254371	272.951122166878	421.69855232484684	487.7124140493416	486.06588845269005	349.01456172469614	286.01612463662866	448.8528233776314	388.5819848450709	565.6965536829658	382.97563845595323
peak198	281.4261203392984	301.813718409094	174.87376979505066	246.68899860062785	328.78372515342573	301.89248540616296	212.8664664389014	220.17068587136163	313.65618983015213	276.81243544070907	346.34482878548926	294.5966449661179
peak199	245.626331179529	240.72151558912634	160.06964113515218	242.96539107458065	151.9755587567195	259.1718506788757	103.73188212251033	143.00806231831433	146.0123642312777	154.59713375556584	172.12288460854617	154.6632386072119
peak200	618.5408015937936	423.0863001263433	334.01815288895915	409.5968278651934	207.60059987028998	299.0444430910105	604.0221052758674	430.05302193565024	953.9474463110143	861.7745631644718	1073.668969235017	809.0886427819452
peak201	157.12129686787685	89.35874442323629	68.46909505203041	87.50477686210951	36.75225930718053	75.94779507073282	345.77294040836773	239.71855050480028	415.32405825785656	462.74682603861936	362.0877755484661	328.26483296224563
peak202	354.0201372466086	244.3688112798707	233.16502639340086	281.1323682165646	312.8908562638342	327.5248662425353	277.6988927654703	196.50748131509377	327.7166397190899	238.16315200181765	324.30470331732175	315.6392624636977
peak203	155.13241969233408	132.21446878948228	92.52580412436542	124.74085212258164	170.84834056310947	124.364514428325	96.16809905107728	110.08534293568081	156.82809491507606	131.61647873784662	182.6181824505307	135.72488285939002
peak204	97.45498160159448	96.65333580472497	73.09538525824868	66.09403358733802	88.40408319835315	93.03604896164771	123.181610020481	70.98961366880351	76.79168785496827	84.61059347432996	96.55674014625761	95.74390961398831
peak205	352.03126007106584	296.3427748729775	247.96915505329935	257.8598211787695	381.42885335019787	317.08204442030956	269.05456925526113	228.40136571701998	312.57461676177223	272.63413452839654	303.3141076333527	263.03271871974806
peak206	156.12685828010547	216.10226967660205	138.78870618654815	168.49324055363638	290.0448572350463	282.90553663847976	83.20161378576348	153.2964121253873	103.83101456446414	60.585363228532565	72.41755510969321	72.59703036665047
peak207	46.7386136252545	63.82767458802593	87.89951391814715	74.47215052094427	132.10947264473	106.32691309902596	58.34918369391205	118.31602278133919	44.344495803573224	32.381832070422575	68.2194359728994	58.91932899322357
peak208	49.72192938856862	69.29861812414244	65.69332092829944	82.85026745455049	82.44425736475631	68.35301556365955	28.09405140817988	82.30679845658378	38.936630461674056	33.42640729850072	38.83260201534274	43.137365870038686
peak209	98.44942018936587	146.80365155245963	104.55415866053293	106.12281449234557	133.10277695032948	160.43971708692308	130.74539309191405	135.80621745336325	127.6256220688205	110.72497417628365	116.4978060460282	93.63964786423031
peak210	69.61070114399607	54.70943536116508	45.33764402093905	80.05756181001509	138.06929847832686	131.95929393539828	18.369187459194535	24.692039536975134	37.85505739329422	43.8721595792822	33.584953094350475	25.251140997095817
peak211	93.477227250509	91.18239226860847	76.7964174232233	92.15928626966853	122.17642958873526	143.3514631960082	45.38269842859826	50.41291405465756	49.7523611454724	51.18418617582923	56.67460834671642	49.450151119312636
peak212	36.79422774754078	59.2685549745955	61.06703072208118	68.88673923187345	86.4174745871542	106.32691309902596	28.09405140817988	37.0380593054627	33.52876511977488	37.604708210813314	39.882131799541185	37.876711495643725
peak213	43.755297861940385	45.591196134304234	38.86083773223348	58.64681853524361	65.55808416956526	43.66998216567138	19.449727897970686	24.692039536975134	34.61033818815471	25.069805473875544	38.83260201534274	45.241627619796674
peak214	19.88877175542745	19.148302376407777	30.53351536104059	23.272547037795082	49.66521527997368	42.72063472728721	10.805404387761492	18.51902965273135	16.22359602569752	19.846929333484805	20.990595683969044	21.042617497579847
peak215	146.18247240239174	86.62327265517804	83.27322371192888	123.80995024106984	141.04921139512527	196.51491974552118	75.63783071433045	84.36446841799838	114.64674524826249	67.89738982507959	66.1203764045025	76.80555386616645
peak216	73.58845549508156	88.44692050055022	69.39435309327408	72.61034675792065	78.47104014235843	79.74518482426946	18.369187459194535	42.18223420899919	38.936630461674056	35.51555775465702	43.03072115213654	26.30327187197481
peak217	17.899894579884705	32.82566121669905	27.757741237309627	33.512467734424916	8.939738750395264	22.784338521219848	11.88594482653764	13.374854749194864	20.54988829921686	20.891504561562954	11.544827626182975	7.364916124152947
peak218	22.872087518741566	16.412830608349523	24.05670907233501	24.203448919306883	54.63173680797105	38.92324497375058	29.174591846956027	21.605534594853243	23.794607504356367	29.24810638618813	28.33730417335821	28.407533621732796
peak219	59.666315266282346	59.2685549745955	44.41238597969541	46.545094075590164	233.42651181587632	141.45276831923988	70.2351285204497	65.84543876526702	71.38382251306909	41.78300912312591	49.32789985732726	30.511795371490777
peak220	144.193595226849	175.98201707841434	109.18044886675119	210.38382522166754	238.3930333438737	262.9692404324124	63.7518858877928	117.28718780063188	91.93371081228595	64.76366414084515	92.3586210094638	93.63964786423031
peak221	74.58289408285292	66.56314635608419	48.11341814467002	76.33395428396787	25.825911945586316	43.66998216567138	30.255132285732177	56.58592393890135	33.52876511977488	48.05046049159479	43.03072115213654	30.511795371490777
peak222	198.88771755427447	121.27258171724925	99.00261041307101	135.9116747007233	32.77904208478263	101.58017590710514	317.67888900018784	221.1995208520689	312.57461676177223	226.67282449295803	287.57116087037593	258.8241952202321
peak223	542.9634689231692	579.0081909056637	495.9383101065987	490.58529155672034	548.3039766909095	626.5693093335458	513.2567084186709	636.848853057817	555.9285571472351	466.925126950932	586.6871493669348	450.31201444820874
peak224	109.38824465485096	124.0080534853075	106.40467474302024	85.6429730990859	145.02242861752316	105.37756566064179	98.32917992862957	88.47980834082757	133.0334874107197	103.41294757973661	116.4978060460282	115.73439623668916
peak225	514.1247498777994	403.9379977499355	400.6367318585023	414.25133727275244	583.06962738689106	581.0006322911061	385.75293664308526	367.2940881125051	491.03417304444497	399.0277371258524	434.50533065815927	408.226779453049
peak226	864.1671327733227	676.5733506330748	663.4100155717001	794.9902068110799	926.7529171243089	879.0957279437324	553.2367046533884	529.8500150642582	646.7806948911413	514.9755874425267	788.1968679330377	667.0509746732811
peak227	80.54952560948117	56.53308320653725	33.309289484771554	33.512467734424916	40.72547652957842	56.011498864665455	87.52377554086809	51.441749035364865	96.2600030858053	77.29856687778292	79.76426359908237	50.502281994191634
peak228	139.22140228799213	101.2124554181554	84.19848175317253	82.85026745455049	125.15634250553369	156.64232733338645	41.060536673493665	52.47058401607216	61.64966489765058	74.16484119354848	107.05203798824213	74.70129211640847
peak229	956.6499214360603	426.7335958170876	431.1702472195429	450.55651065171276	324.8105079310279	382.5870176688166	435.4577968267881	224.2860257941908	546.1943995318165	389.6265600731491	697.9373064919707	430.32152782550787
peak230	847.2616767812093	639.1885698029454	537.574921962563	736.3433882758363	431.0940686301716	746.1870865699499	280.9405140817988	235.60321058197107	293.10630153093524	243.3860281422084	484.88276029968495	294.5966449661179
peak231	111.37712183039372	148.6272993978318	87.89951391814715	125.67175400409344	97.34382194874841	122.46581955155668	92.92647773474883	58.64359390031594	116.80989138502215	68.94196505315774	93.40815079366226	96.79604048886729
peak232	75.5773326706243	31.002013371326875	25.907225154822317	27.927056445354097	19.866086111989475	33.22716034344561	28.09405140817988	24.692039536975134	20.54988829921686	67.89738982507959	75.56614446228858	58.91932899322357
peak233	17.899894579884705	9.118239226860846	5.551548247461926	5.585411289070819	5.959825833596842	8.544126945457444	3.2416213163284477	2.0576699614145944	6.489438410279009	6.267451368468886	11.544827626182975	10.521308748789924
peak234	64.6385082051392	31.913837294012964	15.729386701142122	30.719762089889507	60.5915626415679	51.264761672744655	43.221617551045966	20.576699614145944	42.18134966681355	24.025230245797395	94.4576805778607	52.60654374394962
peak235	142.20471805130623	126.74352525336577	103.62890061928927	134.98077281921147	118.20321236633737	153.79428501823395	113.45674607149567	77.1626235530473	162.2359602569752	99.23464666742402	125.94357410381427	108.36948011253622
peak236	51.710806564111365	29.178365525954707	25.907225154822317	43.752388431054754	19.866086111989475	39.87259241213473	34.577294040836776	46.297574131828384	36.77348432491438	33.42640729850072	66.1203764045025	50.502281994191634
peak237	492.24710094682933	167.7756017742396	234.09028443464453	216.90013839225017	201.64077403669316	187.97079280006375	190.17511722460225	119.34485776204649	220.6409059494863	168.17661172058175	419.81191367938095	228.31239984874134
peak238	608.59641571608	451.3528417296119	464.47953670431446	538.0612875138222	765.8376196171943	693.0236300204369	286.34321627567954	248.97806533116594	375.3058547278026	258.01008133530246	455.49592634212826	347.2031887100675
peak239	797.5397473926406	548.918001457023	560.7063729936546	619.0497512053493	554.2638025245063	620.8732247032408	503.53184446968555	481.49477097101516	669.4937293271178	386.4928343889146	685.3429490815894	482.92807156945753
peak240	29.833157633141173	23.7074219898382	16.654644742385777	27.927056445354097	3.9732172223978948	13.290864137378245	173.96701064296002	176.95961668165515	230.37506356490482	124.30445214129956	72.41755510969321	88.37899348983537
peak241	328.1647339645529	134.94994055754051	139.7139642277918	169.42414243514818	96.35051764314895	106.32691309902596	531.6258958778653	376.5536029388708	666.2490101219782	472.1480030913227	588.7862089353317	505.02281994191634
peak242	355.01457583437997	97.56515972741104	128.61086773286794	134.04987093769967	61.58486694716737	50.315414234360496	256.08808398994734	152.26757714468	289.8615823257957	194.29099242253545	217.25266532907963	214.63469847531445
peak243	140.2158408757635	103.03610326352756	102.70364257804562	107.98461825536917	84.43086597595526	79.74518482426946	27.01351096940373	32.92271938263351	65.97595717116992	75.20941642162663	115.44827626182975	110.4737418622942
peak244	281.4261203392984	129.47899702142402	142.48973835152273	117.29363707048722	148.0023415343216	131.00994649701414	51.865941061255164	51.441749035364865	57.323372624131245	32.381832070422575	130.14169324060808	44.18949674491768
peak245	251.5929627061572	113.0661664130745	110.10570690799484	109.84642201839277	96.35051764314895	98.73213359195267	33.49675360206063	22.63436957556054	65.97595717116992	41.78300912312591	171.07335482434772	79.96194649080343
peak246	15.911017404341958	11.8537109949191	13.878870618654814	4.654509407559017	5.959825833596842	4.7467371919208015	3.2416213163284477	4.115339922829189	4.326292273519338	3.133725684234443	5.247648920992261	5.260654374394962
peak247	221.75980507301603	191.48302376407779	173.02325371256333	270.89244751993476	140.0559070895258	199.36296206067365	57.268643255135906	67.90310872668162	88.68899160714645	55.362487088141826	124.89404431961582	95.74390961398831
peak248	27.84428045759843	36.47295690744338	30.53351536104059	9.309018815118034	38.738867918379476	30.379118028293128	336.0480764593824	238.68971552409297	326.6350666507101	166.08746126442546	77.66520403068547	125.20357411060009
peak249	83.532841372795275	85.71144873249196	55.515482474619255	86.57387498059771	50.65851958557316	80.69453226265362	74.5572902755543	70.98961366880351	98.42314922256496	66.85281459700144	75.56614446228858	93.63964786423031
peak250	26.849841869827053	24.619245912524285	29.608257319796934	21.410743274771477	15.892868889591579	28.48042315152481	15.127566142866089	52.47058401607216	34.61033818815471	26.114380701953692	25.188714820762854	42.085234995159695
peak251	1007.3662894124002	842.5253045619422	740.2064329949234	821.0554594934105	1090.648127548222	942.7020063154712	935.7480199801453	915.6631328294947	1030.7391341659825	727.0243587423907	999.1523545569265	893.2591127722645
peak252	79.5550870217098	105.77157503158583	83.27322371192888	85.6429730990859	148.99564583992105	149.99689526469734	47.54377930615056	83.33563343729108	57.323372624131245	68.94196505315774	122.79498475121892	97.84817136374629
peak253	44.749736449711754	55.62125928385116	56.440740515862906	67.02493546884983	74.49782291996053	118.66842979802003	43.221617551045966	59.672428881023244	58.40494569251108	36.56013298273517	39.882131799541185	57.86719811834458
peak254	81.54396419725254	43.76754828893206	50.88919226840098	50.268701601637375	36.75225930718053	53.16345654951298	51.865941061255164	25.720874517682432	44.344495803573224	60.585363228532565	137.48840172999726	76.80555386616645
peak255	65.63294679291059	33.73748513938513	40.71135381472078	62.37042606129082	37.74556361278	46.518024480823854	28.09405140817988	40.124564247584594	36.77348432491438	29.24810638618813	47.22884028893035	44.18949674491768
peak256	66.62738538068194	41.03207652087381	49.03867618591368	54.923211009196386	35.75895500158106	45.568677042439695	31.335672724508324	23.66320455626784	40.01820353005388	20.891504561562954	93.40815079366226	45.241627619796674
peak257	10.938824465485096	32.82566121669905	22.206192989847704	16.756233867212458	37.74556361278	31.32846546667729	18.369187459194535	15.43252471060946	17.305169094077353	38.64928343889146	19.941065899770592	18.938355747821863
peak258	37.78866633531215	32.82566121669905	23.131451031091355	21.410743274771477	19.866086111989475	26.58172827475649	64.83242632656895	39.0957292668773	107.07573376960363	107.5912484920492	95.50721036205915	118.89078886132614
peak259	35.79978915976941	31.002013371326875	14.804128659898467	21.410743274771477	18.87278180639	31.32846546667729	35.65783447961292	43.211069189706485	18.38674216245719	37.604708210813314	31.485893525953568	21.042617497579847
peak260	76.57177125839567	73.85773773757286	68.46909505203041	70.74854299489705	119.19651667193685	157.5916747717706	58.34918369391205	67.90310872668162	100.58629535932464	50.13961094775109	73.46708489389167	47.345889369554655
peak261	38.78310492308352	41.03207652087381	31.458773402284244	53.992309127684585	36.75225930718053	39.87259241213473	16.208106581642237	42.18223420899919	29.20247284625554	14.624053193094065	25.188714820762854	33.668187996127756
peak262	271.4817344615846	226.132332826149	217.43563969225875	206.6602176956203	340.70337682061944	288.60162126878475	176.12809152051233	162.55592695175298	215.2330406075871	175.4886383171288	247.68902907083475	193.59208097773458
peak263	18.894333167656075	35.56113298475731	19.43041886611674	27.927056445354097	49.66521527997368	50.315414234360496	11.88594482653764	39.0957292668773	34.61033818815471	29.24810638618813	29.386833957556664	21.042617497579847
peak264	23.86652610651294	28.266541603268625	25.907225154822317	37.236075260472134	70.52460569756263	34.17650778182978	25.932970530627582	25.720874517682432	31.365618983015207	24.025230245797395	19.941065899770592	24.199010122216823
peak265	60.660753854053716	50.15031574773466	49.963934227157324	42.82148654954295	73.50451861436106	53.16345654951298	32.416213163284475	25.720874517682432	30.284045914635374	19.846929333484805	44.08025093633499	19.990486622700857
peak266	26.849841869827053	16.412830608349523	24.981967113578662	24.203448919306883	15.892868889591579	13.290864137378245	11.88594482653764	8.230679845658377	6.489438410279009	7.312026596547033	6.2971787051907135	9.469177873910931
peak267	59.666315266282346	72.94591381488677	50.88919226840098	86.57387498059771	60.5915626415679	50.315414234360496	28.09405140817988	31.89388440192622	33.52876511977488	27.158955930031837	37.78307223114429	26.30327187197481
peak268	16.90545599211333	32.82566121669905	32.384031443527896	43.752388431054754	41.71878083517789	47.46737191920801	8.644323510209194	18.51902965273135	19.468315230837028	20.891504561562954	49.32789985732726	25.251140997095817
peak269	63.64406961736783	79.32868127368937	43.48712793845175	69.81764111338525	96.35051764314895	97.78278615356851	22.69134921429913	38.06689428617	33.52876511977488	19.846929333484805	30.436363741755116	43.137365870038686
peak270	3.9777543510854896	14.589182762977353	14.804128659898467	15.825331985700656	28.805824862384735	27.53107571314065	4.322161755104597	6.1730098842437835	15.142022957317687	6.267451368468886	7.346708489389166	7.364916124152947
peak271	27.84428045759843	71.12226596951461	40.71135381472078	57.7159166537318	131.11616833913052	90.18800664649523	18.369187459194535	23.66320455626784	27.039326709495867	26.114380701953692	28.33730417335821	31.56392624636977
peak272	24.86096469428431	44.679372211618144	23.131451031091355	16.756233867212458	19.866086111989475	22.784338521219848	33.49675360206063	45.26873915112108	32.44719205139504	29.24810638618813	39.882131799541185	46.293758494675664
peak273	80.54952560948117	104.85975110889974	77.72167546446695	94.02109003269213	94.36390903195	98.73213359195267	57.268643255135906	46.297574131828384	64.89438410279008	37.604708210813314	55.62507856251798	51.55441286907063
peak274	58.67187667851097	50.15031574773466	49.963934227157324	59.57772041675541	39.73217222397895	63.60627837173874	33.49675360206063	18.51902965273135	25.957753641116035	31.33725684234443	37.78307223114429	30.511795371490777
peak275	27.84428045759843	50.15031574773466	31.458773402284244	45.614192194078356	43.70538944637684	47.46737191920801	7.563783071433044	6.1730098842437835	6.489438410279009	19.846929333484805	15.742946762976784	10.521308748789924
peak276	31.822034808683917	50.15031574773466	38.86083773223348	50.268701601637375	40.72547652957842	45.568677042439695	14.04702570408994	16.461359691316755	23.794607504356367	13.579477965015919	7.346708489389166	7.364916124152947
peak277	65.63294679291059	82.06415304174762	57.365998557106565	107.05371637385737	124.16303819993422	92.08670152326354	28.09405140817988	45.26873915112108	28.120899777875703	38.64928343889146	30.436363741755116	19.990486622700857
peak278	66.62738538068194	92.09421619129455	120.28354536167505	113.57002954444	242.3662505662716	187.97079280006375	12.966485265313791	19.54786463343865	37.85505739329422	22.980655017719247	27.28777438915976	16.834093998063878
peak279	67.62182396845331	97.56515972741104	95.30157824809639	122.87904835955803	217.53364292628473	175.62927610106965	2.1610808775522985	9.259514826365676	2.163146136759669	10.445752280781477	17.84200633137369	8.417046999031939
peak280	31.822034808683917	93.91786403666671	75.87115938197965	75.40305240245607	106.28356069914368	106.32691309902596	27.01351096940373	21.605534594853243	27.039326709495867	12.534902736937772	38.83260201534274	15.781963123184886
peak281	127.28813923473567	124.0080534853075	77.72167546446695	120.08634271502262	143.03582000632423	155.6929798950023	33.49675360206063	34.980389344048106	51.91550728223207	47.005885263516646	81.86332316747927	57.86719811834458
peak282	66.62738538068194	59.2685549745955	53.664966392131944	61.43952417977901	47.678606668774734	63.60627837173874	28.09405140817988	25.720874517682432	36.77348432491438	26.114380701953692	35.68401266274738	37.876711495643725
peak283	189.93777026433213	153.18641901126222	131.38664185659889	175.9404556057308	219.5202515374837	210.75513132128359	50.78540062247902	79.22029351446189	78.95483399172792	95.05634575511144	82.91285295167772	69.4406377420135
peak284	44.749736449711754	62.91585066533984	44.41238597969541	54.923211009196386	37.74556361278	47.46737191920801	44.30215798982211	45.26873915112108	42.18134966681355	40.738433895047756	52.47648920992262	37.876711495643725
peak285	80.54952560948117	174.15836923304218	179.50006000126893	177.80225936875442	374.47572321100154	255.37446092533912	9.724863948985343	18.51902965273135	28.120899777875703	30.292681614266282	30.436363741755116	29.459664496611786
peak286	27.84428045759843	32.82566121669905	49.963934227157324	51.199603483149176	82.44425736475631	64.55562581012289	6.4832426326568955	13.374854749194864	17.305169094077353	9.401177052703328	15.742946762976784	21.042617497579847
peak287	70.60513973176744	85.71144873249196	77.72167546446695	125.67175400409344	86.4174745871542	110.1243028525626	34.577294040836776	55.55708895819405	62.73123796603041	60.585363228532565	73.46708489389167	83.1183391154404
peak288	26.849841869827053	31.913837294012964	30.53351536104059	34.443369615936724	34.76565069598158	27.53107571314065	8.644323510209194	20.576699614145944	12.978876820558018	12.534902736937772	7.346708489389166	7.364916124152947
peak289	28.8387190453698	43.76754828893206	30.53351536104059	40.959682786519345	47.678606668774734	38.92324497375058	11.88594482653764	11.31718478778027	3.2447192051395044	21.9360797896411	17.84200633137369	14.729832248305893
peak290	262.53178717164235	218.8377414446603	214.65986556852778	245.75809671911605	489.69902266054055	426.256999834488	102.65134168373417	96.71048818648593	156.82809491507606	127.438177825534	192.06395050831676	139.93340635890598
peak291	64.6385082051392	66.56314635608419	74.02064329949233	79.12665992850329	71.51791000316211	112.02299772933091	29.174591846956027	23.66320455626784	38.936630461674056	30.292681614266282	36.73354244694583	19.990486622700857
peak292	11.93326305325647	28.266541603268625	26.832483196065972	27.927056445354097	47.678606668774734	35.12585522021393	20.530268336746833	22.63436957556054	10.815730683798348	13.579477965015919	14.693416978778332	15.781963123184886
peak293	96.46054301382313	99.38880757278322	122.13406144416236	88.43567874362131	119.19651667193685	157.5916747717706	127.5037717755856	112.1430128970954	112.48359911150281	102.36837235165846	124.89404431961582	79.96194649080343
peak294	96.46054301382313	72.03408989220068	77.72167546446695	54.923211009196386	129.1295597279316	73.09975275558034	92.92647773474883	48.355244093242966	70.30224944468925	50.13961094775109	98.65579971465452	58.91932899322357
peak295	10.938824465485096	61.092202819967675	49.963934227157324	78.19575804699147	101.31703917114632	71.20105787881201	8.644323510209194	10.288349807072972	19.468315230837028	9.401177052703328	5.247648920992261	21.042617497579847
peak296	19.88877175542745	20.06012629909386	27.757741237309627	38.166977141983935	45.69199805757579	43.66998216567138	14.04702570408994	9.259514826365676	20.54988829921686	6.267451368468886	2.0990595683969047	4.2085234995159695
peak297	42.760859274169015	48.32666790236249	37.01032164974617	41.890584668031146	28.805824862384735	43.66998216567138	39.97999623471752	60.70126386173054	64.89438410279008	45.961310035438494	47.22884028893035	42.085234995159695
peak298	20.88321034319882	40.12025259818772	35.159805567258864	44.683290312566555	41.71878083517789	51.264761672744655	12.966485265313791	7.201844864951081	10.815730683798348	4.17830091231259	2.0990595683969047	11.573439623668916
peak299	29.833157633141173	66.56314635608419	55.515482474619255	66.09403358733802	72.51121430876158	83.542574577806107	7.563783071433044	17.490194672024053	18.38674216245719	14.624053193094065	9.445768057786072	14.729832248305893
peak300	12.927701641027841	10.03006314954693	24.05670907233501	15.825331985700656	26.81921625118579	13.290864137378245	4.322161755104597	3.0865049421218917	6.489438410279009	5.2228761403907384	3.1485893525953568	9.469177873910931
peak301	171.04343709667606	133.12629271216838	119.35828732043139	170.35504431665998	121.1831252831358	128.16190418186164	22.69134921429913	21.605534594853243	42.18134966681355	34.47098252657887	51.426959425724164	33.668187996127756
peak302	7.955508702170979	7.294591381488677	9.252580412436542	8.3781169336062291	11.919651667193683	7.594779507073282	6.4832426326568955	2.0576699614145944	7.571011478658844	2.089150456156295	3.1485893525953568	5.260654374394962
peak303	116.34931476925057	83.8878008871198	81.42270762944156	73.54124863943247	106.28356069914368	85.44126945457442	111.29566519394336	85.39330339870568	126.54404900044067	78.34314210586106	83.96238273587618	72.59703036665047
peak304	52.705245151882735	31.913837294012964	44.41238597969541	41.890584668031146	50.65851958557316	37.024550096982246	36.73837491838907	24.692039536975134	35.691911256534546	28.203531158109985	50.37742964152571	43.137365870038686
peak305	20.88321034319882	41.03207652087381	39.786095773477136	41.890584668031146	62.57817125276684	46.518024480823854	19.449727897970686	43.211069189706485	9.734157615418514	8.35660182462518	14.693416978778332	15.781963123184886
peak306	96.46054301382313	109.41887072233015	96.22683628934004	127.53355776711705	137.07599417272738	165.18645427884388	82.12107334698733	84.36446841799838	86.52584547038678	88.78889438664254	85.01191252007463	76.80555386616645
peak307	128.28257782250702	124.0080534853075	104.55415866053293	130.32626341165243	138.06929847832686	129.11125162024578	28.09405140817988	42.18223420899919	25.957753641116035	35.51555775465702	27.28777438915976	29.459664496611786
peak308	86.5161571361094	51.062139670420734	69.39435309327408	54.923211009196386	31.785737779183158	38.92324497375058	37.818915357165224	12.346019768487567	28.120899777875703	35.51555775465702	68.2194359728994	46.293758494675664
peak309	37.78866633531215	42.85572436624598	12.028354536167505	27.927056445354097	23.839303334387367	19.936296206067365	32.416213163284475	37.0380593054627	30.284045914635374	27.158955930031837	26.23824460496131	22.09474837245884
peak310	39.7775435108549	14.589182762977353	23.131451031091355	33.512467734424916	24.83260763998684	39.87259241213473	14.04702570408994	12.346019768487567	14.060449888937852	13.579477965015919	12.594357410381427	6.312785249273954
peak311	111.37712183039372	74.76956166025894	89.75003000063447	95.88289379571573	75.49112722556	75.94779507073282	32.416213163284475	23.66320455626784	41.09977659843372	43.8721595792822	51.426959425724164	41.033104120280704
peak312	50.716367976339995	76.59320950563111	58.291256598350216	53.992309127684585	56.61834541917	63.60627837173874	2.1610808775522985	4.115339922829189	3.2447192051395044	2.089150456156295	9.445768057786072	9.469177873910931
peak313	43.755297861940385	60.180378897281585	44.41238597969541	78.19575804699147	90.3906918095521	71.20105787881201	59.42972413268821	64.81660378455972	70.30224944468925	58.49621277237626	62.971787051907135	77.85768474104545
peak314	190.9322088521035	214.27862183122988	184.12635020748718	211.31472710317934	166.87512334071155	167.08514915561221	17.288647020418388	22.63436957556054	32.44719205139504	26.114380701953692	15.742946762976784	26.30327187197481
peak315	92.48278866273763	126.74352525336577	103.62890061928927	150.80610480491214	109.2634736159421	121.51647211317251	23.77188965307528	13.374854749194864	17.305169094077353	4.17830091231259	13.64388719457988	5.260654374394962
peak316	86.5161571361094	79.32868127368937	65.69332092829944	67.02493546884983	87.41077889275368	75.94779507073282	28.09405140817988	19.54786463343865	42.18134966681355	39.69385866696961	37.78307223114429	31.56392624636977
peak317	30.827596220912543	51.062139670420734	35.159805567258864	48.406897838613766	81.45095305915684	62.65693093335458	15.127566142866089	17.490194672024053	17.305169094077353	18.802354105406657	27.28777438915976	24.199010122216823
peak318	47.73305221302588	60.180378897281585	50.88919226840098	91.22838438815671	81.45095305915684	63.60627837173874	36.73837491838907	37.0380593054627	24.8761805727362	9.401177052703328	35.68401266274738	25.251140997095817
peak319	131.26589358582117	109.41887072233015	94.37632020685272	148.0133991603767	105.29025639354421	94.93474383841603	29.174591846956027	19.54786463343865	21.631461367596696	19.846929333484805	44.08025093633499	22.09474837245884
peak320	62.64963102959646	58.356731051909414	70.31961113451773	70.74854299489705	82.44425736475631	65.50497324850707	12.966485265313791	25.720874517682432	23.794607504356367	17.75777887732851	31.485893525953568	17.88622487294287
peak321	35.79978915976941	58.356731051909414	47.18816010342636	63.30132794280262	69.53130139196315	50.315414234360496	8.644323510209194	10.288349807072972	15.142022957317687	10.445752280781477	18.891536115572144	14.729832248305893
peak322	40.77198209862627	80.24050519637544	52.73970835088829	80.98846369152689	94.36390903195	102.52952334548931	28.09405140817988	28.807379459804324	37.85505739329422	20.891504561562954	35.68401266274738	27.3554027468538
peak323	39.7775435108549	62.91585066533984	86.04899783565985	71.67944487640885	53.63843250237158	56.96084630304962	23.77188965307528	16.461359691316755	23.794607504356367	18.802354105406657	31.485893525953568	22.09474837245884
peak324	57.6774380907396	108.50704679964407	74.94590134073599	98.67559944025115	225.48007737108054	158.54102221015478	51.865941061255164	34.980389344048106	55.160226487371574	39.69385866696961	61.92225726770869	44.18949674491768
peak325	118.33819194479332	110.33069464501625	104.55415866053293	107.98461825536917	114.22999514393948	80.69453226265362	14.04702570408994	24.692039536975134	27.039326709495867	18.802354105406657	31.485893525953568	22.09474837245884
peak326	211.81541919530233	472.32479195139183	404.3377640234769	559.4720307885937	1088.6615189370232	684.4795030749796	102.65134168373417	109.05650795497351	100.58629535932464	81.47686779009551	152.18181870877558	106.26521836277824
peak327	44.749736449711754	75.68138558294503	64.76806288705579	67.95583735036165	86.4174745871542	78.7958373858853	27.01351096940373	22.63436957556054	38.936630461674056	16.71320364925036	36.73354244694583	30.511795371490777
peak328	36.79422774754078	40.12025259818772	44.41238597969541	42.82148654954295	104.29695208794473	53.16345654951298	18.369187459194535	16.461359691316755	28.120899777875703	22.980655017719247	34.63448287854893	31.56392624636977
peak329	62.64963102959646	56.53308320653725	61.06703072208118	52.130505364660976	40.72547652957842	51.264761672744655	33.49675360206063	30.86504942121892	20.54988829921686	34.47098252657887	39.882131799541185	38.92884237052272
peak330	45.74417503748313	51.973963593106824	42.5618698972081	42.82148654954295	50.65851958557316	36.075202658598094	6.4832426326568955	3.0865049421218917	9.734157615418514	6.267451368468886	16.792476547175237	12.625570498547908
peak331	61.655192441825086	92.09421619129455	74.94590134073599	119.15544083351082	121.1831252831358	112.97234516771508	25.932970530627582	44.23990417041379	41.09977659843372	22.980655017719247	54.57554877831952	64.17998336761853
peak332	57.6774380907396	62.00402674265375	54.590224433375596	31.65066397140131	67.54469278076421	58.85954117981794	8.644323510209194	9.259514826365676	6.489438410279009	10.445752280781477	25.188714820762854	10.521308748789924
peak333	68.6162625562247	43.76754828893206	21.28093494860405	47.475995957101965	42.71208514077737	35.12585522021393	36.73837491838907	27.778544479097025	28.120899777875703	12.534902736937772	29.386833957556664	30.511795371490777
peak334	17.899894579884705	20.06012629909386	15.729386701142122	24.203448919306883	26.81921625118579	31.32846546667729	3.2416213163284477	5.144174903536486	14.060449888937852	9.401177052703328	13.64388719457988	16.834093998063878
peak335	25.855403282055683	41.03207652087381	27.757741237309627	59.57772041675541	39.73217222397895	31.32846546667729	33.49675360206063	16.461359691316755	41.09977659843372	31.33725684234443	28.33730417335821	29.459664496611786
peak336	20.88321034319882	36.47295690744338	11.103096494923852	14.894430104188853	17.87947750079053	18.986948767683206	6.4832426326568955	12.346019768487567	25.957753641116035	20.891504561562954	15.742946762976784	16.834093998063878
peak337	59.666315266282346	44.679372211618144	39.786095773477136	54.923211009196386	51.65182389117263	55.0621514262813	12.966485265313791	16.461359691316755	24.8761805727362	32.381832070422575	31.485893525953568	33.668187996127756
peak338	53.699683739654105	49.23849182504857	60.141772680837526	49.337799720125574	47.678606668774734	34.17650778182978	16.208106581642237	21.605534594853243	24.8761805727362	15.668628421172215	40.93166158373963	37.876711495643725
peak339	101.43273595267999	96.65333580472497	112.88148103172581	111.70822578141639	147.00903722872212	136.7060311273191	357.65888523490537	131.69087753053404	427.22136201003474	180.71151445751954	191.0144207241183	154.6632386072119
peak340	29.833157633141173	36.47295690744338	31.458773402284244	45.614192194078356	33.772346390382104	34.17650778182978	10.805404387761492	13.374854749194864	9.734157615418514	7.312026596547033	12.594357410381427	15.781963123184886
peak341	62.64963102959646	60.180378897281585	50.88919226840098	62.37042606129082	64.5647798639658	48.41671935759218	17.288647020418388	18.51902965273135	38.936630461674056	29.24810638618813	29.386833957556664	27.3554027468538
peak342	44.749736449711754	51.062139670420734	38.86083773223348	46.545094075590164	59.598258335968424	55.0621514262813	17.288647020418388	19.54786463343865	32.44719205139504	15.668628421172215	22.040125468167496	19.990486622700857
peak343	48.72749080079724	48.32666790236249	32.384031443527896	39.097879023495736	35.75895500158106	46.518024480823854	21.610808775522983	21.605534594853243	33.52876511977488	30.292681614266282	29.386833957556664	35.77244974588574
peak344	32.816473396455294	46.50302005699032	32.384031443527896	32.58156585291311	22.845999028787894	18.986948767683206	24.852430091851428	12.346019768487567	12.978876820558018	19.846929333484805	17.84200633137369	14.729832248305893
peak345	62.64963102959646	61.092202819967675	51.814450309644634	60.50862229826721	42.71208514077737	58.85954117981794	35.65783447961292	40.124564247584594	32.44719205139504	30.292681614266282	41.98119136793809	25.251140997095817
peak346	93.477227250509	95.74151188203889	98.07735237182736	93.09018815118033	106.28356069914368	88.28931176972691	167.48376801030312	129.63320756911943	147.0939372996575	81.47686779009551	62.971787051907135	88.37899348983537
peak347	71.59957831953882	75.68138558294503	47.18816010342636	59.57772041675541	61.58486694716737	54.11280398789714	19.449727897970686	26.749709498389727	30.284045914635374	28.203531158109985	44.08025093633499	31.56392624636977
peak348	66.62738538068194	134.94994055754051	92.52580412436542	163.83873114607738	322.82389931982897	290.50031614555303	35.65783447961292	39.0957292668773	52.99708035061191	33.42640729850072	29.386833957556664	33.668187996127756
peak349	335.12580407895246	416.7035326675406	403.4125059822332	449.625608770201	740.011707671608	576.2538950991853	265.81294793893267	149.1810722025581	256.3328172060208	131.61647873784662	164.776176119157	165.18454735600181
peak350	56.68299950296822	94.8296879593528	97.1520943305837	112.63912766292819	78.47104014235843	97.78278615356851	48.62431974492671	41.15339922829189	55.160226487371574	39.69385866696961	34.63448287854893	29.459664496611786
peak351	14.916578816570587	31.913837294012964	21.28093494860405	35.374271497448525	55.625041113570525	51.264761672744655	14.04702570408994	4.115339922829189	12.978876820558018	7.312026596547033	9.445768057786072	14.729832248305893
peak352	15.911017404341958	29.178365525954707	26.832483196065972	46.545094075590164	34.76565069598158	37.97389753536641	16.208106581642237	15.43252471060946	11.897303752178184	12.534902736937772	22.040125468167496	17.88622487294287
peak353	77.56620984616704	80.24050519637544	69.39435309327408	83.78116933606229	102.31034347674579	86.39061689295858	34.577294040836776	50.41291405465756	51.91550728223207	35.51555775465702	35.68401266274738	39.980973245401714
peak354	117.34375335702194	105.77157503158583	71.24486917576137	166.63143679061278	115.22329944953894	142.40211575762402	30.255132285732177	31.89388440192622	44.344495803573224	54.317911860063674	66.1203764045025	46.293758494675664
peak355	10.938824465485096	7.294591381488677	11.103096494923852	12.101724459653441	0.9933043055994737	4.7467371919208015	3.2416213163284477	3.0865049421218917	3.2447192051395044	2.089150456156295	2.0990595683969047	4.2085234995159695
peak356	64.6385082051392	56.53308320653725	49.03867618591368	45.614192194078356	36.75225930718053	40.821939850518895	10.805404387761492	24.692039536975134	19.468315230837028	20.891504561562954	18.891536115572144	18.938355747821863
peak357	47.73305221302588	51.062139670420734	35.159805567258864	34.443369615936724	23.839303334387367	21.83499108283569	19.449727897970686	10.288349807072972	10.815730683798348	11.490327508859624	20.990595683969044	22.09474837245884
peak358	30.827596220912543	39.208428675501644	24.05670907233501	50.268701601637375	55.625041113570525	34.17650778182978	14.04702570408994	7.201844864951081	24.8761805727362	12.534902736937772	17.84200633137369	23.146879247337832
peak359	19.88877175542745	28.266541603268625	18.505160824873084	27.927056445354097	49.66521527997368	42.72063472728721	16.208106581642237	16.461359691316755	21.631461367596696	14.624053193094065	11.544827626182975	21.042617497579847
peak360	111.37712183039372	139.50906017097094	124.90983556789332	197.3511988805023	196.6742525086958	172.78123378591715	49.704860183702856	61.73009884243784	54.078653418991735	44.91673480736035	58.77366791511333	51.55441286907063
peak361	57.6774380907396	92.09421619129455	59.21651463959387	112.63912766292819	109.2634736159421	100.63082846872099	28.09405140817988	36.0092243247554	34.61033818815471	26.114380701953692	57.724138130914874	29.459664496611786
peak362	42.760859274169015	38.296604752815554	61.99228876332484	50.268701601637375	40.72547652957842	68.35301556365955	38.89945579594137	49.38407907395027	40.01820353005388	52.228761403907384	58.77366791511333	36.824580620764735
peak363	96.46054301382313	82.06415304174762	78.64693350571062	86.57387498059771	105.29025639354421	72.15040531719619	70.2351285204497	46.297574131828384	65.97595717116992	45.961310035438494	74.51661467809012	55.762936368586594
peak364	69.61070114399607	103.94792718621365	78.64693350571062	104.26101072932195	202.63407834229264	126.26320930509333	32.416213163284475	42.18223420899919	37.85505739329422	21.9360797896411	31.485893525953568	31.56392624636977
peak365	62.64963102959646	75.68138558294503	49.963934227157324	54.923211009196386	56.61834541917	52.21410911112881	57.268643255135906	63.78776880385244	69.22067637630941	48.05046049159479	37.78307223114429	69.4406377420135
peak366	3.9777543510854896	9.118239226860846	4.626290206218271	9.309018815118034	6.953130139196316	8.544126945457444	5.402702193880746	6.1730098842437835	1.0815730683798346	6.267451368468886	1.0495297841984523	4.2085234995159695
peak367	33.81091198422666	31.002013371326875	52.73970835088829	68.88673923187345	51.65182389117263	47.46737191920801	29.174591846956027	28.807379459804324	30.284045914635374	27.158955930031837	18.891536115572144	25.251140997095817
peak368	13.922140228799215	19.148302376407777	14.804128659898467	26.996154563842293	12.912955972793158	10.442821822225763	29.174591846956027	23.66320455626784	23.794607504356367	16.71320364925036	16.792476547175237	18.938355747821863
peak369	162.0934898067337	124.9198774079936	160.06964113515218	134.04987093769967	96.35051764314895	132.90864137378244	108.05404387761492	108.02767297426621	111.40202604312299	78.34314210586106	126.99310388801273	79.96194649080343
peak370	76.57177125839567	94.8296879593528	66.61857896954311	85.6429730990859	105.29025639354421	77.84648994750115	44.30215798982211	67.90310872668162	48.67078807709256	38.64928343889146	45.12978072053345	34.72031887100675
peak371	35.79978915976941	54.70943536116508	43.48712793845175	43.752388431054754	54.63173680797105	70.25171044042786	21.610808775522983	43.211069189706485	24.8761805727362	30.292681614266282	22.040125468167496	18.938355747821863
peak372	26.849841869827053	44.679372211618144	32.384031443527896	47.475995957101965	27.812520556785262	43.66998216567138	27.01351096940373	37.0380593054627	22.713034435976528	34.47098252657887	53.52601899412107	29.459664496611786
peak373	8.949947289942353	19.148302376407777	6.476806288705579	6.516313170582622	20.859390417588944	27.53107571314065	6.4832426326568955	14.403689729902162	4.326292273519338	9.401177052703328	8.396238273587619	10.521308748789924
peak374	154.13798110456273	198.77761514556644	139.7139642277918	181.52586689480165	184.75460084150208	202.21100437582615	50.78540062247902	81.27796347587649	102.7494414960843	59.54078800045441	73.46708489389167	78.90981561592443
peak375	16.90545599211333	26.442893757896456	27.757741237309627	27.927056445354097	33.772346390382104	30.379118028293128	8.644323510209194	14.403689729902162	18.38674216245719	14.624053193094065	14.693416978778332	10.521308748789924
peak376	27.84428045759843	34.64930906207122	37.01032164974617	52.130505364660976	73.50451861436106	68.35301556365955	16.208106581642237	23.66320455626784	17.305169094077353	31.33725684234443	32.53542331015202	22.09474837245884
peak377	27.84428045759843	65.6513224333981	53.664966392131944	52.130505364660976	30.792433473583685	25.632380836372327	17.288647020418388	11.31718478778027	4.326292273519338	10.445752280781477	14.693416978778332	16.834093998063878
peak378	135.24364793690663	160.48101039275087	136.01293206281719	198.2821007620141	159.92199320151528	157.5916747717706	41.060536673493665	32.92271938263351	45.426068871953056	34.47098252657887	80.81379338328082	34.72031887100675
peak379	87.51059572388077	113.0661664130745	114.73199711421313	152.66790856793574	171.84164486870893	149.04754782631318	23.77188965307528	14.403689729902162	56.241799555751406	48.05046049159479	35.68401266274738	25.251140997095817
peak380	50.716367976339995	82.06415304174762	52.73970835088829	91.22838438815671	69.53130139196315	70.25171044042786	98.32917992862957	83.33563343729108	83.28112626524728	71.03111550931403	70.3184955412963	54.7108054937076
peak381	54.69412232742548	42.85572436624598	61.99228876332484	53.992309127684585	59.598258335968424	60.758236056586256	20.530268336746833	31.89388440192622	30.284045914635374	10.445752280781477	20.990595683969044	12.625570498547908
peak382	22.872087518741566	51.973963593106824	29.608257319796934	51.199603483149176	56.61834541917	53.16345654951298	23.77188965307528	19.54786463343865	30.284045914635374	32.381832070422575	34.63448287854893	17.88622487294287
peak383	28.8387190453698	18.23647845372169	26.832483196065972	29.788860208377706	65.55808416956526	37.024550096982246	11.88594482653764	26.749709498389727	19.468315230837028	15.668628421172215	10.495297841984522	17.88622487294287
peak384	125.29926205919293	113.0661664130745	86.04899783565985	135.9116747007233	149.98895014552053	152.8449375798498	45.38269842859826	50.41291405465756	56.241799555751406	60.585363228532565	81.86332316747927	30.511795371490777
peak385	17.899894579884705	14.589182762977353	10.177838453680195	19.548939511747868	10.92634736159421	14.240211575762405	5.402702193880746	13.374854749194864	7.571011478658844	8.35660182462518	9.445768057786072	5.260654374394962
peak386	132.26033217359253	145.89182762977353	163.7706733001268	192.6966894729433	154.9554716735179	166.13580171722805	76.71837115310659	65.84543876526702	102.7494414960843	72.0756907373922	106.00250820404368	64.17998336761853
peak387	153.14354251679134	119.44893387187709	92.52580412436542	106.12281449234557	120.18982097753631	108.22560797579428	122.10106958170486	79.22029351446189	85.44427240200694	86.69974393048625	130.14169324060808	81.01407736568241
peak388	74.58289408285292	72.94591381488677	60.141772680837526	91.22838438815671	91.38399611515158	98.73213359195267	6.4832426326568955	9.259514826365676	20.54988829921686	25.069805473875544	17.84200633137369	27.3554027468538
peak389	13.922140228799215	20.97195022177995	17.579902783629432	18.618037630236067	24.83260763998684	37.024550096982246	30.255132285732177	23.66320455626784	32.44719205139504	21.9360797896411	25.188714820762854	25.251140997095817
peak390	76.57177125839567	116.71346210381883	93.45106216560907	101.46830508478655	195.6809482030963	190.81883511521622	29.174591846956027	34.980389344048106	43.26292273519339	42.82758435120405	32.53542331015202	25.251140997095817
peak391	30.827596220912543	37.38478083012947	34.234547526015206	31.65066397140131	9.933043055994737	21.83499108283569	15.127566142866089	9.259514826365676	19.468315230837028	21.9360797896411	28.33730417335821	18.938355747821863
peak392	81.54396419725254	80.24050519637544	66.61857896954311	76.33395428396787	48.67191097437421	76.89714250911697	41.060536673493665	30.86504942121892	44.344495803573224	35.51555775465702	57.724138130914874	24.199010122216823
peak393	46.7386136252545	77.50503342831719	53.664966392131944	53.992309127684585	31.785737779183158	63.60627837173874	10.805404387761492	27.778544479097025	12.978876820558018	12.534902736937772	22.040125468167496	19.990486622700857
peak394	7.955508702170979	7.294591381488677	6.476806288705579	7.4472150520944265	3.9732172223978948	9.493474383841603	1.0805404387761492	1.0288349807072972	6.489438410279009	5.2228761403907384	3.1485893525953568	7.364916124152947
peak395	311.2592779724395	299.0782466410358	284.97947670304546	377.01526201228035	548.3039766909095	471.8256768769277	133.98701440824252	112.1430128970954	168.7253986672542	152.50798329940955	222.5003142500719	138.881275484027
peak396	27.84428045759843	21.88377414446603	41.63661185596444	15.825331985700656	24.83260763998684	29.42977058990897	14.04702570408994	13.374854749194864	28.120899777875703	19.846929333484805	20.990595683969044	9.469177873910931
peak397	97.45498160159448	93.91786403666671	73.09538525824868	77.26485616547967	95.35721333754947	85.44126945457442	31.335672724508324	19.54786463343865	35.691911256534546	30.292681614266282	33.584953094350475	26.30327187197481
peak398	78.56064843393843	62.91585066533984	55.515482474619255	48.406897838613766	45.69199805757579	49.36606679597634	100.49026080618187	43.211069189706485	99.5047222909448	106.54667326397106	118.5968656144251	112.57800361205219
peak399	9.944385877713724	16.412830608349523	16.654644742385777	29.788860208377706	31.785737779183158	33.22716034344561	8.644323510209194	12.346019768487567	8.652584547038677	12.534902736937772	14.693416978778332	9.469177873910931
peak400	85.52171854833803	73.85773773757286	61.99228876332484	70.74854299489705	87.41077889275368	131.00994649701414	21.610808775522983	27.778544479097025	43.26292273519339	48.05046049159479	62.971787051907135	56.81506724346559
peak401	55.68856091519686	61.092202819967675	69.39435309327408	76.33395428396787	40.72547652957842	56.011498864665455	30.255132285732177	37.0380593054627	20.54988829921686	34.47098252657887	26.23824460496131	23.146879247337832
peak402	41.76642068639764	78.41685735100329	40.71135381472078	88.43567874362131	80.45764875355738	63.60627837173874	30.255132285732177	24.692039536975134	37.85505739329422	33.42640729850072	51.426959425724164	29.459664496611786
peak403	31.822034808683917	52.88578751579291	28.682999278553282	47.475995957101965	95.35721333754947	95.88409127680019	8.644323510209194	33.95155436334081	22.713034435976528	26.114380701953692	24.139185036564403	28.407533621732796
peak404	4.972192938856862	7.294591381488677	11.103096494923852	13.963528222677049	9.933043055994737	3.797389753536641	2.1610808775522985	16.461359691316755	6.489438410279009	9.401177052703328	7.346708489389166	6.312785249273954
peak405	46.7386136252545	59.2685549745955	42.5618698972081	44.683290312566555	30.792433473583685	40.821939850518895	11.88594482653764	19.54786463343865	22.713034435976528	22.980655017719247	19.941065899770592	19.990486622700857
peak406	46.7386136252545	52.88578751579291	33.309289484771554	38.166977141983935	30.792433473583685	50.315414234360496	29.174591846956027	19.54786463343865	22.713034435976528	26.114380701953692	22.040125468167496	27.3554027468538
peak407	92.48278866273763	66.56314635608419	86.9742558769035	92.15928626966853	80.45764875355738	72.15040531719619	51.865941061255164	25.720874517682432	49.7523611454724	65.80823936892331	76.61567424648702	90.48325523959335
peak408	33.81091198422666	57.44490712922333	61.06703072208118	69.81764111338525	37.74556361278	61.70758349497042	23.77188965307528	33.95155436334081	19.468315230837028	37.604708210813314	26.23824460496131	16.834093998063878
peak409	68.6162625562247	99.38880757278322	86.9742558769035	97.74469755873933	81.45095305915684	63.60627837173874	22.69134921429913	16.461359691316755	31.365618983015207	12.534902736937772	14.693416978778332	21.042617497579847
peak410	40.77198209862627	57.44490712922333	57.365998557106565	54.923211009196386	41.71878083517789	62.65693093335458	15.127566142866089	15.43252471060946	20.54988829921686	26.114380701953692	20.990595683969044	33.668187996127756
peak411	12.927701641027841	35.56113298475731	26.832483196065972	31.65066397140131	34.76565069598158	55.0621514262813	14.04702570408994	25.720874517682432	17.305169094077353	13.579477965015919	31.485893525953568	19.990486622700857
peak412	66.62738538068194	97.56515972741104	119.35828732043139	139.6352822267705	173.8282534799079	133.8579888121666	12.966485265313791	27.778544479097025	33.52876511977488	22.980655017719247	33.584953094350475	34.72031887100675
peak413	88.50503431165215	139.50906017097094	85.1237397944162	116.3627351889754	123.16973389433474	99.68148103033683	28.09405140817988	34.980389344048106	44.344495803573224	42.82758435120405	60.87272748351023	44.18949674491768
peak414	254.57627846947133	391.1724628323303	353.44857175507593	381.6697714198394	741.9983162828069	560.1149886466545	76.71837115310659	79.22029351446189	63.81281103441025	58.49621277237626	90.2595614410669	71.54489949177147
peak415	147.17691099016312	148.6272993978318	177.64954391878163	161.04602550154195	248.32607639986844	185.12275048491125	20.530268336746833	30.86504942121892	19.468315230837028	16.71320364925036	35.68401266274738	25.251140997095817
peak416	227.72643659964427	237.9860438210681	228.5387361871826	255.9980174157459	182.76799223030315	224.995342897046	68.0740476428974	87.45097336012027	65.97595717116992	48.05046049159479	90.2595614410669	75.75342299128745
peak417	373.908909002036	203.3367347589969	233.16502639340086	224.34735344434458	76.48443153115947	101.58017590710514	17.288647020418388	20.576699614145944	22.713034435976528	21.9360797896411	83.96238273587618	54.7108054937076
peak418	784.6120457516129	278.1062964192558	361.7758941262688	289.51048515017084	231.43990320467736	238.28620703442425	85.36269466331578	65.84543876526702	115.72831831664232	81.47686779009551	189.96489093991985	117.83865798644715
peak419	344.0757513688948	184.1884323825891	210.0335753623095	233.65637225946261	174.82155778550737	213.60317363643608	51.865941061255164	56.58592393890135	59.48651876089091	48.05046049159479	102.85391885144833	63.12785249273954
peak420	143.19915663907764	81.15232911906153	88.82477195939082	94.02109003269213	74.49782291996053	81.64387970103779	42.14107711226982	12.346019768487567	33.52876511977488	28.203531158109985	49.32789985732726	27.3554027468538
peak421	187.94889308878936	124.9198774079936	145.2655124752537	134.98077281921147	117.2099080607379	117.71908235963588	52.94648150003131	67.90310872668162	57.323372624131245	60.585363228532565	87.11097208847154	61.023590742981554
peak422	94.47166583828037	76.59320950563111	72.17012721700503	99.60650132176295	56.61834541917	72.15040531719619	22.69134921429913	21.605534594853243	12.978876820558018	15.668628421172215	29.386833957556664	12.625570498547908
peak423	68.6162625562247	79.32868127368937	89.75003000063447	75.40305240245607	85.42417028155474	117.71908235963588	15.127566142866089	24.692039536975134	9.734157615418514	19.846929333484805	36.73354244694583	16.834093998063878
peak424	70.60513973176744	94.8296879593528	74.94590134073599	87.50477686210951	91.38399611515158	73.09975275558034	36.73837491838907	17.490194672024053	32.44719205139504	33.42640729850072	41.98119136793809	38.92884237052272
peak425	30.827596220912543	41.9439004435599	35.159805567258864	44.683290312566555	38.738867918379476	43.66998216567138	25.932970530627582	45.26873915112108	31.365618983015207	15.668628421172215	32.53542331015202	30.511795371490777
peak426	96.46054301382313	62.00402674265375	85.1237397944162	94.02109003269213	51.65182389117263	83.542574577806107	65.9129667653451	37.0380593054627	70.30224944468925	57.45163754429812	76.61567424648702	39.980973245401714
peak427	157.12129686787685	202.4249108363108	147.116028557741	155.46061421247114	132.10947264473	134.80733625055075	130.74539309191405	96.71048818648593	94.09685694904563	49.095035719672936	113.34921669343284	90.48325523959335
peak428	107.39936747930821	128.56717309873792	132.31189989784255	143.3588897528177	162.9019061183137	146.19950551116068	64.83242632656895	84.36446841799838	59.48651876089091	56.40706231621997	58.77366791511333	64.17998336761853
peak429	53.699683739654105	65.6513224333981	64.76806288705579	54.923211009196386	84.43086597595526	65.50497324850707	10.805404387761492	16.461359691316755	20.54988829921686	16.71320364925036	14.693416978778332	17.88622487294287
peak430	25.855403282055683	23.7074219898382	22.206192989847704	20.479841393259672	28.805824862384735	29.42977058990897	6.4832426326568955	16.461359691316755	15.142022957317687	18.802354105406657	31.485893525953568	19.990486622700857
peak431	166.0712441578192	241.63333951181244	242.4176068058374	243.89629295609245	399.3083308509884	328.4742136809195	56.18810281635976	39.0957292668773	76.79168785496827	42.82758435120405	53.52601899412107	37.876711495643725
peak432	17.899894579884705	32.82566121669905	34.234547526015206	26.996154563842293	24.83260763998684	30.379118028293128	5.402702193880746	5.144174903536486	8.652584547038677	6.267451368468886	5.247648920992261	8.417046999031939
peak433	32.816473396455294	47.4148439796764	27.757741237309627	28.8579583268659	37.74556361278	39.87259241213473	22.69134921429913	33.95155436334081	40.01820353005388	28.203531158109985	39.882131799541185	28.407533621732796
peak434	81.54396419725254	121.27258171724925	91.60054608312177	117.29363707048722	114.22999514393948	107.27626053741011	48.62431974492671	72.0184486495108	69.22067637630941	11.490327508859624	67.16990618870095	52.60654374394962
peak435	68.6162625562247	62.91585066533984	53.664966392131944	51.199603483149176	115.22329944953894	87.33996433134276	28.09405140817988	21.605534594853243	42.18134966681355	28.203531158109985	28.33730417335821	36.824580620764735
peak436	238.66526106512939	248.9279308933011	168.39696350634506	296.0267983207534	255.27920653906475	294.2977058990897	125.3426908980333	132.71971251124134	153.58337570993655	84.61059347432996	154.2808782771725	118.89078886132614
peak437	67.62182396845331	60.180378897281585	67.54383701078676	74.47215052094427	66.55138847516474	88.28931176972691	59.42972413268821	49.38407907395027	67.05753023954976	32.381832070422575	40.93166158373963	48.398020244433646
peak438	453.4639960237458	405.76164559530764	383.98208711611653	435.6620805475239	519.4981518285247	491.76197308299504	356.5783447961293	492.81195575879536	393.69259689025984	303.97139137074095	428.20815195296854	301.96156109027083
peak439	117.34375335702194	134.03811663485445	115.65725515545678	150.80610480491214	164.88851472951262	168.03449659399635	50.78540062247902	114.20068285850999	48.67078807709256	43.8721595792822	54.57554877831952	45.241627619796674
peak440	23.86652610651294	7.294591381488677	28.682999278553282	20.479841393259672	6.953130139196316	20.885643644451527	4.322161755104597	12.346019768487567	17.305169094077353	15.668628421172215	15.742946762976784	5.260654374394962
peak441	239.65969965290074	172.33472138767	174.87376979505066	151.7370066864239	59.598258335968424	123.41516698994084	341.4507786532631	323.05418394209136	379.632147001322	169.22118694865992	326.40376288571866	199.90486622700854
peak442	312.25371656021093	295.43095095029145	207.25780123857854	236.44907790399805	344.67659404301736	289.5509687071689	289.584837592008	287.04495961733596	270.39326709495873	240.25230245797394	327.45329266991706	261.9805878448691
peak443	40.77198209862627	94.8296879593528	73.09538525824868	67.95583735036165	128.1362554223321	124.364514428325	29.174591846956027	78.1914585337546	60.56809182927075	32.381832070422575	58.77366791511333	47.345889369554655
peak444	28.8387190453698	69.29861812414244	54.590224433375596	60.50862229826721	32.77904208478263	39.87259241213473	42.14107711226982	37.0380593054627	30.284045914635374	35.51555775465702	28.33730417335821	32.616057121248765
peak445	119.33263053256469	117.62528602650492	125.83509360913698	157.32241797549474	166.87512334071155	182.27470816975878	82.12107334698733	66.87427374597432	85.44427240200694	66.85281459700144	103.90344863564678	66.28424511737651
peak446	21.877648930970192	33.73748513938513	28.682999278553282	26.065252682330488	19.866086111989475	24.68303339798817	36.73837491838907	28.807379459804324	56.241799555751406	24.025230245797395	31.485893525953568	35.77244974588574
peak447	670.2516081579049	491.47309432779963	418.21663464213174	539.9230912768459	637.7013641948622	563.9123784001912	529.464815000313	413.59166224433346	482.3815884974063	473.19257831940087	618.1730428928884	466.0939775713936
peak448	363.9645231243223	332.8157317804209	290.5310249505074	325.8156585291311	400.3016351565879	377.8402804768958	342.53131909203927	292.1891345208724	337.4507973345084	263.23295747569324	398.8213179954119	293.54451409123885
peak449	11.93326305325647	5.470943536116508	8.327322371192889	5.585411289070819	11.919651667193683	4.7467371919208015	10.805404387761492	2.0576699614145944	6.489438410279009	6.267451368468886	10.495297841984522	10.521308748789924
peak450	210.82098060753094	185.1002563052752	173.948511753807	202.0057082880613	241.3729462606721	230.69142752735095	198.81944073481142	156.3829170675092	240.10922118032332	192.20184196637916	262.38244604961307	180.9665104791867
peak451	41.76642068639764	62.00402674265375	57.365998557106565	59.57772041675541	30.792433473583685	54.11280398789714	18.369187459194535	25.720874517682432	10.815730683798348	14.624053193094065	20.990595683969044	7.364916124152947
peak452	46.7386136252545	41.9439004435599	34.234547526015206	34.443369615936724	42.71208514077737	32.277812905061445	15.127566142866089	17.490194672024053	30.284045914635374	21.9360797896411	25.188714820762854	26.30327187197481
peak453	27.84428045759843	54.70943536116508	52.73970835088829	46.545094075590164	76.48443153115947	62.65693093335458	20.530268336746833	20.576699614145944	38.936630461674056	13.579477965015919	34.63448287854893	16.834093998063878
peak454	30.827596220912543	36.47295690744338	30.53351536104059	35.374271497448525	48.67191097437421	39.87259241213473	127.5037717755856	66.87427374597432	70.30224944468925	71.03111550931403	46.1793105047319	50.502281994191634
peak455	23.86652610651294	68.38679420145634	24.981967113578662	51.199603483149176	63.571475558366316	64.55562581012289	11.88594482653764	20.576699614145944	15.142022957317687	19.846929333484805	24.139185036564403	13.6777013734269
peak456	38.78310492308352	51.062139670420734	46.26290206218271	46.545094075590164	36.75225930718053	36.075202658598094	49.704860183702856	34.980389344048106	40.01820353005388	44.91673480736035	36.73354244694583	49.450151119312636
peak457	478.3249607180301	322.78566863087394	309.9614438166242	421.69855232484684	413.21459112938106	372.14419584659083	407.36374541860823	276.756609810263	392.61102382188	325.90747116038204	461.793105047319	349.3074504598255
peak458	216.7876121341592	174.15836923304218	171.17273763007603	162.90782926456555	193.69433959189735	194.61622486875288	179.36971283684076	112.1430128970954	222.80405208624597	165.04288603634734	241.39185036564402	167.28880910575978
peak459	251.5929627061572	198.77761514556644	230.3892522696699	185.24947442084886	254.28590223346526	230.69142752735095	248.5243009185143	154.3252471060946	216.31461367596694	172.35491263289435	251.88714820762854	197.80060447725054
peak460	406.7253823984913	370.2005126105504	305.3351536104059	387.2551827089101	448.9735461309621	366.4481112162859	318.759429438964	231.4878706591419	333.1245050609891	299.79309045842837	411.4156754057933	293.54451409123885
peak461	63.64406961736783	70.21044204682852	53.664966392131944	51.199603483149176	104.29695208794473	76.89714250911697	72.396209398002	60.70126386173054	102.7494414960843	72.0756907373922	77.66520403068547	57.86719811834458
peak462	119.33263053256469	93.91786403666671	83.27322371192888	98.67559944025115	113.23669083834	98.73213359195267	89.68485641842038	61.73009884243784	113.56517217988265	84.61059347432996	118.5968656144251	94.69177873910931
peak463	34.805350571998034	18.23647845372169	18.505160824873084	11.170822578141639	0	10.442821822225763	140.4702570408994	99.79699312860782	163.31753332535504	16.71320364925036	61.92225726770869	29.459664496611786
peak464	325.1814182012388	255.3106983521037	245.19338092956838	267.16883999388756	350.6364198766142	260.12119811725995	257.1686244287235	165.64243189387486	266.0669748214394	212.04877129986397	349.4934181380846	202.00912797676654
peak465	85.52171854833803	43.76754828893206	49.03867618591368	51.199603483149176	41.71878083517789	41.771287288903054	50.78540062247902	43.211069189706485	34.61033818815471	34.47098252657887	50.37742964152571	45.241627619796674
peak466	46.7386136252545	64.73949851071201	58.291256598350216	61.43952417977901	68.53799708636369	55.0621514262813	19.449727897970686	26.749709498389727	44.344495803573224	19.846929333484805	34.63448287854893	24.199010122216823
peak467	27.84428045759843	39.208428675501644	58.291256598350216	36.305173378960326	64.5647798639658	62.65693093335458	15.127566142866089	12.346019768487567	25.957753641116035	21.9360797896411	15.742946762976784	21.042617497579847
peak468	27.84428045759843	48.32666790236249	19.43041886611674	59.57772041675541	93.37060472635052	86.39061689295858	34.577294040836776	58.64359390031594	65.97595717116992	30.292681614266282	28.33730417335821	27.3554027468538
peak469	50.716367976339995	66.56314635608419	53.664966392131944	63.30132794280262	89.39738750395263	84.49192201619027	23.77188965307528	33.95155436334081	46.507641940332896	33.42640729850072	24.139185036564403	22.09474837245884
peak470	12.927701641027841	17.32465453103561	9.252580412436542	19.548939511747868	26.81921625118579	17.08825389091489	6.4832426326568955	2.0576699614145944	4.326292273519338	7.312026596547033	13.64388719457988	13.6777013734269
peak471	63.64406961736783	81.15232911906153	84.19848175317253	123.80995024106984	165.8818190351121	92.08670152326354	36.73837491838907	45.26873915112108	44.344495803573224	28.203531158109985	35.68401266274738	42.085234995159695
peak472	34.805350571998034	33.73748513938513	33.309289484771554	28.8579583268659	47.678606668774734	30.379118028293128	21.610808775522983	19.54786463343865	20.54988829921686	12.534902736937772	20.990595683969044	34.72031887100675
peak473	6.961070114399607	15.501006685663437	16.654644742385777	13.032626341165244	19.866086111989475	16.138906452530723	5.402702193880746	7.201844864951081	5.407865341899174	2.089150456156295	8.396238273587619	9.469177873910931
peak474	55.68856091519686	73.85773773757286	50.88919226840098	52.130505364660976	134.09608125592896	99.68148103033683	33.49675360206063	15.43252471060946	40.01820353005388	27.158955930031837	35.68401266274738	23.146879247337832
peak475	137.2325251124494	206.9840304497412	157.29386701142124	200.1439045250377	252.29929362226633	206.00839412936276	83.20161378576348	105.97000301285162	110.32045297474315	83.56601824625182	100.75485928305142	86.27473174007737
peak476	75.5773326706243	90.27056834592237	58.291256598350216	86.57387498059771	96.35051764314895	119.6177772364042	41.060536673493665	43.211069189706485	46.507641940332896	34.47098252657887	45.12978072053345	45.241627619796674
peak477	41.76642068639764	51.062139670420734	54.590224433375596	66.09403358733802	75.49112722556	74.04910019396449	23.77188965307528	14.403689729902162	30.284045914635374	24.025230245797395	34.63448287854893	27.3554027468538
peak478	42.760859274169015	71.12226596951461	56.440740515862906	67.02493546884983	90.3906918095521	73.09975275558034	20.530268336746833	28.807379459804324	23.794607504356367	21.9360797896411	23.08965525236595	24.199010122216823
peak479	41.76642068639764	94.8296879593528	74.02064329949233	107.05371637385737	91.38399611515158	98.73213359195267	48.62431974492671	47.32640911253568	71.38382251306909	26.114380701953692	48.278370073128805	38.92884237052272
peak480	17.899894579884705	31.913837294012964	32.384031443527896	26.065252682330488	15.892868889591579	37.024550096982246	30.255132285732177	43.211069189706485	33.52876511977488	22.980655017719247	26.23824460496131	23.146879247337832
peak481	24.86096469428431	36.47295690744338	39.786095773477136	41.890584668031146	52.645128196772106	33.22716034344561	18.369187459194535	11.31718478778027	18.38674216245719	12.534902736937772	16.792476547175237	17.88622487294287
peak482	56.68299950296822	59.2685549745955	42.5618698972081	49.337799720125574	44.698693751976315	51.264761672744655	21.610808775522983	20.576699614145944	40.01820353005388	31.33725684234443	47.22884028893035	30.511795371490777
peak483	196.89884037873173	237.9860438210681	185.9768662899745	274.61605504598197	396.32841793419	319.930086735462	54.02702193880746	53.499418996779454	60.56809182927075	57.45163754429812	90.2595614410669	62.07572161786055
peak484	27.84428045759843	32.82566121669905	24.05670907233501	50.268701601637375	32.77904208478263	35.12585522021393	9.724863948985343	12.346019768487567	18.38674216245719	19.846929333484805	20.990595683969044	22.09474837245884
peak485	55.68856091519686	60.180378897281585	49.03867618591368	80.05756181001509	70.52460569756263	92.08670152326354	51.865941061255164	21.605534594853243	36.77348432491438	32.381832070422575	45.12978072053345	38.92884237052272
peak486	65.63294679291059	102.12427934084147	76.7964174232233	117.29363707048722	139.0626027839263	115.82038748286756	34.577294040836776	44.23990417041379	22.713034435976528	56.40706231621997	25.188714820762854	27.3554027468538
peak487	54.69412232742548	66.56314635608419	60.141772680837526	56.78501477222	67.54469278076421	70.25171044042786	23.77188965307528	22.63436957556054	34.61033818815471	20.891504561562954	31.485893525953568	24.199010122216823
peak488	35.79978915976941	71.12226596951461	60.141772680837526	51.199603483149176	47.678606668774734	59.8088886182021	9.724863948985343	16.461359691316755	16.22359602569752	22.980655017719247	23.08965525236595	14.729832248305893
peak489	66.62738538068194	71.12226596951461	86.04899783565985	107.98461825536917	101.31703917114632	73.09975275558034	55.10756237758361	34.980389344048106	44.344495803573224	19.846929333484805	60.87272748351023	36.824580620764735
peak490	81.54396419725254	109.41887072233015	105.47941670177659	106.12281449234557	166.87512334071155	128.16190418186164	55.10756237758361	46.297574131828384	71.38382251306909	67.89738982507959	93.40815079366226	73.64916124152947
peak491	101.43273595267999	143.15635586171527	102.70364257804562	123.80995024106984	128.1362554223321	144.30081063439238	66.99350720412126	130.66204254982674	109.23887990636331	105.50209803589291	51.426959425724164	66.28424511737651
peak492	57.6774380907396	48.32666790236249	61.06703072208118	44.683290312566555	74.49782291996053	65.50497324850707	39.97999623471752	34.980389344048106	41.09977659843372	51.18418617582923	83.96238273587618	67.33637599225551
peak493	34.805350571998034	45.591196134304234	50.88919226840098	67.02493546884983	30.792433473583685	31.32846546667729	17.288647020418388	33.95155436334081	12.978876820558018	8.35660182462518	6.2971787051907135	24.199010122216823
peak494	89.49947289942351	83.8878008871198	63.84280484581214	90.29748250664491	108.27016931034262	115.82038748286756	24.852430091851428	49.38407907395027	43.26292273519339	31.33725684234443	37.78307223114429	49.450151119312636
peak495	42.760859274169015	58.356731051909414	74.02064329949233	64.23222982431442	83.43756167035578	92.08670152326354	27.01351096940373	23.66320455626784	18.38674216245719	11.490327508859624	22.040125468167496	22.09474837245884
peak496	82.5384027850239	72.94591381488677	55.515482474619255	88.43567874362131	85.42417028155474	81.64387970103779	43.221617551045966	53.499418996779454	47.589215008712735	36.56013298273517	44.08025093633499	42.085234995159695
peak497	19.88877175542745	56.53308320653725	39.786095773477136	42.82148654954295	79.4643444479579	37.97389753536641	10.805404387761492	19.54786463343865	11.897303752178184	15.668628421172215	5.247648920992261	12.625570498547908
peak498	105.41049030376547	179.62931276915867	134.16241598032985	200.1439045250377	137.07599417272738	189.86948767683205	58.34918369391205	53.499418996779454	73.54696864982876	27.158955930031837	60.87272748351023	68.3885068671345
peak499	50.716367976339995	80.24050519637544	41.63661185596444	57.7159166537318	54.63173680797105	44.61932960405553	12.966485265313791	26.749709498389727	19.468315230837028	16.71320364925036	25.188714820762854	13.6777013734269
peak500	45.74417503748313	68.38679420145634	35.159805567258864	49.337799720125574	55.625041113570525	61.70758349497042	30.255132285732177	18.51902965273135	40.01820353005388	18.802354105406657	45.12978072053345	23.146879247337832
peak501	85.52171854833803	97.56515972741104	90.6752880418781	116.3627351889754	129.1295597279316	102.52952334548931	55.10756237758361	60.70126386173054	65.97595717116992	33.42640729850072	67.16990618870095	53.65867461882861
peak502	12.927701641027841	11.8537109949191	10.177838453680195	13.963528222677049	26.81921625118579	33.22716034344561	15.127566142866089	10.288349807072972	5.407865341899174	13.579477965015919	23.08965525236595	6.312785249273954
peak503	30.827596220912543	60.180378897281585	42.5618698972081	21.410743274771477	77.47773583675895	55.0621514262813	12.966485265313791	14.403689729902162	18.38674216245719	15.668628421172215	35.68401266274738	16.834093998063878
peak504	79.5550870217098	88.44692050055022	62.91754680456849	76.33395428396787	97.34382194874841	80.69453226265362	38.89945579594137	38.06689428617	40.01820353005388	44.91673480736035	69.26896575709786	46.293758494675664
peak505	28.8387190453698	73.85773773757286	36.085063608502516	51.199603483149176	62.57817125276684	56.96084630304962	9.724863948985343	19.54786463343865	32.44719205139504	26.114380701953692	26.23824460496131	27.3554027468538
peak506	24.86096469428431	30.090189448640793	33.309289484771554	34.443369615936724	46.68530236317526	36.075202658598094	9.724863948985343	11.31718478778027	11.897303752178184	14.624053193094065	24.139185036564403	12.625570498547908
peak507	33.81091198422666	45.591196134304234	53.664966392131944	52.130505364660976	76.48443153115947	82.59322713942194	15.127566142866089	10.288349807072972	21.631461367596696	21.9360797896411	23.08965525236595	24.199010122216823
peak508	79.5550870217098	72.94591381488677	55.515482474619255	72.61034675792065	102.31034347674579	79.74518482426946	23.77188965307528	16.461359691316755	49.7523611454724	34.47098252657887	20.990595683969044	27.3554027468538
peak509	8.949947289942353	4.559119613430423	2.775774123730963	2.7927056445354097	2.979912916798421	8.544126945457444	10.805404387761492	7.201844864951081	5.407865341899174	6.267451368468886	2.0990595683969047	3.156392624636977
peak510	337.1146812544952	380.23057576009734	321.06454031154806	351.8809112114616	413.21459112938106	393.02983949104237	288.50429715323185	154.3252471060946	249.8433787957418	190.11269151022287	325.3542331015202	243.04223209704725
peak511	305.29264644581133	302.7255423317801	263.69854175444146	230.8636666149272	388.3819834893942	332.2716034344561	258.24916486749964	197.53631629580107	273.6379863000982	201.6030190190825	304.36363741755116	237.7815777226523
peak512	904.9391148719488	680.2206463238192	595.8661785609133	757.7541315506078	996.2842185162721	909.4748459720256	616.9885905411812	512.359820392234	690.0436176263346	506.6189856179016	882.6545485108984	632.3306558022744
peak513	54.69412232742548	45.591196134304234	38.86083773223348	43.752388431054754	67.54469278076421	77.84648994750115	55.10756237758361	68.93194370738891	55.160226487371574	41.78300912312591	72.41755510969321	75.75342299128745
peak514	37.78866633531215	19.148302376407777	17.579902783629432	20.479841393259672	13.906260278392631	23.733685959604006	12.966485265313791	18.51902965273135	29.20247284625554	24.025230245797395	31.485893525953568	19.990486622700857
peak515	60.660753854053716	71.12226596951461	56.440740515862906	85.6429730990859	56.61834541917	89.23865920811106	21.610808775522983	23.66320455626784	23.794607504356367	30.292681614266282	49.32789985732726	35.77244974588574
peak516	56.68299950296822	29.178365525954707	38.86083773223348	40.959682786519345	24.83260763998684	40.821939850518895	36.73837491838907	27.778544479097025	25.957753641116035	42.82758435120405	62.971787051907135	49.450151119312636
peak517	23.86652610651294	20.06012629909386	30.53351536104059	40.028780905007544	13.906260278392631	20.885643644451527	16.208106581642237	8.230679845658377	20.54988829921686	16.71320364925036	12.594357410381427	18.938355747821863
peak518	109.38824465485096	117.62528602650492	100.8531264955583	175.9404556057308	101.31703917114632	131.00994649701414	82.12107334698733	61.73009884243784	63.81281103441025	53.27333663198553	70.3184955412963	63.12785249273954
peak519	44.749736449711754	35.56113298475731	28.682999278553282	32.58156585291311	44.698693751976315	49.36606679597634	19.449727897970686	22.63436957556054	14.060449888937852	15.668628421172215	19.941065899770592	15.781963123184886
peak520	42.760859274169015	39.208428675501644	54.590224433375596	42.82148654954295	62.57817125276684	42.72063472728721	10.805404387761492	20.576699614145944	12.978876820558018	18.802354105406657	13.64388719457988	26.30327187197481
peak521	178.00450721107566	155.01006685663438	127.68560969162428	130.32626341165243	170.84834056310947	168.03449659399635	49.704860183702856	60.70126386173054	80.03640706010776	83.56601824625182	107.05203798824213	101.00456398838327
peak522	105.41049030376547	57.44490712922333	76.7964174232233	77.26485616547967	61.58486694716737	74.04910019396449	43.221617551045966	41.15339922829189	38.936630461674056	44.91673480736035	99.70532949885298	87.32686261495637
peak523	338.1091198422666	193.30667160944995	192.45367257868008	182.45676877631342	97.34382194874841	146.19950551116068	285.2626758369034	237.66088054338567	343.94023574478746	243.3860281422084	349.4934181380846	267.24124221926405
peak524	46.7386136252545	26.442893757896456	42.5618698972081	24.203448919306883	10.92634736159421	20.885643644451527	17.288647020418388	15.43252471060946	20.54988829921686	19.846929333484805	28.33730417335821	26.30327187197481
peak525	26.849841869827053	51.973963593106824	56.440740515862906	43.752388431054754	62.57817125276684	116.76973492125171	42.14107711226982	62.758933823145135	42.18134966681355	42.82758435120405	32.53542331015202	22.09474837245884
peak526	411.69757533734816	220.6613892900325	201.7062529911166	225.27825532585638	172.8349491743084	224.04599545866182	184.7724150307215	139.92155737619242	231.45663663328463	137.8839301063155	241.39185036564402	138.881275484027
peak527	116.34931476925057	114.88981425844666	80.49744958819791	91.22838438815671	113.23669083834	108.22560797579428	199.8999811735876	160.49825699033838	175.21483707753325	155.641708983644	256.08526734442233	168.34093998063878
peak528	254.57627846947133	141.33270801634313	127.68560969162428	114.5009314259518	102.31034347674579	113.92169260609924	82.12107334698733	79.22029351446189	121.1361836585415	47.005885263516646	147.9836995719818	62.07572161786055
peak529	90.49391148719488	86.62327265517804	75.87115938197965	83.78116933606229	26.81921625118579	58.85954117981794	91.84593729597267	102.88349807072973	126.54404900044067	79.38771733393922	140.6369910825926	97.84817136374629
peak530	123.31038488365017	130.39082094411012	78.64693350571062	126.60265588560524	119.19651667193685	123.41516698994084	44.30215798982211	113.1718478778027	111.40202604312299	82.52144301817367	175.27147396114154	98.90030223862527
peak531	134.24920934913527	117.62528602650492	122.13406144416236	144.2897916343295	93.37060472635052	123.41516698994084	175.04755108173617	103.91233305143702	239.02764811194348	182.80066491367583	145.88464000358488	196.74847360237158
peak532	3.9777543510854896	16.412830608349523	7.4020643299492335	5.585411289070819	12.912955972793158	6.645432068689122	69.15458808167355	66.87427374597432	94.09685694904563	67.89738982507959	20.990595683969044	25.251140997095817
peak533	79.5550870217098	70.21044204682852	65.69332092829944	62.37042606129082	48.67191097437421	74.04910019396449	96.16809905107728	88.47980834082757	140.6044988893785	67.89738982507959	107.05203798824213	67.33637599225551
peak534	110.38268324262233	119.44893387187709	111.03096494923851	116.3627351889754	158.9286888959158	139.55407344247155	47.54377930615056	41.15339922829189	48.67078807709256	31.33725684234443	56.67460834671642	43.137365870038686
peak535	151.1546653412486	54.70943536116508	62.91754680456849	61.43952417977901	46.68530236317526	71.20105787881201	358.7394256736815	250.00690031187324	534.2970957796383	242.34145291413026	390.42507972182426	293.54451409123885
peak536	138.22696370022078	58.356731051909414	49.03867618591368	67.02493546884983	71.51791000316211	66.45432068689122	699.1096638881686	351.8615634018957	695.4514829682337	508.7081360740579	533.1611303728138	535.5346153134071
peak537	180.98782297438976	131.3026448667962	133.23715793908622	158.25331985700657	121.1831252831358	175.62927610106965	508.93454666356627	438.28370178130865	671.6568754638773	551.535720425262	525.8144218834246	593.4018134317517
peak538	352.03126007106584	233.42692420763765	221.13667185723335	267.16883999388756	174.82155778550737	202.21100437582615	492.726440081924	323.05418394209136	681.3910330792959	522.2876140390738	582.489030230141	539.7431388129231
peak539	120.32706912033605	104.85975110889974	66.61857896954311	104.26101072932195	60.5915626415679	94.93474383841603	33.49675360206063	37.0380593054627	42.18134966681355	48.05046049159479	76.61567424648702	49.450151119312636
peak540	22.872087518741566	16.412830608349523	11.103096494923852	20.479841393259672	9.933043055994737	11.392169260609924	6.4832426326568955	2.0576699614145944	6.489438410279009	5.2228761403907384	14.693416978778332	11.573439623668916
peak541	39.7775435108549	14.589182762977353	23.131451031091355	13.032626341165244	16.886173195191052	18.986948767683206	157.7589040613178	146.0945672604362	218.47775981272662	65.80823936892331	70.3184955412963	112.57800361205219
peak542	175.02119144776154	149.5391233205179	130.46138381535525	125.67175400409344	156.94208028471687	135.7566836889349	123.181610020481	116.2583528199246	150.33865650479703	113.85869986051809	213.0545461922858	158.87176210672786
peak543	903.9446762841775	697.5453008548548	614.3713393857864	799.644716218639	922.779699901911	864.85551636797	587.8139986942251	530.8788500449654	733.306540361528	529.5996406356209	775.6025105226562	628.1221323027584
peak544	260.5429099960996	131.3026448667962	123.98457752664967	115.4318333074636	157.93538459031632	138.6047260040874	145.87295923478013	169.75777181670406	216.31461367596694	171.3103374048162	223.54984403427034	200.95699710188754
peak545	122.3159462958788	206.07220652705513	111.03096494923851	177.80225936875442	298.9845959854416	224.04599545866182	63.7518858877928	74.0761186109254	98.42314922256496	81.47686779009551	98.65579971465452	56.81506724346559
peak546	61.655192441825086	68.38679420145634	56.440740515862906	90.29748250664491	49.66521527997368	56.96084630304962	25.932970530627582	41.15339922829189	50.83393421385223	24.025230245797395	46.1793105047319	42.085234995159695
peak547	39.7775435108549	39.208428675501644	55.515482474619255	35.374271497448525	31.785737779183158	28.48042315152481	11.88594482653764	17.490194672024053	20.54988829921686	29.24810638618813	43.03072115213654	29.459664496611786
peak548	51.710806564111365	57.44490712922333	44.41238597969541	50.268701601637375	53.63843250237158	61.70758349497042	28.09405140817988	33.95155436334081	31.365618983015207	17.75777887732851	26.23824460496131	18.938355747821863
peak549	22.872087518741566	28.266541603268625	31.458773402284244	30.719762089889507	38.738867918379476	40.821939850518895	8.644323510209194	16.461359691316755	9.734157615418514	12.534902736937772	12.594357410381427	13.6777013734269
peak550	5.966631526628235	38.296604752815554	22.206192989847704	18.618037630236067	100.32373486554684	40.821939850518895	8.644323510209194	5.144174903536486	12.978876820558018	15.668628421172215	2.0990595683969047	13.6777013734269
peak551	67.62182396845331	58.356731051909414	40.71135381472078	45.614192194078356	47.678606668774734	58.85954117981794	38.89945579594137	39.0957292668773	46.507641940332896	49.095035719672936	68.2194359728994	30.511795371490777
peak552	65.63294679291059	81.15232911906153	85.1237397944162	85.6429730990859	101.31703917114632	74.04910019396449	34.577294040836776	48.355244093242966	33.52876511977488	31.33725684234443	30.436363741755116	29.459664496611786
peak553	519.0969428166565	413.9680608994824	345.121249383883	395.63329964251636	524.4646733565221	439.5478639718662	425.7329328778028	307.62165923148194	410.9977659843372	353.0664270904139	541.5573686464014	388.2362928303482
peak554	362.9700845365509	385.7015192962138	405.26302206472053	445.9020012441538	911.8533525403168	558.2162937698862	188.01403634704994	123.46019768487568	181.70427548781223	106.54667326397106	196.26206964511059	133.62062110963203
peak555	19.88877175542745	66.56314635608419	67.54383701078676	67.95583735036165	146.01573292312264	127.21255674347748	10.805404387761492	19.54786463343865	11.897303752178184	12.534902736937772	6.2971787051907135	11.573439623668916
peak556	28.8387190453698	73.85773773757286	50.88919226840098	30.719762089889507	32.77904208478263	70.25171044042786	52.94648150003131	58.64359390031594	52.99708035061191	47.005885263516646	49.32789985732726	30.511795371490777
peak557	166.0712441578192	258.95799404284804	169.32222154758873	223.41645156283278	80.45764875355738	223.09664802027766	86.44323510209193	47.32640911253568	75.71011478658843	59.54078800045441	89.21003165686844	61.023590742981554
peak558	124.30482347142154	171.42289746498392	135.08767402157352	190.8348857099197	110.25677792154158	152.8449375798498	43.221617551045966	52.47058401607216	78.95483399172792	53.27333663198553	71.36802532549476	41.033104120280704
peak559	92.48278866273763	122.18440563993535	117.5077712379441	132.18806717467604	121.1831252831358	133.8579888121666	50.78540062247902	65.84543876526702	62.73123796603041	43.8721595792822	67.16990618870095	63.12785249273954
peak560	42.760859274169015	42.85572436624598	24.05670907233501	38.166977141983935	50.65851958557316	37.97389753536641	18.369187459194535	9.259514826365676	31.365618983015207	10.445752280781477	25.188714820762854	26.30327187197481
peak561	29.833157633141173	27.35471768058254	38.86083773223348	46.545094075590164	19.866086111989475	32.277812905061445	22.69134921429913	16.461359691316755	30.284045914635374	33.42640729850072	32.53542331015202	18.938355747821863
peak562	142.20471805130623	160.48101039275087	146.19077051649737	120.08634271502262	197.66755681429527	134.80733625055075	125.3426908980333	99.79699312860782	94.09685694904563	78.34314210586106	144.83511021938642	103.10882573814126
peak563	164.08236698227645	161.39283431543697	132.31189989784255	141.4970859897941	237.39972903827422	169.93319147076468	114.53728651027181	108.02767297426621	163.31753332535504	88.78889438664254	158.4789974139663	135.72488285939002
peak564	251.5929627061572	330.08026001236266	307.1856696928932	303.4740133728478	476.7860666877474	237.33685959604006	167.48376801030312	220.17068587136163	206.58045606054844	227.71739972103617	331.6514118067109	271.44976571878004
peak565	436.5585400316325	312.755605481327	246.11863897081201	309.0594246619187	357.5895500158105	330.37290855768777	278.77943320424646	218.11301590994702	324.4719205139504	264.2775327037714	414.5642647583886	314.5871315888187
peak566	34.805350571998034	34.64930906207122	24.981967113578662	31.65066397140131	23.839303334387367	30.379118028293128	17.288647020418388	12.346019768487567	31.365618983015207	34.47098252657887	17.84200633137369	27.3554027468538
peak567	6.961070114399607	24.619245912524285	20.35567690736039	11.170822578141639	17.87947750079053	10.442821822225763	29.174591846956027	31.89388440192622	27.039326709495867	17.75777887732851	26.23824460496131	16.834093998063878
peak568	110.38268324262233	132.21446878948228	111.95622299048216	153.59881044944754	108.27016931034262	138.6047260040874	65.9129667653451	44.23990417041379	80.03640706010776	72.0756907373922	98.65579971465452	98.90030223862527
peak569	267.5039801104992	318.2265490174435	345.121249383883	394.7023977610046	591.0160618316868	420.560915204183	103.73188212251033	60.70126386173054	112.48359911150281	84.61059347432996	131.19122302480653	99.95243311350427
peak570	46.7386136252545	72.03408989220068	59.21651463959387	46.545094075590164	45.69199805757579	57.91019374143378	87.52377554086809	70.98961366880351	73.54696864982876	45.961310035438494	69.26896575709786	74.70129211640847
peak571	121.32150770810743	103.03610326352756	102.70364257804562	99.60650132176295	138.06929847832686	140.5034208808557	103.73188212251033	74.0761186109254	129.78876820558017	96.10092098318958	116.4978060460282	108.36948011253622
peak572	17.899894579884705	19.148302376407777	12.028354536167505	10.239920696629836	12.912955972793158	18.986948767683206	12.966485265313791	8.230679845658377	14.060449888937852	18.802354105406657	18.891536115572144	10.521308748789924
peak573	230.7097523629584	175.07019315572825	154.51809288769027	191.76578759143146	207.60059987028998	193.66687743036871	175.04755108173617	116.2583528199246	143.84921809451802	155.641708983644	216.20313554488118	150.45471510769593
peak574	235.68194530181526	168.68742569692566	197.07996278489836	183.38767065782525	228.45999028787895	229.7420800889668	198.81944073481142	140.95039235689973	187.11214082971142	166.08746126442546	249.78808863923163	165.18454735600181
peak575	360.98120736100816	250.7515787386733	271.1006060843907	296.95770020226524	374.47572321100154	369.29615353143834	305.7929441736502	236.63204556267837	341.7770896080278	235.02942631758322	354.74106705907684	285.1274670922069
peak576	3.9777543510854896	14.589182762977353	8.327322371192889	4.654509407559017	25.825911945586316	18.986948767683206	21.610808775522983	14.403689729902162	11.897303752178184	30.292681614266282	9.445768057786072	21.042617497579847
peak577	145.18803381462038	105.77157503158583	104.55415866053293	115.4318333074636	126.14964681113317	157.5916747717706	119.93998870415255	103.91233305143702	112.48359911150281	87.7443191585644	121.74545496702046	92.58751698935133
peak578	44.749736449711754	41.9439004435599	44.41238597969541	40.959682786519345	21.85269472318842	34.17650778182978	24.852430091851428	19.54786463343865	23.794607504356367	21.9360797896411	40.93166158373963	24.199010122216823
peak579	34.805350571998034	38.296604752815554	35.159805567258864	26.065252682330488	61.58486694716737	46.518024480823854	21.610808775522983	20.576699614145944	15.142022957317687	16.71320364925036	23.08965525236595	7.364916124152947
peak580	385.8421720552925	494.20856609585786	334.01815288895915	492.4470953197439	675.446927807642	604.7343182507101	225.83295170421516	151.2387421639727	246.59865959060232	213.09334652794212	311.71034590694035	220.9474837245884
peak581	60.660753854053716	83.8878008871198	66.61857896954311	57.7159166537318	75.49112722556	69.3023630020437	15.127566142866089	20.576699614145944	33.52876511977488	13.579477965015919	32.53542331015202	26.30327187197481
peak582	83.532841372795275	196.95396730019428	171.17273763007603	210.38382522166754	475.7927623821479	376.89093303851166	55.10756237758361	57.61475891960865	48.67078807709256	49.095035719672936	41.98119136793809	46.293758494675664
peak583	70.60513973176744	93.00604011398065	76.7964174232233	82.85026745455049	103.30364778234527	106.32691309902596	85.36269466331578	81.27796347587649	88.68899160714645	55.362487088141826	81.86332316747927	73.64916124152947
peak584	49.72192938856862	47.4148439796764	37.935579690989826	40.028780905007544	27.812520556785262	38.92324497375058	36.73837491838907	19.54786463343865	22.713034435976528	20.891504561562954	41.98119136793809	37.876711495643725
peak585	243.63745400398625	191.48302376407779	185.9768662899745	188.04218006538426	259.25242376146264	219.29925826674105	184.7724150307215	135.80621745336325	158.9912410518357	165.04288603634734	242.44138014984247	168.34093998063878
peak586	84.52727996056664	66.56314635608419	90.6752880418781	80.98846369152689	121.1831252831358	88.28931176972691	75.63783071433045	58.64359390031594	62.73123796603041	65.80823936892331	115.44827626182975	61.023590742981554
peak587	91.48835007496626	76.59320950563111	73.09538525824868	35.374271497448525	70.52460569756263	92.08670152326354	68.0740476428974	45.26873915112108	76.79168785496827	63.719088912767	96.55674014625761	57.86719811834458
peak588	156.12685828010547	128.56717309873792	141.56448031027912	145.2206935158413	158.9286888959158	140.5034208808557	118.85944826537641	125.51786764629027	114.64674524826249	102.36837235165846	152.18181870877558	132.56849023475303
peak589	50.716367976339995	52.88578751579291	32.384031443527896	47.475995957101965	48.67191097437421	85.44126945457442	28.09405140817988	33.95155436334081	28.120899777875703	18.802354105406657	47.22884028893035	27.3554027468538
peak590	52.705245151882735	62.91585066533984	58.291256598350216	67.95583735036165	45.69199805757579	72.15040531719619	34.577294040836776	34.980389344048106	68.13910330792959	44.91673480736035	55.62507856251798	59.97145986810256
peak591	380.8699791164356	297.2545987956636	241.49234876459374	296.95770020226524	355.60294140461156	317.08204442030956	304.71240373487404	274.6989398488484	338.53237040288826	224.58367403680174	412.4652051899917	297.75303759075484
peak592	392.8032421696921	381.1423996827834	334.94341093020284	447.7638050071773	548.3039766909095	489.8632782062267	359.8199661124577	340.5443786141154	422.8950697365154	312.32799319536616	441.8520391475484	351.41171220958347
peak593	464.4028204892309	359.25862553831735	289.60576690926376	406.80412222065803	415.20119974057997	428.15569471125633	357.65888523490537	266.46826000319	403.4267545056784	282.0353115810999	473.337932673502	319.8477859632137
peak594	153.14354251679134	116.71346210381883	117.5077712379441	126.60265588560524	125.15634250553369	155.6929798950023	161.00052537764623	140.95039235689973	162.2359602569752	123.25987691322142	153.23134849297404	124.1514432357211
peak595	75.5773326706243	75.68138558294503	38.86083773223348	59.57772041675541	59.598258335968424	68.35301556365955	23.77188965307528	31.89388440192622	43.26292273519339	39.69385866696961	52.47648920992262	32.616057121248765
peak596	87.51059572388077	76.59320950563111	72.17012721700503	81.91936557303869	45.69199805757579	76.89714250911697	102.65134168373417	92.59514826365677	103.83101456446414	41.78300912312591	92.3586210094638	71.54489949177147
peak597	49.72192938856862	42.85572436624598	27.757741237309627	44.683290312566555	58.60495403036895	62.65693093335458	29.174591846956027	15.43252471060946	29.20247284625554	18.802354105406657	17.84200633137369	24.199010122216823
peak598	60.660753854053716	30.090189448640793	33.309289484771554	45.614192194078356	22.845999028787894	24.68303339798817	12.966485265313791	15.43252471060946	17.305169094077353	36.56013298273517	46.1793105047319	36.824580620764735
peak599	34.805350571998034	78.41685735100329	73.09538525824868	66.09403358733802	143.03582000632423	123.41516698994084	16.208106581642237	23.66320455626784	17.305169094077353	16.71320364925036	31.485893525953568	28.407533621732796
peak600	43.755297861940385	22.795598067152117	16.654644742385777	21.410743274771477	25.825911945586316	33.22716034344561	58.34918369391205	41.15339922829189	48.67078807709256	37.604708210813314	46.1793105047319	48.398020244433646
peak601	184.96557732547527	155.92189077932048	123.98457752664967	178.73316125026622	178.79477500790526	219.29925826674105	132.90647396946633	130.66204254982674	158.9912410518357	173.3994878609725	200.46018878190438	147.29832248305894
peak602	70.60513973176744	31.002013371326875	38.86083773223348	50.268701601637375	9.933043055994737	27.53107571314065	63.7518858877928	70.98961366880351	33.52876511977488	36.56013298273517	45.12978072053345	31.56392624636977
peak603	45.74417503748313	24.619245912524285	35.159805567258864	43.752388431054754	11.919651667193683	26.58172827475649	17.288647020418388	15.43252471060946	27.039326709495867	43.8721595792822	28.33730417335821	18.938355747821863
peak604	267.5039801104992	206.07220652705513	224.837704022208	257.8598211787695	300.9712045966405	292.39901102232136	129.6648526531379	90.53747830224216	244.43551345384267	166.08746126442546	312.7598756911388	229.36453072362033
peak605	376.89222476535014	285.4008878007445	251.67018721827395	253.2053117712105	169.85503625751	251.5770711718025	354.4172639185769	325.11185390350596	392.61102382188	172.35491263289435	395.6727286428165	274.606158343417
peak606	78.56064843393843	68.38679420145634	57.365998557106565	70.74854299489705	62.57817125276684	85.44126945457442	102.65134168373417	61.73009884243784	102.7494414960843	97.14549621126773	90.2595614410669	81.01407736568241
peak607	72.59401690731019	67.47497027877026	52.73970835088829	44.683290312566555	61.58486694716737	68.35301556365955	46.463238867374415	56.58592393890135	75.71011478658843	59.54078800045441	129.09216345640962	55.762936368586594
peak608	38.78310492308352	44.679372211618144	31.458773402284244	43.752388431054754	28.805824862384735	32.277812905061445	162.08106581642238	151.2387421639727	196.84629844512992	132.66105396592474	113.34921669343284	162.02815473136482
peak609	159.1101740434196	90.27056834592237	88.82477195939082	83.78116933606229	47.678606668774734	83.542574577806107	184.7724150307215	121.40252772346108	257.41439027440066	263.23295747569324	298.0664587123605	273.554027468538
peak610	166.0712441578192	102.12427934084147	95.30157824809639	82.85026745455049	100.32373486554684	87.33996433134276	45.38269842859826	26.749709498389727	56.241799555751406	42.82758435120405	110.2006273408375	75.75342299128745
peak611	269.4928572860419	99.38880757278322	115.65725515545678	121.01724459653443	75.49112722556	69.3023630020437	229.07457302054362	204.73816116075216	259.57753641116034	225.62824926487988	259.2338566970177	231.46879247337833
peak612	53.699683739654105	38.296604752815554	53.664966392131944	61.43952417977901	64.5647798639658	77.84648994750115	90.76539685719652	104.94116803214432	107.07573376960363	83.56601824625182	81.86332316747927	59.97145986810256
peak613	206.84322625644546	67.47497027877026	62.91754680456849	49.337799720125574	38.738867918379476	69.3023630020437	27.01351096940373	20.576699614145944	35.691911256534546	35.51555775465702	119.64639539862355	46.293758494675664
peak614	58.67187667851097	25.531069835210367	33.309289484771554	31.65066397140131	11.919651667193683	18.986948767683206	38.89945579594137	31.89388440192622	51.91550728223207	27.158955930031837	44.08025093633499	36.824580620764735
peak615	33.81091198422666	6.382767458802592	7.4020643299492335	14.894430104188853	8.939738750395264	15.189559014146564	11.88594482653764	11.31718478778027	24.8761805727362	9.401177052703328	16.792476547175237	2.1042617497579847
peak616	50.716367976339995	26.442893757896456	32.384031443527896	25.134350800818687	21.85269472318842	8.544126945457444	104.81242256128648	92.59514826365677	108.15730683798347	59.54078800045441	43.03072115213654	63.12785249273954
peak617	127.28813923473567	90.27056834592237	58.291256598350216	92.15928626966853	35.75895500158106	69.3023630020437	146.95349967355628	83.33563343729108	123.29932979530116	96.10092098318958	162.6771165507601	106.26521836277824
peak618	89.49947289942351	80.24050519637544	54.590224433375596	65.16313170582622	17.87947750079053	35.12585522021393	83.20161378576348	77.1626235530473	74.6285417182086	35.51555775465702	62.971787051907135	39.980973245401714
peak619	68.6162625562247	57.44490712922333	43.48712793845175	39.097879023495736	11.919651667193683	34.17650778182978	37.818915357165224	65.84543876526702	50.83393421385223	8.35660182462518	25.188714820762854	23.146879247337832
peak620	357.0034530099227	142.24453193902923	159.14438309390854	163.83873114607738	121.1831252831358	133.8579888121666	390.0750983981898	342.60204857553	452.0975425827709	238.16315200181765	516.3686538256385	312.48286983906075
peak621	404.7365052229486	276.28264857388365	235.94080051713183	260.65252682330487	329.77702945902524	375.9415856001275	310.1151059287548	181.07495660448433	335.2876511977488	299.79309045842837	485.9322900838834	397.7054707042591
peak622	94.47166583828037	31.002013371326875	40.71135381472078	25.134350800818687	13.906260278392631	42.72063472728721	23.77188965307528	32.92271938263351	43.26292273519339	61.62993845661071	126.99310388801273	88.37899348983537
peak623	66.62738538068194	50.15031574773466	73.09538525824868	69.81764111338525	53.63843250237158	66.45432068689122	58.34918369391205	32.92271938263351	67.05753023954976	36.56013298273517	62.971787051907135	47.345889369554655
peak624	120.32706912033605	86.62327265517804	63.84280484581214	71.67944487640885	47.678606668774734	78.7958373858853	286.34321627567954	181.07495660448433	334.2060781293689	260.09923179145875	401.9699073480072	309.3264772144238
peak625	50.716367976339995	29.178365525954707	27.757741237309627	46.545094075590164	26.81921625118579	44.61932960405553	72.396209398002	73.0472836302181	77.87326092334811	78.34314210586106	101.80438906724987	78.90981561592443
peak626	99.44385877713724	77.50503342831719	85.1237397944162	108.91552013688097	103.30364778234527	110.1243028525626	51.865941061255164	38.06689428617	50.83393421385223	30.292681614266282	70.3184955412963	72.59703036665047
peak627	38.78310492308352	38.296604752815554	39.786095773477136	46.545094075590164	53.63843250237158	39.87259241213473	32.416213163284475	17.490194672024053	14.060449888937852	21.9360797896411	30.436363741755116	30.511795371490777
peak628	66.62738538068194	91.18239226860847	75.87115938197965	108.91552013688097	98.3371262543479	114.8710400444834	33.49675360206063	48.355244093242966	55.160226487371574	36.56013298273517	41.98119136793809	28.407533621732796
peak629	64.6385082051392	47.4148439796764	38.86083773223348	38.166977141983935	76.48443153115947	60.758236056586256	32.416213163284475	37.0380593054627	58.40494569251108	75.20941642162663	162.6771165507601	119.94291973620513
peak630	95.46610442605176	96.65333580472497	72.17012721700503	117.29363707048722	100.32373486554684	110.1243028525626	70.2351285204497	85.39330339870568	71.38382251306909	50.13961094775109	56.67460834671642	45.241627619796674
peak631	65.63294679291059	51.973963593106824	45.33764402093905	28.8579583268659	50.65851958557316	78.7958373858853	63.7518858877928	51.441749035364865	64.89438410279008	41.78300912312591	86.06144230427309	61.023590742981554
peak632	100.4382973649086	41.9439004435599	37.935579690989826	51.199603483149176	18.87278180639	39.87259241213473	39.97999623471752	44.23990417041379	40.01820353005388	47.005885263516646	76.61567424648702	48.398020244433646
peak633	34.805350571998034	28.266541603268625	15.729386701142122	6.516313170582622	12.912955972793158	21.83499108283569	23.77188965307528	17.490194672024053	29.20247284625554	17.75777887732851	20.990595683969044	25.251140997095817
peak634	229.71531377518704	206.07220652705513	163.7706733001268	145.2206935158413	200.64746973109368	171.83188634753301	183.69187459194535	168.72893683599676	202.25416378702909	163.99831080826917	213.0545461922858	207.26978235116152
peak635	38.78310492308352	80.24050519637544	49.963934227157324	76.33395428396787	163.89521042391314	119.6177772364042	34.577294040836776	23.66320455626784	23.794607504356367	21.9360797896411	27.28777438915976	30.511795371490777
peak636	48.72749080079724	27.35471768058254	33.309289484771554	31.65066397140131	31.785737779183158	37.97389753536641	17.288647020418388	40.124564247584594	47.589215008712735	32.381832070422575	44.08025093633499	29.459664496611786
peak637	130.2714549980498	175.98201707841434	142.48973835152273	168.49324055363638	146.01573292312264	164.23710684045975	65.9129667653451	70.98961366880351	88.68899160714645	75.20941642162663	102.85391885144833	79.96194649080343
peak638	10.938824465485096	32.82566121669905	29.608257319796934	54.923211009196386	67.54469278076421	43.66998216567138	10.805404387761492	15.43252471060946	17.305169094077353	15.668628421172215	22.040125468167496	11.573439623668916
peak639	32.816473396455294	38.296604752815554	22.206192989847704	27.927056445354097	24.83260763998684	42.72063472728721	24.852430091851428	29.836214440511622	43.26292273519339	30.292681614266282	37.78307223114429	23.146879247337832
peak640	66.62738538068194	96.65333580472497	72.17012721700503	65.16313170582622	79.4643444479579	84.49192201619027	38.89945579594137	33.95155436334081	45.426068871953056	34.47098252657887	41.98119136793809	32.616057121248765
peak641	30.827596220912543	19.148302376407777	32.384031443527896	31.65066397140131	21.85269472318842	19.936296206067365	22.69134921429913	6.1730098842437835	11.897303752178184	8.35660182462518	10.495297841984522	15.781963123184886
peak642	13.922140228799215	11.8537109949191	8.327322371192889	7.4472150520944265	12.912955972793158	10.442821822225763	22.69134921429913	18.51902965273135	23.794607504356367	20.891504561562954	19.941065899770592	14.729832248305893
peak643	66.62738538068194	72.03408989220068	67.54383701078676	67.95583735036165	85.42417028155474	74.99844763234867	11.88594482653764	37.0380593054627	34.61033818815471	33.42640729850072	45.12978072053345	34.72031887100675
peak644	56.68299950296822	92.09421619129455	83.27322371192888	101.46830508478655	102.31034347674579	80.69453226265362	6.4832426326568955	18.51902965273135	28.120899777875703	21.9360797896411	41.98119136793809	16.834093998063878
peak645	29.833157633141173	43.76754828893206	21.28093494860405	48.406897838613766	57.61164972476947	59.8088886182021	10.805404387761492	19.54786463343865	25.957753641116035	19.846929333484805	17.84200633137369	32.616057121248765
peak646	31.822034808683917	51.062139670420734	49.963934227157324	47.475995957101965	58.60495403036895	45.568677042439695	7.563783071433044	41.15339922829189	27.039326709495867	21.9360797896411	30.436363741755116	19.990486622700857
peak647	20.88321034319882	34.64930906207122	27.757741237309627	35.374271497448525	56.61834541917	43.66998216567138	5.402702193880746	11.31718478778027	15.142022957317687	4.17830091231259	7.346708489389166	9.469177873910931
peak648	14.916578816570587	43.76754828893206	31.458773402284244	48.406897838613766	71.51791000316211	39.87259241213473	5.402702193880746	13.374854749194864	8.652584547038677	11.490327508859624	15.742946762976784	9.469177873910931
peak649	40.77198209862627	97.56515972741104	68.46909505203041	93.09018815118033	131.11616833913052	108.22560797579428	21.610808775522983	19.54786463343865	14.060449888937852	28.203531158109985	19.941065899770592	19.990486622700857
peak650	45.74417503748313	69.29861812414244	64.76806288705579	83.78116933606229	130.12286403353104	91.13735408487939	23.77188965307528	27.778544479097025	21.631461367596696	30.292681614266282	38.83260201534274	34.72031887100675
peak651	64.6385082051392	95.74151188203889	68.46909505203041	85.6429730990859	61.58486694716737	88.28931176972691	22.69134921429913	26.749709498389727	25.957753641116035	44.91673480736035	45.12978072053345	27.3554027468538
peak652	102.42717454045136	128.56717309873792	115.65725515545678	186.18037630236066	238.3930333438737	216.45121595158855	59.42972413268821	84.36446841799838	87.60741853876662	61.62993845661071	56.67460834671642	64.17998336761853
peak653	31.822034808683917	32.82566121669905	30.53351536104059	41.890584668031146	40.72547652957842	30.379118028293128	8.644323510209194	12.346019768487567	18.38674216245719	12.534902736937772	19.941065899770592	10.521308748789924
peak654	72.59401690731019	92.09421619129455	55.515482474619255	79.12665992850329	72.51121430876158	96.83343871518436	70.2351285204497	77.1626235530473	76.79168785496827	44.91673480736035	69.26896575709786	79.96194649080343
peak655	25.855403282055683	33.73748513938513	26.832483196065972	44.683290312566555	28.805824862384735	37.97389753536641	22.69134921429913	28.807379459804324	22.713034435976528	24.025230245797395	26.23824460496131	24.199010122216823
peak656	36.79422774754078	62.00402674265375	38.86083773223348	53.061407246172784	62.57817125276684	71.20105787881201	35.65783447961292	40.124564247584594	28.120899777875703	29.24810638618813	26.23824460496131	33.668187996127756
peak657	30.827596220912543	39.208428675501644	24.05670907233501	50.268701601637375	68.53799708636369	58.85954117981794	18.369187459194535	16.461359691316755	9.734157615418514	11.490327508859624	16.792476547175237	21.042617497579847
peak658	103.42161312822273	163.21648216080914	140.63922226903546	208.5220214586439	216.54033862068525	252.52641861018665	115.61782694904797	80.24912849516919	116.80989138502215	94.01177052703329	107.05203798824213	83.1183391154404
peak659	6.961070114399607	23.7074219898382	28.682999278553282	13.032626341165244	29.799129167984212	29.42977058990897	2.1610808775522985	5.144174903536486	5.407865341899174	0	4.198119136793809	8.417046999031939
peak660	60.660753854053716	76.59320950563111	67.54383701078676	85.6429730990859	110.25677792154158	129.11125162024578	30.255132285732177	28.807379459804324	22.713034435976528	26.114380701953692	14.693416978778332	25.251140997095817
peak661	102.42717454045136	72.03408989220068	96.22683628934004	99.60650132176295	148.99564583992105	126.26320930509333	24.852430091851428	26.749709498389727	48.67078807709256	26.114380701953692	52.47648920992262	38.92884237052272
peak662	36.79422774754078	35.56113298475731	27.757741237309627	47.475995957101965	53.63843250237158	53.16345654951298	18.369187459194535	12.346019768487567	15.142022957317687	6.267451368468886	17.84200633137369	28.407533621732796
peak663	12.927701641027841	32.82566121669905	40.71135381472078	34.443369615936724	60.5915626415679	41.771287288903054	8.644323510209194	13.374854749194864	10.815730683798348	16.71320364925036	9.445768057786072	18.938355747821863
peak664	36.79422774754078	69.29861812414244	46.26290206218271	53.061407246172784	61.58486694716737	52.21410911112881	28.09405140817988	23.66320455626784	25.957753641116035	22.980655017719247	14.693416978778332	35.77244974588574
peak665	84.52727996056664	114.88981425844666	95.30157824809639	133.11896905618786	392.35520071179207	246.8303339798817	30.255132285732177	37.0380593054627	24.8761805727362	25.069805473875544	47.22884028893035	45.241627619796674
peak666	93.477227250509	70.21044204682852	95.30157824809639	94.95199191420393	88.40408319835315	102.52952334548931	38.89945579594137	42.18223420899919	44.344495803573224	39.69385866696961	70.3184955412963	46.293758494675664
peak667	9.944385877713724	12.765534917605184	11.103096494923852	10.239920696629836	36.75225930718053	29.42977058990897	8.644323510209194	1.0288349807072972	14.060449888937852	13.579477965015919	5.247648920992261	4.2085234995159695
peak668	25.855403282055683	57.44490712922333	30.53351536104059	32.58156585291311	31.785737779183158	48.41671935759218	54.02702193880746	58.64359390031594	36.77348432491438	29.24810638618813	35.68401266274738	32.616057121248765
peak669	101.43273595267999	71.12226596951461	81.42270762944156	84.71207121757409	85.42417028155474	95.88409127680019	19.449727897970686	55.55708895819405	47.589215008712735	40.738433895047756	67.16990618870095	54.7108054937076
peak670	74.58289408285292	56.53308320653725	51.814450309644634	31.65066397140131	41.71878083517789	63.60627837173874	25.932970530627582	31.89388440192622	22.713034435976528	13.579477965015919	46.1793105047319	63.12785249273954
peak671	31.822034808683917	29.178365525954707	31.458773402284244	27.927056445354097	45.69199805757579	23.733685959604006	6.4832426326568955	12.346019768487567	17.305169094077353	9.401177052703328	17.84200633137369	8.417046999031939
peak672	95.46610442605176	103.03610326352756	84.19848175317253	97.74469755873933	135.08938556152842	159.49036964853892	43.221617551045966	27.778544479097025	49.7523611454724	47.005885263516646	69.26896575709786	38.92884237052272
peak673	40.77198209862627	56.53308320653725	54.590224433375596	65.16313170582622	60.5915626415679	71.20105787881201	8.644323510209194	16.461359691316755	11.897303752178184	15.668628421172215	10.495297841984522	13.6777013734269
peak674	51.710806564111365	98.47698365009714	70.31961113451773	125.67175400409344	123.16973389433474	122.46581955155668	16.208106581642237	41.15339922829189	22.713034435976528	32.381832070422575	23.08965525236595	42.085234995159695
peak675	62.64963102959646	41.03207652087381	42.5618698972081	66.09403358733802	43.70538944637684	45.568677042439695	18.369187459194535	21.605534594853243	10.815730683798348	18.802354105406657	22.040125468167496	28.407533621732796
peak676	13.922140228799215	28.266541603268625	25.907225154822317	30.719762089889507	46.68530236317526	43.66998216567138	21.610808775522983	50.41291405465756	32.44719205139504	25.069805473875544	32.53542331015202	42.085234995159695
peak677	6.961070114399607	13.67735884029127	5.551548247461926	7.4472150520944265	24.83260763998684	26.58172827475649	1.0805404387761492	6.1730098842437835	3.2447192051395044	1.0445752280781475	0	2.1042617497579847
peak678	56.68299950296822	72.03408989220068	60.141772680837526	77.26485616547967	116.21660375513842	62.65693093335458	19.449727897970686	10.288349807072972	33.52876511977488	11.490327508859624	27.28777438915976	26.30327187197481
peak679	50.716367976339995	87.53509657786412	93.45106216560907	114.5009314259518	78.47104014235843	112.02299772933091	42.14107711226982	40.124564247584594	29.20247284625554	16.71320364925036	28.33730417335821	28.407533621732796
peak680	95.46610442605176	133.12629271216838	107.32993278426389	149.8752029234003	153.96216736791843	137.65537856570324	73.47674983677814	63.78776880385244	46.507641940332896	50.13961094775109	71.36802532549476	61.023590742981554
peak681	62.64963102959646	88.44692050055022	76.7964174232233	62.37042606129082	81.45095305915684	83.542574577806107	35.65783447961292	23.66320455626784	45.426068871953056	37.604708210813314	49.32789985732726	32.616057121248765
peak682	46.7386136252545	155.92189077932048	140.63922226903546	163.83873114607738	274.15198834545475	183.22405560814295	12.966485265313791	23.66320455626784	7.571011478658844	21.9360797896411	15.742946762976784	18.938355747821863
peak683	73.58845549508156	135.8617644802266	116.58251319670043	115.4318333074636	226.47338167668	159.49036964853892	55.10756237758361	42.18223420899919	38.936630461674056	28.203531158109985	40.93166158373963	41.033104120280704
peak684	43.755297861940385	59.2685549745955	46.26290206218271	55.854112890708194	80.45764875355738	58.85954117981794	37.818915357165224	39.0957292668773	31.365618983015207	35.51555775465702	33.584953094350475	48.398020244433646
peak685	41.76642068639764	64.73949851071201	44.41238597969541	55.854112890708194	98.3371262543479	55.0621514262813	24.852430091851428	40.124564247584594	38.936630461674056	22.980655017719247	32.53542331015202	29.459664496611786
peak686	98.44942018936587	109.41887072233015	91.60054608312177	135.9116747007233	106.28356069914368	100.63082846872099	46.463238867374415	52.47058401607216	48.67078807709256	52.228761403907384	86.06144230427309	50.502281994191634
peak687	21.877648930970192	37.38478083012947	54.590224433375596	63.30132794280262	69.53130139196315	54.11280398789714	21.610808775522983	5.144174903536486	12.978876820558018	20.891504561562954	37.78307223114429	24.199010122216823
peak688	90.49391148719488	88.44692050055022	101.77838453680197	97.74469755873933	114.22999514393948	163.28775940207558	72.396209398002	92.59514826365677	85.44427240200694	83.56601824625182	78.71473381488393	79.96194649080343
peak689	18.894333167656075	17.32465453103561	27.757741237309627	44.683290312566555	46.68530236317526	46.518024480823854	14.04702570408994	19.54786463343865	19.468315230837028	11.490327508859624	7.346708489389166	6.312785249273954
peak690	54.69412232742548	55.62125928385116	42.5618698972081	54.923211009196386	40.72547652957842	51.264761672744655	10.805404387761492	24.692039536975134	18.38674216245719	14.624053193094065	19.941065899770592	21.042617497579847
peak691	15.911017404341958	20.06012629909386	28.682999278553282	30.719762089889507	51.65182389117263	42.72063472728721	6.4832426326568955	8.230679845658377	29.20247284625554	10.445752280781477	7.346708489389166	18.938355747821863
peak692	49.72192938856862	59.2685549745955	74.02064329949233	111.70822578141639	202.63407834229264	126.26320930509333	29.174591846956027	22.63436957556054	42.18134966681355	26.114380701953692	22.040125468167496	30.511795371490777
peak693	35.79978915976941	51.973963593106824	53.664966392131944	56.78501477222	30.792433473583685	37.024550096982246	31.335672724508324	22.63436957556054	42.18134966681355	33.42640729850072	31.485893525953568	27.3554027468538
peak694	30.827596220912543	22.795598067152117	24.05670907233501	39.097879023495736	58.60495403036895	56.96084630304962	16.208106581642237	10.288349807072972	14.060449888937852	15.668628421172215	16.792476547175237	8.417046999031939
peak695	121.32150770810743	125.83170133067968	114.73199711421313	169.42414243514818	196.6742525086958	175.62927610106965	58.34918369391205	74.0761186109254	69.22067637630941	58.49621277237626	87.11097208847154	48.398020244433646
peak696	27.84428045759843	55.62125928385116	30.53351536104059	48.406897838613766	82.44425736475631	96.83343871518436	19.449727897970686	18.51902965273135	33.52876511977488	27.158955930031837	15.742946762976784	36.824580620764735
peak697	39.7775435108549	32.82566121669905	34.234547526015206	26.065252682330488	25.825911945586316	30.379118028293128	25.932970530627582	16.461359691316755	16.22359602569752	18.802354105406657	19.941065899770592	21.042617497579847
peak698	51.710806564111365	45.591196134304234	38.86083773223348	42.82148654954295	74.49782291996053	56.96084630304962	22.69134921429913	42.18223420899919	27.039326709495867	27.158955930031837	11.544827626182975	16.834093998063878
peak699	42.760859274169015	47.4148439796764	57.365998557106565	59.57772041675541	95.35721333754947	68.35301556365955	18.369187459194535	23.66320455626784	17.305169094077353	14.624053193094065	24.139185036564403	26.30327187197481
peak700	1.9888771755427448	2.735471768058254	3.7010321649746167	2.7927056445354097	3.9732172223978948	5.696084630304962	1.0805404387761492	4.115339922829189	0	0	1.0495297841984523	0
peak701	49.72192938856862	69.29861812414244	38.86083773223348	62.37042606129082	73.50451861436106	101.58017590710514	44.30215798982211	66.87427374597432	61.64966489765058	34.47098252657887	38.83260201534274	46.293758494675664
peak702	38.78310492308352	25.531069835210367	47.18816010342636	29.788860208377706	31.785737779183158	46.518024480823854	18.369187459194535	25.720874517682432	37.85505739329422	17.75777887732851	49.32789985732726	37.876711495643725
peak703	30.827596220912543	47.4148439796764	24.981967113578662	33.512467734424916	59.598258335968424	50.315414234360496	22.69134921429913	18.51902965273135	49.7523611454724	26.114380701953692	23.08965525236595	38.92884237052272
peak704	36.79422774754078	44.679372211618144	40.71135381472078	34.443369615936724	54.63173680797105	42.72063472728721	10.805404387761492	8.230679845658377	16.22359602569752	13.579477965015919	10.495297841984522	13.6777013734269
peak705	9.944385877713724	20.97195022177995	24.05670907233501	25.134350800818687	29.799129167984212	28.48042315152481	3.2416213163284477	3.0865049421218917	12.978876820558018	7.312026596547033	4.198119136793809	7.364916124152947
peak706	52.705245151882735	94.8296879593528	73.09538525824868	69.81764111338525	52.645128196772106	59.8088886182021	77.79891159188274	29.836214440511622	67.05753023954976	31.33725684234443	64.02131683610558	32.616057121248765
peak707	107.39936747930821	117.62528602650492	85.1237397944162	113.57002954444	141.04921139512527	138.6047260040874	124.26215045925716	81.27796347587649	126.54404900044067	96.10092098318958	125.94357410381427	103.10882573814126
peak708	109.38824465485096	124.0080534853075	113.80673907296948	128.46445964862883	213.56042570388684	162.3384119636914	100.49026080618187	98.76815814790054	121.1361836585415	96.10092098318958	124.89404431961582	82.06620824056141
peak709	538.9857145720838	588.1264301325245	447.82489196192864	633.0132794280263	782.7237928123852	773.7181622830907	606.1831861534197	571.0034142925499	719.2460904725901	525.4213397233082	709.4821341181537	563.9421489351398
peak710	882.0670273532073	723.9881946127513	721.7012721700503	682.3510791481517	1087.6682146314238	852.513999668976	914.1372112046222	698.5789519002549	893.3793544817435	761.4953412689697	984.4589375781483	822.766344155372
peak711	883.0614659409787	725.8118424581234	714.2992078401011	733.550682631301	1148.2597772729916	898.0826767114156	282.0210545205749	167.70010185528946	302.84045914635374	191.15726673830102	364.18683511686294	199.90486622700854
peak712	257.5595942327854	318.2265490174435	256.2964774244922	265.3070362308639	396.32841793419	317.08204442030956	165.32268713275084	199.59398625721565	239.02764811194348	209.95962084370765	246.6394992866363	199.90486622700854
peak713	56.68299950296822	44.679372211618144	33.309289484771554	37.236075260472134	20.859390417588944	21.83499108283569	35.65783447961292	25.720874517682432	55.160226487371574	66.85281459700144	129.09216345640962	99.95243311350427
peak714	229.71531377518704	135.8617644802266	162.84541525888312	98.67559944025115	95.35721333754947	90.18800664649523	90.76539685719652	38.06689428617	107.07573376960363	125.34902736937772	196.26206964511059	149.40258423281693
peak715	339.103558430038	234.33874813032375	220.2114138159897	225.27825532585638	264.21894528946	243.9822916647292	156.6783636225416	124.48903266558297	180.6227024194324	182.80066491367583	250.8376184234301	233.5730542231363
peak716	44.749736449711754	32.82566121669905	56.440740515862906	19.548939511747868	28.805824862384735	23.733685959604006	269.05456925526113	284.98728965592136	399.10046223215903	139.97308056247178	82.91285295167772	123.0993123608421
peak717	23.86652610651294	13.67735884029127	14.804128659898467	26.996154563842293	8.939738750395264	9.493474383841603	138.3091761633471	111.1141779163881	179.54112935105258	143.1068062467062	62.971787051907135	93.63964786423031
peak718	423.63083839060465	219.7495653673464	269.2500900019034	244.82719483760425	97.34382194874841	143.3514631960082	473.2767121839533	300.41981436653083	566.7442878310334	416.7855160031809	533.1611303728138	480.82380981969953
peak719	467.386136252545	301.813718409094	268.3248319606597	363.0517337896033	360.56946293260893	365.49876377790173	472.1961717451772	513.3886553729413	557.0101302156148	399.0277371258524	547.854547351592	445.0513600738138
peak720	46.7386136252545	49.23849182504857	58.291256598350216	63.30132794280262	83.43756167035578	74.04910019396449	78.8794520306589	87.45097336012027	125.46247593206083	74.16484119354848	95.50721036205915	67.33637599225551
peak721	79.5550870217098	39.208428675501644	35.159805567258864	45.614192194078356	60.5915626415679	84.49192201619027	32.416213163284475	42.18223420899919	40.01820353005388	30.292681614266282	26.23824460496131	39.980973245401714
peak722	38.78310492308352	54.70943536116508	34.234547526015206	20.479841393259672	35.75895500158106	37.97389753536641	180.45025327561692	141.97922733760703	236.8645019751838	132.66105396592474	48.278370073128805	96.79604048886729
peak723	124.30482347142154	82.06415304174762	71.24486917576137	71.67944487640885	96.35051764314895	60.758236056586256	111.29566519394336	87.45097336012027	100.58629535932464	121.17072645706513	150.0827591403787	133.62062110963203
peak724	165.0768055700478	86.62327265517804	88.82477195939082	114.5009314259518	89.39738750395263	125.31386186670916	41.060536673493665	36.0092243247554	48.67078807709256	65.80823936892331	151.13228892457715	90.48325523959335
peak725	209.8265420197596	125.83170133067968	129.53612577411158	139.6352822267705	81.45095305915684	116.76973492125171	77.79891159188274	72.0184486495108	89.77056467552629	89.8334696147207	196.26206964511059	110.4737418622942
peak726	73.58845549508156	46.50302005699032	55.515482474619255	70.74854299489705	46.68530236317526	48.41671935759218	18.369187459194535	11.31718478778027	47.589215008712735	29.24810638618813	51.426959425724164	27.3554027468538
peak727	29.833157633141173	31.002013371326875	20.35567690736039	40.959682786519345	9.933043055994737	46.518024480823854	34.577294040836776	26.749709498389727	51.91550728223207	26.114380701953692	33.584953094350475	29.459664496611786
peak728	34.805350571998034	46.50302005699032	37.935579690989826	65.16313170582622	42.71208514077737	45.568677042439695	33.49675360206063	43.211069189706485	40.01820353005388	37.604708210813314	28.33730417335821	41.033104120280704
peak729	106.40492889153684	38.296604752815554	28.682999278553282	38.166977141983935	27.812520556785262	32.277812905061445	82.12107334698733	97.73932316719323	111.40202604312299	143.1068062467062	273.927273675796	226.20813809898337
peak730	384.8477334675211	216.10226967660205	240.5670907233501	266.23793811237573	163.89521042391314	224.995342897046	132.90647396946633	135.80621745336325	169.80697173563405	177.57778877328508	323.2551735331233	204.1133897265245
peak731	48.72749080079724	24.619245912524285	39.786095773477136	30.719762089889507	50.65851958557316	45.568677042439695	113.45674607149567	119.34485776204649	131.95191434233985	91.92262007087699	96.55674014625761	111.52587273717319
peak732	38.78310492308352	53.797611438478995	42.5618698972081	44.683290312566555	53.63843250237158	77.84648994750115	92.92647773474883	95.68165320577866	88.68899160714645	79.38771733393922	66.1203764045025	56.81506724346559
peak733	51.710806564111365	26.442893757896456	39.786095773477136	33.512467734424916	29.799129167984212	36.075202658598094	76.71837115310659	47.32640911253568	109.23887990636331	62.67451368468886	71.36802532549476	66.28424511737651
peak734	138.22696370022078	77.50503342831719	78.64693350571062	94.95199191420393	107.27686500474316	182.27470816975878	379.2696940104284	260.2952501189462	501.8499037282433	357.2447280027265	403.01943713220567	411.383172077686
peak735	26.849841869827053	20.06012629909386	16.654644742385777	20.479841393259672	10.92634736159421	16.138906452530723	32.416213163284475	28.807379459804324	52.99708035061191	29.24810638618813	38.83260201534274	27.3554027468538
peak736	147.17691099016312	78.41685735100329	63.84280484581214	75.40305240245607	80.45764875355738	56.96084630304962	71.31566895922585	81.27796347587649	111.40202604312299	40.738433895047756	123.84451453541737	69.4406377420135
peak737	5.966631526628235	11.8537109949191	7.4020643299492335	10.239920696629836	16.886173195191052	7.594779507073282	3.2416213163284477	5.144174903536486	3.2447192051395044	5.2228761403907384	8.396238273587619	4.2085234995159695
peak738	67.62182396845331	49.23849182504857	54.590224433375596	42.82148654954295	41.71878083517789	34.17650778182978	24.852430091851428	16.461359691316755	24.8761805727362	25.069805473875544	46.1793105047319	22.09474837245884
peak739	14.916578816570587	15.501006685663437	12.953612577411159	8.3781169336062291	12.912955972793158	17.08825389091489	2.1610808775522985	4.115339922829189	2.163146136759669	6.267451368468886	9.445768057786072	12.625570498547908
peak740	250.59852411838585	220.6613892900325	160.99489917639582	202.9366101695731	132.10947264473	194.61622486875288	298.2291611022172	370.38059305462707	475.8921500871273	284.12446203725614	257.1347971286208	287.2317288419649
peak741	49.72192938856862	66.56314635608419	31.458773402284244	98.67559944025115	99.33043055994736	98.73213359195267	15.127566142866089	40.124564247584594	15.142022957317687	21.9360797896411	41.98119136793809	22.09474837245884
peak742	254.57627846947133	142.24453193902923	100.8531264955583	173.14774996119542	128.1362554223321	184.17340304652708	101.57080124495803	98.76815814790054	166.56225253049456	111.7695494043618	234.04514187625486	132.56849023475303
peak743	64.6385082051392	46.50302005699032	49.963934227157324	44.683290312566555	38.738867918379476	47.46737191920801	20.530268336746833	24.692039536975134	38.936630461674056	36.56013298273517	54.57554877831952	19.990486622700857
peak744	88.50503431165215	95.74151188203889	104.55415866053293	66.09403358733802	77.47773583675895	112.02299772933091	43.221617551045966	47.32640911253568	76.79168785496827	33.42640729850072	62.971787051907135	24.199010122216823
peak745	130.2714549980498	93.91786403666671	91.60054608312177	134.98077281921147	51.65182389117263	109.17495541417843	137.22863572457095	88.47980834082757	192.5200061716106	127.438177825534	202.5592483503013	117.83865798644715
peak746	85.52171854833803	65.6513224333981	65.69332092829944	116.3627351889754	39.73217222397895	42.72063472728721	23.77188965307528	22.63436957556054	30.284045914635374	34.47098252657887	37.78307223114429	32.616057121248765
peak747	98.44942018936587	125.83170133067968	73.09538525824868	114.5009314259518	114.22999514393948	108.22560797579428	63.7518858877928	64.81660378455972	72.46539558144893	73.12026596547034	98.65579971465452	73.64916124152947
peak748	102.42717454045136	43.76754828893206	43.48712793845175	40.028780905007544	30.792433473583685	44.61932960405553	49.704860183702856	29.836214440511622	94.09685694904563	76.25399164970477	142.7360506509895	87.32686261495637
peak749	80.54952560948117	51.973963593106824	50.88919226840098	50.268701601637375	54.63173680797105	57.91019374143378	50.78540062247902	41.15339922829189	46.507641940332896	52.228761403907384	72.41755510969321	53.65867461882861
peak750	31.822034808683917	29.178365525954707	37.01032164974617	52.130505364660976	37.74556361278	49.36606679597634	62.67134544901665	92.59514826365677	94.09685694904563	88.78889438664254	49.32789985732726	90.48325523959335
peak751	87.51059572388077	72.94591381488677	53.664966392131944	88.43567874362131	60.5915626415679	90.18800664649523	95.08755861230112	73.0472836302181	135.19663354747937	161.9091603521129	204.6583079186982	172.54946348015474
peak752	116.34931476925057	89.35874442323629	97.1520943305837	81.91936557303869	97.34382194874841	80.69453226265362	127.5037717755856	43.211069189706485	154.6649487783164	128.48275305361216	337.9485905119016	167.28880910575978
peak753	104.4160517159941	67.47497027877026	72.17012721700503	50.268701601637375	36.75225930718053	66.45432068689122	243.12159872463357	233.5455406205565	279.04585164199733	161.9091603521129	218.3021951132781	231.46879247337833
peak754	123.31038488365017	40.12025259818772	75.87115938197965	66.09403358733802	42.71208514077737	46.518024480823854	96.16809905107728	72.0184486495108	125.46247593206083	63.719088912767	78.71473381488393	71.54489949177147
peak755	71.59957831953882	27.35471768058254	49.963934227157324	54.923211009196386	29.799129167984212	63.60627837173874	62.67134544901665	73.0472836302181	69.22067637630941	24.025230245797395	54.57554877831952	33.668187996127756
peak756	224.74312083633018	116.71346210381883	119.35828732043139	97.74469755873933	90.3906918095521	78.7958373858853	211.78592600012524	132.71971251124134	269.31169402657883	219.360797896411	517.418183609837	304.0658228400288
peak757	46.7386136252545	60.180378897281585	46.26290206218271	58.64681853524361	73.50451861436106	65.50497324850707	94.00701817352497	87.45097336012027	112.48359911150281	53.27333663198553	97.60626993045607	89.43112436471435
peak758	41.76642068639764	31.002013371326875	31.458773402284244	37.236075260472134	96.35051764314895	58.85954117981794	15.127566142866089	43.211069189706485	44.344495803573224	20.891504561562954	32.53542331015202	41.033104120280704
peak759	237.670822477358	121.27258171724925	111.95622299048216	175.9404556057308	108.27016931034262	143.3514631960082	123.181610020481	90.53747830224216	150.33865650479703	104.45752280781477	182.6181824505307	111.52587273717319
peak760	32.816473396455294	21.88377414446603	20.35567690736039	12.101724459653441	17.87947750079053	15.189559014146564	35.65783447961292	30.86504942121892	35.691911256534546	41.78300912312591	54.57554877831952	27.3554027468538
peak761	106.40492889153684	64.73949851071201	52.73970835088829	57.7159166537318	52.645128196772106	70.25171044042786	318.759429438964	169.75777181670406	433.7108004203138	378.1362325642894	366.28589468525985	397.7054707042591
peak762	131.26589358582117	65.6513224333981	70.31961113451773	81.91936557303869	44.698693751976315	72.15040531719619	130.74539309191405	88.47980834082757	189.2752869664711	107.5912484920492	195.21253986091213	128.35996673523707
peak763	99.44385877713724	38.296604752815554	51.814450309644634	52.130505364660976	53.63843250237158	39.87259241213473	218.26916863278214	135.80621745336325	281.208997778757	256.9655061072243	209.90595683969048	234.6251850980153
peak764	51.710806564111365	66.56314635608419	32.384031443527896	53.992309127684585	39.73217222397895	48.41671935759218	162.08106581642238	150.20990718326541	218.47775981272662	151.4634080713314	112.29968690923438	148.35045335793794
peak765	27.84428045759843	20.06012629909386	14.804128659898467	9.309018815118034	10.92634736159421	19.936296206067365	50.78540062247902	11.31718478778027	69.22067637630941	50.13961094775109	61.92225726770869	69.4406377420135
peak766	61.655192441825086	51.973963593106824	48.11341814467002	19.548939511747868	58.60495403036895	48.41671935759218	191.2556576633784	103.91233305143702	283.3721439155167	195.3355676506136	249.78808863923163	195.69634272749258
peak767	106.40492889153684	92.09421619129455	98.07735237182736	126.60265588560524	100.32373486554684	126.26320930509333	14.04702570408994	37.0380593054627	22.713034435976528	28.203531158109985	50.37742964152571	36.824580620764735
peak768	163.08792839450507	120.36075779456317	123.05931948540601	139.6352822267705	106.28356069914368	115.82038748286756	43.221617551045966	59.672428881023244	42.18134966681355	52.228761403907384	117.54733583022666	72.59703036665047
peak769	44.749736449711754	42.85572436624598	21.28093494860405	36.305173378960326	33.772346390382104	51.264761672744655	71.31566895922585	84.36446841799838	62.73123796603041	45.961310035438494	36.73354244694583	48.398020244433646
peak770	103.42161312822273	48.32666790236249	61.06703072208118	69.81764111338525	18.87278180639	37.97389753536641	65.9129667653451	33.95155436334081	57.323372624131245	45.961310035438494	73.46708489389167	57.86719811834458
peak771	57.6774380907396	49.23849182504857	46.26290206218271	44.683290312566555	65.55808416956526	85.44126945457442	34.577294040836776	41.15339922829189	36.77348432491438	52.228761403907384	67.16990618870095	71.54489949177147
peak772	325.1814182012388	307.28466194521053	249.81967113578665	231.794568496439	284.0850314014495	253.4757660485708	260.41024574505195	230.4590356784346	292.0247284625554	241.2968776860521	292.81880979136815	259.87632609511115
peak773	181.98226156216114	82.06415304174762	83.27322371192888	67.02493546884983	70.52460569756263	56.011498864665455	39.97999623471752	18.51902965273135	36.77348432491438	55.362487088141826	118.5968656144251	64.17998336761853
peak774	137.2325251124494	93.91786403666671	111.95622299048216	106.12281449234557	84.43086597595526	81.64387970103779	85.36269466331578	95.68165320577866	102.7494414960843	82.52144301817367	140.6369910825926	125.20357411060009
peak775	141.21027946353487	73.85773773757286	86.9742558769035	101.46830508478655	76.48443153115947	71.20105787881201	48.62431974492671	55.55708895819405	78.95483399172792	59.54078800045441	119.64639539862355	83.1183391154404
peak776	273.47061163712743	160.48101039275087	146.19077051649737	173.14774996119542	152.96886306231895	134.80733625055075	116.6983673878241	105.97000301285162	116.80989138502215	85.6551687024081	172.12288460854617	118.89078886132614
peak777	11.93326305325647	3.6472956907443383	11.103096494923852	5.585411289070819	10.92634736159421	10.442821822225763	4.322161755104597	6.1730098842437835	11.897303752178184	3.133725684234443	7.346708489389166	13.6777013734269
peak778	255.57071705724272	83.8878008871198	84.19848175317253	74.47215052094427	57.61164972476947	56.96084630304962	243.12159872463357	170.78660679741137	296.3510207360747	327.99662161653833	465.9912241841128	335.62974908639853
peak779	152.14910392902	51.973963593106824	68.46909505203041	53.992309127684585	28.805824862384735	41.771287288903054	57.268643255135906	43.211069189706485	67.05753023954976	81.47686779009551	123.84451453541737	66.28424511737651
peak780	279.4372431637556	72.03408989220068	76.7964174232233	82.85026745455049	48.67191097437421	73.09975275558034	280.9405140817988	171.81544177811864	387.20315847998086	232.94027586142693	420.86144346357935	239.88583947241025
peak781	85.52171854833803	62.91585066533984	67.54383701078676	52.130505364660976	52.645128196772106	64.55562581012289	14.04702570408994	14.403689729902162	23.794607504356367	17.75777887732851	62.971787051907135	35.77244974588574
peak782	143.19915663907764	148.6272993978318	105.47941670177659	95.88289379571573	158.9286888959158	174.6799286626855	144.792418796004	92.59514826365677	142.76764502613818	94.01177052703329	110.2006273408375	98.90030223862527
peak783	34.805350571998034	29.178365525954707	21.28093494860405	18.618037630236067	15.892868889591579	24.68303339798817	42.14107711226982	57.61475891960865	54.078653418991735	28.203531158109985	39.882131799541185	41.033104120280704
peak784	56.68299950296822	51.973963593106824	44.41238597969541	58.64681853524361	45.69199805757579	47.46737191920801	16.208106581642237	30.86504942121892	36.77348432491438	16.71320364925036	40.93166158373963	25.251140997095817
peak785	131.26589358582117	74.76956166025894	60.141772680837526	76.33395428396787	44.698693751976315	80.69453226265362	175.04755108173617	155.3540820868019	220.6409059494863	160.86458512403473	247.68902907083475	169.39307085551778
peak786	61.655192441825086	92.09421619129455	78.64693350571062	92.15928626966853	96.35051764314895	139.55407344247155	31.335672724508324	48.355244093242966	64.89438410279008	21.9360797896411	50.37742964152571	41.033104120280704
peak787	21.877648930970192	16.412830608349523	16.654644742385777	14.894430104188853	19.866086111989475	15.189559014146564	35.65783447961292	25.720874517682432	57.323372624131245	40.738433895047756	34.63448287854893	29.459664496611786
peak788	82.5384027850239	48.32666790236249	45.33764402093905	36.305173378960326	40.72547652957842	31.32846546667729	14.04702570408994	17.490194672024053	22.713034435976528	13.579477965015919	35.68401266274738	18.938355747821863
peak789	71.59957831953882	49.23849182504857	52.73970835088829	78.19575804699147	54.63173680797105	35.12585522021393	41.060536673493665	67.90310872668162	60.56809182927075	55.362487088141826	62.971787051907135	51.55441286907063
peak790	40.77198209862627	39.208428675501644	35.159805567258864	44.683290312566555	44.698693751976315	20.885643644451527	16.208106581642237	19.54786463343865	22.713034435976528	11.490327508859624	32.53542331015202	27.3554027468538
peak791	120.32706912033605	66.56314635608419	58.291256598350216	81.91936557303869	47.678606668774734	63.60627837173874	183.69187459194535	209.88233606428864	209.82517526568796	197.42471810676992	174.22194417694308	200.95699710188754
peak792	179.9933843866184	102.12427934084147	98.07735237182736	66.09403358733802	108.27016931034262	110.1243028525626	75.63783071433045	91.56631328294947	112.48359911150281	85.6551687024081	150.0827591403787	94.69177873910931
peak793	229.71531377518704	104.85975110889974	119.35828732043139	114.5009314259518	69.53130139196315	78.7958373858853	60.510264571464354	45.26873915112108	56.241799555751406	89.8334696147207	206.7573674870951	159.92389298160685
peak794	255.57071705724272	134.94994055754051	146.19077051649737	163.83873114607738	97.34382194874841	109.17495541417843	57.268643255135906	60.70126386173054	122.21775672692134	99.23464666742402	142.7360506509895	108.36948011253622
peak795	99.44385877713724	96.65333580472497	95.30157824809639	101.46830508478655	98.3371262543479	124.364514428325	121.02052914292871	99.79699312860782	114.64674524826249	68.94196505315774	78.71473381488393	68.3885068671345
peak796	144.193595226849	81.15232911906153	100.8531264955583	110.77732389990459	103.30364778234527	111.07365029094676	88.60431597964423	116.2583528199246	110.32045297474315	88.78889438664254	103.90344863564678	78.90981561592443
peak797	81.54396419725254	72.03408989220068	62.91754680456849	53.992309127684585	39.73217222397895	44.61932960405553	65.9129667653451	89.50864332153486	87.60741853876662	115.94785031667439	187.86583137152294	129.41209761011606
peak798	45.74417503748313	33.73748513938513	30.53351536104059	31.65066397140131	55.625041113570525	55.0621514262813	14.04702570408994	16.461359691316755	17.305169094077353	13.579477965015919	27.28777438915976	24.199010122216823
peak799	139.22140228799213	100.30063149546932	131.38664185659889	131.25716529316426	108.27016931034262	117.71908235963588	68.0740476428974	77.1626235530473	84.3626993336271	87.7443191585644	70.3184955412963	66.28424511737651
peak800	21.877648930970192	24.619245912524285	14.804128659898467	33.512467734424916	44.698693751976315	50.315414234360496	2.1610808775522985	23.66320455626784	10.815730683798348	8.35660182462518	20.990595683969044	18.938355747821863
peak801	140.2158408757635	119.44893387187709	89.75003000063447	133.11896905618786	82.44425736475631	147.14885294954485	98.32917992862957	69.96077868809621	121.1361836585415	61.62993845661071	100.75485928305142	56.81506724346559
peak802	229.71531377518704	149.5391233205179	155.4433509289339	148.94430104188854	125.15634250553369	137.65537856570324	126.42323133680945	81.27796347587649	126.54404900044067	161.9091603521129	143.78558043518797	148.35045335793794
peak803	168.06012133336193	125.83170133067968	111.03096494923851	140.5661841082823	101.31703917114632	176.57862353945382	115.61782694904797	84.36446841799838	160.07281412021553	162.95373558019102	209.90595683969048	213.58256760043545
peak804	32.816473396455294	37.38478083012947	37.01032164974617	20.479841393259672	55.625041113570525	45.568677042439695	37.818915357165224	63.78776880385244	60.56809182927075	36.56013298273517	43.03072115213654	35.77244974588574
peak805	68.6162625562247	116.71346210381883	81.42270762944156	116.3627351889754	90.3906918095521	120.56712467478836	55.10756237758361	46.297574131828384	62.73123796603041	47.005885263516646	59.82319769931178	66.28424511737651
peak806	32.816473396455294	38.296604752815554	24.981967113578662	39.097879023495736	46.68530236317526	36.075202658598094	25.932970530627582	14.403689729902162	24.8761805727362	32.381832070422575	34.63448287854893	33.668187996127756
peak807	4.972192938856862	4.559119613430423	3.7010321649746167	7.4472150520944265	10.92634736159421	5.696084630304962	1.0805404387761492	0	1.0815730683798346	4.17830091231259	6.2971787051907135	10.521308748789924
peak808	94.47166583828037	70.21044204682852	77.72167546446695	79.12665992850329	76.48443153115947	72.15040531719619	54.02702193880746	49.38407907395027	69.22067637630941	78.34314210586106	112.29968690923438	92.58751698935133
peak809	107.39936747930821	93.91786403666671	108.25519082550755	142.4279878713059	124.16303819993422	147.14885294954485	74.5572902755543	89.50864332153486	105.99416070122382	66.85281459700144	98.65579971465452	91.53538611447233
peak810	50.716367976339995	42.85572436624598	53.664966392131944	44.683290312566555	42.71208514077737	68.35301556365955	56.18810281635976	28.807379459804324	75.71011478658843	55.362487088141826	56.67460834671642	48.398020244433646
peak811	71.59957831953882	49.23849182504857	43.48712793845175	33.512467734424916	19.866086111989475	33.22716034344561	30.255132285732177	10.288349807072972	30.284045914635374	38.64928343889146	57.724138130914874	51.55441286907063
peak812	127.28813923473567	69.29861812414244	100.8531264955583	89.36658062513311	52.645128196772106	74.04910019396449	316.59834856141174	262.35292008036083	419.6503505313759	310.2388427392099	389.37554993762575	357.7244974588574
peak813	22.872087518741566	29.178365525954707	22.206192989847704	11.170822578141639	6.953130139196316	24.68303339798817	45.38269842859826	36.0092243247554	61.64966489765058	50.13961094775109	53.52601899412107	46.293758494675664
peak814	257.5595942327854	165.9519539288674	157.29386701142124	173.14774996119542	109.2634736159421	153.79428501823395	327.40375294917317	268.5259299646046	423.9766428048953	362.4676041431172	483.8332305154865	366.1415444578893
peak815	151.1546653412486	164.12830608349523	137.8634481453045	99.60650132176295	91.38399611515158	123.41516698994084	98.32917992862957	73.0472836302181	96.2600030858053	51.18418617582923	107.05203798824213	93.63964786423031
peak816	27.84428045759843	27.35471768058254	24.05670907233501	37.236075260472134	44.698693751976315	31.32846546667729	18.369187459194535	33.95155436334081	46.507641940332896	34.47098252657887	20.990595683969044	37.876711495643725
peak817	86.5161571361094	64.73949851071201	61.99228876332484	62.37042606129082	44.698693751976315	55.0621514262813	47.54377930615056	41.15339922829189	54.078653418991735	38.64928343889146	81.86332316747927	54.7108054937076
peak818	82.5384027850239	103.94792718621365	84.19848175317253	105.19191261083377	125.15634250553369	125.31386186670916	89.68485641842038	91.56631328294947	101.66786842770446	60.585363228532565	114.39874647763129	112.57800361205219
peak819	99.44385877713724	62.00402674265375	78.64693350571062	78.19575804699147	73.50451861436106	73.09975275558034	68.0740476428974	41.15339922829189	69.22067637630941	63.719088912767	61.92225726770869	81.01407736568241
peak820	115.3548761814792	97.56515972741104	91.60054608312177	84.71207121757409	117.2099080607379	128.16190418186164	224.75241126543904	111.1141779163881	282.2905708471369	196.38014287869174	272.8777438915976	176.75798697967073
peak821	16.90545599211333	12.765534917605184	25.907225154822317	17.687135748724263	13.906260278392631	21.83499108283569	8.644323510209194	13.374854749194864	16.22359602569752	27.158955930031837	27.28777438915976	23.146879247337832
peak822	6.961070114399607	6.382767458802592	6.476806288705579	9.309018815118034	4.966521527997369	9.493474383841603	7.563783071433044	4.115339922829189	11.897303752178184	6.267451368468886	13.64388719457988	4.2085234995159695
peak823	54.69412232742548	61.092202819967675	32.384031443527896	32.58156585291311	50.65851958557316	73.09975275558034	48.62431974492671	50.41291405465756	76.79168785496827	60.585363228532565	58.77366791511333	50.502281994191634
peak824	75.5773326706243	54.70943536116508	45.33764402093905	71.67944487640885	33.772346390382104	65.50497324850707	29.174591846956027	23.66320455626784	22.713034435976528	19.846929333484805	44.08025093633499	16.834093998063878
peak825	51.710806564111365	50.15031574773466	34.234547526015206	53.061407246172784	43.70538944637684	45.568677042439695	32.416213163284475	18.51902965273135	27.039326709495867	17.75777887732851	51.426959425724164	25.251140997095817
peak826	48.72749080079724	67.47497027877026	52.73970835088829	47.475995957101965	65.55808416956526	57.91019374143378	161.00052537764623	149.1810722025581	240.10922118032332	173.3994878609725	73.46708489389167	112.57800361205219
peak827	129.2770164102784	109.41887072233015	116.58251319670043	151.7370066864239	130.12286403353104	162.3384119636914	170.72538932663156	180.04612162377703	146.0123642312777	104.45752280781477	131.19122302480653	94.69177873910931
peak828	174.02675285999015	145.89182762977353	113.80673907296948	173.14774996119542	124.16303819993422	117.71908235963588	258.24916486749964	234.57437560126377	303.9220322147336	243.3860281422084	276.0263332441929	239.88583947241025
peak829	127.28813923473567	175.07019315572825	113.80673907296948	204.7984139325967	108.27016931034262	135.7566836889349	99.40972036740571	89.50864332153486	138.44135275261883	81.47686779009551	122.79498475121892	89.43112436471435
peak830	122.3159462958788	90.27056834592237	84.19848175317253	79.12665992850329	72.51121430876158	122.46581955155668	70.2351285204497	83.33563343729108	121.1361836585415	78.34314210586106	184.7172420189276	83.1183391154404
peak831	208.8321034319882	192.39484768676385	145.2655124752537	211.31472710317934	90.3906918095521	154.74363245661812	166.40322757152697	168.72893683599676	168.7253986672542	79.38771733393922	86.06144230427309	92.58751698935133
peak832	57.6774380907396	72.03408989220068	36.085063608502516	76.33395428396787	69.53130139196315	89.23865920811106	48.62431974492671	55.55708895819405	59.48651876089091	11.490327508859624	40.93166158373963	36.824580620764735
peak833	19.88877175542745	28.266541603268625	24.05670907233501	12.101724459653441	25.825911945586316	15.189559014146564	24.852430091851428	25.720874517682432	25.957753641116035	24.025230245797395	12.594357410381427	7.364916124152947
peak834	169.0545599211333	58.356731051909414	88.82477195939082	80.98846369152689	41.71878083517789	74.99844763234867	235.55781565320052	212.96884100641054	264.9854017530595	193.2464171944573	274.9768034599945	157.81963123184886
peak835	113.36599900593644	57.44490712922333	65.69332092829944	86.57387498059771	63.571475558366316	106.32691309902596	73.47674983677814	60.70126386173054	70.30224944468925	87.7443191585644	85.01191252007463	61.023590742981554
peak836	87.51059572388077	72.94591381488677	59.21651463959387	90.29748250664491	95.35721333754947	97.78278615356851	114.53728651027181	105.97000301285162	146.0123642312777	179.6669392294414	193.11348029251522	203.0612588516455
peak837	89.49947289942351	55.62125928385116	48.11341814467002	93.09018815118033	77.47773583675895	96.83343871518436	87.52377554086809	125.51786764629027	128.70719513720033	110.72497417628365	123.84451453541737	87.32686261495637
peak838	40.77198209862627	21.88377414446603	14.804128659898467	16.756233867212458	11.919651667193683	17.08825389091489	191.2556576633784	115.2295178392173	190.35686003485094	157.7308594398003	94.4576805778607	113.63013448693118
peak839	181.98226156216114	133.12629271216838	108.25519082550755	148.0133991603767	170.84834056310947	154.74363245661812	255.0075435511712	152.26757714468	237.94607504356364	145.1959567028625	281.2739821651852	186.22716485358166
peak840	250.59852411838585	186.0120802279613	174.87376979505066	179.66406313177802	169.85503625751	198.4136146222895	98.32917992862957	105.97000301285162	102.7494414960843	83.56601824625182	196.26206964511059	130.46422848499506
peak841	172.0378756844474	136.77358840291268	131.38664185659889	148.0133991603767	131.11616833913052	166.13580171722805	177.20863195928845	236.63204556267837	231.45663663328463	130.57190350976845	216.20313554488118	135.72488285939002
peak842	93.477227250509	72.94591381488677	42.5618698972081	76.33395428396787	109.2634736159421	77.84648994750115	77.79891159188274	105.97000301285162	99.5047222909448	32.381832070422575	83.96238273587618	33.668187996127756
peak843	68.6162625562247	58.356731051909414	53.664966392131944	56.78501477222	105.29025639354421	102.52952334548931	35.65783447961292	53.499418996779454	57.323372624131245	52.228761403907384	74.51661467809012	57.86719811834458
peak844	175.02119144776154	125.83170133067968	105.47941670177659	94.02109003269213	92.37730042075104	101.58017590710514	744.4923623167668	636.848853057817	942.0501425588361	601.675331373013	476.4865220260973	693.3542465452559
peak845	456.4473117870599	187.83572807333343	221.13667185723335	223.41645156283278	171.84164486870893	178.47731841622212	484.08211657171483	220.17068587136163	584.0494569251108	467.9697021790101	763.0081531122747	529.2218300641331
peak846	27.84428045759843	13.67735884029127	16.654644742385777	10.239920696629836	37.74556361278	39.87259241213473	6.4832426326568955	15.43252471060946	25.957753641116035	19.846929333484805	12.594357410381427	11.573439623668916
peak847	21.877648930970192	19.148302376407777	12.028354536167505	11.170822578141639	10.92634736159421	6.645432068689122	58.34918369391205	46.297574131828384	51.91550728223207	17.75777887732851	19.941065899770592	22.09474837245884
peak848	107.39936747930821	29.178365525954707	21.28093494860405	20.479841393259672	29.799129167984212	17.08825389091489	393.3167197145183	183.13262656589893	472.6474308819878	195.3355676506136	333.7504713751078	155.7153694820909
peak849	132.26033217359253	68.38679420145634	100.8531264955583	88.43567874362131	78.47104014235843	109.17495541417843	78.8794520306589	60.70126386173054	103.83101456446414	82.52144301817367	150.0827591403787	110.4737418622942
peak850	5.966631526628235	12.765534917605184	8.327322371192889	13.963528222677049	11.919651667193683	4.7467371919208015	4.322161755104597	6.1730098842437835	6.489438410279009	2.089150456156295	4.198119136793809	5.260654374394962
peak851	86.5161571361094	61.092202819967675	45.33764402093905	71.67944487640885	85.42417028155474	81.64387970103779	98.32917992862957	76.13378857234	141.68607195775834	67.89738982507959	126.99310388801273	111.52587273717319
peak852	310.26483938466816	167.7756017742396	114.73199711421313	160.11512362003018	93.37060472635052	148.09820038792898	148.03404011233243	138.89272239548512	197.92787151350976	203.69216947523879	396.722258427015	259.87632609511115
peak853	15.911017404341958	25.531069835210367	25.907225154822317	23.272547037795082	31.785737779183158	32.277812905061445	32.416213163284475	29.836214440511622	38.936630461674056	15.668628421172215	33.584953094350475	18.938355747821863
peak854	105.41049030376547	73.85773773757286	62.91754680456849	58.64681853524361	65.55808416956526	74.99844763234867	51.865941061255164	70.98961366880351	99.5047222909448	38.64928343889146	102.85391885144833	53.65867461882861
peak855	44.749736449711754	15.501006685663437	28.682999278553282	25.134350800818687	41.71878083517789	38.92324497375058	42.14107711226982	26.749709498389727	25.957753641116035	61.62993845661071	83.96238273587618	68.3885068671345
peak856	266.5095415227278	165.9519539288674	135.08767402157352	120.08634271502262	116.21660375513842	113.92169260609924	288.50429715323185	203.70932618004485	327.7166397190899	318.595444563835	373.63260317464903	338.78614171103555
peak857	174.02675285999015	51.973963593106824	60.141772680837526	64.23222982431442	56.61834541917	62.65693093335458	430.05509463290736	238.68971552409297	535.3786688480182	458.5685251263068	625.5197513822776	570.2549341844139
peak858	125.29926205919293	17.32465453103561	38.86083773223348	13.963528222677049	22.845999028787894	5.696084630304962	177.20863195928845	86.42213837941297	264.9854017530595	195.3355676506136	267.6300949706053	236.7294468477733
peak859	50.716367976339995	57.44490712922333	50.88919226840098	66.09403358733802	147.00903722872212	114.8710400444834	76.71837115310659	54.528253977486756	75.71011478658843	66.85281459700144	80.81379338328082	49.450151119312636
peak860	332.1424883156384	200.60126299093864	255.37121938324856	272.75425128295836	179.78807931350474	322.7781290506145	116.6983673878241	134.77738247265594	136.27820661585918	154.59713375556584	292.81880979136815	169.39307085551778
peak861	252.5874012939286	223.39686105809074	167.47170546510142	221.55464779980917	123.16973389433474	168.03449659399635	157.7589040613178	116.2583528199246	166.56225253049456	133.70562919400288	164.776176119157	159.92389298160685
peak862	72.59401690731019	29.178365525954707	37.935579690989826	67.95583735036165	19.866086111989475	20.885643644451527	30.255132285732177	23.66320455626784	18.38674216245719	30.292681614266282	57.724138130914874	28.407533621732796
peak863	53.699683739654105	46.50302005699032	45.33764402093905	39.097879023495736	44.698693751976315	48.41671935759218	35.65783447961292	45.26873915112108	28.120899777875703	33.42640729850072	128.04263367221117	67.33637599225551
peak864	48.72749080079724	42.85572436624598	33.309289484771554	40.959682786519345	58.60495403036895	53.16345654951298	64.83242632656895	140.95039235689973	81.1179801284876	59.54078800045441	64.02131683610558	43.137365870038686
peak865	630.4740646470501	496.03221394123	450.6006660856596	559.4720307885937	585.05623599809	601.8862759355577	505.6929253472378	616.2721534436711	675.9831677373967	478.41545445979165	708.4326043339553	554.472971061229
peak866	82.5384027850239	79.32868127368937	78.64693350571062	80.98846369152689	107.27686500474316	125.31386186670916	92.92647773474883	195.47864633438647	136.27820661585918	129.5273282816903	126.99310388801273	90.48325523959335
peak867	32.816473396455294	64.73949851071201	40.71135381472078	56.78501477222	25.825911945586316	42.72063472728721	52.94648150003131	97.73932316719323	36.77348432491438	19.846929333484805	33.584953094350475	37.876711495643725
peak868	78.56064843393843	59.2685549745955	86.9742558769035	100.53740320327475	129.1295597279316	116.76973492125171	10.805404387761492	44.23990417041379	32.44719205139504	22.980655017719247	27.28777438915976	21.042617497579847
peak869	127.28813923473567	138.59723624828487	123.05931948540601	169.42414243514818	119.19651667193685	163.28775940207558	32.416213163284475	37.0380593054627	30.284045914635374	37.604708210813314	55.62507856251798	43.137365870038686
peak870	57.6774380907396	60.180378897281585	36.085063608502516	60.50862229826721	81.45095305915684	77.84648994750115	18.369187459194535	26.749709498389727	31.365618983015207	30.292681614266282	34.63448287854893	32.616057121248765
peak871	37.78866633531215	40.12025259818772	44.41238597969541	38.166977141983935	42.71208514077737	47.46737191920801	31.335672724508324	28.807379459804324	23.794607504356367	15.668628421172215	38.83260201534274	23.146879247337832
peak872	24.86096469428431	31.913837294012964	36.085063608502516	40.028780905007544	61.58486694716737	34.17650778182978	16.208106581642237	24.692039536975134	18.38674216245719	16.71320364925036	11.544827626182975	10.521308748789924
peak873	26.849841869827053	13.67735884029127	16.654644742385777	17.687135748724263	5.959825833596842	8.544126945457444	17.288647020418388	30.86504942121892	45.426068871953056	33.42640729850072	28.33730417335821	25.251140997095817
peak874	80.54952560948117	122.18440563993535	99.92786845431465	108.91552013688097	146.01573292312264	139.55407344247155	55.10756237758361	67.90310872668162	88.68899160714645	35.51555775465702	55.62507856251798	69.4406377420135
peak875	47.73305221302588	40.12025259818772	54.590224433375596	41.890584668031146	78.47104014235843	56.96084630304962	35.65783447961292	46.297574131828384	32.44719205139504	33.42640729850072	41.98119136793809	37.876711495643725
peak876	29.833157633141173	50.15031574773466	57.365998557106565	53.992309127684585	45.69199805757579	46.518024480823854	11.88594482653764	17.490194672024053	12.978876820558018	10.445752280781477	16.792476547175237	8.417046999031939
peak877	22.872087518741566	19.148302376407777	23.131451031091355	32.58156585291311	69.53130139196315	53.16345654951298	15.127566142866089	29.836214440511622	10.815730683798348	12.534902736937772	19.941065899770592	14.729832248305893
peak878	75.5773326706243	71.12226596951461	65.69332092829944	69.81764111338525	81.45095305915684	54.11280398789714	10.805404387761492	20.576699614145944	22.713034435976528	30.292681614266282	13.64388719457988	27.3554027468538
peak879	30.827596220912543	44.679372211618144	24.981967113578662	53.061407246172784	38.738867918379476	49.36606679597634	35.65783447961292	39.0957292668773	47.589215008712735	33.42640729850072	32.53542331015202	21.042617497579847
peak880	35.79978915976941	69.29861812414244	66.61857896954311	78.19575804699147	60.5915626415679	76.89714250911697	22.69134921429913	32.92271938263351	19.468315230837028	19.846929333484805	26.23824460496131	28.407533621732796
peak881	8.949947289942353	17.32465453103561	19.43041886611674	21.410743274771477	14.899564583992106	18.037601329299047	0	6.1730098842437835	8.652584547038677	15.668628421172215	7.346708489389166	7.364916124152947
peak882	64.6385082051392	72.03408989220068	102.70364257804562	114.5009314259518	83.43756167035578	74.99844763234867	22.69134921429913	13.374854749194864	27.039326709495867	20.891504561562954	16.792476547175237	15.781963123184886
peak883	79.5550870217098	135.8617644802266	132.31189989784255	187.11127818387246	155.94877597911739	203.1603518142103	23.77188965307528	53.499418996779454	61.64966489765058	30.292681614266282	37.78307223114429	34.72031887100675
peak884	49.72192938856862	104.85975110889974	89.75003000063447	82.85026745455049	72.51121430876158	83.542574577806107	5.402702193880746	12.346019768487567	12.978876820558018	11.490327508859624	4.198119136793809	16.834093998063878
peak885	51.710806564111365	62.00402674265375	39.786095773477136	52.130505364660976	50.65851958557316	56.96084630304962	6.4832426326568955	28.807379459804324	24.8761805727362	10.445752280781477	10.495297841984522	15.781963123184886
peak886	44.749736449711754	45.591196134304234	64.76806288705579	70.74854299489705	66.55138847516474	53.16345654951298	28.09405140817988	18.51902965273135	31.365618983015207	19.846929333484805	9.445768057786072	32.616057121248765
peak887	31.822034808683917	53.797611438478995	45.33764402093905	52.130505364660976	69.53130139196315	57.91019374143378	15.127566142866089	54.528253977486756	24.8761805727362	36.56013298273517	27.28777438915976	23.146879247337832
peak888	86.5161571361094	111.24251856770232	86.04899783565985	150.80610480491214	121.1831252831358	153.79428501823395	50.78540062247902	30.86504942121892	60.56809182927075	41.78300912312591	69.26896575709786	45.241627619796674
peak889	35.79978915976941	40.12025259818772	48.11341814467002	54.923211009196386	49.66521527997368	47.46737191920801	17.288647020418388	24.692039536975134	27.039326709495867	37.604708210813314	36.73354244694583	30.511795371490777
peak890	62.64963102959646	47.4148439796764	84.19848175317253	58.64681853524361	117.2099080607379	109.17495541417843	25.932970530627582	43.211069189706485	32.44719205139504	28.203531158109985	36.73354244694583	46.293758494675664
peak891	45.74417503748313	54.70943536116508	48.11341814467002	57.7159166537318	64.5647798639658	64.55562581012289	29.174591846956027	27.778544479097025	33.52876511977488	19.846929333484805	31.485893525953568	32.616057121248765
peak892	131.26589358582117	124.9198774079936	134.16241598032985	169.42414243514818	137.07599417272738	131.95929393539828	59.42972413268821	83.33563343729108	64.89438410279008	57.45163754429812	78.71473381488393	70.49276861689248
peak893	69.61070114399607	77.50503342831719	81.42270762944156	94.95199191420393	142.04251570072475	109.17495541417843	34.577294040836776	54.528253977486756	71.38382251306909	37.604708210813314	48.278370073128805	17.88622487294287
peak894	52.705245151882735	63.82767458802593	63.84280484581214	42.82148654954295	41.71878083517789	74.04910019396449	69.15458808167355	63.78776880385244	61.64966489765058	69.98654028123589	85.01191252007463	59.97145986810256
peak895	481.3082764813442	341.02214708459564	331.2423787652282	443.10929559961835	493.6722398829384	543.9760821941238	426.81347331657895	335.4002037105789	434.79237348869356	323.8183207042258	479.6351113786927	356.67236658397843
peak896	405.73094381071996	278.1062964192558	226.6882201046953	267.16883999388756	356.596245710211	322.7781290506145	233.3967347756482	212.96884100641054	246.59865959060232	191.15726673830102	303.3141076333527	233.5730542231363
peak897	225.73755942410153	183.27660845990303	171.17273763007603	153.59881044944754	259.25242376146264	281.9561892000956	154.51728274498933	154.3252471060946	208.74360219730812	179.6669392294414	214.10407597648427	175.70585610479174
peak898	246.62076976730035	248.9279308933011	258.1469935069795	249.48170424516329	327.7904208478263	307.5885700364679	320.9205103165163	224.2860257941908	329.8797858558496	217.2716474402547	273.927273675796	281.9710744675699
peak899	15.911017404341958	60.180378897281585	38.86083773223348	50.268701601637375	161.9086018127142	83.542574577806107	30.255132285732177	44.23990417041379	51.91550728223207	38.64928343889146	29.386833957556664	47.345889369554655
peak900	114.36043759370781	95.74151188203889	116.58251319670043	93.09018815118033	84.43086597595526	81.64387970103779	213.94700687767755	158.44058702892377	306.0851783514932	155.641708983644	244.54043971823938	244.09436297192622
peak901	17.899894579884705	20.97195022177995	15.729386701142122	10.239920696629836	25.825911945586316	38.92324497375058	31.335672724508324	39.0957292668773	31.365618983015207	28.203531158109985	29.386833957556664	24.199010122216823
peak902	175.02119144776154	153.18641901126222	153.5928348464466	161.97692738305378	252.29929362226633	248.72902885665	85.36269466331578	66.87427374597432	108.15730683798347	78.34314210586106	132.240752809005	109.4216109874152
peak903	657.3239065168772	453.17648957498403	458.9279884568525	503.6179178978856	755.9045765611995	577.2032425375695	176.12809152051233	118.31602278133919	227.1303443597653	201.6030190190825	541.5573686464014	252.51140997095817
peak904	749.8066951796147	440.41095465737885	453.3764402093906	491.5161934382321	865.1680501771416	641.7588683476923	365.22266830633845	325.11185390350596	496.44203838634417	352.0218518623358	646.5103470662466	465.04184669651465
peak905	69.61070114399607	65.6513224333981	74.94590134073599	49.337799720125574	72.51121430876158	83.542574577806107	31.335672724508324	61.73009884243784	58.40494569251108	39.69385866696961	40.93166158373963	38.92884237052272
peak906	43.755297861940385	53.797611438478995	56.440740515862906	65.16313170582622	138.06929847832686	148.09820038792898	25.932970530627582	48.355244093242966	52.99708035061191	24.025230245797395	33.584953094350475	41.033104120280704
peak907	50.716367976339995	41.03207652087381	38.86083773223348	35.374271497448525	92.37730042075104	46.518024480823854	24.852430091851428	39.0957292668773	30.284045914635374	34.47098252657887	34.63448287854893	28.407533621732796
peak908	9.944385877713724	20.06012629909386	24.981967113578662	18.618037630236067	45.69199805757579	37.024550096982246	8.644323510209194	19.54786463343865	28.120899777875703	11.490327508859624	26.23824460496131	14.729832248305893
peak909	245.626331179529	218.8377414446603	172.0979956713197	191.76578759143146	256.2725108446642	238.28620703442425	161.00052537764623	166.67126687458216	224.96719822300562	168.17661172058175	239.2927907972471	182.01864135406566
peak910	18.894333167656075	12.765534917605184	13.878870618654814	8.3781169336062291	12.912955972793158	21.83499108283569	52.94648150003131	19.54786463343865	46.507641940332896	30.292681614266282	20.990595683969044	19.990486622700857
peak911	87.51059572388077	84.79962480980586	65.69332092829944	60.50862229826721	65.55808416956526	75.94779507073282	102.65134168373417	77.1626235530473	104.91258763284398	84.61059347432996	116.4978060460282	84.17046999031939
peak912	1157.5265161658774	918.2066901448871	881.7709133052025	1091.9479070133452	1289.3089886681169	1089.850859265016	1065.412872633283	739.7323511285467	1064.2678992857575	838.7939081467525	1236.3460857857767	912.1974685200864
peak913	32.816473396455294	34.64930906207122	25.907225154822317	14.894430104188853	57.61164972476947	35.12585522021393	100.49026080618187	25.720874517682432	73.54696864982876	34.47098252657887	68.2194359728994	67.33637599225551
peak914	62.64963102959646	70.21044204682852	49.963934227157324	80.05756181001509	97.34382194874841	110.1243028525626	55.10756237758361	54.528253977486756	64.89438410279008	36.56013298273517	69.26896575709786	49.450151119312636
peak915	126.2937006469643	237.9860438210681	183.20109216624354	228.0709609703918	448.9735461309621	338.91703550314526	48.62431974492671	90.53747830224216	101.66786842770446	57.45163754429812	87.11097208847154	86.27473174007737
peak916	23.86652610651294	31.913837294012964	41.63661185596444	27.927056445354097	70.52460569756263	57.91019374143378	7.563783071433044	6.1730098842437835	9.734157615418514	16.71320364925036	13.64388719457988	10.521308748789924
peak917	46.7386136252545	47.4148439796764	49.963934227157324	42.82148654954295	97.34382194874841	90.18800664649523	6.4832426326568955	5.144174903536486	7.571011478658844	9.401177052703328	11.544827626182975	3.156392624636977
peak918	17.899894579884705	25.531069835210367	24.05670907233501	12.101724459653441	9.933043055994737	18.986948767683206	32.416213163284475	29.836214440511622	32.44719205139504	19.846929333484805	28.33730417335821	24.199010122216823
peak919	307.28152362135404	253.48705050673155	244.2681228883247	273.68515316447014	416.1945040461795	343.66377269506603	244.20213916340973	251.03573529258054	307.1667514198731	229.8065501771925	318.007524612131	244.09436297192622
peak920	90.49391148719488	65.6513224333981	57.365998557106565	68.88673923187345	46.68530236317526	86.39061689295858	66.99350720412126	56.58592393890135	49.7523611454724	62.67451368468886	83.96238273587618	65.23211424249753
peak921	14.916578816570587	7.294591381488677	1.8505160824873084	3.7236075260472132	0	3.797389753536641	32.416213163284475	15.43252471060946	44.344495803573224	35.51555775465702	43.03072115213654	7.364916124152947
peak922	39.7775435108549	14.589182762977353	14.804128659898467	12.101724459653441	23.839303334387367	17.08825389091489	31.335672724508324	19.54786463343865	41.09977659843372	24.025230245797395	58.77366791511333	50.502281994191634
peak923	402.7476280474058	239.80969166644024	202.63151103236027	191.76578759143146	141.04921139512527	140.5034208808557	24.852430091851428	56.58592393890135	65.97595717116992	52.228761403907384	164.776176119157	81.01407736568241
peak924	181.98226156216114	43.76754828893206	66.61857896954311	56.78501477222	41.71878083517789	37.024550096982246	502.4513040309094	282.92961969450675	678.1463138741565	430.3649939681968	698.9868362761692	499.7621655675214
peak925	418.6586454517478	188.74755199601952	272.02586412563437	224.34735344434458	159.92199320151528	174.6799286626855	719.6399322249154	472.23525614464944	882.5636237979452	684.1967743911866	814.435112537999	725.9703036665048
peak926	165.0768055700478	85.71144873249196	91.60054608312177	85.6429730990859	61.58486694716737	100.63082846872099	151.2756614286609	150.20990718326541	178.45955628267274	84.61059347432996	143.78558043518797	88.37899348983537
peak927	289.38162904146935	196.04214337750818	174.87376979505066	276.47785880900557	215.5470343150858	212.65382619805192	271.21565013281344	372.4382630160416	414.24248518947667	235.02942631758322	277.07586302839144	204.1133897265245
peak928	45.74417503748313	72.03408989220068	54.590224433375596	49.337799720125574	106.28356069914368	76.89714250911697	31.335672724508324	37.0380593054627	29.20247284625554	24.025230245797395	34.63448287854893	44.18949674491768
peak929	102.42717454045136	135.8617644802266	105.47941670177659	117.29363707048722	59.598258335968424	157.5916747717706	46.463238867374415	53.499418996779454	80.03640706010776	56.40706231621997	65.07084662030404	61.023590742981554
peak930	97.45498160159448	61.092202819967675	56.440740515862906	76.33395428396787	112.24338653274053	88.28931176972691	42.14107711226982	50.41291405465756	55.160226487371574	52.228761403907384	61.92225726770869	43.137365870038686
peak931	278.44280457598427	217.92591752197424	211.88409144479684	206.6602176956203	174.82155778550737	284.80423151524803	229.07457302054362	220.17068587136163	285.53529005227637	183.84524014175398	235.09467166045332	213.58256760043545
peak932	53.699683739654105	36.47295690744338	42.5618698972081	52.130505364660976	105.29025639354421	71.20105787881201	45.38269842859826	55.55708895819405	50.83393421385223	35.51555775465702	60.87272748351023	39.980973245401714
peak933	4.972192938856862	11.8537109949191	5.551548247461926	7.4472150520944265	7.9464344447957895	7.594779507073282	9.724863948985343	1.0288349807072972	7.571011478658844	1.0445752280781475	6.2971787051907135	3.156392624636977
peak934	53.699683739654105	64.73949851071201	52.73970835088829	80.05756181001509	65.55808416956526	63.60627837173874	57.268643255135906	86.42213837941297	59.48651876089091	43.8721595792822	50.37742964152571	61.023590742981554
peak935	92.48278866273763	66.56314635608419	63.84280484581214	58.64681853524361	50.65851958557316	62.65693093335458	68.0740476428974	54.528253977486756	44.344495803573224	52.228761403907384	69.26896575709786	62.07572161786055
peak936	69.61070114399607	71.12226596951461	39.786095773477136	74.47215052094427	31.785737779183158	89.23865920811106	117.77890782660026	58.64359390031594	147.0939372996575	85.6551687024081	97.60626993045607	96.79604048886729
peak937	30.827596220912543	28.266541603268625	18.505160824873084	24.203448919306883	54.63173680797105	53.16345654951298	4.322161755104597	6.1730098842437835	6.489438410279009	10.445752280781477	12.594357410381427	14.729832248305893
peak938	80.54952560948117	95.74151188203889	77.72167546446695	80.05756181001509	94.36390903195	154.74363245661812	55.10756237758361	77.1626235530473	61.64966489765058	40.738433895047756	76.61567424648702	86.27473174007737
peak939	73.58845549508156	97.56515972741104	75.87115938197965	109.84642201839277	86.4174745871542	133.8579888121666	29.174591846956027	61.73009884243784	40.01820353005388	29.24810638618813	55.62507856251798	36.824580620764735
peak940	103.42161312822273	93.91786403666671	61.06703072208118	93.09018815118033	94.36390903195	109.17495541417843	84.28215422453964	75.10495359163271	71.38382251306909	74.16484119354848	99.70532949885298	49.450151119312636
peak941	107.39936747930821	81.15232911906153	93.45106216560907	126.60265588560524	100.32373486554684	98.73213359195267	126.42323133680945	137.86388741477782	162.2359602569752	107.5912484920492	146.93416978778333	145.19406073330094
peak942	64.6385082051392	48.32666790236249	37.935579690989826	80.05756181001509	50.65851958557316	50.315414234360496	20.530268336746833	34.980389344048106	27.039326709495867	26.114380701953692	43.03072115213654	21.042617497579847
peak943	51.710806564111365	71.12226596951461	59.21651463959387	75.40305240245607	64.5647798639658	56.011498864665455	56.18810281635976	50.41291405465756	88.68899160714645	54.317911860063674	48.278370073128805	56.81506724346559
peak944	381.864417704207	314.5792533266992	232.23976835215723	292.3031907947062	296.99798737424265	271.5133673778698	339.28969777571086	359.06340826684675	388.2847315483607	344.7098252657887	386.22696058503044	247.2507555965632
peak945	16.90545599211333	12.765534917605184	18.505160824873084	6.516313170582622	9.933043055994737	17.08825389091489	42.14107711226982	31.89388440192622	38.936630461674056	32.381832070422575	51.426959425724164	34.72031887100675
peak946	23.86652610651294	32.82566121669905	24.981967113578662	25.134350800818687	18.87278180639	32.277812905061445	44.30215798982211	62.758933823145135	40.01820353005388	47.005885263516646	34.63448287854893	28.407533621732796
peak947	0.9944385877713724	6.382767458802592	1.8505160824873084	6.516313170582622	2.979912916798421	6.645432068689122	36.73837491838907	14.403689729902162	27.039326709495867	25.069805473875544	20.990595683969044	1.0521308748789924
peak948	32.816473396455294	24.619245912524285	23.131451031091355	36.305173378960326	27.812520556785262	43.66998216567138	42.14107711226982	31.89388440192622	24.8761805727362	18.802354105406657	35.68401266274738	16.834093998063878
peak949	6.961070114399607	10.941887072233015	6.476806288705579	9.309018815118034	13.906260278392631	6.645432068689122	65.9129667653451	13.374854749194864	46.507641940332896	22.980655017719247	45.12978072053345	44.18949674491768
peak950	37.78866633531215	15.501006685663437	16.654644742385777	18.618037630236067	13.906260278392631	18.037601329299047	86.44323510209193	87.45097336012027	133.0334874107197	38.64928343889146	50.37742964152571	31.56392624636977
peak951	46.7386136252545	16.412830608349523	31.458773402284244	20.479841393259672	10.92634736159421	13.290864137378245	197.7389002960353	98.76815814790054	183.8674216245719	73.12026596547034	115.44827626182975	83.1183391154404
peak952	32.816473396455294	19.148302376407777	18.505160824873084	18.618037630236067	29.799129167984212	41.771287288903054	6.4832426326568955	6.1730098842437835	5.407865341899174	13.579477965015919	7.346708489389166	15.781963123184886
peak953	10.938824465485096	22.795598067152117	25.907225154822317	29.788860208377706	17.87947750079053	46.518024480823854	32.416213163284475	24.692039536975134	30.284045914635374	25.069805473875544	25.188714820762854	18.938355747821863
peak954	39.7775435108549	30.090189448640793	21.28093494860405	41.890584668031146	35.75895500158106	28.48042315152481	33.49675360206063	29.836214440511622	33.52876511977488	28.203531158109985	26.23824460496131	23.146879247337832
peak955	127.28813923473567	120.36075779456317	101.77838453680197	99.60650132176295	145.02242861752316	125.31386186670916	119.93998870415255	118.31602278133919	104.91258763284398	84.61059347432996	134.3398123774019	104.16095661302025
peak956	117.34375335702194	90.27056834592237	70.31961113451773	74.47215052094427	127.14295111673263	87.33996433134276	86.44323510209193	59.672428881023244	101.66786842770446	88.78889438664254	115.44827626182975	89.43112436471435
peak957	458.43618896260267	411.23258913142416	349.7475395901013	412.3895335097289	427.12085140777367	449.990685794092	436.5383372655643	399.1879725144313	573.2337262413124	298.7485152303502	496.42758792586795	412.43530295256505
peak958	310.26483938466816	224.30868498077683	203.55676907360393	175.00955372421902	255.27920653906475	217.4005633899727	258.24916486749964	247.94923035045866	277.96427857361755	215.1824969840984	335.8495309435047	241.99010122216825
peak959	5.966631526628235	8.206415304174762	4.626290206218271	0.9309018815118033	0.9933043055994737	6.645432068689122	6.4832426326568955	8.230679845658377	11.897303752178184	7.312026596547033	7.346708489389166	8.417046999031939
peak960	299.32601491918314	319.13837294012967	259.99750958946686	299.7504058468006	392.35520071179207	302.8418328445471	282.0210545205749	275.72777482955564	329.8797858558496	226.67282449295803	321.1561139647264	246.1986247216842
peak961	248.60964694284309	188.74755199601952	196.15470474365472	233.65637225946261	275.1452926510542	254.42511348695496	225.83295170421516	146.0945672604362	215.2330406075871	207.87047038755136	279.1749225967883	156.76750035696986
peak962	858.2005012466943	625.511210962654	627.3249519631976	726.1034675792066	730.0786646156132	750.9338237618708	676.4183146738694	652.2813777684264	711.6750789939313	504.52983516174527	672.7485916712079	500.81429644240035
peak963	137.2325251124494	118.537109949191	106.40467474302024	137.7734784637469	175.81486209110682	180.37601329299045	155.59782318376548	167.70010185528946	158.9912410518357	120.12615122898697	157.42946762976786	125.20357411060009
peak964	38.78310492308352	41.03207652087381	26.832483196065972	35.374271497448525	33.772346390382104	34.17650778182978	28.09405140817988	28.807379459804324	33.52876511977488	30.292681614266282	28.33730417335821	29.459664496611786
peak965	28.8387190453698	29.178365525954707	24.981967113578662	24.203448919306883	18.87278180639	18.037601329299047	59.42972413268821	19.54786463343865	75.71011478658843	29.24810638618813	46.1793105047319	26.30327187197481
peak966	28.8387190453698	22.795598067152117	10.177838453680195	28.8579583268659	24.83260763998684	23.733685959604006	38.89945579594137	76.13378857234	42.18134966681355	17.75777887732851	34.63448287854893	21.042617497579847
peak967	14.916578816570587	15.501006685663437	11.103096494923852	12.101724459653441	21.85269472318842	17.08825389091489	0	7.201844864951081	17.305169094077353	8.35660182462518	18.891536115572144	7.364916124152947
peak968	29.833157633141173	32.82566121669905	19.43041886611674	35.374271497448525	26.81921625118579	24.68303339798817	5.402702193880746	17.490194672024053	16.22359602569752	7.312026596547033	10.495297841984522	11.573439623668916
peak969	47.73305221302588	42.85572436624598	33.309289484771554	61.43952417977901	54.63173680797105	71.20105787881201	33.49675360206063	25.720874517682432	30.284045914635374	36.56013298273517	34.63448287854893	34.72031887100675
peak970	284.40943610261246	148.6272993978318	194.3041886611674	179.66406313177802	101.31703917114632	112.97234516771508	45.38269842859826	51.441749035364865	94.09685694904563	60.585363228532565	136.4388719457988	71.54489949177147
peak971	34.805350571998034	20.06012629909386	19.43041886611674	21.410743274771477	27.812520556785262	27.53107571314065	60.510264571464354	44.23990417041379	72.46539558144893	62.67451368468886	98.65579971465452	79.96194649080343
peak972	28.8387190453698	35.56113298475731	24.05670907233501	20.479841393259672	66.55138847516474	49.36606679597634	25.932970530627582	41.15339922829189	21.631461367596696	42.82758435120405	25.188714820762854	16.834093998063878
peak973	311.2592779724395	116.71346210381883	152.66757680520294	104.26101072932195	88.40408319835315	138.6047260040874	301.47078241854564	167.70010185528946	393.69259689025984	245.4751785983647	449.1987476369375	377.71498408155827
peak974	53.699683739654105	59.2685549745955	72.17012721700503	69.81764111338525	81.45095305915684	71.20105787881201	36.73837491838907	45.26873915112108	56.241799555751406	68.94196505315774	51.426959425724164	56.81506724346559
peak975	326.17585678901014	280.8417681873141	258.1469935069795	353.74271497448524	274.15198834545475	414.86483057387807	163.16160625519854	149.1810722025581	184.94899469295174	123.25987691322142	196.26206964511059	220.9474837245884
peak976	65.63294679291059	61.092202819967675	25.907225154822317	36.305173378960326	34.76565069598158	37.97389753536641	220.43024951033445	133.74854749194864	290.94315539417556	152.50798329940955	120.69592518282201	117.83865798644715
peak977	354.0201372466086	207.8958543724273	203.55676907360393	216.90013839225017	142.04251570072475	179.42666585460628	324.16213163284476	382.72661282311464	386.121585411601	204.73674470331693	217.25266532907963	197.80060447725054
peak978	847.2616767812093	705.7517161590295	604.1935009321063	704.692724304435	973.4382194874843	907.5761510952573	716.398310908587	683.1464271896455	887.9714891398443	709.2665798650622	955.0721036205916	693.3542465452559
peak979	241.64857682844348	172.33472138767	163.7706733001268	163.83873114607738	264.21894528946	177.52797097783798	264.7324075001565	149.1810722025581	242.272367317083	189.0681162821447	231.94608230785795	163.08028560624382
peak980	189.93777026433213	127.65534917605186	128.61086773286794	121.01724459653443	204.62068695349157	161.38906452530725	150.1951209898847	147.1234022411435	195.76472537675008	104.45752280781477	162.6771165507601	124.1514432357211
peak981	375.8977861775787	392.9961106777025	304.40989556916225	357.46632250053244	406.26146099018473	439.5478639718662	407.36374541860823	467.091081241113	481.3000154290264	293.5256390899595	376.7811925272444	352.46384308446244
peak982	70.60513973176744	93.91786403666671	83.27322371192888	133.11896905618786	165.8818190351121	150.94624270308148	87.52377554086809	89.50864332153486	124.380902863681	72.0756907373922	112.29968690923438	61.023590742981554
peak983	32.816473396455294	40.12025259818772	38.86083773223348	26.996154563842293	26.81921625118579	33.22716034344561	43.221617551045966	36.0092243247554	52.99708035061191	39.69385866696961	45.12978072053345	55.762936368586594
peak984	38.78310492308352	65.6513224333981	37.01032164974617	46.545094075590164	69.53130139196315	70.25171044042786	36.73837491838907	73.0472836302181	65.97595717116992	43.8721595792822	47.22884028893035	49.450151119312636
peak985	37.78866633531215	39.208428675501644	22.206192989847704	32.58156585291311	60.5915626415679	50.315414234360496	10.805404387761492	12.346019768487567	31.365618983015207	19.846929333484805	13.64388719457988	35.77244974588574
peak986	28.8387190453698	44.679372211618144	38.86083773223348	31.65066397140131	22.845999028787894	43.66998216567138	39.97999623471752	42.18223420899919	69.22067637630941	50.13961094775109	39.882131799541185	48.398020244433646
peak987	8.949947289942353	3.6472956907443383	1.8505160824873084	2.7927056445354097	2.979912916798421	9.493474383841603	4.322161755104597	12.346019768487567	11.897303752178184	5.2228761403907384	15.742946762976784	24.199010122216823
peak988	67.62182396845331	77.50503342831719	48.11341814467002	60.50862229826721	35.75895500158106	60.758236056586256	52.94648150003131	40.124564247584594	107.07573376960363	40.738433895047756	45.12978072053345	57.86719811834458
peak989	25.855403282055683	20.97195022177995	31.458773402284244	13.032626341165244	24.83260763998684	19.936296206067365	12.966485265313791	14.403689729902162	30.284045914635374	22.980655017719247	25.188714820762854	18.938355747821863
peak990	69.61070114399607	55.62125928385116	67.54383701078676	56.78501477222	66.55138847516474	44.61932960405553	30.255132285732177	49.38407907395027	65.97595717116992	36.56013298273517	64.02131683610558	55.762936368586594
peak991	39.7775435108549	78.41685735100329	57.365998557106565	55.854112890708194	27.812520556785262	75.94779507073282	49.704860183702856	55.55708895819405	70.30224944468925	42.82758435120405	59.82319769931178	46.293758494675664
peak992	69.61070114399607	37.38478083012947	35.159805567258864	46.545094075590164	41.71878083517789	46.518024480823854	23.77188965307528	27.778544479097025	23.794607504356367	18.802354105406657	38.83260201534274	18.938355747821863
peak993	979.5220089548018	793.2868127368937	691.1677568090097	708.4163318304822	968.4716979594868	906.6268036568731	976.8085566536389	871.4232286590808	934.4791310801772	707.1774294089059	987.6075269307436	735.4394815404156
peak994	40.77198209862627	56.53308320653725	43.48712793845175	31.65066397140131	18.87278180639	29.42977058990897	64.83242632656895	88.47980834082757	45.426068871953056	43.8721595792822	70.3184955412963	50.502281994191634
peak995	168.06012133336193	233.42692420763765	173.02325371256333	238.31088166702165	402.2882437677868	345.5624675718343	60.510264571464354	113.1718478778027	46.507641940332896	56.40706231621997	32.53542331015202	38.92884237052272
peak996	18.894333167656075	18.23647845372169	19.43041886611674	10.239920696629836	56.61834541917	29.42977058990897	10.805404387761492	22.63436957556054	23.794607504356367	16.71320364925036	30.436363741755116	17.88622487294287
peak997	36.79422774754078	20.06012629909386	22.206192989847704	26.996154563842293	31.785737779183158	21.83499108283569	21.610808775522983	41.15339922829189	32.44719205139504	16.71320364925036	19.941065899770592	18.938355747821863
peak998	73.58845549508156	72.94591381488677	61.06703072208118	77.26485616547967	69.53130139196315	59.8088886182021	24.852430091851428	39.0957292668773	33.52876511977488	27.158955930031837	35.68401266274738	21.042617497579847
peak999	32.816473396455294	29.178365525954707	23.131451031091355	27.927056445354097	33.772346390382104	49.36606679597634	38.89945579594137	33.95155436334081	54.078653418991735	37.604708210813314	46.1793105047319	35.77244974588574
peak1000	15.911017404341958	51.062139670420734	41.63661185596444	56.78501477222	123.16973389433474	81.64387970103779	8.644323510209194	21.605534594853243	15.142022957317687	7.312026596547033	2.0990595683969047	15.781963123184886
peak1001	326.17585678901014	255.3106983521037	241.49234876459374	242.03448919306885	352.62302848781314	262.9692404324124	279.8599736430226	257.2087451768243	317.9824821036714	224.58367403680174	331.6514118067109	211.4783058506775
peak1002	864.1671327733227	685.6915898599357	679.1394022728422	707.4854299489705	980.3913496266805	907.5761510952573	825.532895224978	965.0472119034448	1003.6998074564866	724.9352082862345	961.3692823257823	761.7427534123905
peak1003	128.28257782250702	89.35874442323629	103.62890061928927	97.74469755873933	64.5647798639658	131.00994649701414	139.38971660212323	316.88117405784755	250.92495186412165	175.4886383171288	119.64639539862355	190.43568835309762
peak1004	949.6888513216606	624.599387039968	576.4357596947966	728.8961732237419	505.5918915501321	652.2016901699182	717.478851347363	738.7035161478394	960.4368847212933	621.5222607064978	872.1592506689138	748.0650520389636
peak1005	130.2714549980498	123.09622956262143	84.19848175317253	126.60265588560524	75.49112722556	189.86948767683205	52.94648150003131	58.64359390031594	65.97595717116992	76.25399164970477	96.55674014625761	78.90981561592443
peak1006	16.90545599211333	29.178365525954707	9.252580412436542	13.032626341165244	41.71878083517789	37.97389753536641	1.0805404387761492	21.605534594853243	11.897303752178184	9.401177052703328	4.198119136793809	2.1042617497579847
peak1007	65.63294679291059	27.35471768058254	19.43041886611674	10.239920696629836	11.919651667193683	18.986948767683206	270.1351096940373	175.93078170094785	352.5928202918261	175.4886383171288	224.59937381846876	206.21765147628253
peak1008	62.64963102959646	33.73748513938513	26.832483196065972	26.996154563842293	11.919651667193683	15.189559014146564	164.24214669397466	125.51786764629027	158.9912410518357	59.54078800045441	106.00250820404368	57.86719811834458
peak1009	168.06012133336193	155.92189077932048	135.08767402157352	157.32241797549474	366.52928876620575	262.0198929940283	73.47674983677814	85.39330339870568	87.60741853876662	65.80823936892331	101.80438906724987	59.97145986810256
peak1010	173.0323142722188	194.21849553213605	185.05160824873084	227.14005908888	294.01807445744424	257.2731558021074	143.71187835722785	147.1234022411435	128.70719513720033	118.03700077283068	139.58746129839415	103.10882573814126
peak1011	280.431681751527	309.1083097905827	254.44596134200492	341.6409905148318	359.5761586270095	415.81417801226223	345.77294040836773	278.8142797716776	452.0975425827709	285.1690372653343	349.4934181380846	355.6202357090994
peak1012	127.28813923473567	148.6272993978318	157.29386701142124	215.96923651073834	325.8038122366274	298.09509565262636	24.852430091851428	53.499418996779454	74.6285417182086	25.069805473875544	38.83260201534274	17.88622487294287
peak1013	95.46610442605176	124.0080534853075	105.47941670177659	146.1515953973531	326.7971165422269	202.21100437582615	61.5908050102405	56.58592393890135	89.77056467552629	55.362487088141826	126.99310388801273	75.75342299128745
peak1014	278.44280457598427	212.45497398585772	170.2474795888324	282.0632700980764	456.9199805757579	483.2178461375376	196.65835985725914	225.3148607748981	300.67731300959406	173.3994878609725	295.9673991439636	184.12290310382366
peak1015	1527.457670816828	1105.1305942955346	1138.0673907296948	1382.3892940450278	1243.616990610541	1390.7939972327947	1255.5879898578853	1039.1233305143703	1413.616000372444	1120.8292197278524	1627.8206952917994	1201.5334591118094
peak1016	55.68856091519686	28.266541603268625	32.384031443527896	29.788860208377706	30.792433473583685	44.61932960405553	56.18810281635976	43.211069189706485	55.160226487371574	21.9360797896411	61.92225726770869	23.146879247337832
peak1017	380.8699791164356	285.4008878007445	291.45628299175104	316.50663971401315	554.2638025245063	419.61156776579884	186.9334959082738	153.2964121253873	259.57753641116034	159.8200098959566	264.48150561801	259.87632609511115
peak1018	148.17134957793448	236.16239597569592	183.20109216624354	246.68899860062785	479.7659796045458	371.19484840820667	55.10756237758361	62.758933823145135	108.15730683798347	65.80823936892331	129.09216345640962	86.27473174007737
peak1019	50.716367976339995	63.82767458802593	51.814450309644634	51.199603483149176	37.74556361278	30.379118028293128	29.174591846956027	33.95155436334081	30.284045914635374	44.91673480736035	45.12978072053345	36.824580620764735
peak1020	30.827596220912543	31.002013371326875	19.43041886611674	34.443369615936724	29.799129167984212	28.48042315152481	24.852430091851428	7.201844864951081	31.365618983015207	19.846929333484805	28.33730417335821	29.459664496611786
peak1021	1027.2550611678275	637.3649219575731	672.6625959841367	717.7253506456003	958.5386549034921	895.2346343962631	773.6669541637228	614.2144834822565	837.137554925992	604.8090570572475	837.5247677903649	782.7853709099703
peak1022	85.52171854833803	82.9759769644337	87.89951391814715	80.05756181001509	71.51791000316211	59.8088886182021	41.060536673493665	29.836214440511622	40.01820353005388	21.9360797896411	69.26896575709786	32.616057121248765
peak1023	123.31038488365017	118.537109949191	105.47941670177659	148.0133991603767	107.27686500474316	180.37601329299045	95.08755861230112	79.22029351446189	122.21775672692134	76.25399164970477	89.21003165686844	82.06620824056141
peak1024	83.532841372795275	88.44692050055022	102.70364257804562	100.53740320327475	75.49112722556	73.09975275558034	85.36269466331578	100.82582810931513	107.07573376960363	96.10092098318958	91.30909122526535	82.06620824056141
peak1025	57.6774380907396	62.00402674265375	38.86083773223348	55.854112890708194	46.68530236317526	90.18800664649523	30.255132285732177	31.89388440192622	37.85505739329422	33.42640729850072	35.68401266274738	26.30327187197481
peak1026	62.64963102959646	97.56515972741104	74.02064329949233	94.02109003269213	131.11616833913052	127.21255674347748	22.69134921429913	41.15339922829189	44.344495803573224	30.292681614266282	48.278370073128805	27.3554027468538
peak1027	79.5550870217098	102.12427934084147	60.141772680837526	104.26101072932195	151.9755587567195	165.18645427884388	64.83242632656895	41.15339922829189	72.46539558144893	39.69385866696961	60.87272748351023	34.72031887100675
peak1028	20.88321034319882	41.9439004435599	26.832483196065972	39.097879023495736	24.83260763998684	31.32846546667729	24.852430091851428	50.41291405465756	42.18134966681355	16.71320364925036	17.84200633137369	14.729832248305893
peak1029	55.68856091519686	64.73949851071201	55.515482474619255	76.33395428396787	90.3906918095521	109.17495541417843	60.510264571464354	94.65281822507136	63.81281103441025	55.362487088141826	59.82319769931178	53.65867461882861
peak1030	12.927701641027841	9.118239226860846	14.804128659898467	20.479841393259672	14.899564583992106	24.68303339798817	10.805404387761492	33.95155436334081	12.978876820558018	9.401177052703328	33.584953094350475	27.3554027468538
peak1031	99.44385877713724	120.36075779456317	106.40467474302024	117.29363707048722	60.5915626415679	106.32691309902596	99.40972036740571	163.58476193246028	103.83101456446414	41.78300912312591	73.46708489389167	49.450151119312636
peak1032	60.660753854053716	64.73949851071201	68.46909505203041	92.15928626966853	115.22329944953894	140.5034208808557	106.97350343883878	148.1522372218508	112.48359911150281	71.03111550931403	118.5968656144251	91.53538611447233
peak1033	141.21027946353487	116.71346210381883	102.70364257804562	131.25716529316426	159.92199320151528	143.3514631960082	99.40972036740571	121.40252772346108	122.21775672692134	94.01177052703329	173.17241439274463	107.31734923765723
peak1034	41.76642068639764	19.148302376407777	17.579902783629432	30.719762089889507	22.845999028787894	19.936296206067365	69.15458808167355	57.61475891960865	74.6285417182086	41.78300912312591	69.26896575709786	46.293758494675664
peak1035	53.699683739654105	49.23849182504857	39.786095773477136	30.719762089889507	33.772346390382104	35.12585522021393	27.01351096940373	39.0957292668773	68.13910330792959	32.381832070422575	36.73354244694583	38.92884237052272
peak1036	31.822034808683917	36.47295690744338	58.291256598350216	52.130505364660976	23.839303334387367	37.97389753536641	14.04702570408994	19.54786463343865	24.8761805727362	12.534902736937772	29.386833957556664	11.573439623668916
peak1037	51.710806564111365	51.062139670420734	40.71135381472078	49.337799720125574	21.85269472318842	37.024550096982246	72.396209398002	84.36446841799838	48.67078807709256	25.069805473875544	58.77366791511333	57.86719811834458
peak1038	42.760859274169015	51.973963593106824	44.41238597969541	36.305173378960326	90.3906918095521	83.542574577806107	21.610808775522983	58.64359390031594	45.426068871953056	36.56013298273517	59.82319769931178	28.407533621732796
peak1039	38.78310492308352	26.442893757896456	27.757741237309627	43.752388431054754	62.57817125276684	40.821939850518895	15.127566142866089	34.980389344048106	19.468315230837028	15.668628421172215	25.188714820762854	17.88622487294287
peak1040	93.477227250509	104.85975110889974	86.9742558769035	85.6429730990859	121.1831252831358	144.30081063439238	103.73188212251033	92.59514826365677	100.58629535932464	85.6551687024081	72.41755510969321	77.85768474104545
peak1041	162.0934898067337	148.6272993978318	103.62890061928927	128.46445964862883	175.81486209110682	194.61622486875288	94.00701817352497	59.672428881023244	143.84921809451802	68.94196505315774	125.94357410381427	101.00456398838327
peak1042	60.660753854053716	57.44490712922333	58.291256598350216	60.50862229826721	91.38399611515158	61.70758349497042	52.94648150003131	49.38407907395027	55.160226487371574	45.961310035438494	70.3184955412963	43.137365870038686
peak1043	49.72192938856862	55.62125928385116	35.159805567258864	42.82148654954295	30.792433473583685	56.96084630304962	39.97999623471752	23.66320455626784	63.81281103441025	34.47098252657887	61.92225726770869	35.77244974588574
peak1044	54.69412232742548	49.23849182504857	46.26290206218271	53.061407246172784	71.51791000316211	66.45432068689122	36.73837491838907	60.70126386173054	41.09977659843372	38.64928343889146	38.83260201534274	47.345889369554655
peak1045	37.78866633531215	44.679372211618144	42.5618698972081	67.02493546884983	62.57817125276684	70.25171044042786	16.208106581642237	39.0957292668773	49.7523611454724	28.203531158109985	25.188714820762854	23.146879247337832
peak1046	198.88771755427447	167.7756017742396	133.23715793908622	204.7984139325967	210.58051278708842	280.05749432332726	119.93998870415255	145.0657322797289	140.6044988893785	111.7695494043618	132.240752809005	107.31734923765723
peak1047	447.4973644971176	473.2366158740779	375.6547647449236	467.31274451892523	431.0940686301716	480.3698038223851	425.7329328778028	407.4186523600897	493.19731918120465	352.0218518623358	507.9724155520509	388.2362928303482
peak1048	26.849841869827053	30.090189448640793	37.01032164974617	40.959682786519345	74.49782291996053	65.50497324850707	34.577294040836776	46.297574131828384	37.85505739329422	31.33725684234443	36.73354244694583	24.199010122216823
peak1049	13.922140228799215	32.82566121669905	32.384031443527896	26.996154563842293	36.75225930718053	36.075202658598094	19.449727897970686	24.692039536975134	18.38674216245719	17.75777887732851	17.84200633137369	27.3554027468538
peak1050	9.944385877713724	6.382767458802592	5.551548247461926	4.654509407559017	1.9866086111989474	0	31.335672724508324	6.1730098842437835	20.54988829921686	11.490327508859624	29.386833957556664	26.30327187197481
peak1051	100.4382973649086	69.29861812414244	55.515482474619255	78.19575804699147	125.15634250553369	96.83343871518436	47.54377930615056	45.26873915112108	61.64966489765058	61.62993845661071	90.2595614410669	49.450151119312636
peak1052	108.3938060670796	103.94792718621365	99.92786845431465	73.54124863943247	40.72547652957842	85.44126945457442	41.060536673493665	47.32640911253568	30.284045914635374	39.69385866696961	76.61567424648702	41.033104120280704
peak1053	33.81091198422666	55.62125928385116	46.26290206218271	40.959682786519345	103.30364778234527	89.23865920811106	32.416213163284475	31.89388440192622	25.957753641116035	34.47098252657887	33.584953094350475	34.72031887100675
peak1054	3.9777543510854896	5.470943536116508	12.953612577411159	13.032626341165244	26.81921625118579	36.075202658598094	1.0805404387761492	19.54786463343865	11.897303752178184	10.445752280781477	4.198119136793809	7.364916124152947
peak1055	20.88321034319882	10.941887072233015	13.878870618654814	13.032626341165244	16.886173195191052	13.290864137378245	12.966485265313791	15.43252471060946	21.631461367596696	12.534902736937772	15.742946762976784	23.146879247337832
peak1056	22.872087518741566	23.7074219898382	16.654644742385777	28.8579583268659	20.859390417588944	9.493474383841603	28.09405140817988	25.720874517682432	17.305169094077353	9.401177052703328	20.990595683969044	36.824580620764735
peak1057	51.710806564111365	43.76754828893206	48.11341814467002	39.097879023495736	42.71208514077737	42.72063472728721	17.288647020418388	34.980389344048106	57.323372624131245	40.738433895047756	47.22884028893035	38.92884237052272
peak1058	54.69412232742548	37.38478083012947	41.63661185596444	41.890584668031146	35.75895500158106	58.85954117981794	21.610808775522983	23.66320455626784	27.039326709495867	24.025230245797395	32.53542331015202	18.938355747821863
peak1059	1062.0604117398257	754.9902079840781	764.2631420672584	758.6850334321197	1225.7375131097506	1068.0158681821804	852.5464061943818	912.5766278873726	1046.96273019168	736.4255357950941	1107.253922329367	897.4676362717805
peak1060	50.716367976339995	53.797611438478995	36.085063608502516	94.95199191420393	148.99564583992105	107.27626053741011	23.77188965307528	30.86504942121892	37.85505739329422	36.56013298273517	46.1793105047319	54.7108054937076
peak1061	709.0347130809886	618.2166195811654	572.734727529822	505.47972166090915	750.9380550332021	716.757315980041	627.7939949289427	640.9641929806462	693.2883368314741	541.0899681444805	717.8783723917413	665.9988437984023
peak1062	242.64301541621487	187.83572807333343	161.92015721763948	200.1439045250377	225.48007737108054	221.19795314350935	203.14160248991607	137.86388741477782	216.31461367596694	167.13203649250363	226.69843338686567	171.49733260527577
peak1063	63.64406961736783	96.65333580472497	65.69332092829944	65.16313170582622	110.25677792154158	79.74518482426946	45.38269842859826	50.41291405465756	40.01820353005388	25.069805473875544	40.93166158373963	34.72031887100675
peak1064	12.927701641027841	21.88377414446603	26.832483196065972	16.756233867212458	21.85269472318842	23.733685959604006	54.02702193880746	81.27796347587649	37.85505739329422	33.42640729850072	47.22884028893035	27.3554027468538
peak1065	146.18247240239174	104.85975110889974	126.76035165038064	129.39536153014066	185.74790514710156	118.66842979802003	96.16809905107728	79.22029351446189	123.29932979530116	78.34314210586106	130.14169324060808	124.1514432357211
peak1066	61.655192441825086	68.38679420145634	60.141772680837526	63.30132794280262	78.47104014235843	68.35301556365955	33.49675360206063	43.211069189706485	60.56809182927075	49.095035719672936	65.07084662030404	59.97145986810256
peak1067	7.955508702170979	16.412830608349523	5.551548247461926	13.963528222677049	6.953130139196316	17.08825389091489	24.852430091851428	23.66320455626784	14.060449888937852	6.267451368468886	26.23824460496131	23.146879247337832
peak1068	138.22696370022078	107.59522287695799	104.55415866053293	128.46445964862883	80.45764875355738	106.32691309902596	157.7589040613178	117.28718780063188	176.29641014591306	99.23464666742402	155.33040806137095	145.19406073330094
peak1069	62.64963102959646	81.15232911906153	56.440740515862906	71.67944487640885	69.53130139196315	83.542574577806107	50.78540062247902	49.38407907395027	63.81281103441025	40.738433895047756	61.92225726770869	56.81506724346559
peak1070	81.54396419725254	54.70943536116508	73.09538525824868	46.545094075590164	73.50451861436106	80.69453226265362	87.52377554086809	62.758933823145135	99.5047222909448	59.54078800045441	77.66520403068547	62.07572161786055
peak1071	53.699683739654105	22.795598067152117	32.384031443527896	37.236075260472134	13.906260278392631	21.83499108283569	33.49675360206063	28.807379459804324	21.631461367596696	26.114380701953692	55.62507856251798	33.668187996127756
peak1072	34.805350571998034	22.795598067152117	12.953612577411159	18.618037630236067	3.9732172223978948	22.784338521219848	38.89945579594137	31.89388440192622	52.99708035061191	41.78300912312591	48.278370073128805	59.97145986810256
peak1073	217.78205072193055	185.1002563052752	182.27583412499988	161.97692738305378	262.23233667826105	221.19795314350935	169.64484888785543	215.02651096782512	171.97011787239373	149.3742576151751	200.46018878190438	171.49733260527577
peak1074	379.87554052866426	253.48705050673155	263.69854175444146	256.92891929725766	402.2882437677868	417.7128728890305	328.4842933879493	198.56515127650837	302.84045914635374	222.49452358064545	365.2363649010614	294.5966449661179
peak1075	275.45948881267014	276.28264857388365	210.0335753623095	267.16883999388756	280.1118141790516	305.6898751596996	267.97402881648503	307.62165923148194	306.0851783514932	212.04877129986397	340.0476500802985	228.31239984874134
peak1076	76.57177125839567	50.15031574773466	33.309289484771554	46.545094075590164	56.61834541917	47.46737191920801	45.38269842859826	29.836214440511622	51.91550728223207	42.82758435120405	64.02131683610558	56.81506724346559
peak1077	197.89327896650312	183.27660845990303	166.54644742385776	192.6966894729433	230.44659889907788	234.4888172808876	139.38971660212323	147.1234022411435	174.1332640091534	178.62236400136325	198.3611292135075	129.41209761011606
peak1078	253.58183988169995	205.16038260436903	194.3041886611674	198.2821007620141	256.2725108446642	266.76663018594905	183.69187459194535	133.74854749194864	217.39618674434678	128.48275305361216	189.96489093991985	154.6632386072119
peak1079	36.79422774754078	26.442893757896456	27.757741237309627	48.406897838613766	35.75895500158106	37.024550096982246	47.54377930615056	38.06689428617	54.078653418991735	29.24810638618813	33.584953094350475	25.251140997095817
peak1080	105.41049030376547	70.21044204682852	76.7964174232233	86.57387498059771	69.53130139196315	94.93474383841603	88.60431597964423	76.13378857234	101.66786842770446	43.8721595792822	74.51661467809012	107.31734923765723
peak1081	107.39936747930821	170.51107354229782	93.45106216560907	139.6352822267705	116.21660375513842	150.94624270308148	82.12107334698733	76.13378857234	85.44427240200694	73.12026596547034	78.71473381488393	94.69177873910931
peak1082	31.822034808683917	62.00402674265375	48.11341814467002	82.85026745455049	62.57817125276684	88.28931176972691	18.369187459194535	72.0184486495108	37.85505739329422	21.9360797896411	22.040125468167496	27.3554027468538
peak1083	31.822034808683917	60.180378897281585	39.786095773477136	53.061407246172784	33.772346390382104	58.85954117981794	35.65783447961292	53.499418996779454	70.30224944468925	38.64928343889146	51.426959425724164	53.65867461882861
peak1084	166.0712441578192	166.8637778515535	141.56448031027912	227.14005908888	150.98225445112	297.14574821424213	52.94648150003131	60.70126386173054	69.22067637630941	69.98654028123589	101.80438906724987	78.90981561592443
peak1085	190.9322088521035	219.7495653673464	172.0979956713197	249.48170424516329	398.31502654538895	371.19484840820667	285.2626758369034	258.2375801575316	230.37506356490482	139.97308056247178	184.7172420189276	169.39307085551778
peak1086	102.42717454045136	86.62327265517804	117.5077712379441	129.39536153014066	203.6273826478921	214.55252107482022	91.84593729597267	104.94116803214432	108.15730683798347	68.94196505315774	82.91285295167772	76.80555386616645
peak1087	81.54396419725254	201.5130869136247	122.13406144416236	175.9404556057308	209.58720848148894	296.19640077585797	77.79891159188274	136.83505243407052	105.99416070122382	97.14549621126773	102.85391885144833	75.75342299128745
peak1088	12.927701641027841	38.296604752815554	16.654644742385777	24.203448919306883	57.61164972476947	50.315414234360496	9.724863948985343	15.43252471060946	7.571011478658844	11.490327508859624	26.23824460496131	14.729832248305893
peak1089	65.63294679291059	102.12427934084147	62.91754680456849	66.09403358733802	96.35051764314895	117.71908235963588	42.14107711226982	54.528253977486756	69.22067637630941	76.25399164970477	71.36802532549476	51.55441286907063
peak1090	35.79978915976941	70.21044204682852	42.5618698972081	73.54124863943247	77.47773583675895	86.39061689295858	49.704860183702856	30.86504942121892	36.77348432491438	28.203531158109985	32.53542331015202	32.616057121248765
peak1091	50.716367976339995	69.29861812414244	56.440740515862906	69.81764111338525	100.32373486554684	88.28931176972691	20.530268336746833	24.692039536975134	43.26292273519339	33.42640729850072	43.03072115213654	18.938355747821863
peak1092	44.749736449711754	59.2685549745955	50.88919226840098	68.88673923187345	109.2634736159421	105.37756566064179	27.01351096940373	49.38407907395027	40.01820353005388	37.604708210813314	24.139185036564403	23.146879247337832
peak1093	390.81436499414934	339.19849923922345	301.6341214454313	324.8847566476194	463.87311071495424	473.72437175369595	272.2961905715896	200.62282123792295	363.40855097562445	255.92093087914617	383.0783712324351	346.15105783518845
peak1094	11.93326305325647	28.266541603268625	20.35567690736039	24.203448919306883	138.06929847832686	86.39061689295858	23.77188965307528	18.51902965273135	18.38674216245719	15.668628421172215	17.84200633137369	23.146879247337832
peak1095	356.0090144221513	303.6373662544662	277.5774123730963	316.50663971401315	392.35520071179207	352.20789964052346	280.9405140817988	202.68049119933755	305.0036052831134	193.2464171944573	332.7009415909094	245.1464938468052
peak1096	17.899894579884705	31.002013371326875	23.131451031091355	42.82148654954295	35.75895500158106	35.12585522021393	19.449727897970686	22.63436957556054	17.305169094077353	26.114380701953692	24.139185036564403	21.042617497579847
peak1097	20.88321034319882	20.06012629909386	17.579902783629432	21.410743274771477	21.85269472318842	34.17650778182978	9.724863948985343	17.490194672024053	7.571011478658844	3.133725684234443	17.84200633137369	7.364916124152947
peak1098	45.74417503748313	63.82767458802593	62.91754680456849	52.130505364660976	91.38399611515158	94.93474383841603	30.255132285732177	40.124564247584594	47.589215008712735	52.228761403907384	44.08025093633499	35.77244974588574
peak1099	21.877648930970192	24.619245912524285	25.907225154822317	33.512467734424916	21.85269472318842	14.240211575762405	7.563783071433044	11.31718478778027	9.734157615418514	5.2228761403907384	8.396238273587619	11.573439623668916
peak1100	53.699683739654105	93.00604011398065	65.69332092829944	107.98461825536917	127.14295111673263	139.55407344247155	50.78540062247902	83.33563343729108	65.97595717116992	80.43229256201737	65.07084662030404	65.23211424249753
peak1101	41.76642068639764	63.82767458802593	51.814450309644634	60.50862229826721	49.66521527997368	57.91019374143378	59.42972413268821	77.1626235530473	58.40494569251108	41.78300912312591	60.87272748351023	42.085234995159695
peak1102	193.9155246154176	156.83371470200657	150.81706072271564	147.08249727886493	186.74120945270104	204.10969925259445	137.22863572457095	136.83505243407052	179.54112935105258	148.32968238709697	161.62758676656165	168.34093998063878
peak1103	23.86652610651294	31.002013371326875	12.953612577411159	9.309018815118034	32.77904208478263	20.885643644451527	18.369187459194535	20.576699614145944	24.8761805727362	11.490327508859624	23.08965525236595	14.729832248305893
peak1104	95.46610442605176	110.33069464501625	86.04899783565985	90.29748250664491	138.06929847832686	115.82038748286756	78.8794520306589	88.47980834082757	95.17843001742547	73.12026596547034	120.69592518282201	74.70129211640847
peak1105	31.822034808683917	59.2685549745955	49.963934227157324	67.95583735036165	71.51791000316211	89.23865920811106	48.62431974492671	77.1626235530473	77.87326092334811	48.05046049159479	69.26896575709786	43.137365870038686
peak1106	2.9833157633141174	13.67735884029127	9.252580412436542	17.687135748724263	27.812520556785262	26.58172827475649	7.563783071433044	14.403689729902162	17.305169094077353	5.2228761403907384	5.247648920992261	11.573439623668916
peak1107	54.69412232742548	48.32666790236249	43.48712793845175	61.43952417977901	57.61164972476947	72.15040531719619	63.7518858877928	78.1914585337546	113.56517217988265	69.98654028123589	80.81379338328082	44.18949674491768
peak1108	30.827596220912543	58.356731051909414	37.935579690989826	62.37042606129082	33.772346390382104	47.46737191920801	51.865941061255164	54.528253977486756	51.91550728223207	30.292681614266282	38.83260201534274	37.876711495643725
peak1109	63.64406961736783	66.56314635608419	89.75003000063447	68.88673923187345	86.4174745871542	93.98539640003187	21.610808775522983	48.355244093242966	54.078653418991735	36.56013298273517	59.82319769931178	46.293758494675664
peak1110	6.961070114399607	33.73748513938513	20.35567690736039	26.996154563842293	11.919651667193683	28.48042315152481	9.724863948985343	8.230679845658377	11.897303752178184	7.312026596547033	6.2971787051907135	9.469177873910931
peak1111	178.99894579884702	133.12629271216838	99.92786845431465	128.46445964862883	178.79477500790526	130.06059905862998	136.1480952857948	109.05650795497351	146.0123642312777	126.39360259745587	158.4789974139663	104.16095661302025
peak1112	228.72087518741563	216.10226967660205	175.7990278362943	228.0709609703918	257.2658151502637	229.7420800889668	153.43674230621318	181.07495660448433	168.7253986672542	134.75020442208105	199.41065899770595	164.13241648112282
peak1113	228.72087518741563	175.07019315572825	134.16241598032985	149.8752029234003	227.46668598227947	224.04599545866182	203.14160248991607	113.1718478778027	209.82517526568796	146.24053193094068	225.64890360266722	128.35996673523707
peak1114	61.655192441825086	74.76956166025894	60.141772680837526	82.85026745455049	85.42417028155474	102.52952334548931	69.15458808167355	70.98961366880351	86.52584547038678	75.20941642162663	75.56614446228858	46.293758494675664
peak1115	46.7386136252545	61.092202819967675	49.03867618591368	74.47215052094427	51.65182389117263	74.04910019396449	27.01351096940373	25.720874517682432	32.44719205139504	32.381832070422575	49.32789985732726	37.876711495643725
peak1116	10.938824465485096	18.23647845372169	12.028354536167505	6.516313170582622	20.859390417588944	22.784338521219848	11.88594482653764	3.0865049421218917	12.978876820558018	20.891504561562954	16.792476547175237	17.88622487294287
peak1117	157.12129686787685	174.15836923304218	146.19077051649737	169.42414243514818	356.596245710211	248.72902885665	121.02052914292871	102.88349807072973	150.33865650479703	123.25987691322142	168.9742952559508	122.04718148596311
peak1118	206.84322625644546	182.36478453721693	148.04128659898467	166.63143679061278	258.2591194558632	251.5770711718025	169.64484888785543	140.95039235689973	152.5018026415567	92.96719529895515	221.45078446587345	102.05669486326225
peak1119	470.3694520158591	362.9059212290617	321.98979835279164	368.6371450786741	482.7458925213442	436.6998216567137	378.18915357165224	319.96767899996945	417.48720439461624	301.88224091458466	496.42758792586795	360.8808900834944
peak1120	195.90440179096038	174.15836923304218	149.89180268147197	151.7370066864239	260.2457280670621	213.60317363643608	129.6648526531379	117.28718780063188	129.78876820558017	96.10092098318958	161.62758676656165	123.0993123608421
peak1121	23.86652610651294	41.03207652087381	37.935579690989826	21.410743274771477	16.886173195191052	33.22716034344561	21.610808775522983	43.211069189706485	28.120899777875703	26.114380701953692	35.68401266274738	34.72031887100675
peak1122	18.894333167656075	32.82566121669905	23.131451031091355	25.134350800818687	5.959825833596842	22.784338521219848	24.852430091851428	48.355244093242966	14.060449888937852	24.025230245797395	28.33730417335821	26.30327187197481
peak1123	52.705245151882735	61.092202819967675	49.03867618591368	58.64681853524361	90.3906918095521	78.7958373858853	30.255132285732177	36.0092243247554	28.120899777875703	33.42640729850072	33.584953094350475	45.241627619796674
peak1124	21.877648930970192	71.12226596951461	58.291256598350216	93.09018815118033	59.598258335968424	84.49192201619027	31.335672724508324	22.63436957556054	33.52876511977488	30.292681614266282	18.891536115572144	18.938355747821863
peak1125	53.699683739654105	94.8296879593528	72.17012721700503	80.05756181001509	86.4174745871542	93.98539640003187	61.5908050102405	47.32640911253568	72.46539558144893	68.94196505315774	79.76426359908237	89.43112436471435
peak1126	192.92108602764625	205.16038260436903	123.05931948540601	176.87135748724262	232.43320751027684	241.13424934957672	166.40322757152697	131.69087753053404	232.53820970166447	245.4751785983647	256.08526734442233	219.8953528497094
peak1127	12.927701641027841	22.795598067152117	7.4020643299492335	16.756233867212458	35.75895500158106	32.277812905061445	17.288647020418388	13.374854749194864	7.571011478658844	13.579477965015919	9.445768057786072	14.729832248305893
peak1128	4.972192938856862	10.03006314954693	13.878870618654814	15.825331985700656	20.859390417588944	16.138906452530723	5.402702193880746	7.201844864951081	7.571011478658844	9.401177052703328	6.2971787051907135	5.260654374394962
peak1129	190.9322088521035	76.59320950563111	87.89951391814715	81.91936557303869	76.48443153115947	104.42821822225763	61.5908050102405	55.55708895819405	74.6285417182086	74.16484119354848	172.12288460854617	67.33637599225551
peak1130	224.74312083633018	100.30063149546932	98.07735237182736	136.84257658223507	176.8081663967063	180.37601329299045	87.52377554086809	40.124564247584594	68.13910330792959	79.38771733393922	163.72664633495853	97.84817136374629
peak1131	151.1546653412486	175.07019315572825	117.5077712379441	196.4202969989905	249.3193807054679	280.05749432332726	57.268643255135906	46.297574131828384	83.28112626524728	58.49621277237626	109.15109755663904	87.32686261495637
peak1132	89.49947289942351	103.03610326352756	78.64693350571062	77.26485616547967	148.0023415343216	101.58017590710514	84.28215422453964	61.73009884243784	83.28112626524728	48.05046049159479	110.2006273408375	81.01407736568241
peak1133	84.52727996056664	41.9439004435599	55.515482474619255	53.061407246172784	76.48443153115947	87.33996433134276	55.10756237758361	45.26873915112108	67.05753023954976	56.40706231621997	67.16990618870095	63.12785249273954
peak1134	88.50503431165215	96.65333580472497	74.94590134073599	57.7159166537318	128.1362554223321	82.59322713942194	73.47674983677814	81.27796347587649	118.97303752178182	95.05634575511144	120.69592518282201	113.63013448693118
peak1135	173.0323142722188	166.8637778515535	163.7706733001268	158.25331985700657	389.37528779499365	300.94313796777885	45.38269842859826	62.758933823145135	44.344495803573224	27.158955930031837	74.51661467809012	39.980973245401714
peak1136	36.79422774754078	41.9439004435599	46.26290206218271	28.8579583268659	59.598258335968424	57.91019374143378	34.577294040836776	37.0380593054627	49.7523611454724	18.802354105406657	23.08965525236595	37.876711495643725
peak1137	37.78866633531215	32.82566121669905	23.131451031091355	20.479841393259672	50.65851958557316	41.771287288903054	42.14107711226982	33.95155436334081	36.77348432491438	17.75777887732851	36.73354244694583	17.88622487294287
peak1138	36.79422774754078	33.73748513938513	15.729386701142122	28.8579583268659	4.966521527997369	19.936296206067365	28.09405140817988	47.32640911253568	49.7523611454724	14.624053193094065	46.1793105047319	38.92884237052272
peak1139	269.4928572860419	227.0441567488351	210.95883340355317	251.3435080081869	182.76799223030315	255.37446092533912	158.83944450009392	85.39330339870568	191.43843310323075	136.83935487823734	374.6821329588475	199.90486622700854
peak1140	61.655192441825086	51.062139670420734	55.515482474619255	35.374271497448525	42.71208514077737	45.568677042439695	11.88594482653764	21.605534594853243	17.305169094077353	18.802354105406657	38.83260201534274	21.042617497579847
peak1141	154.13798110456273	135.8617644802266	136.93819010406082	169.42414243514818	169.85503625751	132.90864137378244	32.416213163284475	25.720874517682432	61.64966489765058	34.47098252657887	55.62507856251798	51.55441286907063
peak1142	158.1157354556482	93.91786403666671	104.55415866053293	99.60650132176295	81.45095305915684	117.71908235963588	46.463238867374415	52.47058401607216	35.691911256534546	37.604708210813314	58.77366791511333	46.293758494675664
peak1143	167.06568274559055	60.180378897281585	76.7964174232233	80.98846369152689	34.76565069598158	62.65693093335458	129.6648526531379	105.97000301285162	196.84629844512992	143.1068062467062	309.61128633854344	151.5068459825749
peak1144	12.927701641027841	5.470943536116508	9.252580412436542	13.963528222677049	20.859390417588944	8.544126945457444	4.322161755104597	10.288349807072972	4.326292273519338	3.133725684234443	4.198119136793809	6.312785249273954
peak1145	95.46610442605176	112.15434249038842	74.94590134073599	123.80995024106984	172.8349491743084	204.10969925259445	71.31566895922585	88.47980834082757	81.1179801284876	69.98654028123589	101.80438906724987	98.90030223862527
peak1146	30.827596220912543	29.178365525954707	15.729386701142122	24.203448919306883	56.61834541917	50.315414234360496	52.94648150003131	24.692039536975134	60.56809182927075	35.51555775465702	74.51661467809012	44.18949674491768
peak1147	236.67638388958665	136.77358840291268	123.05931948540601	146.1515953973531	105.29025639354421	131.95929393539828	104.81242256128648	34.980389344048106	123.29932979530116	134.75020442208105	129.09216345640962	115.73439623668916
peak1148	283.4149975148411	144.06817978440137	140.63922226903546	158.25331985700657	111.25008222714105	121.51647211317251	68.0740476428974	78.1914585337546	93.01528388066579	102.36837235165846	348.44388835388617	126.25570498547908
peak1149	183.9711387377039	133.12629271216838	110.10570690799484	128.46445964862883	139.0626027839263	143.3514631960082	453.8269842859827	232.5167056398492	524.5629381642199	270.54498407224025	321.1561139647264	289.3359905917229
peak1150	176.01563003553292	70.21044204682852	54.590224433375596	63.30132794280262	43.70538944637684	45.568677042439695	22.69134921429913	46.297574131828384	46.507641940332896	44.91673480736035	180.5191228821338	97.84817136374629
peak1151	201.87103331758857	103.03610326352756	105.47941670177659	104.26101072932195	68.53799708636369	56.011498864665455	327.40375294917317	145.0657322797289	416.40563132623635	414.6963655470246	562.5479643303704	404.01825595353307
peak1152	338.1091198422666	237.074219898382	196.15470474365472	263.44523246784036	111.25008222714105	190.81883511521622	90.76539685719652	87.45097336012027	98.42314922256496	90.87804484279884	227.74796317106413	126.25570498547908
peak1153	85.52171854833803	41.03207652087381	49.963934227157324	21.410743274771477	27.812520556785262	61.70758349497042	31.335672724508324	16.461359691316755	55.160226487371574	48.05046049159479	89.21003165686844	76.80555386616645
peak1154	9.944385877713724	21.88377414446603	5.551548247461926	8.3781169336062291	9.933043055994737	6.645432068689122	30.255132285732177	12.346019768487567	33.52876511977488	20.891504561562954	38.83260201534274	30.511795371490777
peak1155	0.9944385877713724	7.294591381488677	9.252580412436542	1.8618037630236066	5.959825833596842	1.8986948767683205	8.644323510209194	4.115339922829189	9.734157615418514	7.312026596547033	5.247648920992261	9.469177873910931
peak1156	190.9322088521035	164.12830608349523	132.31189989784255	102.39920696629835	184.75460084150208	190.81883511521622	173.96701064296002	121.40252772346108	178.45955628267274	122.21530168514327	184.7172420189276	115.73439623668916
peak1157	1.9888771755427448	0.9118239226860846	2.775774123730963	2.7927056445354097	1.9866086111989474	0.9493474383841602	2.1610808775522985	5.144174903536486	2.163146136759669	4.17830091231259	1.0495297841984523	4.2085234995159695
peak1158	437.55297861940386	403.9379977499355	345.121249383883	428.2148654954295	441.02711168616634	517.3943539193673	273.37673101036575	282.92961969450675	327.7166397190899	211.00419607178583	304.36363741755116	241.99010122216825
peak1159	69.61070114399607	100.30063149546932	83.27322371192888	101.46830508478655	207.60059987028998	262.9692404324124	43.221617551045966	79.22029351446189	68.13910330792959	36.56013298273517	50.37742964152571	67.33637599225551
peak1160	86.5161571361094	44.679372211618144	45.33764402093905	45.614192194078356	19.866086111989475	42.72063472728721	59.42972413268821	58.64359390031594	80.03640706010776	68.94196505315774	122.79498475121892	76.80555386616645
peak1161	24.86096469428431	31.002013371326875	24.05670907233501	33.512467734424916	38.738867918379476	42.72063472728721	23.77188965307528	10.288349807072972	38.936630461674056	26.114380701953692	24.139185036564403	29.459664496611786
peak1162	58.67187667851097	82.06415304174762	74.02064329949233	121.94814647804623	102.31034347674579	158.54102221015478	49.704860183702856	36.0092243247554	68.13910330792959	44.91673480736035	73.46708489389167	49.450151119312636
peak1163	63.64406961736783	82.06415304174762	53.664966392131944	70.74854299489705	125.15634250553369	118.66842979802003	64.83242632656895	37.0380593054627	73.54696864982876	48.05046049159479	107.05203798824213	44.18949674491768
peak1164	75.5773326706243	109.41887072233015	73.09538525824868	87.50477686210951	159.92199320151528	143.3514631960082	65.9129667653451	69.96077868809621	63.81281103441025	65.80823936892331	81.86332316747927	64.17998336761853
peak1165	18.894333167656075	29.178365525954707	25.907225154822317	29.788860208377706	21.85269472318842	36.075202658598094	12.966485265313791	19.54786463343865	22.713034435976528	18.802354105406657	18.891536115572144	12.625570498547908
peak1166	5.966631526628235	28.266541603268625	18.505160824873084	13.963528222677049	31.785737779183158	37.024550096982246	8.644323510209194	4.115339922829189	11.897303752178184	2.089150456156295	14.693416978778332	10.521308748789924
peak1167	41.76642068639764	67.47497027877026	49.963934227157324	38.166977141983935	51.65182389117263	43.66998216567138	17.288647020418388	25.720874517682432	30.284045914635374	15.668628421172215	39.882131799541185	26.30327187197481
peak1168	90.49391148719488	98.47698365009714	89.75003000063447	91.22838438815671	89.39738750395263	131.95929393539828	57.268643255135906	53.499418996779454	68.13910330792959	49.095035719672936	94.4576805778607	75.75342299128745
peak1169	42.760859274169015	56.53308320653725	50.88919226840098	51.199603483149176	76.48443153115947	83.542574577806107	58.34918369391205	48.355244093242966	50.83393421385223	44.91673480736035	49.32789985732726	46.293758494675664
peak1170	17.899894579884705	19.148302376407777	14.804128659898467	18.618037630236067	11.919651667193683	14.240211575762405	11.88594482653764	10.288349807072972	5.407865341899174	12.534902736937772	5.247648920992261	9.469177873910931
peak1171	17.899894579884705	30.090189448640793	19.43041886611674	19.548939511747868	24.83260763998684	31.32846546667729	6.4832426326568955	13.374854749194864	20.54988829921686	15.668628421172215	40.93166158373963	28.407533621732796
peak1172	28.8387190453698	36.47295690744338	23.131451031091355	24.203448919306883	35.75895500158106	46.518024480823854	21.610808775522983	18.51902965273135	31.365618983015207	25.069805473875544	27.28777438915976	13.6777013734269
peak1173	811.4618876214399	707.5753640044018	643.9795967055833	708.4163318304822	970.4583065706857	771.8194674063222	734.7674983677814	531.9076850256727	741.9591249085665	605.8536322853256	813.3855827538005	669.1552364230391
peak1174	637.4351347614497	539.7997622301621	451.52592412690325	460.7964313483426	698.29292683643	626.5693093335458	519.7399510513278	479.43710100960055	526.7260843009796	413.65179031894644	555.2012558409813	465.04184669651465
peak1175	173.0323142722188	165.04013000618133	122.13406144416236	144.2897916343295	246.33946778866948	187.02144536167955	117.77890782660026	68.93194370738891	125.46247593206083	118.03700077283068	116.4978060460282	117.83865798644715
peak1176	1077.9714291441676	894.499268155049	788.3198511395934	901.1130213034255	1035.0230864346515	940.8033114387028	994.0972036740573	633.7623481156951	1079.409922243075	806.41207607633	1000.201884341125	967.960404888673
peak1177	7.955508702170979	12.765534917605184	14.804128659898467	6.516313170582622	8.939738750395264	11.392169260609924	20.530268336746833	39.0957292668773	36.77348432491438	28.203531158109985	11.544827626182975	15.781963123184886
peak1178	176.01563003553292	344.66944277534	275.726896290609	359.32812626355604	657.5674503068515	520.2423962345199	54.02702193880746	87.45097336012027	82.19955319686744	58.49621277237626	70.3184955412963	64.17998336761853
peak1179	32.816473396455294	29.178365525954707	12.028354536167505	23.272547037795082	73.50451861436106	29.42977058990897	16.208106581642237	10.288349807072972	6.489438410279009	15.668628421172215	9.445768057786072	13.6777013734269
peak1180	41.76642068639764	35.56113298475731	47.18816010342636	34.443369615936724	26.81921625118579	40.821939850518895	29.174591846956027	27.778544479097025	51.91550728223207	51.18418617582923	40.93166158373963	39.980973245401714
peak1181	38.78310492308352	39.208428675501644	32.384031443527896	42.82148654954295	37.74556361278	46.518024480823854	32.416213163284475	34.980389344048106	43.26292273519339	40.738433895047756	27.28777438915976	18.938355747821863
peak1182	26.849841869827053	21.88377414446603	14.804128659898467	16.756233867212458	12.912955972793158	17.08825389091489	35.65783447961292	23.66320455626784	20.54988829921686	11.490327508859624	20.990595683969044	10.521308748789924
peak1183	343.0813127811235	280.8417681873141	265.54905783692874	266.23793811237573	316.86407348623214	307.5885700364679	272.2961905715896	222.2283558327762	360.163831770485	248.60890428259913	350.5429479222831	253.56354084583717
peak1184	1003.3885350613148	725.8118424581234	667.1110477366748	767.9940522472377	848.2818769819505	860.1087791760492	916.2982920821745	672.8580773825723	903.1135120971621	709.2665798650622	1118.7987499555502	824.8706059051301
peak1185	174.02675285999015	300.90189448640797	243.34286484708105	348.1573036854144	685.3799708636368	494.6100153981475	95.08755861230112	125.51786764629027	143.84921809451802	99.23464666742402	138.53793151419572	104.16095661302025
peak1186	18.894333167656075	29.178365525954707	30.53351536104059	22.341645156283278	40.72547652957842	33.22716034344561	77.79891159188274	14.403689729902162	96.2600030858053	53.27333663198553	55.62507856251798	51.55441286907063
peak1187	48.72749080079724	79.32868127368937	56.440740515862906	51.199603483149176	44.698693751976315	64.55562581012289	27.01351096940373	80.24912849516919	60.56809182927075	42.82758435120405	46.1793105047319	39.980973245401714
peak1188	6.961070114399607	3.6472956907443383	6.476806288705579	7.4472150520944265	9.933043055994737	10.442821822225763	11.88594482653764	4.115339922829189	14.060449888937852	4.17830091231259	8.396238273587619	4.2085234995159695
peak1189	1012.3384823512571	798.7577562730102	761.4873679435274	826.6408707824812	1221.7642958873525	963.5876499599227	946.5534243679066	637.8776880385243	913.9292427809604	658.0823936892331	1052.6783735510476	878.5292805239586
peak1190	49.72192938856862	62.00402674265375	46.26290206218271	63.30132794280262	101.31703917114632	96.83343871518436	15.127566142866089	11.31718478778027	22.713034435976528	24.025230245797395	25.188714820762854	28.407533621732796
peak1191	21.877648930970192	20.06012629909386	35.159805567258864	28.8579583268659	18.87278180639	50.315414234360496	44.30215798982211	29.836214440511622	32.44719205139504	27.158955930031837	30.436363741755116	18.938355747821863
peak1192	359.9867687732368	223.39686105809074	180.42531804251257	235.51817602248622	282.09842279025054	246.8303339798817	359.8199661124577	246.92039536975136	342.8586626764076	239.20772722989582	434.50533065815927	303.0136919651498
peak1193	705.056958729903	349.2285623887704	354.37382979631957	320.23024724006035	286.07164001264846	308.53791747485207	273.37673101036575	346.7173884983592	362.32697790724467	284.12446203725614	478.5855815944942	325.1084403376086
peak1194	344.0757513688948	268.0762332697089	256.2964774244922	250.41260612667506	368.5158973774047	327.5248662425353	342.53131909203927	307.62165923148194	367.7348432491438	298.7485152303502	418.76238389518244	301.96156109027083
peak1195	480.31383789357284	351.9640341568287	369.17795845621805	347.2264018039026	414.2078954349805	393.97918692942653	385.75293664308526	638.9065230192316	513.7472074804215	408.4289141785557	493.2789985732726	447.1556218235717
peak1196	592.6853983117379	465.0302005699032	409.88931227093883	433.80027678450034	713.192491420422	634.1640888406191	618.0691309799573	560.715064485477	672.7384485322572	528.5550654075428	690.5905980025816	560.785756310503
peak1197	90.49391148719488	78.41685735100329	56.440740515862906	59.57772041675541	82.44425736475631	58.85954117981794	86.44323510209193	58.64359390031594	86.52584547038678	88.78889438664254	90.2595614410669	78.90981561592443
peak1198	12.927701641027841	6.382767458802592	9.252580412436542	5.585411289070819	5.959825833596842	4.7467371919208015	8.644323510209194	25.720874517682432	7.571011478658844	8.35660182462518	10.495297841984522	10.521308748789924
peak1199	191.92664743987487	173.24654531035608	163.7706733001268	186.18037630236066	345.6698983486168	164.23710684045975	305.7929441736502	131.69087753053404	247.68023265898216	221.4499483525673	297.016928928162	199.90486622700854
peak1200	24.86096469428431	54.70943536116508	28.682999278553282	42.82148654954295	39.73217222397895	29.42977058990897	65.9129667653451	33.95155436334081	75.71011478658843	55.362487088141826	41.98119136793809	27.3554027468538
peak1201	245.626331179529	314.5792533266992	269.2500900019034	323.0229528845957	637.7013641948622	461.3828550547019	62.67134544901665	59.672428881023244	74.6285417182086	71.03111550931403	78.71473381488393	76.80555386616645
peak1202	10.938824465485096	25.531069835210367	13.878870618654814	18.618037630236067	35.75895500158106	32.277812905061445	4.322161755104597	12.346019768487567	10.815730683798348	12.534902736937772	5.247648920992261	6.312785249273954
peak1203	154.13798110456273	87.53509657786412	103.62890061928927	85.6429730990859	92.37730042075104	104.42821822225763	128.58431221436174	116.2583528199246	147.0939372996575	77.29856687778292	157.42946762976786	153.6111077323329
peak1204	61.655192441825086	47.4148439796764	48.11341814467002	45.614192194078356	50.65851958557316	65.50497324850707	56.18810281635976	83.33563343729108	91.93371081228595	59.54078800045441	90.2595614410669	84.17046999031939
peak1205	82.5384027850239	56.53308320653725	56.440740515862906	43.752388431054754	70.52460569756263	69.3023630020437	86.44323510209193	68.93194370738891	87.60741853876662	51.18418617582923	82.91285295167772	69.4406377420135
peak1206	292.3649448047835	191.48302376407779	172.0979956713197	183.38767065782525	234.4198161214758	209.80578388289942	278.77943320424646	244.86272540833676	310.41147062501256	235.02942631758322	290.71975022297124	264.0848495946271
peak1207	216.7876121341592	222.48503713540464	208.1830592798222	154.52971233095934	291.03816154064583	212.65382619805192	224.75241126543904	234.57437560126377	229.29349049652498	198.46929333484803	215.15360576068272	205.1655206014035
peak1208	481.3082764813442	217.92591752197424	272.951122166878	196.4202969989905	146.01573292312264	176.57862353945382	470.0350908676249	398.15913753372405	632.7202450022033	504.52983516174527	759.8595637596794	551.316578436592
peak1209	107.39936747930821	83.8878008871198	75.87115938197965	82.85026745455049	47.678606668774734	72.15040531719619	110.21512475516722	83.33563343729108	95.17843001742547	74.16484119354848	100.75485928305142	98.90030223862527
peak1210	447.4973644971176	239.80969166644024	180.42531804251257	227.14005908888	233.42651181587632	202.21100437582615	182.61133415316922	177.98845166236245	241.19079424870316	203.69216947523879	366.28589468525985	229.36453072362033
peak1211	26.849841869827053	34.64930906207122	29.608257319796934	16.756233867212458	81.45095305915684	61.70758349497042	58.34918369391205	37.0380593054627	76.79168785496827	32.381832070422575	115.44827626182975	61.023590742981554
peak1212	359.9867687732368	165.04013000618133	166.54644742385776	131.25716529316426	108.27016931034262	161.38906452530725	346.8534808471439	276.756609810263	429.3845081467944	252.78720519491173	358.93918619587066	287.2317288419649
peak1213	37.78866633531215	33.73748513938513	21.28093494860405	18.618037630236067	51.65182389117263	37.97389753536641	212.8664664389014	196.50748131509377	252.0065249325015	39.69385866696961	74.51661467809012	48.398020244433646
peak1214	204.85434908090272	77.50503342831719	91.60054608312177	67.95583735036165	108.27016931034262	99.68148103033683	99.40972036740571	26.749709498389727	113.56517217988265	56.40706231621997	88.16050187266998	32.616057121248765
peak1215	133.2547707613639	69.29861812414244	71.24486917576137	69.81764111338525	82.44425736475631	70.25171044042786	136.1480952857948	151.2387421639727	272.55641323171835	167.13203649250363	276.0263332441929	240.93797034728925
peak1216	56.68299950296822	42.85572436624598	51.814450309644634	41.890584668031146	24.83260763998684	65.50497324850707	28.09405140817988	20.576699614145944	35.691911256534546	36.56013298273517	37.78307223114429	39.980973245401714
peak1217	149.16578816570583	70.21044204682852	91.60054608312177	60.50862229826721	74.49782291996053	74.04910019396449	95.08755861230112	88.47980834082757	101.66786842770446	135.79477965015917	224.59937381846876	137.829144609148
peak1218	472.35832919140194	189.6593759187056	167.47170546510142	249.48170424516329	231.43990320467736	256.3238083637233	374.9475322553238	227.37253073631268	483.4631615657861	367.69048028350795	651.7579959872388	466.0939775713936
peak1219	260.5429099960996	208.8076782951134	164.69593134137045	211.31472710317934	166.87512334071155	235.43816471927175	186.9334959082738	227.37253073631268	282.2905708471369	125.34902736937772	244.54043971823938	188.33142660333962
peak1220	181.98226156216114	51.973963593106824	59.21651463959387	43.752388431054754	43.70538944637684	53.16345654951298	232.31619433687206	95.68165320577866	282.2905708471369	205.78131993139507	330.6018820225125	285.1274670922069
peak1221	148.17134957793448	78.41685735100329	67.54383701078676	61.43952417977901	64.5647798639658	98.73213359195267	96.16809905107728	81.27796347587649	123.29932979530116	71.03111550931403	123.84451453541737	89.43112436471435
peak1222	42.760859274169015	29.178365525954707	37.935579690989826	25.134350800818687	4.966521527997369	20.885643644451527	473.2767121839533	277.78544479097025	518.0734997539408	275.767860212631	132.240752809005	225.15600722410437
peak1223	876.1003958265791	506.9741010134631	531.0981156738575	611.6025361532547	796.6300530907779	804.0972803113838	626.7134544901664	459.88923637616193	737.6328326350474	534.8225167760115	758.810033975481	612.3401691795735
peak1224	377.8866633531215	154.09824293394828	148.96654464022834	179.66406313177802	88.40408319835315	146.19950551116068	142.6313379184517	153.2964121253873	218.47775981272662	176.53321354520696	372.5830733904506	221.9996145994674
peak1225	534.013521633227	191.48302376407779	221.13667185723335	202.0057082880613	168.8617319519105	186.07209792329542	489.4848187655956	291.16029954016517	619.7413681816454	402.1614628100868	740.9680276441073	475.5631554453046
peak1226	228.72087518741563	140.42088409365704	131.38664185659889	152.66790856793574	289.05155292944687	215.50186851320439	68.0740476428974	86.42213837941297	125.46247593206083	71.03111550931403	125.94357410381427	79.96194649080343
peak1227	140.2158408757635	141.33270801634313	120.28354536167505	164.76963302758918	143.03582000632423	200.31230949905782	102.65134168373417	82.30679845658378	129.78876820558017	121.17072645706513	203.60877813449974	126.25570498547908
peak1228	71.59957831953882	49.23849182504857	23.131451031091355	40.959682786519345	17.87947750079053	31.32846546667729	66.99350720412126	38.06689428617	82.19955319686744	71.03111550931403	87.11097208847154	69.4406377420135
peak1229	163.08792839450507	132.21446878948228	110.10570690799484	144.2897916343295	157.93538459031632	214.55252107482022	59.42972413268821	146.0945672604362	101.66786842770446	96.10092098318958	124.89404431961582	93.63964786423031
peak1230	411.69757533734816	334.639379625793	284.97947670304546	473.8290576895078	588.0361489148885	570.5578104688802	211.78592600012524	212.96884100641054	231.45663663328463	147.28510715901882	300.1655182807574	206.21765147628253
peak1231	103.42161312822273	112.15434249038842	93.45106216560907	150.80610480491214	301.96450890224	221.19795314350935	74.5572902755543	48.355244093242966	87.60741853876662	71.03111550931403	106.00250820404368	94.69177873910931
peak1232	58.67187667851097	98.47698365009714	83.27322371192888	96.81379567722753	145.02242861752316	153.79428501823395	70.2351285204497	118.31602278133919	96.2600030858053	72.0756907373922	68.2194359728994	59.97145986810256
peak1233	218.77648930970193	152.27459508857612	141.56448031027912	148.94430104188854	163.89521042391314	179.42666585460628	162.08106581642238	144.0368972990216	166.56225253049456	130.57190350976845	177.37053352953842	190.43568835309762
peak1234	35.79978915976941	31.002013371326875	28.682999278553282	6.516313170582622	19.866086111989475	9.493474383841603	16.208106581642237	12.346019768487567	22.713034435976528	14.624053193094065	15.742946762976784	25.251140997095817
peak1235	144.193595226849	177.80566492378648	122.13406144416236	173.14774996119542	141.04921139512527	138.6047260040874	132.90647396946633	137.86388741477782	115.72831831664232	139.97308056247178	178.42006331373688	154.6632386072119
peak1236	202.86547190535998	238.89786774375418	177.64954391878163	257.8598211787695	232.43320751027684	295.24705333747386	192.33619810215455	394.04379761089484	268.23012095819905	232.94027586142693	297.016928928162	225.15600722410437
peak1237	470.3694520158591	473.2366158740779	332.1676368064719	498.03250660881474	586.0495403036895	672.1379863759854	286.34321627567954	361.12107822826135	444.52653110411205	240.25230245797394	362.0877755484661	353.51597395934147
peak1238	18.894333167656075	30.090189448640793	32.384031443527896	26.065252682330488	18.87278180639	16.138906452530723	18.369187459194535	43.211069189706485	34.61033818815471	30.292681614266282	29.386833957556664	19.990486622700857
peak1239	43.755297861940385	31.913837294012964	23.131451031091355	32.58156585291311	13.906260278392631	40.821939850518895	31.335672724508324	16.461359691316755	55.160226487371574	33.42640729850072	32.53542331015202	41.033104120280704
peak1240	154.13798110456273	159.56918647006484	167.47170546510142	156.39151609398294	150.98225445112	217.4005633899727	110.21512475516722	108.02767297426621	118.97303752178182	109.6803989482055	201.50971856610283	134.67275198451102
peak1241	182.97670014993253	150.45094724320398	121.2088034029187	122.87904835955803	143.03582000632423	151.89559014146565	65.9129667653451	61.73009884243784	73.54696864982876	73.12026596547034	135.38934216160035	79.96194649080343
peak1242	120.32706912033605	113.0661664130745	102.70364257804562	133.11896905618786	218.5269472318842	207.90708900613112	43.221617551045966	59.672428881023244	49.7523611454724	32.381832070422575	74.51661467809012	36.824580620764735
peak1243	217.78205072193055	269.89988111508103	216.5103816510151	257.8598211787695	344.67659404301736	348.4105098869868	113.45674607149567	139.92155737619242	131.95191434233985	99.23464666742402	157.42946762976786	148.35045335793794
peak1244	21.877648930970192	35.56113298475731	24.05670907233501	18.618037630236067	23.839303334387367	36.075202658598094	46.463238867374415	50.41291405465756	56.241799555751406	29.24810638618813	24.139185036564403	37.876711495643725
peak1245	136.23808652467804	230.6914524395794	148.96654464022834	253.2053117712105	280.1118141790516	301.89248540616296	89.68485641842038	159.46942200963107	124.380902863681	102.36837235165846	96.55674014625761	116.78652711156815
peak1246	15.911017404341958	17.32465453103561	25.907225154822317	26.065252682330488	21.85269472318842	29.42977058990897	18.369187459194535	24.692039536975134	15.142022957317687	18.802354105406657	15.742946762976784	17.88622487294287
peak1247	133.2547707613639	101.2124554181554	134.16241598032985	110.77732389990459	115.22329944953894	137.65537856570324	81.04053290821119	145.0657322797289	154.6649487783164	129.5273282816903	165.82570590335544	173.60159435503374
peak1248	107.39936747930821	100.30063149546932	98.07735237182736	80.98846369152689	77.47773583675895	139.55407344247155	87.52377554086809	83.33563343729108	176.29641014591306	111.7695494043618	125.94357410381427	92.58751698935133
peak1249	306.2870850335827	214.27862183122988	181.3505760837562	177.80225936875442	202.63407834229264	215.50186851320439	190.17511722460225	170.78660679741137	202.25416378702909	157.7308594398003	258.18432691281924	204.1133897265245
peak1250	173.0323142722188	134.03811663485445	92.52580412436542	123.80995024106984	117.2099080607379	129.11125162024578	211.78592600012524	135.80621745336325	281.208997778757	177.57778877328508	172.12288460854617	183.07077222894466
peak1251	277.4483659882129	215.19044575391598	181.3505760837562	234.58727414097444	291.03816154064583	318.98073929707783	232.31619433687206	170.78660679741137	233.6197827700443	197.42471810676992	239.2927907972471	194.64421185261358
peak1252	470.3694520158591	391.1724628323303	359.92537804378145	353.74271497448524	511.55171738372894	443.34525372540287	411.6859071737128	362.14991320896866	428.3029350784145	382.31453347660204	455.49592634212826	439.7907056994188
peak1253	294.35382198032625	204.24855868168294	208.1830592798222	203.86751205108493	299.97790029104107	266.76663018594905	224.75241126543904	167.70010185528946	300.67731300959406	190.11269151022287	288.6206906545744	295.64877584099685
peak1254	196.89884037873173	150.45094724320398	120.28354536167505	158.25331985700657	198.66086111989472	224.04599545866182	150.1951209898847	156.3829170675092	221.72247901786614	128.48275305361216	248.73855885503318	182.01864135406566
peak1255	48.72749080079724	36.47295690744338	22.206192989847704	29.788860208377706	36.75225930718053	28.48042315152481	37.818915357165224	19.54786463343865	45.426068871953056	40.738433895047756	70.3184955412963	39.980973245401714
peak1256	86.5161571361094	72.94591381488677	80.49744958819791	73.54124863943247	95.35721333754947	77.84648994750115	86.44323510209193	58.64359390031594	99.5047222909448	73.12026596547034	100.75485928305142	61.023590742981554
peak1257	101.43273595267999	82.06415304174762	74.02064329949233	76.33395428396787	88.40408319835315	100.63082846872099	87.52377554086809	58.64359390031594	90.85213774390611	102.36837235165846	78.71473381488393	72.59703036665047
peak1258	77.56620984616704	50.15031574773466	45.33764402093905	62.37042606129082	66.55138847516474	69.3023630020437	10.805404387761492	27.778544479097025	34.61033818815471	34.47098252657887	39.882131799541185	33.668187996127756
peak1259	79.5550870217098	79.32868127368937	47.18816010342636	60.50862229826721	56.61834541917	65.50497324850707	42.14107711226982	46.297574131828384	45.426068871953056	22.980655017719247	46.1793105047319	53.65867461882861
peak1260	66.62738538068194	58.356731051909414	62.91754680456849	53.061407246172784	35.75895500158106	55.0621514262813	7.563783071433044	24.692039536975134	34.61033818815471	12.534902736937772	7.346708489389166	23.146879247337832
peak1261	5.966631526628235	3.6472956907443383	6.476806288705579	10.239920696629836	4.966521527997369	5.696084630304962	1.0805404387761492	1.0288349807072972	5.407865341899174	7.312026596547033	2.0990595683969047	6.312785249273954
peak1262	798.534185980412	508.79774885883523	524.621309385152	537.1303856323104	731.0719689212126	674.0366812527539	573.7669729901352	411.5339922829189	622.9860873867849	556.7585965656527	740.9680276441073	630.2263940525164
peak1263	138.22696370022078	108.50704679964407	73.09538525824868	103.33010884781015	121.1831252831358	90.18800664649523	116.6983673878241	55.55708895819405	114.64674524826249	115.94785031667439	126.99310388801273	99.95243311350427
peak1264	132.26033217359253	103.03610326352756	82.34796567068523	89.36658062513311	95.35721333754947	96.83343871518436	94.00701817352497	97.73932316719323	100.58629535932464	92.96719529895515	130.14169324060808	78.90981561592443
peak1265	224.74312083633018	160.48101039275087	154.51809288769027	142.4279878713059	203.6273826478921	176.57862353945382	146.95349967355628	143.00806231831433	176.29641014591306	163.99831080826917	202.5592483503013	151.5068459825749
peak1266	11.93326305325647	17.32465453103561	18.505160824873084	16.756233867212458	10.92634736159421	16.138906452530723	19.449727897970686	11.31718478778027	21.631461367596696	17.75777887732851	31.485893525953568	11.573439623668916
peak1267	389.81992640637793	299.0782466410358	246.11863897081201	318.3684434770367	375.46902751660105	376.89093303851166	346.8534808471439	351.8615634018957	421.8134966681356	313.37256842344425	407.2175562689995	332.4733564617616
peak1268	2.9833157633141174	14.589182762977353	17.579902783629432	2.7927056445354097	53.63843250237158	43.66998216567138	2.1610808775522985	18.51902965273135	16.22359602569752	6.267451368468886	5.247648920992261	19.990486622700857
peak1269	210.82098060753094	174.15836923304218	146.19077051649737	175.9404556057308	251.30598931666685	273.4120622546382	195.57781941848302	126.54670262699757	234.70135583842412	106.54667326397106	215.15360576068272	177.8101178545497
peak1270	540.9745917476265	450.4410178069258	471.88160103426367	589.2608909969715	589.0294532204879	546.8241245092764	437.6188777043404	388.89962270735833	495.3604653179643	422.00839214357165	592.9843280721254	447.1556218235717
peak1271	142.20471805130623	112.15434249038842	103.62890061928927	152.66790856793574	132.10947264473	177.52797097783798	104.81242256128648	109.05650795497351	153.58337570993655	149.3742576151751	200.46018878190438	147.29832248305894
peak1272	153.14354251679134	51.062139670420734	106.40467474302024	89.36658062513311	37.74556361278	81.64387970103779	32.416213163284475	63.78776880385244	62.73123796603041	50.13961094775109	90.2595614410669	64.17998336761853
peak1273	115.3548761814792	89.35874442323629	79.57219154695427	114.5009314259518	52.645128196772106	104.42821822225763	41.060536673493665	80.24912849516919	75.71011478658843	39.69385866696961	111.25015712503595	56.81506724346559
peak1274	98.44942018936587	85.71144873249196	57.365998557106565	92.15928626966853	54.63173680797105	90.18800664649523	37.818915357165224	46.297574131828384	41.09977659843372	48.05046049159479	57.724138130914874	54.7108054937076
peak1275	98.44942018936587	80.24050519637544	87.89951391814715	79.12665992850329	64.5647798639658	59.8088886182021	412.766447612489	291.16029954016517	562.417995557514	429.32041874011867	362.0877755484661	482.92807156945753
peak1276	113.36599900593644	52.88578751579291	61.99228876332484	91.22838438815671	53.63843250237158	83.542574577806107	115.61782694904797	111.1141779163881	168.7253986672542	128.48275305361216	199.41065899770595	170.44520173039678
peak1277	42.760859274169015	51.973963593106824	39.786095773477136	43.752388431054754	48.67191097437421	79.74518482426946	123.181610020481	106.99883799355891	134.11506047909953	132.66105396592474	138.53793151419572	86.27473174007737
peak1278	72.59401690731019	48.32666790236249	56.440740515862906	52.130505364660976	72.51121430876158	63.60627837173874	131.8259335306902	90.53747830224216	166.56225253049456	57.45163754429812	72.41755510969321	63.12785249273954
peak1279	153.14354251679134	116.71346210381883	100.8531264955583	131.25716529316426	73.50451861436106	96.83343871518436	23.77188965307528	30.86504942121892	29.20247284625554	28.203531158109985	54.57554877831952	50.502281994191634
peak1280	239.65969965290074	102.12427934084147	113.80673907296948	95.88289379571573	99.33043055994736	121.51647211317251	86.44323510209193	116.2583528199246	78.95483399172792	115.94785031667439	182.6181824505307	90.48325523959335
peak1281	231.70419095072978	118.537109949191	84.19848175317253	99.60650132176295	56.61834541917	105.37756566064179	166.40322757152697	83.33563343729108	152.5018026415567	106.54667326397106	278.12539281258984	193.59208097773458
peak1282	227.72643659964427	104.85975110889974	99.00261041307101	111.70822578141639	81.45095305915684	76.89714250911697	323.0815911940686	223.2571908134835	401.2636083689187	317.5508693357569	372.5830733904506	283.02320534244893
peak1283	88.50503431165215	72.94591381488677	77.72167546446695	78.19575804699147	66.55138847516474	50.315414234360496	519.7399510513278	346.7173884983592	523.48136509584	259.0546565633806	141.68652086679106	259.87632609511115
peak1284	247.61520835507173	117.62528602650492	112.88148103172581	119.15544083351082	114.22999514393948	139.55407344247155	534.8675171941939	385.8131177652365	642.4544026176219	435.5878701085876	518.4677133940354	472.4067628206676
peak1285	129.2770164102784	100.30063149546932	111.95622299048216	80.98846369152689	96.35051764314895	94.93474383841603	128.58431221436174	80.24912849516919	124.380902863681	98.19007143934587	68.2194359728994	97.84817136374629
peak1286	93.477227250509	76.59320950563111	69.39435309327408	103.33010884781015	83.43756167035578	96.83343871518436	63.7518858877928	99.79699312860782	85.44427240200694	48.05046049159479	104.95297841984524	41.033104120280704
peak1287	107.39936747930821	32.82566121669905	36.085063608502516	33.512467734424916	13.906260278392631	25.632380836372327	31.335672724508324	33.95155436334081	41.09977659843372	56.40706231621997	101.80438906724987	58.91932899322357
peak1288	44.749736449711754	31.913837294012964	29.608257319796934	26.065252682330488	18.87278180639	32.277812905061445	162.08106581642238	116.2583528199246	199.0094445818896	99.23464666742402	126.99310388801273	108.36948011253622
peak1289	74.58289408285292	65.6513224333981	63.84280484581214	48.406897838613766	50.65851958557316	76.89714250911697	111.29566519394336	100.82582810931513	179.54112935105258	128.48275305361216	140.6369910825926	94.69177873910931
peak1290	31.822034808683917	16.412830608349523	36.085063608502516	20.479841393259672	10.92634736159421	13.290864137378245	167.48376801030312	127.57553760770487	215.2330406075871	132.66105396592474	218.3021951132781	199.90486622700854
peak1291	1278.8480238739849	727.6354903034954	793.8713993870554	824.7790670194578	756.8978808667989	930.3604896164771	931.4258582250405	857.0195389291787	978.8236268837504	732.2472348827815	1178.621947654862	860.6430556510157
peak1292	150.16022675347725	72.94591381488677	88.82477195939082	107.98461825536917	41.71878083517789	95.88409127680019	84.28215422453964	93.62398324436406	102.7494414960843	61.62993845661071	129.09216345640962	96.79604048886729
peak1293	48.72749080079724	24.619245912524285	31.458773402284244	27.927056445354097	18.87278180639	25.632380836372327	18.369187459194535	25.720874517682432	21.631461367596696	14.624053193094065	13.64388719457988	21.042617497579847
peak1294	143.19915663907764	93.00604011398065	54.590224433375596	54.923211009196386	53.63843250237158	79.74518482426946	71.31566895922585	69.96077868809621	96.2600030858053	79.38771733393922	168.9742952559508	133.62062110963203
peak1295	222.75424366078744	122.18440563993535	103.62890061928927	118.22453895199902	123.16973389433474	108.22560797579428	61.5908050102405	30.86504942121892	73.54696864982876	82.52144301817367	223.54984403427034	116.78652711156815
peak1296	21.877648930970192	14.589182762977353	10.177838453680195	9.309018815118034	17.87947750079053	22.784338521219848	29.174591846956027	23.66320455626784	48.67078807709256	33.42640729850072	54.57554877831952	56.81506724346559
peak1297	51.710806564111365	45.591196134304234	24.981967113578662	24.203448919306883	22.845999028787894	26.58172827475649	30.255132285732177	41.15339922829189	42.18134966681355	61.62993845661071	55.62507856251798	61.023590742981554
peak1298	30.827596220912543	52.88578751579291	49.03867618591368	42.82148654954295	16.886173195191052	21.83499108283569	27.01351096940373	28.807379459804324	68.13910330792959	36.56013298273517	51.426959425724164	36.824580620764735
peak1299	234.68750671404388	224.30868498077683	194.3041886611674	284.8559757426118	179.78807931350474	277.2094520081748	104.81242256128648	151.2387421639727	221.72247901786614	119.08157600090883	165.82570590335544	122.04718148596311
peak1300	825.384027850239	534.3288186940456	474.6573751579946	646.0459057691914	821.4626607307648	684.4795030749796	480.8404952553864	577.1764241767938	518.0734997539408	409.47348940663386	698.9868362761692	533.4303535636492
peak1301	372.91447041426466	332.8157317804209	287.75525082677643	304.40491525435965	419.1744169629779	330.37290855768777	356.5783447961293	241.77622046621485	301.7588860779739	251.74262996683356	357.88965641167226	330.36909471200363
peak1302	297.3371377436403	165.9519539288674	137.8634481453045	178.73316125026622	115.22329944953894	121.51647211317251	215.02754731645368	146.0945672604362	256.3328172060208	162.95373558019102	284.42257151778057	233.5730542231363
peak1303	863.1726941855513	493.29674217317176	431.1702472195429	587.3990872339479	456.9199805757579	501.25544746683664	499.20968271458094	477.37943104818595	634.883391138963	436.63244533666574	824.9304103799834	548.160185811955
peak1304	94.47166583828037	163.21648216080914	110.10570690799484	161.97692738305378	199.6541654254942	228.79273265058262	102.65134168373417	82.30679845658378	89.77056467552629	62.67451368468886	100.75485928305142	71.54489949177147
peak1305	42.760859274169015	45.591196134304234	37.01032164974617	28.8579583268659	30.792433473583685	32.277812905061445	200.98052161236373	291.16029954016517	214.15146753920726	128.48275305361216	120.69592518282201	165.18454735600181
peak1306	132.26033217359253	45.591196134304234	45.33764402093905	26.996154563842293	14.899564583992106	20.885643644451527	299.30970154099333	244.86272540833676	372.06113552266316	218.31622266833287	271.8282141073991	250.40714822120017
peak1307	444.51404873380346	377.49510399203905	374.72950670367993	325.8156585291311	419.1744169629779	426.256999834488	451.6659034084303	546.3113747555748	514.8287805488013	396.93858666969606	524.7648920992261	448.20775269845075
peak1308	1208.2428841422175	833.4070653350813	861.415236397842	951.3817229050629	1155.2129074121879	1094.5975964569368	815.8080312759927	814.8373047201794	1090.2256529268734	815.8132531290333	1096.7586244873828	812.245035406582
peak1309	505.1748025878572	396.64340636844685	329.3918626827409	337.9173829887846	497.64545710533633	438.5985165334821	480.8404952553864	394.04379761089484	513.7472074804215	366.6459050554298	545.7554877831952	490.2929876936104
peak1310	56.68299950296822	51.062139670420734	39.786095773477136	53.061407246172784	43.70538944637684	44.61932960405553	44.30215798982211	37.0380593054627	48.67078807709256	59.54078800045441	55.62507856251798	41.033104120280704
peak1311	183.9711387377039	192.39484768676385	152.66757680520294	126.60265588560524	263.22564098386056	170.88253890914885	215.02754731645368	81.27796347587649	209.82517526568796	186.9789658259884	218.3021951132781	190.43568835309762
[truncated: 53,236 more rows]

## Sheet: dynamic_normalized_counts
peak_id	e10_1	e10_2	e12_1	e12_2	e14_1	e14_2	e4_1	e4_2	e6_1	e6_2	e8_1	e8_2
[truncated: 8,898 more rows]

[truncated: 3 more sheets: dynamic_normalized_counts_colla, constitutive_normalized_counts, constitutive_normalized_counts_]
