# Supplementary material for: Gene regulatory dynamics during the development of a paleopteran insect, the mayfly Cloeon dipterum
Source: Development. 2024 Oct 10;151(20):dev203017. doi: 10.1242/dev.203017 (PMC11491810; doi:10.1242/dev.203017)
Supplement: Table S2. APREs associated to each gene and genomic zone. [file develop-151-203017-TableS2.xlsx]

## Sheet: peaks_per_gene
peak_id	clodip_v3
peak1	clodip_v3_1
peak2	clodip_v3_1
peak3	NA
peak4	NA
peak5	clodip_v3_4
peak6	clodip_v3_4
peak7	clodip_v3_6
peak8	clodip_v3_6
peak9	clodip_v3_6
peak10	clodip_v3_6
peak11	clodip_v3_6
peak12	clodip_v3_6
peak13	clodip_v3_6
peak14	clodip_v3_6
peak15	clodip_v3_7
peak16	clodip_v3_7
peak17	clodip_v3_7
peak18	clodip_v3_7
peak19	clodip_v3_7
peak20	clodip_v3_7
peak21	clodip_v3_7
peak22	clodip_v3_8
peak23	clodip_v3_8
peak24	clodip_v3_8
peak25	clodip_v3_9
peak26	clodip_v3_9
peak27	clodip_v3_9
peak28	clodip_v3_9
peak29	clodip_v3_11
peak29	clodip_v3_10
peak30	clodip_v3_12
peak31	clodip_v3_15
peak31	clodip_v3_13
peak32	clodip_v3_15
peak32	clodip_v3_14
peak33	clodip_v3_14
peak33	clodip_v3_16
peak34	clodip_v3_16
peak35	clodip_v3_17
peak36	clodip_v3_17
peak37	clodip_v3_17
peak38	clodip_v3_17
peak39	clodip_v3_17
peak40	clodip_v3_17
peak41	clodip_v3_18
peak42	clodip_v3_19
peak43	clodip_v3_19
peak44	clodip_v3_19
peak45	clodip_v3_19
peak46	clodip_v3_19
peak47	clodip_v3_19
peak48	NA
peak49	NA
peak50	NA
peak51	clodip_v3_20
peak52	clodip_v3_20
peak53	clodip_v3_20
peak54	clodip_v3_20
peak55	clodip_v3_20
peak56	clodip_v3_20
peak57	clodip_v3_20
peak58	NA
peak59	NA
peak60	clodip_v3_21
peak61	clodip_v3_21
peak62	NA
peak63	NA
peak64	NA
peak65	clodip_v3_22
peak66	NA
peak67	NA
peak68	NA
peak69	NA
peak70	NA
peak71	NA
peak72	NA
peak73	NA
peak74	NA
peak75	clodip_v3_23
peak76	clodip_v3_23
peak77	clodip_v3_23
peak78	clodip_v3_23
peak79	clodip_v3_23
peak80	NA
peak81	clodip_v3_25
peak82	clodip_v3_25
peak83	clodip_v3_25
peak84	clodip_v3_24
peak84	clodip_v3_25
peak85	clodip_v3_27
peak86	clodip_v3_27
peak87	clodip_v3_27
peak88	clodip_v3_27
peak89	NA
peak90	NA
peak91	clodip_v3_28
peak92	clodip_v3_28
peak92	clodip_v3_30
peak93	clodip_v3_30
peak94	clodip_v3_30
peak95	clodip_v3_31
peak96	clodip_v3_31
peak97	clodip_v3_31
peak98	clodip_v3_31
peak99	clodip_v3_31
peak100	clodip_v3_31
peak101	clodip_v3_31
peak102	clodip_v3_31
peak103	clodip_v3_31
peak104	clodip_v3_31
peak105	clodip_v3_31
peak106	clodip_v3_31
peak107	clodip_v3_32
peak108	clodip_v3_32
peak109	clodip_v3_33
peak110	clodip_v3_33
peak111	clodip_v3_33
peak112	clodip_v3_33
peak113	clodip_v3_35
peak114	clodip_v3_35
peak115	clodip_v3_37
peak116	clodip_v3_36
peak117	clodip_v3_36
peak118	clodip_v3_36
peak119	NA
peak120	NA
peak121	NA
peak122	NA
peak123	NA
peak124	NA
peak125	NA
peak126	NA
peak127	NA
peak128	NA
peak129	NA
peak130	NA
peak131	clodip_v3_38
peak132	clodip_v3_38
peak133	clodip_v3_38
peak134	clodip_v3_38
peak135	NA
peak136	NA
peak137	NA
peak138	NA
peak139	NA
peak140	NA
peak141	NA
peak142	NA
peak143	NA
peak144	NA
peak145	clodip_v3_39
peak146	clodip_v3_39
peak147	clodip_v3_39
peak148	clodip_v3_39
peak149	clodip_v3_39
peak150	clodip_v3_39
peak151	clodip_v3_39
peak152	clodip_v3_39
peak153	clodip_v3_39
peak154	clodip_v3_39
peak155	clodip_v3_39
peak156	clodip_v3_39
peak157	clodip_v3_39
peak158	clodip_v3_39
peak159	clodip_v3_39
peak160	clodip_v3_40
peak161	clodip_v3_41
peak162	clodip_v3_42
peak162	clodip_v3_41
peak163	clodip_v3_42
peak164	clodip_v3_42
peak165	clodip_v3_42
peak166	clodip_v3_42
peak167	clodip_v3_42
peak168	clodip_v3_42
peak169	clodip_v3_42
peak170	clodip_v3_42
peak171	clodip_v3_42
peak172	clodip_v3_42
peak173	NA
peak174	NA
peak175	NA
peak176	NA
peak177	NA
peak178	NA
peak179	clodip_v3_43
peak180	clodip_v3_43
peak181	clodip_v3_43
peak182	NA
peak183	NA
peak184	clodip_v3_44
peak185	clodip_v3_44
peak186	clodip_v3_44
peak187	clodip_v3_44
peak188	clodip_v3_45
peak189	clodip_v3_46
peak190	clodip_v3_48
peak190	clodip_v3_46
peak191	clodip_v3_47
peak192	clodip_v3_48
peak193	clodip_v3_48
peak194	clodip_v3_48
peak195	clodip_v3_48
peak196	clodip_v3_48
peak197	clodip_v3_50
peak197	clodip_v3_49
peak198	clodip_v3_51
peak199	clodip_v3_53
peak200	clodip_v3_53
peak201	clodip_v3_53
peak202	clodip_v3_53
peak202	clodip_v3_52
peak203	clodip_v3_53
peak204	clodip_v3_54
peak205	clodip_v3_55
peak206	clodip_v3_56
peak207	clodip_v3_56
peak208	clodip_v3_56
peak209	clodip_v3_56
peak210	clodip_v3_56
peak211	clodip_v3_56
peak212	clodip_v3_56
peak213	clodip_v3_56
peak214	clodip_v3_56
peak215	clodip_v3_57
peak216	clodip_v3_57
peak217	clodip_v3_57
peak218	clodip_v3_57
peak219	clodip_v3_57
peak220	clodip_v3_57
peak221	clodip_v3_57
peak222	clodip_v3_57
peak223	clodip_v3_58
peak224	clodip_v3_58
peak224	clodip_v3_57
peak225	clodip_v3_60
peak226	clodip_v3_62
peak227	clodip_v3_63
peak228	clodip_v3_64
peak228	clodip_v3_63
peak229	clodip_v3_64
peak229	clodip_v3_63
peak230	NA
peak231	NA
peak232	NA
peak233	NA
peak234	NA
peak235	NA
peak236	NA
peak237	NA
peak238	NA
peak239	NA
peak240	NA
peak241	NA
peak242	NA
peak243	NA
peak244	NA
peak245	NA
peak246	NA
peak247	clodip_v3_66
peak248	clodip_v3_66
peak249	clodip_v3_66
peak250	clodip_v3_66
peak251	clodip_v3_65
peak251	clodip_v3_66
peak252	clodip_v3_65
peak253	clodip_v3_68
peak254	clodip_v3_68
peak254	clodip_v3_67
peak255	clodip_v3_68
peak256	clodip_v3_68
peak257	clodip_v3_67
peak257	clodip_v3_69
peak258	clodip_v3_67
peak258	clodip_v3_69
peak259	clodip_v3_69
peak260	clodip_v3_69
peak261	clodip_v3_69
peak262	NA
peak263	clodip_v3_70
peak264	clodip_v3_72
peak265	clodip_v3_73
peak266	clodip_v3_73
peak267	clodip_v3_73
peak268	clodip_v3_71
peak269	clodip_v3_73
peak270	clodip_v3_73
peak271	NA
peak272	clodip_v3_74
peak273	clodip_v3_74
peak274	clodip_v3_74
peak275	clodip_v3_74
peak276	clodip_v3_74
peak277	NA
peak278	NA
peak279	NA
peak280	NA
peak281	NA
peak282	NA
peak283	NA
peak284	NA
peak285	NA
peak286	NA
peak287	NA
peak288	NA
peak289	NA
peak290	NA
peak291	clodip_v3_75
peak292	clodip_v3_75
peak293	clodip_v3_76
peak294	clodip_v3_76
peak295	clodip_v3_77
peak296	clodip_v3_77
peak297	clodip_v3_77
peak298	clodip_v3_77
peak299	clodip_v3_77
peak300	clodip_v3_77
peak301	clodip_v3_77
peak302	clodip_v3_77
peak303	NA
peak304	NA
peak305	NA
peak306	NA
peak307	NA
peak308	NA
peak309	NA
peak310	NA
peak311	NA
peak312	NA
peak313	NA
peak314	NA
peak315	NA
peak316	NA
peak317	NA
peak318	NA
peak319	NA
peak320	NA
peak321	NA
peak322	NA
peak323	clodip_v3_78
peak324	clodip_v3_78
peak325	clodip_v3_78
peak326	NA
peak327	NA
peak328	NA
peak329	NA
peak330	NA
peak331	NA
peak332	NA
peak333	NA
peak334	NA
peak335	NA
peak336	NA
peak337	NA
peak338	NA
peak339	NA
peak340	NA
peak341	NA
peak342	NA
peak343	NA
peak344	NA
peak345	NA
peak346	NA
peak347	NA
peak348	NA
peak349	NA
peak350	NA
peak351	NA
peak352	NA
peak353	NA
peak354	NA
peak355	NA
peak356	NA
peak357	NA
peak358	NA
peak359	NA
peak360	NA
peak361	NA
peak362	NA
peak363	NA
peak364	NA
peak365	NA
peak366	NA
peak367	NA
peak368	NA
peak369	NA
peak370	NA
peak371	NA
peak372	NA
peak373	NA
peak374	NA
peak375	NA
peak376	NA
peak377	NA
peak378	NA
peak379	NA
peak380	NA
peak381	NA
peak382	NA
peak383	NA
peak384	NA
peak385	NA
peak386	NA
peak387	NA
peak388	NA
peak389	NA
peak390	NA
peak391	NA
peak392	NA
peak393	NA
peak394	NA
peak395	NA
peak396	NA
peak397	NA
peak398	NA
peak399	NA
peak400	NA
peak401	NA
peak402	NA
peak403	NA
peak404	clodip_v3_79
peak405	clodip_v3_79
peak406	clodip_v3_79
peak407	clodip_v3_79
peak408	clodip_v3_79
peak409	NA
peak410	NA
peak411	NA
peak412	NA
peak413	NA
peak414	NA
peak415	NA
peak416	clodip_v3_80
peak417	clodip_v3_80
peak418	clodip_v3_80
peak419	clodip_v3_80
peak420	NA
peak421	NA
peak422	NA
peak423	NA
peak424	NA
peak425	NA
peak426	NA
peak427	NA
peak428	clodip_v3_81
peak429	clodip_v3_81
peak430	clodip_v3_82
peak431	clodip_v3_82
peak432	clodip_v3_82
peak433	clodip_v3_83
peak434	clodip_v3_83
peak435	clodip_v3_83
peak436	clodip_v3_84
peak437	clodip_v3_85
peak438	clodip_v3_85
peak439	clodip_v3_85
peak440	clodip_v3_85
peak441	clodip_v3_85
peak442	clodip_v3_87
peak443	clodip_v3_86
peak443	clodip_v3_87
peak444	clodip_v3_86
peak445	clodip_v3_87
peak446	clodip_v3_88
peak446	clodip_v3_87
peak447	clodip_v3_88
peak447	clodip_v3_89
peak448	clodip_v3_90
peak448	clodip_v3_91
peak449	clodip_v3_90
peak449	clodip_v3_91
peak450	clodip_v3_92
peak451	clodip_v3_93
peak452	clodip_v3_93
peak453	clodip_v3_93
peak454	NA
peak455	clodip_v3_94
peak456	clodip_v3_94
peak457	clodip_v3_94
peak458	clodip_v3_95
peak459	clodip_v3_96
peak460	clodip_v3_97
peak461	clodip_v3_97
peak462	clodip_v3_97
peak463	clodip_v3_97
peak464	clodip_v3_99
peak464	clodip_v3_98
peak465	clodip_v3_98
peak466	clodip_v3_98
peak467	clodip_v3_100
peak468	NA
peak469	NA
peak470	NA
peak471	NA
peak472	NA
peak473	NA
peak474	NA
peak475	NA
peak476	NA
peak477	NA
peak478	NA
peak479	NA
peak480	NA
peak481	NA
peak482	NA
peak483	clodip_v3_101
peak484	clodip_v3_101
peak485	clodip_v3_101
peak486	NA
peak487	NA
peak488	NA
peak489	NA
peak490	NA
peak491	NA
peak492	clodip_v3_103
peak493	clodip_v3_103
peak494	clodip_v3_103
peak495	clodip_v3_103
peak496	clodip_v3_103
peak497	clodip_v3_103
peak498	clodip_v3_103
peak499	clodip_v3_103
peak500	clodip_v3_103
peak501	clodip_v3_103
peak502	clodip_v3_103
peak503	clodip_v3_103
peak504	clodip_v3_103
peak505	clodip_v3_103
peak506	clodip_v3_103
peak507	clodip_v3_103
peak508	clodip_v3_103
peak509	NA
peak510	NA
peak511	NA
peak512	NA
peak513	NA
peak514	NA
peak515	NA
peak516	NA
peak517	clodip_v3_104
peak518	clodip_v3_104
peak519	NA
peak520	NA
peak521	NA
peak522	NA
peak523	clodip_v3_105
peak524	clodip_v3_105
peak525	clodip_v3_106
peak526	clodip_v3_106
peak527	clodip_v3_106
peak528	clodip_v3_106
peak529	clodip_v3_106
peak530	clodip_v3_106
peak531	NA
peak532	clodip_v3_106
peak533	clodip_v3_106
peak534	NA
peak535	NA
peak536	NA
peak537	NA
peak538	NA
peak539	NA
peak540	NA
peak541	NA
peak542	NA
peak543	NA
peak544	clodip_v3_107
peak545	clodip_v3_107
peak546	clodip_v3_107
peak547	NA
peak548	NA
peak549	NA
peak550	NA
peak551	NA
peak552	clodip_v3_108
peak553	clodip_v3_109
peak554	clodip_v3_111
peak555	clodip_v3_112
peak556	clodip_v3_112
peak557	clodip_v3_113
peak558	clodip_v3_113
peak559	clodip_v3_113
peak560	clodip_v3_113
peak561	clodip_v3_113
peak562	clodip_v3_114
peak563	clodip_v3_116
peak563	clodip_v3_115
peak564	clodip_v3_116
peak565	clodip_v3_117
peak566	clodip_v3_117
peak567	clodip_v3_119
peak568	clodip_v3_119
peak569	clodip_v3_119
peak570	clodip_v3_121
peak571	clodip_v3_121
peak572	clodip_v3_120
peak572	clodip_v3_121
peak573	clodip_v3_122
peak574	clodip_v3_123
peak575	clodip_v3_125
peak575	clodip_v3_124
peak576	clodip_v3_124
peak577	clodip_v3_127
peak578	clodip_v3_128
peak579	clodip_v3_128
peak580	clodip_v3_128
peak581	clodip_v3_128
peak582	clodip_v3_128
peak583	clodip_v3_128
peak584	NA
peak585	clodip_v3_129
peak586	clodip_v3_129
peak587	clodip_v3_130
peak588	clodip_v3_131
peak589	clodip_v3_131
peak590	clodip_v3_131
peak591	clodip_v3_133
peak592	clodip_v3_134
peak593	clodip_v3_136
peak593	clodip_v3_135
peak594	clodip_v3_136
peak594	clodip_v3_135
peak595	clodip_v3_135
peak595	clodip_v3_137
peak596	clodip_v3_137
peak597	NA
peak598	NA
peak599	clodip_v3_138
peak600	clodip_v3_138
peak601	clodip_v3_138
peak602	clodip_v3_138
peak603	NA
peak604	NA
peak605	NA
peak606	NA
peak607	NA
peak608	NA
peak609	NA
peak610	NA
peak611	NA
peak612	NA
peak613	NA
peak614	NA
peak615	NA
peak616	NA
peak617	NA
peak618	NA
peak619	NA
peak620	NA
peak621	NA
peak622	NA
peak623	clodip_v3_139
peak624	clodip_v3_140
peak624	clodip_v3_139
peak625	clodip_v3_140
peak625	clodip_v3_139
peak626	clodip_v3_140
peak627	clodip_v3_140
peak628	clodip_v3_140
peak629	clodip_v3_140
peak630	clodip_v3_140
peak631	clodip_v3_140
peak632	clodip_v3_140
peak633	clodip_v3_140
peak634	clodip_v3_142
peak635	clodip_v3_141
peak636	clodip_v3_142
peak637	NA
peak638	NA
peak639	NA
peak640	NA
peak641	NA
peak642	clodip_v3_143
peak643	NA
peak644	NA
peak645	NA
peak646	NA
peak647	NA
peak648	NA
peak649	NA
peak650	NA
peak651	NA
peak652	NA
peak653	NA
peak654	NA
peak655	NA
peak656	NA
peak657	NA
peak658	NA
peak659	NA
peak660	NA
peak661	NA
peak662	NA
peak663	NA
peak664	NA
peak665	NA
peak666	NA
peak667	NA
peak668	NA
peak669	NA
peak670	NA
peak671	NA
peak672	clodip_v3_144
peak673	clodip_v3_144
peak674	clodip_v3_144
peak675	clodip_v3_144
peak676	clodip_v3_144
peak677	clodip_v3_144
peak678	clodip_v3_144
peak679	clodip_v3_144
peak680	clodip_v3_144
peak681	clodip_v3_144
peak682	NA
peak683	NA
peak684	NA
peak685	NA
peak686	NA
peak687	NA
peak688	NA
peak689	NA
peak690	NA
peak691	NA
peak692	NA
peak693	NA
peak694	NA
peak695	NA
peak696	NA
peak697	NA
peak698	NA
peak699	NA
peak700	NA
peak701	clodip_v3_145
peak702	clodip_v3_145
peak703	clodip_v3_145
peak704	clodip_v3_145
peak705	clodip_v3_145
peak706	clodip_v3_146
peak707	clodip_v3_147
peak708	clodip_v3_147
peak709	NA
peak710	clodip_v3_152
peak711	clodip_v3_155
peak712	clodip_v3_155
peak713	clodip_v3_155
peak714	clodip_v3_155
peak715	clodip_v3_155
peak716	clodip_v3_156
peak717	clodip_v3_156
peak718	clodip_v3_156
peak719	clodip_v3_156
peak720	clodip_v3_156
peak721	clodip_v3_156
peak722	clodip_v3_156
peak723	clodip_v3_156
peak724	clodip_v3_156
peak725	clodip_v3_156
peak726	clodip_v3_156
peak727	clodip_v3_156
peak728	clodip_v3_156
peak729	NA
peak730	NA
peak731	NA
peak732	NA
peak733	NA
peak734	NA
peak735	NA
peak736	NA
peak737	NA
peak738	NA
peak739	NA
peak740	NA
peak741	NA
peak742	NA
peak743	NA
peak744	NA
peak745	NA
peak746	NA
peak747	NA
peak748	NA
peak749	NA
peak750	NA
peak751	NA
peak752	NA
peak753	NA
peak754	NA
peak755	NA
peak756	NA
peak757	NA
peak758	NA
peak759	NA
peak760	NA
peak761	NA
peak762	NA
peak763	NA
peak764	NA
peak765	NA
peak766	NA
peak767	NA
peak768	NA
peak769	NA
peak770	NA
peak771	NA
peak772	NA
peak773	NA
peak774	NA
peak775	NA
peak776	NA
peak777	NA
peak778	NA
peak779	NA
peak780	NA
peak781	NA
peak782	NA
peak783	NA
peak784	NA
peak785	NA
peak786	NA
peak787	NA
peak788	NA
peak789	NA
peak790	NA
peak791	NA
peak792	NA
peak793	NA
peak794	NA
peak795	NA
peak796	NA
peak797	NA
peak798	NA
peak799	NA
peak800	NA
peak801	NA
peak802	NA
peak803	NA
peak804	NA
peak805	NA
peak806	NA
peak807	NA
peak808	NA
peak809	NA
peak810	NA
peak811	NA
peak812	NA
peak813	NA
peak814	NA
peak815	NA
peak816	NA
peak817	NA
peak818	NA
peak819	NA
peak820	NA
peak821	NA
peak822	NA
peak823	NA
peak824	NA
peak825	NA
peak826	NA
peak827	NA
peak828	NA
peak829	NA
peak830	NA
peak831	NA
peak832	NA
peak833	NA
peak834	NA
peak835	NA
peak836	NA
peak837	NA
peak838	NA
peak839	NA
peak840	NA
peak841	NA
peak842	NA
peak843	NA
peak844	NA
peak845	NA
peak846	NA
peak847	NA
peak848	NA
peak849	NA
peak850	NA
peak851	NA
peak852	NA
peak853	NA
peak854	NA
peak855	NA
peak856	NA
peak857	NA
peak858	NA
peak859	NA
peak860	NA
peak861	NA
peak862	NA
peak863	NA
peak864	clodip_v3_157
peak865	clodip_v3_157
peak866	clodip_v3_157
peak867	clodip_v3_157
peak868	NA
peak869	NA
peak870	NA
peak871	NA
peak872	NA
peak873	NA
peak874	NA
peak875	NA
peak876	NA
peak877	NA
peak878	NA
peak879	NA
peak880	NA
peak881	NA
peak882	NA
peak883	NA
peak884	NA
peak885	NA
peak886	NA
peak887	NA
peak888	NA
peak889	NA
peak890	NA
peak891	NA
peak892	NA
peak893	NA
peak894	clodip_v3_158
peak895	clodip_v3_159
peak895	clodip_v3_158
peak896	clodip_v3_159
peak896	clodip_v3_158
peak897	clodip_v3_160
peak897	clodip_v3_162
peak898	clodip_v3_161
peak898	clodip_v3_162
peak899	clodip_v3_161
peak900	clodip_v3_160
peak900	clodip_v3_161
peak901	clodip_v3_163
peak902	clodip_v3_163
peak903	clodip_v3_163
peak904	clodip_v3_163
peak905	clodip_v3_164
peak906	clodip_v3_164
peak907	clodip_v3_166
peak907	clodip_v3_164
peak908	clodip_v3_166
peak909	clodip_v3_166
peak910	clodip_v3_165
peak911	clodip_v3_167
peak912	clodip_v3_168
peak912	clodip_v3_167
peak913	clodip_v3_169
peak914	clodip_v3_170
peak915	clodip_v3_170
peak916	clodip_v3_170
peak917	clodip_v3_170
peak918	clodip_v3_170
peak919	clodip_v3_170
peak920	clodip_v3_170
peak921	clodip_v3_171
peak921	clodip_v3_172
peak922	clodip_v3_171
peak923	clodip_v3_171
peak924	clodip_v3_173
peak925	NA
peak926	clodip_v3_173
peak927	clodip_v3_173
peak928	NA
peak929	NA
peak930	clodip_v3_174
peak931	clodip_v3_174
peak932	clodip_v3_174
peak933	clodip_v3_174
peak934	clodip_v3_174
peak935	clodip_v3_174
peak936	clodip_v3_174
peak937	clodip_v3_174
peak938	clodip_v3_174
peak939	clodip_v3_174
peak940	clodip_v3_174
peak941	clodip_v3_174
peak942	clodip_v3_174
peak943	clodip_v3_174
peak944	NA
peak945	clodip_v3_175
peak946	clodip_v3_175
peak947	clodip_v3_177
peak948	clodip_v3_178
peak949	clodip_v3_178
peak950	clodip_v3_178
peak951	clodip_v3_178
peak952	clodip_v3_179
peak953	clodip_v3_179
peak954	clodip_v3_180
peak955	clodip_v3_183
peak956	clodip_v3_182
peak957	clodip_v3_183
peak957	clodip_v3_182
peak958	clodip_v3_184
peak959	clodip_v3_185
peak960	clodip_v3_185
peak961	clodip_v3_186
peak962	clodip_v3_187
peak963	clodip_v3_188
peak964	clodip_v3_188
peak965	clodip_v3_188
peak966	NA
peak967	clodip_v3_189
peak968	NA
peak969	NA
peak970	clodip_v3_190
peak971	clodip_v3_190
peak972	clodip_v3_190
peak973	clodip_v3_190
peak974	clodip_v3_190
peak975	clodip_v3_191
peak976	clodip_v3_191
peak977	clodip_v3_191
peak978	clodip_v3_191
peak979	clodip_v3_192
peak980	clodip_v3_192
peak980	clodip_v3_194
peak981	clodip_v3_193
peak981	clodip_v3_194
peak982	clodip_v3_196
peak983	clodip_v3_198
peak983	clodip_v3_193
peak984	clodip_v3_198
peak985	clodip_v3_198
peak986	clodip_v3_197
peak987	clodip_v3_197
peak988	clodip_v3_197
peak989	clodip_v3_199
peak989	clodip_v3_197
peak990	clodip_v3_199
peak991	clodip_v3_199
peak992	clodip_v3_199
peak993	clodip_v3_201
peak993	clodip_v3_200
peak994	clodip_v3_200
peak995	clodip_v3_200
peak996	NA
peak997	NA
peak998	clodip_v3_202
peak999	clodip_v3_202
peak1000	clodip_v3_203
peak1001	clodip_v3_203
peak1002	clodip_v3_202
peak1003	clodip_v3_202
peak1004	clodip_v3_202
peak1005	clodip_v3_203
peak1006	clodip_v3_203
peak1007	clodip_v3_203
peak1008	clodip_v3_203
peak1009	clodip_v3_203
peak1010	clodip_v3_203
peak1011	clodip_v3_203
peak1012	clodip_v3_203
peak1013	clodip_v3_203
peak1014	clodip_v3_203
peak1015	clodip_v3_203
peak1016	clodip_v3_203
peak1017	clodip_v3_203
peak1018	clodip_v3_203
peak1019	clodip_v3_203
peak1020	NA
peak1021	clodip_v3_204
peak1021	clodip_v3_205
peak1022	clodip_v3_206
peak1023	clodip_v3_206
peak1024	clodip_v3_206
peak1025	NA
peak1026	NA
peak1027	NA
peak1028	NA
peak1029	clodip_v3_207
peak1030	clodip_v3_207
peak1031	clodip_v3_207
peak1032	clodip_v3_207
peak1033	clodip_v3_207
peak1034	clodip_v3_207
peak1034	clodip_v3_209
peak1035	clodip_v3_209
peak1036	clodip_v3_209
peak1037	clodip_v3_210
peak1038	NA
peak1039	clodip_v3_211
peak1040	clodip_v3_211
peak1041	clodip_v3_211
peak1042	clodip_v3_212
peak1043	clodip_v3_213
peak1044	clodip_v3_214
peak1045	clodip_v3_214
peak1046	clodip_v3_215
peak1047	NA
peak1048	NA
peak1049	clodip_v3_216
peak1050	clodip_v3_216
peak1051	clodip_v3_217
peak1052	clodip_v3_218
peak1053	clodip_v3_218
peak1054	clodip_v3_218
peak1055	clodip_v3_217
peak1056	clodip_v3_217
peak1057	clodip_v3_217
peak1058	clodip_v3_220
peak1059	clodip_v3_220
peak1060	clodip_v3_220
peak1061	clodip_v3_221
peak1062	clodip_v3_223
peak1062	clodip_v3_222
peak1063	clodip_v3_223
peak1063	clodip_v3_222
peak1064	clodip_v3_224
peak1065	clodip_v3_224
peak1066	clodip_v3_224
peak1067	clodip_v3_224
peak1068	clodip_v3_224
peak1069	clodip_v3_224
peak1070	clodip_v3_225
peak1071	clodip_v3_225
peak1072	clodip_v3_225
peak1073	clodip_v3_227
peak1074	clodip_v3_228
peak1074	clodip_v3_229
peak1075	clodip_v3_228
peak1076	clodip_v3_230
peak1077	clodip_v3_231
peak1078	clodip_v3_232
peak1079	clodip_v3_231
peak1079	clodip_v3_232
peak1080	clodip_v3_233
peak1081	clodip_v3_233
peak1082	clodip_v3_233
peak1083	clodip_v3_233
peak1084	clodip_v3_233
peak1085	clodip_v3_233
peak1086	clodip_v3_233
peak1087	clodip_v3_233
peak1088	clodip_v3_233
peak1089	NA
peak1090	NA
peak1091	NA
peak1092	NA
peak1093	NA
peak1094	clodip_v3_235
peak1095	clodip_v3_235
peak1096	clodip_v3_236
peak1097	clodip_v3_236
peak1098	clodip_v3_237
peak1099	clodip_v3_237
peak1100	clodip_v3_237
peak1101	clodip_v3_239
peak1102	clodip_v3_239
peak1103	clodip_v3_239
peak1103	clodip_v3_238
peak1104	clodip_v3_239
peak1104	clodip_v3_238
peak1105	clodip_v3_238
peak1106	clodip_v3_238
peak1107	clodip_v3_239
peak1108	clodip_v3_239
peak1109	clodip_v3_239
peak1110	clodip_v3_239
peak1111	clodip_v3_242
peak1112	clodip_v3_241
peak1112	clodip_v3_242
peak1113	clodip_v3_243
peak1114	clodip_v3_245
peak1115	clodip_v3_247
peak1115	clodip_v3_245
peak1116	clodip_v3_246
peak1117	clodip_v3_247
peak1118	clodip_v3_245
peak1118	clodip_v3_246
peak1119	clodip_v3_248
peak1120	clodip_v3_249
peak1121	clodip_v3_250
peak1122	clodip_v3_250
peak1123	clodip_v3_252
peak1124	clodip_v3_252
peak1125	clodip_v3_253
peak1126	clodip_v3_253
peak1127	clodip_v3_254
peak1128	clodip_v3_254
peak1129	clodip_v3_256
peak1130	clodip_v3_255
peak1131	clodip_v3_255
peak1132	clodip_v3_258
peak1132	clodip_v3_257
peak1133	clodip_v3_258
peak1133	clodip_v3_257
peak1134	clodip_v3_259
peak1135	clodip_v3_259
peak1136	clodip_v3_257
peak1137	clodip_v3_257
peak1138	clodip_v3_257
peak1139	NA
peak1140	NA
peak1141	NA
peak1142	NA
peak1143	NA
peak1144	NA
peak1145	NA
peak1146	clodip_v3_260
peak1147	clodip_v3_260
peak1148	clodip_v3_260
peak1149	clodip_v3_260
peak1150	NA
peak1151	clodip_v3_260
peak1152	clodip_v3_260
peak1153	clodip_v3_260
peak1154	clodip_v3_261
peak1155	clodip_v3_261
peak1156	clodip_v3_261
peak1157	clodip_v3_261
peak1158	clodip_v3_262
peak1159	clodip_v3_262
peak1160	clodip_v3_262
peak1161	clodip_v3_262
peak1162	clodip_v3_262
peak1163	clodip_v3_262
peak1164	clodip_v3_262
peak1165	clodip_v3_262
peak1166	clodip_v3_262
peak1167	clodip_v3_262
peak1168	clodip_v3_264
peak1169	clodip_v3_264
peak1170	clodip_v3_264
peak1171	clodip_v3_264
peak1172	clodip_v3_263
peak1172	clodip_v3_266
peak1173	clodip_v3_265
peak1173	clodip_v3_266
peak1174	clodip_v3_268
peak1174	clodip_v3_267
peak1175	clodip_v3_269
peak1176	clodip_v3_270
peak1176	clodip_v3_272
peak1177	clodip_v3_273
peak1178	clodip_v3_273
peak1179	clodip_v3_273
peak1180	clodip_v3_273
peak1181	clodip_v3_274
peak1182	clodip_v3_274
peak1182	clodip_v3_275
peak1183	clodip_v3_275
peak1184	clodip_v3_276
peak1185	clodip_v3_276
peak1186	clodip_v3_277
peak1187	clodip_v3_277
peak1188	clodip_v3_279
peak1189	clodip_v3_279
peak1190	clodip_v3_280
peak1191	clodip_v3_280
peak1192	NA
peak1193	NA
peak1194	NA
peak1195	clodip_v3_281
peak1196	clodip_v3_281
peak1196	clodip_v3_284
peak1197	clodip_v3_282
peak1198	clodip_v3_284
peak1199	clodip_v3_284
peak1200	clodip_v3_283
peak1200	clodip_v3_284
peak1201	clodip_v3_285
peak1202	clodip_v3_283
peak1202	clodip_v3_282
peak1203	clodip_v3_283
peak1204	clodip_v3_286
peak1205	clodip_v3_286
peak1206	clodip_v3_286
peak1207	clodip_v3_287
peak1208	clodip_v3_287
peak1209	NA
peak1210	NA
peak1211	NA
peak1212	NA
peak1213	NA
peak1214	NA
peak1215	NA
peak1216	NA
peak1217	NA
peak1218	NA
peak1219	NA
peak1220	NA
peak1221	clodip_v3_288
peak1222	clodip_v3_288
peak1223	clodip_v3_288
peak1224	clodip_v3_288
peak1225	clodip_v3_288
peak1226	clodip_v3_288
peak1227	clodip_v3_288
peak1228	clodip_v3_288
peak1229	NA
peak1230	NA
peak1231	NA
peak1232	clodip_v3_289
peak1233	clodip_v3_289
peak1234	clodip_v3_289
peak1235	clodip_v3_290
peak1236	clodip_v3_291
peak1237	clodip_v3_291
peak1238	clodip_v3_291
peak1239	clodip_v3_292
peak1240	clodip_v3_293
peak1241	clodip_v3_293
peak1242	clodip_v3_294
peak1243	clodip_v3_294
peak1244	clodip_v3_295
peak1245	clodip_v3_295
peak1246	clodip_v3_295
peak1247	clodip_v3_295
peak1248	clodip_v3_297
peak1249	clodip_v3_297
peak1249	clodip_v3_296
peak1250	clodip_v3_298
peak1250	clodip_v3_296
peak1251	clodip_v3_299
peak1252	clodip_v3_301
peak1252	clodip_v3_300
peak1253	clodip_v3_302
peak1254	clodip_v3_303
peak1254	clodip_v3_304
peak1255	clodip_v3_303
peak1255	clodip_v3_304
peak1256	clodip_v3_306
peak1257	clodip_v3_305
peak1257	clodip_v3_306
peak1258	clodip_v3_308
peak1259	clodip_v3_308
peak1260	clodip_v3_308
peak1261	clodip_v3_308
peak1262	clodip_v3_310
peak1263	clodip_v3_310
peak1264	clodip_v3_310
peak1265	clodip_v3_311
peak1266	clodip_v3_311
peak1267	clodip_v3_313
peak1268	clodip_v3_312
peak1268	clodip_v3_315
peak1269	clodip_v3_312
peak1269	clodip_v3_315
peak1270	clodip_v3_314
peak1270	clodip_v3_315
peak1271	clodip_v3_316
peak1272	clodip_v3_316
peak1273	clodip_v3_316
peak1274	clodip_v3_316
peak1275	NA
peak1276	NA
peak1277	NA
peak1278	NA
peak1279	NA
peak1280	clodip_v3_317
peak1281	clodip_v3_317
peak1282	clodip_v3_317
peak1283	clodip_v3_317
peak1284	clodip_v3_317
peak1285	clodip_v3_317
peak1286	clodip_v3_317
peak1287	clodip_v3_317
peak1288	clodip_v3_317
peak1289	clodip_v3_317
peak1290	clodip_v3_317
peak1291	clodip_v3_317
peak1292	clodip_v3_317
peak1293	NA
peak1294	NA
peak1295	clodip_v3_318
peak1296	NA
peak1297	NA
peak1298	clodip_v3_319
peak1299	clodip_v3_319
peak1300	clodip_v3_321
peak1301	NA
peak1302	clodip_v3_323
peak1303	clodip_v3_323
peak1304	clodip_v3_323
peak1305	clodip_v3_323
peak1306	clodip_v3_323
peak1307	NA
peak1308	clodip_v3_325
peak1309	clodip_v3_327
peak1309	clodip_v3_326
peak1310	clodip_v3_327
peak1310	clodip_v3_326
peak1311	clodip_v3_328
peak1311	clodip_v3_329
peak1312	clodip_v3_328
peak1313	clodip_v3_328
peak1314	clodip_v3_331
peak1314	clodip_v3_330
peak1315	clodip_v3_330
peak1316	clodip_v3_330
peak1317	clodip_v3_330
peak1318	clodip_v3_330
peak1319	clodip_v3_330
peak1320	NA
peak1321	NA
peak1322	NA
peak1323	NA
peak1324	NA
peak1325	NA
peak1326	clodip_v3_332
peak1327	clodip_v3_332
peak1328	clodip_v3_332
peak1329	clodip_v3_332
peak1330	clodip_v3_332
peak1331	clodip_v3_332
peak1332	clodip_v3_332
peak1333	clodip_v3_332
peak1334	NA
peak1335	NA
peak1336	clodip_v3_333
peak1337	clodip_v3_333
peak1338	clodip_v3_333
peak1339	clodip_v3_333
peak1340	clodip_v3_334
peak1341	clodip_v3_334
peak1342	clodip_v3_337
peak1342	clodip_v3_336
peak1343	clodip_v3_338
peak1343	clodip_v3_337
peak1344	clodip_v3_337
peak1345	NA
peak1346	clodip_v3_339
peak1347	clodip_v3_339
peak1348	clodip_v3_339
peak1349	clodip_v3_340
peak1350	clodip_v3_340
peak1351	clodip_v3_340
peak1352	NA
peak1353	clodip_v3_340
peak1354	NA
peak1355	clodip_v3_341
peak1356	clodip_v3_341
peak1357	clodip_v3_341
peak1358	clodip_v3_341
peak1359	clodip_v3_341
peak1360	clodip_v3_341
peak1361	clodip_v3_341
peak1362	clodip_v3_341
peak1363	NA
peak1364	clodip_v3_343
peak1365	clodip_v3_343
peak1365	clodip_v3_342
peak1366	clodip_v3_343
peak1366	clodip_v3_342
peak1367	clodip_v3_344
peak1368	clodip_v3_344
peak1369	clodip_v3_344
peak1370	clodip_v3_345
peak1370	clodip_v3_346
peak1371	clodip_v3_345
peak1371	clodip_v3_346
peak1372	clodip_v3_348
peak1373	clodip_v3_348
peak1374	clodip_v3_348
peak1375	NA
peak1376	clodip_v3_349
peak1377	clodip_v3_349
peak1378	clodip_v3_349
peak1379	clodip_v3_351
peak1380	clodip_v3_351
peak1381	clodip_v3_351
peak1382	clodip_v3_351
peak1383	clodip_v3_352
peak1384	clodip_v3_352
peak1385	clodip_v3_352
peak1386	clodip_v3_352
peak1387	clodip_v3_352
peak1388	clodip_v3_352
peak1389	clodip_v3_352
peak1390	clodip_v3_354
peak1390	clodip_v3_353
peak1391	clodip_v3_354
peak1391	clodip_v3_353
peak1392	clodip_v3_354
peak1392	clodip_v3_353
peak1393	clodip_v3_354
peak1393	clodip_v3_353
peak1394	clodip_v3_355
peak1395	clodip_v3_355
peak1396	clodip_v3_355
peak1397	clodip_v3_355
peak1398	clodip_v3_355
peak1399	clodip_v3_355
peak1400	clodip_v3_355
peak1401	clodip_v3_355
peak1402	clodip_v3_355
peak1403	clodip_v3_355
peak1404	clodip_v3_355
peak1405	clodip_v3_355
peak1406	clodip_v3_355
peak1407	clodip_v3_355
peak1408	clodip_v3_355
peak1409	clodip_v3_355
peak1410	clodip_v3_355
peak1411	clodip_v3_355
peak1412	clodip_v3_355
peak1413	clodip_v3_355
peak1414	clodip_v3_355
peak1415	clodip_v3_355
peak1416	clodip_v3_355
peak1417	NA
peak1418	NA
peak1419	NA
peak1420	NA
peak1421	NA
peak1422	NA
peak1423	NA
peak1424	NA
peak1425	NA
peak1426	NA
peak1427	NA
peak1428	NA
peak1429	NA
peak1430	NA
peak1431	NA
peak1432	NA
peak1433	NA
peak1434	NA
peak1435	NA
peak1436	clodip_v3_357
peak1436	clodip_v3_356
peak1437	NA
peak1438	NA
peak1439	NA
peak1440	clodip_v3_358
peak1441	NA
peak1442	NA
peak1443	NA
peak1444	clodip_v3_361
peak1445	clodip_v3_361
peak1445	clodip_v3_360
peak1446	NA
peak1447	NA
peak1448	NA
peak1449	clodip_v3_362
peak1450	clodip_v3_362
peak1451	clodip_v3_362
peak1452	clodip_v3_362
peak1453	clodip_v3_363
peak1454	clodip_v3_363
peak1455	clodip_v3_363
peak1456	clodip_v3_363
peak1457	clodip_v3_363
peak1458	NA
peak1459	NA
peak1460	NA
peak1461	NA
peak1462	NA
peak1463	clodip_v3_364
peak1464	clodip_v3_364
peak1465	clodip_v3_365
peak1466	clodip_v3_365
peak1467	clodip_v3_365
peak1468	clodip_v3_365
peak1469	clodip_v3_365
peak1470	clodip_v3_365
peak1471	clodip_v3_365
peak1472	clodip_v3_365
peak1473	clodip_v3_365
peak1474	clodip_v3_365
peak1475	clodip_v3_365
peak1476	clodip_v3_365
peak1477	clodip_v3_365
peak1478	clodip_v3_366
peak1479	clodip_v3_367
peak1480	clodip_v3_367
peak1480	clodip_v3_366
peak1481	clodip_v3_366
peak1482	clodip_v3_367
peak1483	clodip_v3_366
peak1484	clodip_v3_366
peak1485	clodip_v3_366
peak1486	clodip_v3_367
peak1487	clodip_v3_367
peak1488	clodip_v3_367
peak1489	clodip_v3_367
peak1490	clodip_v3_367
peak1491	clodip_v3_367
peak1492	clodip_v3_367
peak1493	clodip_v3_368
peak1494	clodip_v3_368
peak1495	NA
peak1496	NA
peak1497	NA
peak1498	NA
peak1499	NA
peak1500	NA
peak1501	NA
peak1502	NA
peak1503	NA
peak1504	NA
peak1505	NA
peak1506	NA
peak1507	NA
peak1508	NA
peak1509	NA
peak1510	NA
peak1511	NA
peak1512	NA
peak1513	NA
peak1514	clodip_v3_369
peak1515	clodip_v3_369
peak1516	clodip_v3_369
peak1517	clodip_v3_369
peak1518	NA
peak1519	NA
peak1520	clodip_v3_370
peak1521	clodip_v3_370
peak1522	NA
peak1523	NA
peak1524	NA
peak1525	NA
peak1526	NA
peak1527	clodip_v3_371
peak1528	NA
peak1529	NA
peak1530	NA
peak1531	NA
peak1532	NA
peak1533	NA
peak1534	NA
peak1535	NA
peak1536	NA
peak1537	NA
peak1538	NA
peak1539	NA
peak1540	NA
peak1541	NA
peak1542	NA
peak1543	NA
peak1544	NA
peak1545	NA
peak1546	NA
peak1547	NA
peak1548	NA
peak1549	NA
peak1550	NA
peak1551	NA
peak1552	NA
peak1553	NA
peak1554	NA
peak1555	NA
peak1556	NA
peak1557	NA
peak1558	NA
peak1559	NA
peak1560	NA
peak1561	NA
peak1562	NA
peak1563	NA
peak1564	NA
peak1565	NA
peak1566	NA
peak1567	NA
peak1568	NA
peak1569	NA
peak1570	NA
peak1571	NA
peak1572	NA
peak1573	clodip_v3_372
peak1574	clodip_v3_372
peak1575	clodip_v3_372
peak1576	clodip_v3_372
peak1577	clodip_v3_372
peak1578	clodip_v3_372
peak1579	clodip_v3_372
peak1580	clodip_v3_372
peak1581	clodip_v3_372
peak1582	clodip_v3_372
peak1583	clodip_v3_372
peak1584	clodip_v3_372
peak1585	clodip_v3_372
peak1586	clodip_v3_372
peak1587	clodip_v3_372
peak1588	clodip_v3_373
peak1589	clodip_v3_373
peak1590	clodip_v3_374
peak1591	clodip_v3_374
peak1592	clodip_v3_375
peak1593	clodip_v3_375
peak1594	clodip_v3_375
peak1595	clodip_v3_375
peak1596	clodip_v3_375
peak1597	clodip_v3_375
peak1598	clodip_v3_375
peak1599	clodip_v3_375
peak1600	clodip_v3_375
peak1601	clodip_v3_375
peak1601	clodip_v3_377
peak1602	clodip_v3_377
peak1602	clodip_v3_376
peak1603	clodip_v3_376
peak1604	NA
peak1605	NA
peak1606	NA
peak1607	NA
peak1608	NA
peak1609	NA
peak1610	NA
peak1611	NA
peak1612	NA
peak1613	NA
peak1614	NA
peak1615	NA
peak1616	NA
peak1617	NA
peak1618	NA
peak1619	NA
peak1620	NA
peak1621	NA
peak1622	NA
peak1623	NA
peak1624	NA
peak1625	NA
peak1626	NA
peak1627	NA
peak1628	NA
peak1629	NA
peak1630	NA
peak1631	NA
peak1632	clodip_v3_378
peak1633	clodip_v3_378
peak1634	clodip_v3_378
peak1635	NA
peak1636	NA
peak1637	NA
peak1638	NA
peak1639	NA
peak1640	NA
peak1641	NA
peak1642	NA
peak1643	NA
peak1644	NA
peak1645	NA
peak1646	NA
peak1647	NA
peak1648	NA
peak1649	NA
peak1650	NA
peak1651	clodip_v3_379
peak1652	NA
peak1653	clodip_v3_379
peak1654	clodip_v3_379
peak1655	clodip_v3_379
peak1656	clodip_v3_379
peak1657	clodip_v3_379
peak1658	clodip_v3_379
peak1659	clodip_v3_381
peak1660	clodip_v3_381
peak1660	clodip_v3_380
peak1661	clodip_v3_380
peak1662	NA
peak1663	NA
peak1664	NA
peak1665	NA
peak1666	NA
peak1667	NA
peak1668	NA
peak1669	NA
peak1670	NA
peak1671	clodip_v3_382
peak1672	clodip_v3_382
peak1673	clodip_v3_382
peak1674	NA
peak1675	NA
peak1676	NA
peak1677	NA
peak1678	NA
peak1679	NA
peak1680	NA
peak1681	clodip_v3_383
peak1682	clodip_v3_383
peak1683	clodip_v3_383
peak1684	clodip_v3_383
peak1685	clodip_v3_383
peak1686	clodip_v3_383
peak1687	clodip_v3_383
peak1688	clodip_v3_383
peak1689	clodip_v3_383
peak1690	clodip_v3_384
peak1691	clodip_v3_384
peak1692	clodip_v3_385
peak1693	clodip_v3_386
peak1694	clodip_v3_386
peak1695	clodip_v3_386
peak1696	clodip_v3_386
peak1697	clodip_v3_386
peak1698	clodip_v3_386
peak1699	clodip_v3_386
peak1700	clodip_v3_386
peak1701	clodip_v3_387
peak1702	clodip_v3_388
peak1703	clodip_v3_388
peak1703	clodip_v3_387
peak1704	clodip_v3_388
peak1705	clodip_v3_389
peak1705	clodip_v3_390
peak1706	clodip_v3_389
peak1706	clodip_v3_390
peak1707	clodip_v3_391
peak1707	clodip_v3_392
peak1708	clodip_v3_391
peak1708	clodip_v3_392
peak1709	clodip_v3_393
peak1710	clodip_v3_393
peak1711	clodip_v3_393
peak1712	clodip_v3_393
peak1713	NA
peak1714	clodip_v3_394
peak1714	clodip_v3_393
peak1715	clodip_v3_394
peak1716	clodip_v3_394
peak1717	clodip_v3_394
peak1718	clodip_v3_396
peak1719	clodip_v3_397
peak1720	clodip_v3_400
peak1721	clodip_v3_400
peak1722	clodip_v3_400
peak1723	clodip_v3_400
peak1724	clodip_v3_401
peak1725	clodip_v3_402
peak1726	clodip_v3_402
peak1727	clodip_v3_402
peak1728	clodip_v3_402
peak1729	clodip_v3_402
peak1730	clodip_v3_402
peak1731	clodip_v3_402
peak1732	clodip_v3_403
peak1733	clodip_v3_404
peak1734	clodip_v3_404
peak1735	clodip_v3_405
peak1736	clodip_v3_405
peak1737	NA
peak1738	NA
peak1739	NA
peak1740	NA
peak1741	NA
peak1742	NA
peak1743	NA
peak1744	NA
peak1745	NA
peak1746	clodip_v3_406
peak1747	clodip_v3_406
peak1748	clodip_v3_406
peak1749	clodip_v3_408
peak1749	clodip_v3_407
peak1750	NA
peak1751	NA
peak1752	NA
peak1753	NA
peak1754	NA
peak1755	NA
peak1756	NA
peak1757	NA
peak1758	NA
peak1759	NA
peak1760	NA
peak1761	NA
peak1762	NA
peak1763	NA
peak1764	NA
peak1765	NA
peak1766	NA
peak1767	NA
peak1768	NA
peak1769	clodip_v3_409
peak1770	clodip_v3_410
peak1771	clodip_v3_410
peak1772	clodip_v3_410
peak1773	NA
peak1774	NA
peak1775	NA
peak1776	NA
peak1777	clodip_v3_411
peak1778	clodip_v3_411
peak1779	clodip_v3_411
peak1780	clodip_v3_411
peak1781	clodip_v3_412
peak1782	clodip_v3_413
peak1783	clodip_v3_413
peak1784	clodip_v3_413
peak1785	clodip_v3_414
peak1786	clodip_v3_415
peak1787	clodip_v3_415
peak1787	clodip_v3_416
peak1788	clodip_v3_416
peak1789	clodip_v3_416
peak1790	clodip_v3_418
peak1790	clodip_v3_417
peak1791	clodip_v3_419
peak1792	clodip_v3_419
peak1793	clodip_v3_421
peak1793	clodip_v3_420
peak1794	clodip_v3_421
peak1794	clodip_v3_420
peak1795	clodip_v3_421
peak1796	clodip_v3_421
peak1797	clodip_v3_421
peak1797	clodip_v3_422
peak1798	clodip_v3_423
peak1799	clodip_v3_422
peak1800	clodip_v3_423
peak1801	clodip_v3_424
peak1801	clodip_v3_422
peak1802	clodip_v3_425
peak1803	clodip_v3_425
peak1804	clodip_v3_425
peak1805	clodip_v3_425
peak1806	clodip_v3_428
peak1807	clodip_v3_428
peak1807	clodip_v3_427
peak1808	clodip_v3_428
peak1809	clodip_v3_431
peak1810	clodip_v3_429
peak1811	clodip_v3_431
peak1812	clodip_v3_430
peak1812	clodip_v3_431
peak1813	clodip_v3_432
peak1814	clodip_v3_433
peak1815	clodip_v3_434
peak1816	clodip_v3_436
peak1817	clodip_v3_437
peak1818	clodip_v3_438
peak1819	clodip_v3_438
peak1820	clodip_v3_438
peak1821	clodip_v3_438
peak1822	clodip_v3_438
peak1823	clodip_v3_438
peak1824	clodip_v3_438
peak1825	clodip_v3_439
peak1826	clodip_v3_439
peak1827	clodip_v3_439
peak1828	clodip_v3_440
peak1829	clodip_v3_440
peak1829	clodip_v3_442
peak1830	clodip_v3_440
peak1830	clodip_v3_442
peak1831	clodip_v3_440
peak1831	clodip_v3_442
peak1832	clodip_v3_442
peak1833	clodip_v3_442
peak1833	clodip_v3_441
peak1834	clodip_v3_441
peak1834	clodip_v3_443
peak1835	clodip_v3_443
peak1836	clodip_v3_441
peak1836	clodip_v3_444
peak1837	clodip_v3_444
peak1838	clodip_v3_444
peak1839	clodip_v3_444
peak1840	clodip_v3_445
peak1841	clodip_v3_445
peak1842	clodip_v3_445
peak1843	clodip_v3_445
peak1844	clodip_v3_445
peak1845	clodip_v3_445
peak1846	clodip_v3_446
peak1847	clodip_v3_445
peak1847	clodip_v3_446
peak1848	clodip_v3_445
peak1849	clodip_v3_445
peak1850	clodip_v3_445
peak1851	clodip_v3_445
peak1852	clodip_v3_445
peak1853	clodip_v3_445
peak1854	clodip_v3_447
peak1855	clodip_v3_447
peak1856	clodip_v3_445
peak1856	clodip_v3_447
peak1857	clodip_v3_445
peak1858	clodip_v3_445
peak1859	clodip_v3_445
peak1860	clodip_v3_445
peak1861	NA
peak1862	clodip_v3_448
peak1863	clodip_v3_449
peak1864	clodip_v3_449
peak1865	clodip_v3_450
peak1865	clodip_v3_451
peak1866	clodip_v3_453
peak1866	clodip_v3_452
peak1867	clodip_v3_453
peak1867	clodip_v3_452
peak1868	clodip_v3_454
peak1869	clodip_v3_455
peak1870	clodip_v3_455
peak1871	clodip_v3_456
peak1871	clodip_v3_455
peak1872	clodip_v3_456
peak1873	clodip_v3_456
peak1874	clodip_v3_456
peak1875	clodip_v3_456
peak1876	clodip_v3_456
peak1877	clodip_v3_456
[truncated: 56,198 more rows]

## Sheet: peaks_per_zone
peak	promoter	proximal	gene_body
peak1			clodip_v3_1
peak2			clodip_v3_1
peak3
peak4
peak5		clodip_v3_4
peak6			clodip_v3_4
peak7		clodip_v3_6	clodip_v3_5
peak8	clodip_v3_6		clodip_v3_5
peak9	clodip_v3_6		clodip_v3_5
peak10	clodip_v3_6
peak11			clodip_v3_6
peak12			clodip_v3_6
peak13			clodip_v3_6
peak14			clodip_v3_6
peak15	clodip_v3_7
peak16			clodip_v3_7
peak17			clodip_v3_7
peak18			clodip_v3_7
peak19			clodip_v3_7
peak20			clodip_v3_7
peak21			clodip_v3_7
peak22		clodip_v3_8
peak23	clodip_v3_8
peak24			clodip_v3_8
peak25		clodip_v3_9	clodip_v3_8
peak26		clodip_v3_9	clodip_v3_8
peak27		clodip_v3_9
peak28	clodip_v3_9	clodip_v3_11
peak29	clodip_v3_11, clodip_v3_10	clodip_v3_12
peak30	clodip_v3_12	clodip_v3_10
peak31		clodip_v3_15, clodip_v3_13	clodip_v3_14
peak32	clodip_v3_15, clodip_v3_14	clodip_v3_13
peak33		clodip_v3_14, clodip_v3_16
peak34			clodip_v3_16
peak35		clodip_v3_17
peak36		clodip_v3_17
peak37		clodip_v3_17
peak38	clodip_v3_17
peak39			clodip_v3_17
peak40			clodip_v3_17
peak41			clodip_v3_18
peak42			clodip_v3_19
peak43			clodip_v3_19
peak44			clodip_v3_19
peak45		clodip_v3_19
peak46		clodip_v3_19
peak47		clodip_v3_19
peak48
peak49
peak50
peak51		clodip_v3_20
peak52		clodip_v3_20
peak53			clodip_v3_20
peak54			clodip_v3_20
peak55			clodip_v3_20
peak56			clodip_v3_20
peak57			clodip_v3_20
peak58
peak59
peak60		clodip_v3_21
peak61	clodip_v3_21
peak62
peak63
peak64
peak65	clodip_v3_22
peak66
peak67
peak68
peak69
peak70
peak71
peak72
peak73
peak74
peak75			clodip_v3_23
peak76			clodip_v3_23
peak77		clodip_v3_23
peak78		clodip_v3_23
peak79		clodip_v3_23
peak80
peak81		clodip_v3_25
peak82		clodip_v3_25
peak83		clodip_v3_25	clodip_v3_24
peak84	clodip_v3_24, clodip_v3_25
peak85			clodip_v3_27
peak86	clodip_v3_27
peak87		clodip_v3_27
peak88		clodip_v3_27
peak89
peak90
peak91		clodip_v3_28	clodip_v3_29
peak92		clodip_v3_28, clodip_v3_30	clodip_v3_29
peak93		clodip_v3_30	clodip_v3_29
peak94	clodip_v3_30
peak95			clodip_v3_31
peak96			clodip_v3_31
peak97			clodip_v3_31
peak98			clodip_v3_31
peak99			clodip_v3_31
peak100			clodip_v3_31
peak101			clodip_v3_31
peak102			clodip_v3_31
peak103			clodip_v3_31
peak104			clodip_v3_31
peak105	clodip_v3_31
peak106		clodip_v3_31
peak107		clodip_v3_32
peak108	clodip_v3_32
peak109		clodip_v3_33	clodip_v3_32
peak110		clodip_v3_33
peak111	clodip_v3_33
peak112	clodip_v3_33
peak113		clodip_v3_35	clodip_v3_34
peak114	clodip_v3_35
peak115	clodip_v3_37
peak116	clodip_v3_36
peak117		clodip_v3_36	clodip_v3_37
peak118		clodip_v3_36	clodip_v3_37
peak119
peak120
peak121
peak122
peak123
peak124
peak125
peak126
peak127
peak128
peak129
peak130
peak131			clodip_v3_38
peak132	clodip_v3_38
peak133		clodip_v3_38
peak134		clodip_v3_38
peak135
peak136
peak137
peak138
peak139
peak140
peak141
peak142
peak143
peak144
peak145		clodip_v3_39
peak146		clodip_v3_39
peak147			clodip_v3_39
peak148			clodip_v3_39
peak149			clodip_v3_39
peak150			clodip_v3_39
peak151			clodip_v3_39
peak152			clodip_v3_39
peak153			clodip_v3_39
peak154			clodip_v3_39
peak155			clodip_v3_39
peak156			clodip_v3_39
peak157			clodip_v3_39
peak158			clodip_v3_39
peak159			clodip_v3_39
peak160			clodip_v3_40
peak161			clodip_v3_41
peak162		clodip_v3_42, clodip_v3_41
peak163		clodip_v3_42
peak164	clodip_v3_42
peak165			clodip_v3_42
peak166			clodip_v3_42
peak167			clodip_v3_42
peak168			clodip_v3_42
peak169			clodip_v3_42
peak170			clodip_v3_42
peak171			clodip_v3_42
peak172			clodip_v3_42
peak173
peak174
peak175
peak176
peak177
peak178
peak179			clodip_v3_43
peak180	clodip_v3_43
peak181		clodip_v3_43
peak182
peak183
peak184		clodip_v3_44
peak185		clodip_v3_44
peak186		clodip_v3_44
peak187	clodip_v3_44
peak188		clodip_v3_45
peak189			clodip_v3_46
peak190		clodip_v3_48, clodip_v3_46	clodip_v3_47
peak191		clodip_v3_47	clodip_v3_48
peak192			clodip_v3_48
peak193			clodip_v3_48
peak194			clodip_v3_48
peak195			clodip_v3_48
peak196			clodip_v3_48
peak197	clodip_v3_50, clodip_v3_49	clodip_v3_51
peak198	clodip_v3_51	clodip_v3_49
peak199		clodip_v3_53	clodip_v3_52
peak200		clodip_v3_53	clodip_v3_52
peak201		clodip_v3_53	clodip_v3_52
peak202	clodip_v3_53, clodip_v3_52	clodip_v3_54
peak203	clodip_v3_53	clodip_v3_54, clodip_v3_52
peak204	clodip_v3_54	clodip_v3_55, clodip_v3_56
peak205	clodip_v3_55	clodip_v3_56
peak206	clodip_v3_56
peak207			clodip_v3_56
peak208			clodip_v3_56
peak209			clodip_v3_56
peak210			clodip_v3_56
peak211			clodip_v3_56
peak212			clodip_v3_56
peak213			clodip_v3_56
peak214			clodip_v3_56
peak215			clodip_v3_57
peak216			clodip_v3_57
peak217			clodip_v3_57
peak218			clodip_v3_57
peak219			clodip_v3_57
peak220			clodip_v3_57
peak221			clodip_v3_57
peak222			clodip_v3_57
peak223	clodip_v3_58		clodip_v3_57
peak224	clodip_v3_58, clodip_v3_57
peak225	clodip_v3_60
peak226	clodip_v3_62
peak227	clodip_v3_63
peak228		clodip_v3_64, clodip_v3_63
peak229		clodip_v3_64, clodip_v3_63
peak230
peak231
peak232
peak233
peak234
peak235
peak236
peak237
peak238
peak239
peak240
peak241
peak242
peak243
peak244
peak245
peak246
peak247		clodip_v3_66
peak248		clodip_v3_66
peak249		clodip_v3_66
peak250	clodip_v3_66		clodip_v3_65
peak251	clodip_v3_65, clodip_v3_66
peak252		clodip_v3_65	clodip_v3_67
peak253		clodip_v3_68	clodip_v3_67
peak254		clodip_v3_68, clodip_v3_67
peak255	clodip_v3_68	clodip_v3_67
peak256	clodip_v3_68	clodip_v3_67
peak257		clodip_v3_67, clodip_v3_69	clodip_v3_68
peak258		clodip_v3_67, clodip_v3_69	clodip_v3_68
peak259		clodip_v3_69	clodip_v3_68
peak260	clodip_v3_69
peak261			clodip_v3_69
peak262
peak263		clodip_v3_70	clodip_v3_71
peak264	clodip_v3_72		clodip_v3_71
peak265	clodip_v3_73	clodip_v3_71	clodip_v3_72
peak266	clodip_v3_73	clodip_v3_71
peak267	clodip_v3_73	clodip_v3_71
peak268		clodip_v3_71	clodip_v3_73
peak269			clodip_v3_73
peak270			clodip_v3_73
peak271
peak272			clodip_v3_74
peak273			clodip_v3_74
peak274			clodip_v3_74
peak275	clodip_v3_74
peak276		clodip_v3_74
peak277
peak278
peak279
peak280
peak281
peak282
peak283
peak284
peak285
peak286
peak287
peak288
peak289
peak290
peak291			clodip_v3_75
peak292	clodip_v3_75
peak293			clodip_v3_76
peak294	clodip_v3_76
peak295			clodip_v3_77
peak296			clodip_v3_77
peak297			clodip_v3_77
peak298			clodip_v3_77
peak299			clodip_v3_77
peak300			clodip_v3_77
peak301			clodip_v3_77
peak302			clodip_v3_77
peak303
peak304
peak305
peak306
peak307
peak308
peak309
peak310
peak311
peak312
peak313
peak314
peak315
peak316
peak317
peak318
peak319
peak320
peak321
peak322
peak323		clodip_v3_78
peak324	clodip_v3_78
peak325	clodip_v3_78
peak326
peak327
peak328
peak329
peak330
peak331
peak332
peak333
peak334
peak335
peak336
peak337
peak338
peak339
peak340
peak341
peak342
peak343
peak344
peak345
peak346
peak347
peak348
peak349
peak350
peak351
peak352
peak353
peak354
peak355
peak356
peak357
peak358
peak359
peak360
peak361
peak362
peak363
peak364
peak365
peak366
peak367
peak368
peak369
peak370
peak371
peak372
peak373
peak374
peak375
peak376
peak377
peak378
peak379
peak380
peak381
peak382
peak383
peak384
peak385
peak386
peak387
peak388
peak389
peak390
peak391
peak392
peak393
peak394
peak395
peak396
peak397
peak398
peak399
peak400
peak401
peak402
peak403
peak404		clodip_v3_79
peak405		clodip_v3_79
peak406		clodip_v3_79
peak407	clodip_v3_79
peak408			clodip_v3_79
peak409
peak410
peak411
peak412
peak413
peak414
peak415
peak416			clodip_v3_80
peak417	clodip_v3_80
peak418		clodip_v3_80
peak419		clodip_v3_80
peak420
peak421
peak422
peak423
peak424
peak425
peak426
peak427
peak428		clodip_v3_81
peak429	clodip_v3_81
peak430		clodip_v3_82
peak431	clodip_v3_82
peak432	clodip_v3_82
peak433			clodip_v3_83
peak434			clodip_v3_83
peak435			clodip_v3_83
peak436		clodip_v3_84
peak437		clodip_v3_85	clodip_v3_84
peak438	clodip_v3_85
peak439			clodip_v3_85
peak440			clodip_v3_85
peak441			clodip_v3_85
peak442		clodip_v3_87
peak443	clodip_v3_86, clodip_v3_87
peak444		clodip_v3_86	clodip_v3_87
peak445			clodip_v3_87
peak446			clodip_v3_88, clodip_v3_87
peak447	clodip_v3_88, clodip_v3_89
peak448	clodip_v3_90, clodip_v3_91	clodip_v3_92
peak449	clodip_v3_90, clodip_v3_91	clodip_v3_92
peak450	clodip_v3_92	clodip_v3_93, clodip_v3_90
peak451	clodip_v3_93
peak452			clodip_v3_93
peak453			clodip_v3_93
peak454
peak455		clodip_v3_94
peak456		clodip_v3_94
peak457	clodip_v3_94
peak458	clodip_v3_95
peak459	clodip_v3_96	clodip_v3_95
peak460		clodip_v3_97
peak461		clodip_v3_97
peak462		clodip_v3_97
peak463			clodip_v3_97
peak464	clodip_v3_99, clodip_v3_98
peak465		clodip_v3_98
peak466		clodip_v3_98
peak467			clodip_v3_100
peak468
peak469
peak470
peak471
peak472
peak473
peak474
peak475
peak476
peak477
peak478
peak479
peak480
peak481
peak482
peak483			clodip_v3_101
peak484		clodip_v3_101
peak485		clodip_v3_101
peak486
peak487
peak488
peak489
peak490
peak491
peak492		clodip_v3_103
peak493		clodip_v3_103
peak494	clodip_v3_103
peak495			clodip_v3_103
peak496			clodip_v3_103
peak497			clodip_v3_103
peak498			clodip_v3_103
peak499			clodip_v3_103
peak500			clodip_v3_103
peak501			clodip_v3_103
peak502			clodip_v3_103
peak503			clodip_v3_103
peak504			clodip_v3_103
peak505			clodip_v3_103
peak506			clodip_v3_103
peak507			clodip_v3_103
peak508			clodip_v3_103
peak509
peak510
peak511
peak512
peak513
peak514
peak515
peak516
peak517	clodip_v3_104
peak518		clodip_v3_104
peak519
peak520
peak521
peak522
peak523		clodip_v3_105
peak524			clodip_v3_105
peak525			clodip_v3_106
peak526			clodip_v3_106
peak527			clodip_v3_106
peak528			clodip_v3_106
peak529			clodip_v3_106
peak530			clodip_v3_106
peak531
peak532	clodip_v3_106
peak533		clodip_v3_106
peak534
peak535
peak536
peak537
peak538
peak539
peak540
peak541
peak542
peak543
peak544	clodip_v3_107
peak545		clodip_v3_107
peak546		clodip_v3_107
peak547
peak548
peak549
peak550
peak551
peak552		clodip_v3_108
peak553	clodip_v3_109
peak554	clodip_v3_111	clodip_v3_112, clodip_v3_110
peak555	clodip_v3_112	clodip_v3_111, clodip_v3_110
peak556			clodip_v3_112
peak557		clodip_v3_113
peak558		clodip_v3_113
peak559		clodip_v3_113
peak560	clodip_v3_113
peak561			clodip_v3_113
peak562	clodip_v3_114
peak563	clodip_v3_116, clodip_v3_115	clodip_v3_114
peak564	clodip_v3_116	clodip_v3_114, clodip_v3_115
peak565	clodip_v3_117		clodip_v3_118
peak566		clodip_v3_117	clodip_v3_118
peak567			clodip_v3_119
peak568	clodip_v3_119
peak569	clodip_v3_119		clodip_v3_120
peak570	clodip_v3_121		clodip_v3_120
peak571	clodip_v3_121	clodip_v3_122
peak572	clodip_v3_120, clodip_v3_121	clodip_v3_122
peak573	clodip_v3_122	clodip_v3_120
peak574	clodip_v3_123
peak575	clodip_v3_125, clodip_v3_124
peak576	clodip_v3_124
peak577	clodip_v3_127
peak578			clodip_v3_128
peak579			clodip_v3_128
peak580			clodip_v3_128
peak581			clodip_v3_128
peak582			clodip_v3_128
peak583		clodip_v3_128
peak584
peak585			clodip_v3_129
peak586		clodip_v3_129
peak587	clodip_v3_130	clodip_v3_129
peak588		clodip_v3_131
peak589			clodip_v3_131
peak590			clodip_v3_131
peak591	clodip_v3_133	clodip_v3_134, clodip_v3_132
peak592	clodip_v3_134	clodip_v3_133
peak593	clodip_v3_136, clodip_v3_135
peak594	clodip_v3_136, clodip_v3_135
peak595		clodip_v3_135, clodip_v3_137	clodip_v3_136
peak596			clodip_v3_137
peak597
peak598
peak599		clodip_v3_138
peak600		clodip_v3_138
peak601	clodip_v3_138
peak602			clodip_v3_138
peak603
peak604
peak605
peak606
peak607
peak608
peak609
peak610
peak611
peak612
peak613
peak614
peak615
peak616
peak617
peak618
peak619
peak620
peak621
peak622
peak623		clodip_v3_139
peak624		clodip_v3_140, clodip_v3_139
peak625	clodip_v3_140, clodip_v3_139
peak626			clodip_v3_140
peak627			clodip_v3_140
peak628			clodip_v3_140
peak629			clodip_v3_140
peak630			clodip_v3_140
peak631			clodip_v3_140
peak632			clodip_v3_140
peak633			clodip_v3_140
peak634	clodip_v3_142
peak635		clodip_v3_141	clodip_v3_142
peak636			clodip_v3_142
peak637
peak638
peak639
peak640
peak641
peak642			clodip_v3_143
peak643
peak644
peak645
peak646
peak647
peak648
peak649
peak650
peak651
peak652
peak653
peak654
peak655
peak656
peak657
peak658
peak659
peak660
peak661
peak662
peak663
peak664
peak665
peak666
peak667
peak668
peak669
peak670
peak671
peak672		clodip_v3_144
peak673		clodip_v3_144
peak674		clodip_v3_144
peak675	clodip_v3_144
peak676			clodip_v3_144
peak677			clodip_v3_144
peak678			clodip_v3_144
peak679			clodip_v3_144
peak680			clodip_v3_144
peak681			clodip_v3_144
peak682
peak683
peak684
peak685
peak686
peak687
peak688
peak689
peak690
peak691
peak692
peak693
peak694
peak695
peak696
peak697
peak698
peak699
peak700
peak701		clodip_v3_145
peak702			clodip_v3_145
peak703			clodip_v3_145
peak704			clodip_v3_145
peak705			clodip_v3_145
peak706	clodip_v3_146
peak707	clodip_v3_147	clodip_v3_148
peak708	clodip_v3_147
peak709
peak710	clodip_v3_152	clodip_v3_151, clodip_v3_155	clodip_v3_153
peak711			clodip_v3_155
peak712			clodip_v3_155
peak713			clodip_v3_155
peak714			clodip_v3_155
peak715			clodip_v3_155
peak716		clodip_v3_156
peak717		clodip_v3_156
peak718		clodip_v3_156
peak719	clodip_v3_156
peak720			clodip_v3_156
peak721			clodip_v3_156
peak722			clodip_v3_156
peak723			clodip_v3_156
peak724			clodip_v3_156
peak725			clodip_v3_156
peak726			clodip_v3_156
peak727			clodip_v3_156
peak728			clodip_v3_156
peak729
peak730
peak731
peak732
peak733
peak734
peak735
peak736
peak737
peak738
peak739
peak740
peak741
peak742
peak743
peak744
peak745
peak746
peak747
peak748
peak749
peak750
peak751
peak752
peak753
peak754
peak755
peak756
peak757
peak758
peak759
peak760
peak761
peak762
peak763
peak764
peak765
peak766
peak767
peak768
peak769
peak770
peak771
peak772
peak773
peak774
peak775
peak776
peak777
peak778
peak779
peak780
peak781
peak782
peak783
peak784
peak785
peak786
peak787
peak788
peak789
peak790
peak791
peak792
peak793
peak794
peak795
peak796
peak797
peak798
peak799
peak800
peak801
peak802
peak803
peak804
peak805
peak806
peak807
peak808
peak809
peak810
peak811
peak812
peak813
peak814
peak815
peak816
peak817
peak818
peak819
peak820
peak821
peak822
peak823
peak824
peak825
peak826
peak827
peak828
peak829
peak830
peak831
peak832
peak833
peak834
peak835
peak836
peak837
peak838
peak839
peak840
peak841
peak842
peak843
peak844
peak845
peak846
peak847
peak848
peak849
peak850
peak851
peak852
peak853
peak854
peak855
peak856
peak857
peak858
peak859
peak860
peak861
peak862
peak863
peak864			clodip_v3_157
peak865	clodip_v3_157
peak866	clodip_v3_157
peak867		clodip_v3_157
peak868
peak869
peak870
peak871
peak872
peak873
peak874
peak875
peak876
peak877
peak878
peak879
peak880
peak881
peak882
peak883
peak884
peak885
peak886
peak887
peak888
peak889
peak890
peak891
peak892
peak893
peak894			clodip_v3_158
peak895	clodip_v3_159, clodip_v3_158
peak896	clodip_v3_159, clodip_v3_158
peak897	clodip_v3_160, clodip_v3_162		clodip_v3_161
peak898	clodip_v3_161, clodip_v3_162	clodip_v3_160
peak899	clodip_v3_161	clodip_v3_160	clodip_v3_162
peak900		clodip_v3_160, clodip_v3_161	clodip_v3_162
peak901			clodip_v3_163
peak902			clodip_v3_163
peak903	clodip_v3_163
peak904		clodip_v3_163
peak905			clodip_v3_164
peak906	clodip_v3_164
peak907		clodip_v3_166, clodip_v3_164
peak908		clodip_v3_166	clodip_v3_165
peak909	clodip_v3_166
peak910		clodip_v3_165	clodip_v3_166
peak911	clodip_v3_167	clodip_v3_168
peak912	clodip_v3_168, clodip_v3_167
peak913		clodip_v3_169	clodip_v3_168
peak914			clodip_v3_170
peak915			clodip_v3_170
peak916			clodip_v3_170
peak917			clodip_v3_170
peak918			clodip_v3_170
peak919		clodip_v3_170
peak920		clodip_v3_170
peak921			clodip_v3_171, clodip_v3_172
peak922	clodip_v3_171
peak923		clodip_v3_171
peak924			clodip_v3_173
peak925
peak926		clodip_v3_173
peak927		clodip_v3_173
peak928
peak929
peak930		clodip_v3_174
peak931			clodip_v3_174
peak932			clodip_v3_174
peak933			clodip_v3_174
peak934			clodip_v3_174
peak935			clodip_v3_174
peak936			clodip_v3_174
peak937			clodip_v3_174
peak938			clodip_v3_174
peak939			clodip_v3_174
peak940			clodip_v3_174
peak941			clodip_v3_174
peak942			clodip_v3_174
peak943			clodip_v3_174
peak944
peak945	clodip_v3_175
peak946	clodip_v3_175
peak947		clodip_v3_177
peak948			clodip_v3_178
peak949			clodip_v3_178
peak950			clodip_v3_178
peak951			clodip_v3_178
peak952		clodip_v3_179	clodip_v3_178
peak953		clodip_v3_179	clodip_v3_178
peak954	clodip_v3_180
peak955		clodip_v3_183	clodip_v3_182
peak956	clodip_v3_182	clodip_v3_183
peak957	clodip_v3_183, clodip_v3_182
peak958	clodip_v3_184	clodip_v3_185
peak959		clodip_v3_185	clodip_v3_184
peak960	clodip_v3_185	clodip_v3_186
peak961	clodip_v3_186	clodip_v3_187
peak962	clodip_v3_187
peak963	clodip_v3_188
peak964			clodip_v3_188
peak965			clodip_v3_188
peak966
peak967		clodip_v3_189
peak968
peak969
peak970			clodip_v3_190
peak971			clodip_v3_190
peak972			clodip_v3_190
peak973			clodip_v3_190
peak974			clodip_v3_190
peak975		clodip_v3_191	clodip_v3_190
peak976		clodip_v3_191	clodip_v3_190
peak977		clodip_v3_191	clodip_v3_190
peak978	clodip_v3_191
peak979	clodip_v3_192	clodip_v3_190
peak980		clodip_v3_192, clodip_v3_194	clodip_v3_193
peak981	clodip_v3_193, clodip_v3_194
peak982	clodip_v3_196	clodip_v3_198, clodip_v3_193
peak983		clodip_v3_198, clodip_v3_193	clodip_v3_196, clodip_v3_197
peak984		clodip_v3_198	clodip_v3_197
peak985	clodip_v3_198		clodip_v3_197
peak986	clodip_v3_197		clodip_v3_198
peak987		clodip_v3_197	clodip_v3_198
peak988		clodip_v3_197	clodip_v3_198
peak989		clodip_v3_199, clodip_v3_197	clodip_v3_198
peak990		clodip_v3_199	clodip_v3_198
peak991		clodip_v3_199	clodip_v3_198
peak992	clodip_v3_199
peak993	clodip_v3_201, clodip_v3_200
peak994	clodip_v3_200		clodip_v3_201
peak995		clodip_v3_200
peak996
peak997
peak998			clodip_v3_202
peak999			clodip_v3_202
peak1000		clodip_v3_203	clodip_v3_202
peak1001		clodip_v3_203	clodip_v3_202
peak1002		clodip_v3_202
peak1003		clodip_v3_202	clodip_v3_203
peak1004		clodip_v3_202	clodip_v3_203
peak1005			clodip_v3_203
peak1006			clodip_v3_203
peak1007			clodip_v3_203
peak1008			clodip_v3_203
peak1009			clodip_v3_203
peak1010			clodip_v3_203
peak1011			clodip_v3_203
peak1012			clodip_v3_203
peak1013			clodip_v3_203
peak1014			clodip_v3_203
peak1015			clodip_v3_203
peak1016			clodip_v3_203
peak1017			clodip_v3_203
peak1018			clodip_v3_203
peak1019			clodip_v3_203
peak1020
peak1021	clodip_v3_204, clodip_v3_205
peak1022			clodip_v3_206
peak1023		clodip_v3_206
peak1024		clodip_v3_206
peak1025
peak1026
peak1027
peak1028
peak1029			clodip_v3_207
peak1030			clodip_v3_207
peak1031			clodip_v3_207
peak1032			clodip_v3_207
peak1033			clodip_v3_207
peak1034		clodip_v3_207, clodip_v3_209	clodip_v3_208
peak1035	clodip_v3_209
peak1036	clodip_v3_209	clodip_v3_210
peak1037			clodip_v3_210
peak1038
peak1039		clodip_v3_211
peak1040		clodip_v3_211
peak1041			clodip_v3_211
peak1042	clodip_v3_212
peak1043		clodip_v3_213	clodip_v3_214
peak1044			clodip_v3_214
peak1045			clodip_v3_214
peak1046		clodip_v3_215
peak1047
peak1048
peak1049			clodip_v3_216
peak1050		clodip_v3_216	clodip_v3_217
peak1051			clodip_v3_217
peak1052		clodip_v3_218	clodip_v3_217
peak1053		clodip_v3_218	clodip_v3_217
peak1054		clodip_v3_218	clodip_v3_217
peak1055	clodip_v3_217		clodip_v3_218
peak1056		clodip_v3_217	clodip_v3_218
peak1057		clodip_v3_217	clodip_v3_218
peak1058		clodip_v3_220	clodip_v3_219
peak1059		clodip_v3_220
peak1060	clodip_v3_220	clodip_v3_219
peak1061	clodip_v3_221
peak1062	clodip_v3_223, clodip_v3_222
peak1063	clodip_v3_223, clodip_v3_222
peak1064			clodip_v3_224
peak1065			clodip_v3_224
peak1066			clodip_v3_224
peak1067			clodip_v3_224
peak1068			clodip_v3_224
peak1069			clodip_v3_224
peak1070			clodip_v3_225
peak1071	clodip_v3_225	clodip_v3_224
peak1072		clodip_v3_225
peak1073	clodip_v3_227	clodip_v3_226, clodip_v3_229
peak1074	clodip_v3_228, clodip_v3_229	clodip_v3_226	clodip_v3_227
peak1075		clodip_v3_228
peak1076	clodip_v3_230	clodip_v3_228
peak1077	clodip_v3_231	clodip_v3_230
peak1078	clodip_v3_232	clodip_v3_231, clodip_v3_230
peak1079		clodip_v3_231, clodip_v3_232
peak1080			clodip_v3_233
peak1081			clodip_v3_233
peak1082			clodip_v3_233
peak1083			clodip_v3_233
peak1084			clodip_v3_233
peak1085			clodip_v3_233
peak1086			clodip_v3_233
peak1087			clodip_v3_233
peak1088	clodip_v3_233
peak1089
peak1090
peak1091
peak1092
peak1093
peak1094		clodip_v3_235
peak1095		clodip_v3_235
peak1096			clodip_v3_236
peak1097	clodip_v3_236
peak1098			clodip_v3_237
peak1099			clodip_v3_237
peak1100			clodip_v3_237
peak1101		clodip_v3_239	clodip_v3_237
peak1102	clodip_v3_239	clodip_v3_237	clodip_v3_238
peak1103	clodip_v3_239, clodip_v3_238	clodip_v3_237
peak1104	clodip_v3_239, clodip_v3_238	clodip_v3_237
peak1105		clodip_v3_238	clodip_v3_239
peak1106		clodip_v3_238	clodip_v3_239
peak1107			clodip_v3_239
peak1108			clodip_v3_239
peak1109			clodip_v3_239
peak1110			clodip_v3_239
peak1111	clodip_v3_242		clodip_v3_241
peak1112	clodip_v3_241, clodip_v3_242	clodip_v3_243
peak1113	clodip_v3_243	clodip_v3_241, clodip_v3_244
peak1114			clodip_v3_245
peak1115		clodip_v3_247, clodip_v3_245	clodip_v3_246
peak1116	clodip_v3_246	clodip_v3_247, clodip_v3_245
peak1117	clodip_v3_247	clodip_v3_245, clodip_v3_246
peak1118		clodip_v3_245, clodip_v3_246	clodip_v3_247
peak1119	clodip_v3_248
peak1120	clodip_v3_249	clodip_v3_250
peak1121		clodip_v3_250	clodip_v3_249
peak1122			clodip_v3_250
peak1123		clodip_v3_252	clodip_v3_251
peak1124	clodip_v3_252
peak1125		clodip_v3_253	clodip_v3_252
peak1126	clodip_v3_253
peak1127			clodip_v3_254
peak1128			clodip_v3_254
peak1129	clodip_v3_256	clodip_v3_255
peak1130		clodip_v3_255	clodip_v3_256
peak1131		clodip_v3_255	clodip_v3_256
peak1132	clodip_v3_258, clodip_v3_257
peak1133	clodip_v3_258, clodip_v3_257	clodip_v3_259
peak1134	clodip_v3_259	clodip_v3_257	clodip_v3_258
peak1135	clodip_v3_259	clodip_v3_257
peak1136		clodip_v3_257	clodip_v3_259
peak1137		clodip_v3_257	clodip_v3_259
peak1138		clodip_v3_257	clodip_v3_259
peak1139
peak1140
peak1141
peak1142
peak1143
peak1144
peak1145
peak1146		clodip_v3_260
peak1147		clodip_v3_260
peak1148		clodip_v3_260
peak1149	clodip_v3_260
peak1150
peak1151			clodip_v3_260
peak1152			clodip_v3_260
peak1153			clodip_v3_260
peak1154		clodip_v3_261	clodip_v3_260
peak1155		clodip_v3_261	clodip_v3_260
peak1156	clodip_v3_261
peak1157	clodip_v3_261
peak1158	clodip_v3_262
peak1159			clodip_v3_262
peak1160			clodip_v3_262
peak1161			clodip_v3_262
peak1162			clodip_v3_262
peak1163			clodip_v3_262
peak1164			clodip_v3_262
peak1165			clodip_v3_262
peak1166			clodip_v3_262
peak1167			clodip_v3_262
peak1168		clodip_v3_264	clodip_v3_263
peak1169		clodip_v3_264	clodip_v3_263
peak1170		clodip_v3_264	clodip_v3_263
peak1171		clodip_v3_264	clodip_v3_263
peak1172		clodip_v3_263, clodip_v3_266	clodip_v3_264
peak1173	clodip_v3_265, clodip_v3_266
peak1174	clodip_v3_268, clodip_v3_267
peak1175	clodip_v3_269	clodip_v3_267	clodip_v3_268
peak1176	clodip_v3_270, clodip_v3_272
peak1177		clodip_v3_273	clodip_v3_272
peak1178	clodip_v3_273
peak1179			clodip_v3_273
peak1180			clodip_v3_273
peak1181			clodip_v3_274
peak1182		clodip_v3_274, clodip_v3_275
peak1183	clodip_v3_275	clodip_v3_274
peak1184	clodip_v3_276	clodip_v3_277
peak1185		clodip_v3_276	clodip_v3_277
peak1186			clodip_v3_277
peak1187			clodip_v3_277
peak1188		clodip_v3_279	clodip_v3_277
peak1189	clodip_v3_279
peak1190			clodip_v3_280
peak1191			clodip_v3_280
peak1192
peak1193
peak1194
peak1195			clodip_v3_281
peak1196		clodip_v3_281, clodip_v3_284
peak1197	clodip_v3_282	clodip_v3_281, clodip_v3_284	clodip_v3_283
peak1198	clodip_v3_284	clodip_v3_282	clodip_v3_283
peak1199	clodip_v3_284	clodip_v3_282	clodip_v3_283
peak1200	clodip_v3_283, clodip_v3_284	clodip_v3_282, clodip_v3_285
peak1201	clodip_v3_285	clodip_v3_283, clodip_v3_282
peak1202		clodip_v3_283, clodip_v3_282	clodip_v3_285
peak1203		clodip_v3_283	clodip_v3_285
peak1204	clodip_v3_286
peak1205	clodip_v3_286
peak1206	clodip_v3_286		clodip_v3_287
peak1207	clodip_v3_287	clodip_v3_286
peak1208	clodip_v3_287	clodip_v3_286
peak1209
peak1210
peak1211
peak1212
peak1213
peak1214
peak1215
peak1216
peak1217
peak1218
peak1219
peak1220
peak1221		clodip_v3_288
peak1222		clodip_v3_288
peak1223	clodip_v3_288
peak1224			clodip_v3_288
peak1225			clodip_v3_288
peak1226			clodip_v3_288
peak1227			clodip_v3_288
peak1228			clodip_v3_288
peak1229
peak1230
peak1231
peak1232			clodip_v3_289
peak1233			clodip_v3_289
peak1234	clodip_v3_289
peak1235		clodip_v3_290
peak1236		clodip_v3_291
peak1237	clodip_v3_291
peak1238			clodip_v3_291
peak1239			clodip_v3_292
peak1240		clodip_v3_293
peak1241	clodip_v3_293	clodip_v3_294, clodip_v3_292
peak1242		clodip_v3_294
peak1243	clodip_v3_294
peak1244		clodip_v3_295	clodip_v3_294
peak1245		clodip_v3_295
peak1246		clodip_v3_295
peak1247	clodip_v3_295
peak1248	clodip_v3_297		clodip_v3_296
peak1249	clodip_v3_297, clodip_v3_296	clodip_v3_298
peak1250		clodip_v3_298, clodip_v3_296	clodip_v3_297
peak1251	clodip_v3_299
peak1252	clodip_v3_301, clodip_v3_300
peak1253	clodip_v3_302	clodip_v3_304
peak1254	clodip_v3_303, clodip_v3_304	clodip_v3_302
peak1255	clodip_v3_303, clodip_v3_304	clodip_v3_302, clodip_v3_306
peak1256	clodip_v3_306	clodip_v3_303
peak1257	clodip_v3_305, clodip_v3_306	clodip_v3_303
peak1258	clodip_v3_308		clodip_v3_307
peak1259			clodip_v3_308
peak1260			clodip_v3_308
peak1261			clodip_v3_308
peak1262	clodip_v3_310	clodip_v3_309
peak1263	clodip_v3_310	clodip_v3_309
peak1264	clodip_v3_310	clodip_v3_309, clodip_v3_311
peak1265	clodip_v3_311	clodip_v3_313
peak1266	clodip_v3_311	clodip_v3_313
peak1267	clodip_v3_313		clodip_v3_312
peak1268		clodip_v3_312, clodip_v3_315	clodip_v3_314
peak1269		clodip_v3_312, clodip_v3_315	clodip_v3_314
peak1270	clodip_v3_314, clodip_v3_315
peak1271	clodip_v3_316
peak1272		clodip_v3_316
peak1273		clodip_v3_316
peak1274		clodip_v3_316
peak1275
peak1276
peak1277
peak1278
peak1279
peak1280			clodip_v3_317
peak1281			clodip_v3_317
peak1282			clodip_v3_317
peak1283			clodip_v3_317
peak1284			clodip_v3_317
peak1285			clodip_v3_317
peak1286			clodip_v3_317
peak1287			clodip_v3_317
peak1288			clodip_v3_317
peak1289			clodip_v3_317
peak1290			clodip_v3_317
peak1291	clodip_v3_317
peak1292		clodip_v3_317
peak1293
peak1294
peak1295		clodip_v3_318
peak1296
peak1297
peak1298			clodip_v3_319
peak1299			clodip_v3_319
peak1300	clodip_v3_321	clodip_v3_320, clodip_v3_319
peak1301
peak1302			clodip_v3_323
peak1303			clodip_v3_323
peak1304			clodip_v3_323
peak1305		clodip_v3_323
peak1306		clodip_v3_323
peak1307
peak1308	clodip_v3_325		clodip_v3_324
peak1309	clodip_v3_327, clodip_v3_326
peak1310	clodip_v3_327, clodip_v3_326
peak1311	clodip_v3_328, clodip_v3_329
peak1312	clodip_v3_328
peak1313		clodip_v3_328	clodip_v3_329
peak1314	clodip_v3_331, clodip_v3_330
peak1315		clodip_v3_330	clodip_v3_331
peak1316		clodip_v3_330
peak1317		clodip_v3_330
peak1318		clodip_v3_330
peak1319		clodip_v3_330
peak1320
peak1321
peak1322
peak1323
peak1324
peak1325
peak1326		clodip_v3_332
peak1327			clodip_v3_332
peak1328			clodip_v3_332
peak1329			clodip_v3_332
peak1330			clodip_v3_332
peak1331			clodip_v3_332
peak1332			clodip_v3_332
peak1333			clodip_v3_332
peak1334
peak1335
peak1336		clodip_v3_333
peak1337		clodip_v3_333
peak1338		clodip_v3_333
peak1339		clodip_v3_333
peak1340	clodip_v3_334	clodip_v3_335
peak1341		clodip_v3_334	clodip_v3_335, clodip_v3_336
peak1342		clodip_v3_337, clodip_v3_336	clodip_v3_335
peak1343		clodip_v3_338, clodip_v3_337
peak1344	clodip_v3_337	clodip_v3_338
peak1345
peak1346			clodip_v3_339
peak1347			clodip_v3_339
peak1348			clodip_v3_339
peak1349		clodip_v3_340
peak1350		clodip_v3_340
peak1351		clodip_v3_340
peak1352
peak1353			clodip_v3_340
peak1354
peak1355			clodip_v3_341
peak1356			clodip_v3_341
peak1357			clodip_v3_341
peak1358			clodip_v3_341
peak1359			clodip_v3_341
peak1360			clodip_v3_341
peak1361	clodip_v3_341
peak1362		clodip_v3_341
peak1363
peak1364		clodip_v3_343
peak1365	clodip_v3_343, clodip_v3_342
peak1366	clodip_v3_343, clodip_v3_342	clodip_v3_344
peak1367	clodip_v3_344	clodip_v3_342	clodip_v3_343
peak1368	clodip_v3_344	clodip_v3_342
peak1369	clodip_v3_344	clodip_v3_342
peak1370	clodip_v3_345, clodip_v3_346
peak1371	clodip_v3_345, clodip_v3_346	clodip_v3_347
peak1372	clodip_v3_348
peak1373		clodip_v3_348
peak1374		clodip_v3_348
peak1375
peak1376		clodip_v3_349
peak1377		clodip_v3_349
peak1378		clodip_v3_349
peak1379			clodip_v3_351
peak1380			clodip_v3_351
peak1381			clodip_v3_351
peak1382		clodip_v3_351
peak1383			clodip_v3_352
peak1384			clodip_v3_352
peak1385			clodip_v3_352
peak1386			clodip_v3_352
peak1387			clodip_v3_352
peak1388		clodip_v3_352
peak1389		clodip_v3_352
peak1390	clodip_v3_354, clodip_v3_353
peak1391	clodip_v3_354, clodip_v3_353
peak1392	clodip_v3_354, clodip_v3_353
peak1393	clodip_v3_354, clodip_v3_353
peak1394			clodip_v3_355
peak1395			clodip_v3_355
peak1396			clodip_v3_355
peak1397			clodip_v3_355
peak1398			clodip_v3_355
peak1399			clodip_v3_355
peak1400			clodip_v3_355
peak1401			clodip_v3_355
peak1402			clodip_v3_355
peak1403			clodip_v3_355
peak1404			clodip_v3_355
peak1405			clodip_v3_355
peak1406			clodip_v3_355
peak1407			clodip_v3_355
peak1408			clodip_v3_355
peak1409			clodip_v3_355
peak1410			clodip_v3_355
peak1411			clodip_v3_355
peak1412			clodip_v3_355
peak1413			clodip_v3_355
peak1414			clodip_v3_355
peak1415		clodip_v3_355
peak1416		clodip_v3_355
peak1417
peak1418
peak1419
peak1420
peak1421
peak1422
peak1423
peak1424
peak1425
peak1426
peak1427
peak1428
peak1429
peak1430
peak1431
peak1432
peak1433
peak1434
peak1435
peak1436	clodip_v3_357, clodip_v3_356
peak1437
peak1438
peak1439
peak1440		clodip_v3_358
peak1441
peak1442
peak1443
peak1444	clodip_v3_361	clodip_v3_359	clodip_v3_360
peak1445	clodip_v3_361, clodip_v3_360	clodip_v3_359
peak1446
peak1447
peak1448
peak1449		clodip_v3_362
peak1450		clodip_v3_362
peak1451			clodip_v3_362
peak1452			clodip_v3_362
peak1453			clodip_v3_363
peak1454		clodip_v3_363
peak1455		clodip_v3_363
peak1456		clodip_v3_363
peak1457		clodip_v3_363
peak1458
peak1459
peak1460
peak1461
peak1462
peak1463			clodip_v3_364
peak1464	clodip_v3_364
peak1465	clodip_v3_365
peak1466			clodip_v3_365
peak1467			clodip_v3_365
peak1468			clodip_v3_365
peak1469			clodip_v3_365
peak1470			clodip_v3_365
peak1471			clodip_v3_365
peak1472			clodip_v3_365
peak1473			clodip_v3_365
peak1474			clodip_v3_365
peak1475			clodip_v3_365
peak1476			clodip_v3_365
peak1477			clodip_v3_365
peak1478			clodip_v3_366
peak1479		clodip_v3_367	clodip_v3_366
peak1480	clodip_v3_367, clodip_v3_366
peak1481	clodip_v3_366		clodip_v3_367
peak1482			clodip_v3_367
peak1483		clodip_v3_366	clodip_v3_367
peak1484		clodip_v3_366	clodip_v3_367
peak1485		clodip_v3_366	clodip_v3_367
peak1486			clodip_v3_367
peak1487			clodip_v3_367
peak1488			clodip_v3_367
peak1489			clodip_v3_367
peak1490			clodip_v3_367
peak1491			clodip_v3_367
peak1492			clodip_v3_367
peak1493		clodip_v3_368
peak1494			clodip_v3_368
peak1495
peak1496
peak1497
peak1498
peak1499
peak1500
peak1501
peak1502
peak1503
peak1504
peak1505
peak1506
peak1507
peak1508
peak1509
peak1510
peak1511
peak1512
peak1513
peak1514			clodip_v3_369
peak1515	clodip_v3_369
peak1516		clodip_v3_369
peak1517		clodip_v3_369
peak1518
peak1519
peak1520			clodip_v3_370
peak1521		clodip_v3_370
peak1522
peak1523
peak1524
peak1525
peak1526
peak1527			clodip_v3_371
peak1528
peak1529
peak1530
peak1531
peak1532
peak1533
peak1534
peak1535
peak1536
peak1537
peak1538
peak1539
peak1540
peak1541
peak1542
peak1543
peak1544
peak1545
peak1546
peak1547
peak1548
peak1549
peak1550
peak1551
peak1552
peak1553
peak1554
peak1555
peak1556
peak1557
peak1558
peak1559
peak1560
peak1561
peak1562
peak1563
peak1564
peak1565
peak1566
peak1567
peak1568
peak1569
peak1570
peak1571
peak1572
peak1573	clodip_v3_372
peak1574			clodip_v3_372
peak1575			clodip_v3_372
peak1576			clodip_v3_372
peak1577			clodip_v3_372
peak1578			clodip_v3_372
peak1579			clodip_v3_372
peak1580			clodip_v3_372
peak1581			clodip_v3_372
peak1582			clodip_v3_372
peak1583			clodip_v3_372
peak1584			clodip_v3_372
peak1585			clodip_v3_372
peak1586			clodip_v3_372
peak1587			clodip_v3_372
peak1588		clodip_v3_373	clodip_v3_372
peak1589	clodip_v3_373	clodip_v3_374
peak1590		clodip_v3_374	clodip_v3_373
peak1591	clodip_v3_374
peak1592			clodip_v3_375
peak1593			clodip_v3_375
peak1594			clodip_v3_375
peak1595			clodip_v3_375
peak1596			clodip_v3_375
peak1597			clodip_v3_375
peak1598			clodip_v3_375
peak1599			clodip_v3_375
peak1600	clodip_v3_375
peak1601		clodip_v3_375, clodip_v3_377
peak1602	clodip_v3_377, clodip_v3_376
peak1603		clodip_v3_376
peak1604
peak1605
peak1606
peak1607
peak1608
peak1609
peak1610
peak1611
peak1612
peak1613
peak1614
peak1615
peak1616
peak1617
peak1618
peak1619
peak1620
peak1621
peak1622
peak1623
peak1624
peak1625
peak1626
peak1627
peak1628
peak1629
peak1630
peak1631
peak1632		clodip_v3_378
peak1633	clodip_v3_378
peak1634			clodip_v3_378
peak1635
peak1636
peak1637
peak1638
peak1639
peak1640
peak1641
peak1642
peak1643
peak1644
peak1645
peak1646
peak1647
peak1648
peak1649
peak1650
peak1651	clodip_v3_379
peak1652
peak1653			clodip_v3_379
peak1654			clodip_v3_379
peak1655			clodip_v3_379
peak1656			clodip_v3_379
peak1657			clodip_v3_379
peak1658			clodip_v3_379
peak1659		clodip_v3_381	clodip_v3_379
peak1660	clodip_v3_381, clodip_v3_380
peak1661		clodip_v3_380
peak1662
peak1663
peak1664
peak1665
peak1666
peak1667
peak1668
peak1669
peak1670
peak1671	clodip_v3_382
peak1672		clodip_v3_382
peak1673		clodip_v3_382
peak1674
peak1675
peak1676
peak1677
peak1678
peak1679
peak1680
peak1681		clodip_v3_383
peak1682		clodip_v3_383
peak1683			clodip_v3_383
peak1684			clodip_v3_383
peak1685			clodip_v3_383
peak1686			clodip_v3_383
peak1687			clodip_v3_383
peak1688			clodip_v3_383
peak1689			clodip_v3_383
peak1690		clodip_v3_384
peak1691	clodip_v3_384	clodip_v3_385
peak1692	clodip_v3_385
peak1693			clodip_v3_386
peak1694			clodip_v3_386
peak1695			clodip_v3_386
peak1696			clodip_v3_386
peak1697			clodip_v3_386
peak1698			clodip_v3_386
peak1699			clodip_v3_386
peak1700			clodip_v3_386
peak1701			clodip_v3_387
peak1702		clodip_v3_388	clodip_v3_387
peak1703		clodip_v3_388, clodip_v3_387
peak1704	clodip_v3_388	clodip_v3_387
peak1705	clodip_v3_389, clodip_v3_390
peak1706	clodip_v3_389, clodip_v3_390	clodip_v3_392
peak1707	clodip_v3_391, clodip_v3_392	clodip_v3_389
peak1708	clodip_v3_391, clodip_v3_392	clodip_v3_389
peak1709			clodip_v3_393
peak1710			clodip_v3_393
peak1711			clodip_v3_393
peak1712			clodip_v3_393
peak1713
peak1714		clodip_v3_394, clodip_v3_393
peak1715	clodip_v3_394	clodip_v3_393
peak1716	clodip_v3_394
peak1717	clodip_v3_394
peak1718		clodip_v3_396	clodip_v3_395
peak1719		clodip_v3_397	clodip_v3_398
peak1720	clodip_v3_400
peak1721	clodip_v3_400
peak1722	clodip_v3_400
peak1723		clodip_v3_400
peak1724		clodip_v3_401
peak1725	clodip_v3_402
peak1726			clodip_v3_402
peak1727			clodip_v3_402
peak1728			clodip_v3_402
peak1729			clodip_v3_402
peak1730			clodip_v3_402
peak1731			clodip_v3_402
peak1732			clodip_v3_403
peak1733		clodip_v3_404	clodip_v3_403
peak1734			clodip_v3_404
peak1735		clodip_v3_405
peak1736		clodip_v3_405
peak1737
peak1738
peak1739
peak1740
peak1741
peak1742
peak1743
peak1744
peak1745
peak1746		clodip_v3_406
peak1747		clodip_v3_406
peak1748		clodip_v3_406
peak1749		clodip_v3_408, clodip_v3_407
peak1750
peak1751
peak1752
peak1753
peak1754
peak1755
peak1756
peak1757
peak1758
peak1759
peak1760
peak1761
peak1762
peak1763
peak1764
peak1765
peak1766
peak1767
peak1768
peak1769		clodip_v3_409
peak1770			clodip_v3_410
peak1771			clodip_v3_410
peak1772			clodip_v3_410
peak1773
peak1774
peak1775
peak1776
peak1777		clodip_v3_411
peak1778		clodip_v3_411
peak1779	clodip_v3_411
peak1780			clodip_v3_411
peak1781	clodip_v3_412
peak1782		clodip_v3_413	clodip_v3_412
peak1783	clodip_v3_413
peak1784			clodip_v3_413
peak1785		clodip_v3_414	clodip_v3_413
peak1786			clodip_v3_415
peak1787		clodip_v3_415, clodip_v3_416
peak1788	clodip_v3_416	clodip_v3_415
peak1789	clodip_v3_416	clodip_v3_415
peak1790	clodip_v3_418, clodip_v3_417
peak1791	clodip_v3_419	clodip_v3_417	clodip_v3_420
peak1792		clodip_v3_419	clodip_v3_420
peak1793		clodip_v3_421, clodip_v3_420
peak1794		clodip_v3_421, clodip_v3_420
peak1795			clodip_v3_421
peak1796			clodip_v3_421
peak1797			clodip_v3_421, clodip_v3_422
peak1798		clodip_v3_423	clodip_v3_422
peak1799	clodip_v3_422	clodip_v3_423
peak1800	clodip_v3_423	clodip_v3_424, clodip_v3_422
peak1801		clodip_v3_424, clodip_v3_422	clodip_v3_423
peak1802			clodip_v3_425
peak1803	clodip_v3_425
peak1804		clodip_v3_425	clodip_v3_426
peak1805		clodip_v3_425	clodip_v3_426
peak1806		clodip_v3_428	clodip_v3_427
peak1807	clodip_v3_428, clodip_v3_427
peak1808	clodip_v3_428
peak1809		clodip_v3_431	clodip_v3_429
peak1810	clodip_v3_429	clodip_v3_431
peak1811	clodip_v3_431	clodip_v3_429	clodip_v3_430
peak1812	clodip_v3_430, clodip_v3_431	clodip_v3_432, clodip_v3_429
peak1813	clodip_v3_432	clodip_v3_430
peak1814	clodip_v3_433	clodip_v3_435
peak1815	clodip_v3_434	clodip_v3_435, clodip_v3_433
peak1816	clodip_v3_436	clodip_v3_434
peak1817	clodip_v3_437
peak1818			clodip_v3_438
peak1819			clodip_v3_438
peak1820			clodip_v3_438
peak1821			clodip_v3_438
peak1822			clodip_v3_438
peak1823			clodip_v3_438
peak1824			clodip_v3_438
peak1825	clodip_v3_439	clodip_v3_438
peak1826	clodip_v3_439	clodip_v3_438
peak1827	clodip_v3_439	clodip_v3_438
peak1828		clodip_v3_440	clodip_v3_441
peak1829		clodip_v3_440, clodip_v3_442	clodip_v3_441
peak1830		clodip_v3_440, clodip_v3_442	clodip_v3_441
peak1831		clodip_v3_440, clodip_v3_442	clodip_v3_441
peak1832	clodip_v3_442
peak1833	clodip_v3_442, clodip_v3_441
peak1834		clodip_v3_441, clodip_v3_443
peak1835	clodip_v3_443	clodip_v3_441
peak1836		clodip_v3_441, clodip_v3_444
peak1837		clodip_v3_444	clodip_v3_443
peak1838	clodip_v3_444
peak1839			clodip_v3_444
peak1840			clodip_v3_445
peak1841			clodip_v3_445
peak1842			clodip_v3_445
peak1843			clodip_v3_445
peak1844			clodip_v3_445
peak1845			clodip_v3_445
peak1846		clodip_v3_446	clodip_v3_445
peak1847			clodip_v3_445, clodip_v3_446
peak1848			clodip_v3_445
peak1849			clodip_v3_445
peak1850			clodip_v3_445
peak1851			clodip_v3_445
peak1852			clodip_v3_445
peak1853			clodip_v3_445
peak1854		clodip_v3_447	clodip_v3_445
peak1855		clodip_v3_447	clodip_v3_445
peak1856	clodip_v3_445, clodip_v3_447
peak1857	clodip_v3_445		clodip_v3_447
peak1858	clodip_v3_445		clodip_v3_447
peak1859		clodip_v3_445
peak1860		clodip_v3_445
peak1861
peak1862			clodip_v3_448
peak1863		clodip_v3_449	clodip_v3_448
peak1864	clodip_v3_449	clodip_v3_448
peak1865	clodip_v3_450, clodip_v3_451	clodip_v3_453
peak1866	clodip_v3_453, clodip_v3_452	clodip_v3_454
peak1867	clodip_v3_453, clodip_v3_452	clodip_v3_454
peak1868	clodip_v3_454	clodip_v3_455, clodip_v3_452
peak1869	clodip_v3_455
peak1870	clodip_v3_455
peak1871			clodip_v3_456, clodip_v3_455
peak1872			clodip_v3_456
peak1873			clodip_v3_456
peak1874			clodip_v3_456
peak1875			clodip_v3_456
peak1876			clodip_v3_456
peak1877			clodip_v3_456
peak1878			clodip_v3_456
peak1879			clodip_v3_456
peak1880			clodip_v3_456
peak1881			clodip_v3_456
peak1882			clodip_v3_456
peak1883			clodip_v3_456
peak1884			clodip_v3_456
peak1885	clodip_v3_456
peak1886		clodip_v3_456, clodip_v3_457
peak1887		clodip_v3_456, clodip_v3_457
peak1888		clodip_v3_456, clodip_v3_457
peak1889		clodip_v3_456, clodip_v3_457
peak1890	clodip_v3_457
peak1891	clodip_v3_457
peak1892			clodip_v3_458
peak1893
peak1894
peak1895
peak1896
peak1897		clodip_v3_461	clodip_v3_459
peak1898		clodip_v3_461	clodip_v3_459
peak1899	clodip_v3_460, clodip_v3_461	clodip_v3_459
peak1900	clodip_v3_462	clodip_v3_460
peak1901			clodip_v3_463
peak1902
peak1903	clodip_v3_465	clodip_v3_463, clodip_v3_467, clodip_v3_464
peak1904	clodip_v3_466, clodip_v3_467	clodip_v3_465, clodip_v3_468, clodip_v3_464
peak1905	clodip_v3_468	clodip_v3_466
peak1906	clodip_v3_469		clodip_v3_470
peak1907			clodip_v3_471
peak1908			clodip_v3_471
peak1909			clodip_v3_471
peak1910			clodip_v3_471
peak1911		clodip_v3_471
peak1912		clodip_v3_471
peak1913
peak1914
peak1915
peak1916
peak1917
peak1918
peak1919
peak1920
peak1921			clodip_v3_472
peak1922			clodip_v3_472
peak1923			clodip_v3_472
peak1924			clodip_v3_472
peak1925			clodip_v3_472
peak1926			clodip_v3_472
peak1927			clodip_v3_472
peak1928	clodip_v3_472
peak1929		clodip_v3_472
peak1930		clodip_v3_472
peak1931		clodip_v3_472
peak1932
peak1933
peak1934
peak1935
peak1936
peak1937
peak1938
peak1939
peak1940
peak1941
peak1942
peak1943
peak1944
peak1945
peak1946
peak1947
peak1948
peak1949
peak1950
peak1951
peak1952
peak1953
peak1954
peak1955
peak1956
peak1957
peak1958
peak1959
peak1960
peak1961
peak1962
peak1963
peak1964
peak1965
peak1966
peak1967	clodip_v3_473
peak1968
peak1969
peak1970		clodip_v3_474
peak1971		clodip_v3_474
peak1972		clodip_v3_474
peak1973
peak1974
peak1975
peak1976
peak1977
peak1978
peak1979
peak1980		clodip_v3_475
peak1981	clodip_v3_475
peak1982
peak1983
peak1984
peak1985
peak1986
peak1987
peak1988	clodip_v3_476
peak1989		clodip_v3_476
peak1990		clodip_v3_476
peak1991
peak1992
peak1993
peak1994
peak1995
peak1996
peak1997
peak1998	clodip_v3_479
peak1999			clodip_v3_480
[truncated: 52,548 more rows]
