# Supplementary material for: Gene regulatory dynamics during the development of a paleopteran insect, the mayfly Cloeon dipterum
Source: Development. 2024 Oct 10;151(20):dev203017. doi: 10.1242/dev.203017 (PMC11491810; doi:10.1242/dev.203017)
Supplement: Table S3. Differential APRE activity data [file develop-151-203017-TableS3.xlsx]

## Sheet: emb4-emb6
logFC	AveExpr	t	P.Value	adj.P.Val	B	DIFF	peak_id
-2.60426	2.58768	-6.17935	8.00532e-07	0.00712314	-2.9904	closed	peak51794
1.66462	2.81838	4.2149	0.000206598	0.620917	-3.5875	open	peak46505
1.5478	3.07091	4.21017	0.000209345	0.620917	-3.58913	open	peak23750
2.02014	2.20254	4.0812	0.000299653	0.666578	-3.63382	open	peak49747
1.57263	2.8246	3.95274	0.000427343	0.729896	-3.67879	open	peak45174
1.88862	2.20525	3.90137	0.000492175	0.729896	-3.69689	open	peak12162
2.40722	1.85017	3.67381	0.000915022	0.999423	-3.7777	open	peak51080
1.47336	3.44802	3.65689	0.000957842	0.999423	-3.78375	open	peak25959
1.41957	3.21079	3.55015	0.0012762	0.999423	-3.82196	open	peak11654
1.75107	2.37261	3.51357	0.00140725	0.999423	-3.83508	open	peak32418
1.33198	3.25421	3.43194	0.00174834	0.999423	-3.8644	open	peak45188
1.37473	3.23238	3.39628	0.00192122	0.999423	-3.87721	open	peak38464
1.46334	2.89125	3.36026	0.00211252	0.999423	-3.89016	open	peak51278
1.60525	2.41414	3.35921	0.00211835	0.999423	-3.89054	open	peak53865
1.3987	3.32252	3.35019	0.00216919	0.999423	-3.89378	open	peak35158
1.63093	2.10387	3.31088	0.00240472	0.999423	-3.90791	open	peak54100
1.44262	3.00964	3.28462	0.00257557	0.999423	-3.91735	open	peak47689
1.22113	3.12173	3.27898	0.00261371	0.999423	-3.91938	open	peak33061
1.18983	3.33409	3.26469	0.00271288	0.999423	-3.92451	open	peak19456
1.48575	2.7976	3.23998	0.00289297	0.999423	-3.93339	open	peak32461
1.338	2.67807	3.21121	0.00311706	0.999423	-3.94372	open	peak18538
1.35381	3.0532	3.1967	0.00323634	0.999423	-3.94894	open	peak53440
1.21672	2.9136	3.19293	0.00326803	0.999423	-3.95029	open	peak25763
1.17649	3.45241	3.15389	0.00361402	0.999423	-3.96429	open	peak42052
1.22364	3.43266	3.14773	0.00367175	0.999423	-3.9665	open	peak51609
-1.2435	2.7455	-3.14394	0.00370767	0.999423	-3.96786	closed	peak3200
1.62478	2.70158	3.13945	0.00375066	0.999423	-3.96947	open	peak2670
1.26441	3.28607	3.07894	0.00437861	0.999423	-3.99114	open	peak54450
1.47045	2.22304	3.05178	0.00469199	0.999423	-4.00085	open	peak54539
1.55677	1.86533	3.03389	0.00490981	0.999423	-4.00724	open	peak54348
-1.59067	1.94717	-3.02567	0.00501316	0.999423	-4.01017	closed	peak50660
1.8289	4.15084	3.01935	0.00509396	0.999423	-4.01243	open	peak49772
1.26966	3.5733	3.0182	0.00510884	0.999423	-4.01284	open	peak7550
1.44671	3.36333	2.99959	0.00535469	0.999423	-4.01948	open	peak1399
1.31664	2.7503	2.98661	0.00553275	0.999423	-4.0241	open	peak50504
-1.16829	3.17997	-2.98192	0.00559858	0.999423	-4.02577	closed	peak28768
-1.21652	2.47825	-2.98082	0.00561397	0.999423	-4.02616	closed	peak27919
-1.33242	2.56114	-2.95647	0.00596826	0.999423	-4.03483	closed	peak9512
1.53338	2.10161	2.9397	0.0062244	0.999423	-4.04079	open	peak18486
1.09062	2.80411	2.90802	0.00673672	0.999423	-4.05203	open	peak48860
1.58759	2.26917	2.88725	0.00709392	0.999423	-4.05939	open	peak35630
1.25393	2.3408	2.88287	0.00717161	0.999423	-4.06094	open	peak50963
1.31191	2.21173	2.86735	0.00745296	0.999423	-4.06643	open	peak52023
1.07035	3.20902	2.85798	0.00762791	0.999423	-4.06974	open	peak28034
1.38033	2.33661	2.84125	0.00794964	0.999423	-4.07564	open	peak43134
-1.10047	2.83366	-2.83861	0.00800169	0.999423	-4.07658	closed	peak42418
1.30191	2.41003	2.8307	0.00815929	0.999423	-4.07937	open	peak3730
1.18752	3.63694	2.80734	0.00864176	0.999423	-4.08759	open	peak50592
1.21295	3.50204	2.80506	0.00869013	0.999423	-4.08839	open	peak52353
1.09344	3.04878	2.80232	0.0087488	0.999423	-4.08936	open	peak54462
1.02655	3.13474	2.80048	0.00878831	0.999423	-4.09	open	peak54409
1.11947	3.33287	2.79077	0.00900002	0.999423	-4.09342	open	peak40504
1.06015	3.03123	2.78337	0.00916453	0.999423	-4.09601	open	peak633
-1.41108	3.06165	-2.77805	0.00928445	0.999423	-4.09788	closed	peak15310
1.25351	2.347	2.77761	0.00929453	0.999423	-4.09804	open	peak53106
-1.04643	3.09094	-2.77447	0.00936606	0.999423	-4.09914	closed	peak24309
-1.26143	2.49939	-2.77368	0.00938404	0.999423	-4.09941	closed	peak23251
1.25507	3.49391	2.77271	0.00940644	0.999423	-4.09976	open	peak45030
-1.05402	3.11539	-2.76493	0.00958672	0.999423	-4.10248	closed	peak12355
1.43636	2.48311	2.75931	0.00971895	0.999423	-4.10445	open	peak49372
1.08952	2.81341	2.75684	0.00977757	0.999423	-4.10532	open	peak43769
1.12201	3.6412	2.75396	0.00984635	0.999423	-4.10632	open	peak43512
1.19332	2.86572	2.74292	0.0101144	0.999423	-4.11019	open	peak40984
1.07433	3.16384	2.74234	0.0101287	0.999423	-4.11039	open	peak52078
-1.23416	2.17842	-2.7205	0.0106799	0.999423	-4.11802	closed	peak45218
-1.64012	1.62656	-2.71662	0.0107806	0.999423	-4.11937	closed	peak48206
0.995966	3.20901	2.68263	0.0117023	0.999423	-4.13121	no-sig	peak25644
-1.33369	2.40518	-2.67944	0.0117924	0.999423	-4.13232	closed	peak1384
1.12628	3.11897	2.67494	0.0119207	0.999423	-4.13388	open	peak47031
1.05268	2.8222	2.67427	0.0119398	0.999423	-4.13411	open	peak32700
1.1287	2.6429	2.66804	0.0121198	0.999423	-4.13627	open	peak37557
1.00793	2.84185	2.66688	0.0121536	0.999423	-4.13668	open	peak33987
1.11291	2.72879	2.6652	0.0122029	0.999423	-4.13726	open	peak45139
-1.3126	1.94317	-2.66367	0.0122476	0.999423	-4.13779	closed	peak17130
1.15955	3.68745	2.65978	0.0123624	0.999423	-4.13914	open	peak28047
1.55249	1.60009	2.65341	0.0125527	0.999423	-4.14135	open	peak50447
1.09391	2.89402	2.65191	0.0125978	0.999423	-4.14187	open	peak41432
1.05268	3.40537	2.64749	0.0127316	0.999423	-4.1434	open	peak37325
1.02688	2.62126	2.64484	0.0128127	0.999423	-4.14432	open	peak8166
1.12243	2.72952	2.63467	0.0131279	0.999423	-4.14783	open	peak24289
-1.0564	2.83825	-2.62256	0.0135126	0.999423	-4.15202	closed	peak11331
-1.00091	3.43526	-2.61941	0.0136142	0.999423	-4.1531	closed	peak42673
-1.17245	2.09375	-2.61658	0.0137062	0.999423	-4.15408	closed	peak31130
1.04885	2.63904	2.60807	0.0139867	0.999423	-4.15701	open	peak23401
1.07072	2.87044	2.60756	0.0140036	0.999423	-4.15719	open	peak35184
0.96588	3.24805	2.60716	0.0140168	0.999423	-4.15733	no-sig	peak34576
1.3165	2.70862	2.60678	0.0140294	0.999423	-4.15746	open	peak53988
1.40517	1.60831	2.60663	0.0140346	0.999423	-4.15751	open	peak26242
1.46198	2.37718	2.58473	0.0147825	0.999423	-4.16504	open	peak53028
-0.989039	2.783	-2.58409	0.014805	0.999423	-4.16526	no-sig	peak31044
1.02739	3.15873	2.56821	0.0153709	0.999423	-4.17071	open	peak29275
1.05607	2.7708	2.56617	0.0154452	0.999423	-4.17141	open	peak25654
-1.16206	2.05141	-2.56354	0.0155413	0.999423	-4.17231	closed	peak40806
0.963067	2.90625	2.56311	0.0155569	0.999423	-4.17246	no-sig	peak25460
0.983043	2.84625	2.56086	0.0156398	0.999423	-4.17323	no-sig	peak54374
0.953353	3.44155	2.56064	0.0156478	0.999423	-4.17331	no-sig	peak17504
1.0305	3.05734	2.55788	0.01575	0.999423	-4.17425	open	peak8054
1.12156	2.41356	2.55369	0.0159059	0.999423	-4.17568	open	peak54508
1.04368	3.51634	2.55193	0.0159718	0.999423	-4.17628	open	peak4407
-1.25994	1.84584	-2.55057	0.0160233	0.999423	-4.17675	closed	peak32909
-0.983399	3.26027	-2.53568	0.0165933	0.999423	-4.18184	no-sig	peak40943
1.75891	1.95892	2.53211	0.0167328	0.999423	-4.18305	open	peak22713
1.08005	2.53165	2.53075	0.0167865	0.999423	-4.18352	open	peak7903
1.09114	3.01307	2.52932	0.0168428	0.999423	-4.18401	open	peak54376
0.978803	3.19568	2.51938	0.0172393	0.999423	-4.18739	no-sig	peak16210
1.10896	2.72026	2.5128	0.0175063	0.999423	-4.18963	open	peak44859
1.27014	2.5248	2.51125	0.01757	0.999423	-4.19016	open	peak50040
1.04567	3.36251	2.50792	0.0177068	0.999423	-4.19129	open	peak45701
0.931155	2.99385	2.50702	0.017744	0.999423	-4.1916	no-sig	peak50942
0.999656	3.54326	2.50563	0.0178017	0.999423	-4.19207	no-sig	peak23229
1.70854	2.34071	2.50251	0.0179317	0.999423	-4.19313	open	peak40084
-0.950667	2.81884	-2.49406	0.0182883	0.999423	-4.196	no-sig	peak30784
1.15868	3.07142	2.48953	0.0184819	0.999423	-4.19753	open	peak50854
0.951248	3.10868	2.48909	0.0185008	0.999423	-4.19768	no-sig	peak4368
1.37768	1.93654	2.4888	0.0185132	0.999423	-4.19778	open	peak51717
-0.916709	2.93336	-2.48846	0.018528	0.999423	-4.1979	no-sig	peak53228
-1.03387	2.81205	-2.47381	0.0191689	0.999423	-4.20285	closed	peak47675
0.990269	2.95407	2.47354	0.0191813	0.999423	-4.20295	no-sig	peak14794
-1.15783	3.08085	-2.46852	0.0194055	0.999423	-4.20464	closed	peak3824
1.04971	3.39354	2.46706	0.0194714	0.999423	-4.20514	open	peak47987
0.994319	3.27391	2.46616	0.0195119	0.999423	-4.20544	no-sig	peak25209
1.11592	2.39641	2.46552	0.0195407	0.999423	-4.20566	open	peak50576
1.02044	2.78285	2.46136	0.0197298	0.999423	-4.20706	open	peak12703
0.937463	2.68924	2.45643	0.019956	0.999423	-4.20873	no-sig	peak22841
0.960307	2.54925	2.45078	0.0202178	0.999423	-4.21063	no-sig	peak35164
0.913754	3.26879	2.4458	0.0204517	0.999423	-4.21231	no-sig	peak27579
1.23452	2.76802	2.44423	0.0205259	0.999423	-4.21284	open	peak49210
1.14029	2.17631	2.44388	0.0205426	0.999423	-4.21295	open	peak30493
0.919939	3.26138	2.44008	0.020723	0.999423	-4.21423	no-sig	peak10053
1.21978	2.10119	2.43866	0.0207911	0.999423	-4.21471	open	peak39927
-0.964904	3.18318	-2.43413	0.0210089	0.999423	-4.21623	no-sig	peak48196
0.999043	2.49003	2.429	0.0212581	0.999423	-4.21795	no-sig	peak52939
0.943554	2.91337	2.41905	0.0217494	0.999423	-4.22129	no-sig	peak37389
1.38724	3.01576	2.4157	0.0219174	0.999423	-4.22242	open	peak40414
1.09772	3.94955	2.41262	0.0220726	0.999423	-4.22345	open	peak49525
1.00208	2.97379	2.4109	0.0221595	0.999423	-4.22402	open	peak50154
1.15568	4.00007	2.41066	0.0221718	0.999423	-4.2241	open	peak51129
1.32182	1.72218	2.40834	0.0222897	0.999423	-4.22488	open	peak103
-1.26209	2.35338	-2.40716	0.0223498	0.999423	-4.22527	closed	peak53257
0.933987	3.33602	2.40523	0.0224491	0.999423	-4.22592	no-sig	peak28033
1.13367	1.99711	2.40433	0.0224951	0.999423	-4.22622	open	peak53234
1.03743	3.30554	2.40045	0.0226955	0.999423	-4.22751	open	peak45070
0.988054	2.36975	2.38902	0.0232955	0.999423	-4.23133	no-sig	peak36674
0.918253	3.38499	2.38717	0.023394	0.999423	-4.23195	no-sig	peak34610
1.01825	2.84318	2.38434	0.0235452	0.999423	-4.23289	open	peak6761
0.901037	3.16991	2.38331	0.0236009	0.999423	-4.23324	no-sig	peak16372
0.916335	3.12688	2.38248	0.0236455	0.999423	-4.23351	no-sig	peak21842
0.962198	2.65398	2.37843	0.0238646	0.999423	-4.23486	no-sig	peak52453
1.16766	2.63716	2.37795	0.0238906	0.999423	-4.23502	open	peak20870
1.05336	2.93496	2.37658	0.0239653	0.999423	-4.23548	open	peak39145
1.00398	2.9836	2.37019	0.0243154	0.999423	-4.2376	open	peak19132
-0.88486	2.8259	-2.36053	0.0248543	0.999423	-4.24081	no-sig	peak13263
0.917678	2.93107	2.35926	0.0249262	0.999423	-4.24123	no-sig	peak47296
-1.15193	2.05188	-2.35719	0.0250435	0.999423	-4.24192	closed	peak53518
1.20791	2.43844	2.35172	0.0253557	0.999423	-4.24373	open	peak51748
0.999358	3.67685	2.33532	0.0263124	0.999423	-4.24915	no-sig	peak51396
0.888456	3.26389	2.33481	0.0263425	0.999423	-4.24932	no-sig	peak20523
0.985488	2.5085	2.33183	0.0265204	0.999423	-4.2503	no-sig	peak28079
1.06092	2.55014	2.32859	0.0267143	0.999423	-4.25137	open	peak45129
-1.07524	2.58551	-2.3283	0.0267319	0.999423	-4.25147	closed	peak7150
1.0057	2.26456	2.32669	0.0268289	0.999423	-4.252	open	peak48537
-0.885629	3.29898	-2.32232	0.0270937	0.999423	-4.25344	no-sig	peak2438
0.94382	2.68419	2.31819	0.0273469	0.999423	-4.2548	no-sig	peak7198
0.847764	2.96189	2.31817	0.0273478	0.999423	-4.2548	no-sig	peak39439
1.06183	2.25058	2.31734	0.0273987	0.999423	-4.25508	open	peak49753
-0.972995	2.96438	-2.31693	0.0274242	0.999423	-4.25521	no-sig	peak31263
-1.30091	1.85239	-2.31548	0.0275135	0.999423	-4.25569	closed	peak54014
1.39459	1.66221	2.30938	0.027893	0.999423	-4.2577	open	peak43080
0.899184	2.61201	2.308	0.0279794	0.999423	-4.25815	no-sig	peak4582
0.951011	2.7276	2.30571	0.0281235	0.999423	-4.2589	no-sig	peak43832
0.920199	2.81774	2.30313	0.0282861	0.999423	-4.25975	no-sig	peak44620
0.922358	3.26043	2.29583	0.0287523	0.999423	-4.26214	no-sig	peak32905
0.926596	2.50618	2.29507	0.0288011	0.999423	-4.26239	no-sig	peak30097
0.853745	2.95469	2.29473	0.028823	0.999423	-4.2625	no-sig	peak21423
0.965093	3.67769	2.29454	0.0288354	0.999423	-4.26256	no-sig	peak46666
-1.47962	1.43927	-2.2933	0.0289156	0.999423	-4.26297	closed	peak20665
-0.888591	3.27296	-2.29209	0.0289939	0.999423	-4.26337	no-sig	peak47600
0.957493	3.11272	2.28992	0.0291345	0.999423	-4.26408	no-sig	peak44043
-0.962112	2.31608	-2.28842	0.0292322	0.999423	-4.26457	no-sig	peak9397
0.834796	2.90475	2.28819	0.0292472	0.999423	-4.26464	no-sig	peak19392
-0.936579	2.84788	-2.28268	0.0296089	0.999423	-4.26644	no-sig	peak8799
0.915383	2.57103	2.27645	0.0300231	0.999423	-4.26848	no-sig	peak25775
0.9853	2.75623	2.27127	0.0303708	0.999423	-4.27017	no-sig	peak17870
1.02653	2.33047	2.27028	0.0304382	0.999423	-4.27049	open	peak22111
-0.987197	2.64843	-2.26952	0.0304894	0.999423	-4.27074	no-sig	peak34962
-0.955033	2.86419	-2.26912	0.0305169	0.999423	-4.27087	no-sig	peak4993
0.856909	2.87941	2.26862	0.0305507	0.999423	-4.27103	no-sig	peak6819
0.855282	3.00039	2.26768	0.0306143	0.999423	-4.27134	no-sig	peak1103
-1.21074	2.12285	-2.26539	0.0307706	0.999423	-4.27209	closed	peak54259
-1.07253	2.23835	-2.26425	0.0308484	0.999423	-4.27246	closed	peak31288
1.06588	2.23688	2.26135	0.0310481	0.999423	-4.2734	open	peak46947
1.3208	1.47657	2.26132	0.03105	0.999423	-4.27341	open	peak9593
-0.957507	2.50844	-2.25938	0.0311841	0.999423	-4.27404	no-sig	peak21623
-0.905777	2.69095	-2.2582	0.0312656	0.999423	-4.27443	no-sig	peak17131
0.962876	3.24991	2.25625	0.0314009	0.999423	-4.27506	no-sig	peak33479
0.875301	3.38494	2.25557	0.0314483	0.999423	-4.27528	no-sig	peak51399
-1.18745	2.10945	-2.25509	0.0314819	0.999423	-4.27544	closed	peak3738
-0.946067	3.21994	-2.24653	0.0320841	0.999423	-4.27822	no-sig	peak22083
1.19525	2.20248	2.24485	0.0322037	0.999423	-4.27876	open	peak39172
0.997438	2.48277	2.24422	0.0322484	0.999423	-4.27896	no-sig	peak47961
-0.934081	2.78744	-2.24384	0.0322761	0.999423	-4.27909	no-sig	peak37169
0.906491	3.06495	2.24247	0.0323734	0.999423	-4.27953	no-sig	peak46615
-1.05357	2.90506	-2.24146	0.0324458	0.999423	-4.27986	closed	peak35753
0.93855	2.4382	2.23864	0.0326489	0.999423	-4.28077	no-sig	peak9226
1.31616	2.66892	2.23812	0.0326862	0.999423	-4.28094	open	peak35877
-0.991279	3.33478	-2.23488	0.0329206	0.999423	-4.28199	no-sig	peak27764
0.93664	3.44223	2.23348	0.0330227	0.999423	-4.28244	no-sig	peak34872
-1.03852	2.46736	-2.23147	0.0331695	0.999423	-4.28309	closed	peak53297
0.813349	3.02129	2.22821	0.0334089	0.999423	-4.28415	no-sig	peak52315
0.845197	3.09595	2.22439	0.033691	0.999423	-4.28538	no-sig	peak48656
-0.944456	2.41955	-2.22318	0.0337809	0.999423	-4.28577	no-sig	peak52334
-1.02785	2.15433	-2.22257	0.0338261	0.999423	-4.28597	closed	peak18675
0.920676	2.99108	2.22196	0.0338717	0.999423	-4.28617	no-sig	peak8390
1.14145	2.39003	2.22193	0.0338741	0.999423	-4.28618	open	peak921
1.07666	1.91717	2.22006	0.0340135	0.999423	-4.28678	open	peak6459
0.884257	2.96635	2.21847	0.0341323	0.999423	-4.28729	no-sig	peak34540
-0.85037	2.95557	-2.21534	0.034368	0.999423	-4.2883	no-sig	peak40696
-0.966886	2.45428	-2.21251	0.034582	0.999423	-4.28921	no-sig	peak3422
-1.01909	2.25481	-2.21218	0.0346076	0.999423	-4.28932	closed	peak54026
0.805242	3.14898	2.21192	0.0346274	0.999423	-4.2894	no-sig	peak21706
-0.941493	2.54555	-2.20827	0.0349053	0.999423	-4.29058	no-sig	peak38933
1.12902	4.13457	2.20563	0.0351081	0.999423	-4.29143	open	peak44803
-1.04954	2.66823	-2.20462	0.0351861	0.999423	-4.29175	closed	peak17500
-0.884742	2.62493	-2.20436	0.0352061	0.999423	-4.29183	no-sig	peak4261
0.848852	2.70851	2.20101	0.0354651	0.999423	-4.29291	no-sig	peak18863
0.808292	3.03733	2.19918	0.0356078	0.999423	-4.2935	no-sig	peak30144
0.924275	2.65023	2.19372	0.0360358	0.999423	-4.29525	no-sig	peak33936
0.884794	2.9358	2.19137	0.0362212	0.999423	-4.296	no-sig	peak14341
-0.926581	2.98742	-2.19029	0.0363065	0.999423	-4.29635	no-sig	peak51756
0.87369	2.4967	2.1873	0.0365442	0.999423	-4.29731	no-sig	peak24146
0.914555	2.72355	2.18577	0.0366667	0.999423	-4.2978	no-sig	peak9545
0.920884	2.86774	2.18436	0.0367797	0.999423	-4.29825	no-sig	peak47720
0.895648	2.82731	2.18368	0.0368344	0.999423	-4.29847	no-sig	peak46714
0.945701	2.67765	2.17999	0.037132	0.999423	-4.29965	no-sig	peak44607
-0.849053	2.87357	-2.17541	0.037504	0.999423	-4.30111	no-sig	peak50985
-1.24346	2.47492	-2.16667	0.0382232	0.999423	-4.3039	closed	peak44309
1.01779	2.48378	2.16146	0.0386586	0.999423	-4.30556	open	peak32641
0.920615	3.02973	2.16139	0.0386642	0.999423	-4.30558	no-sig	peak51746
0.87111	2.64537	2.16124	0.0386769	0.999423	-4.30563	no-sig	peak51057
1.04321	2.22402	2.15994	0.0387859	0.999423	-4.30604	open	peak43796
1.34236	2.04692	2.15779	0.038967	0.999423	-4.30672	open	peak4283
0.871261	2.75173	2.15687	0.0390446	0.999423	-4.30701	no-sig	peak28283
-0.848145	2.83816	-2.1564	0.0390848	0.999423	-4.30716	no-sig	peak23387
0.964132	2.46864	2.15615	0.0391061	0.999423	-4.30725	no-sig	peak40404
0.869044	3.39327	2.15291	0.0393812	0.999423	-4.30827	no-sig	peak38303
0.964132	2.7937	2.14374	0.0401698	0.999423	-4.31118	no-sig	peak23829
0.931108	3.21947	2.14366	0.0401775	0.999423	-4.31121	no-sig	peak11510
-0.940504	2.77046	-2.14231	0.0402944	0.999423	-4.31164	no-sig	peak13754
0.770881	2.99692	2.14131	0.0403819	0.999423	-4.31195	no-sig	peak7069
-0.813167	3.06086	-2.14096	0.0404119	0.999423	-4.31206	no-sig	peak51645
0.813722	2.82878	2.14038	0.0404632	0.999423	-4.31225	no-sig	peak41819
0.786786	3.12086	2.13972	0.0405209	0.999423	-4.31246	no-sig	peak39827
0.892945	2.47826	2.13813	0.0406595	0.999423	-4.31296	no-sig	peak10840
0.837716	3.2231	2.13774	0.0406936	0.999423	-4.31308	no-sig	peak14412
-0.839315	2.54455	-2.1364	0.0408118	0.999423	-4.31351	no-sig	peak33933
-1.01965	2.86	-2.13568	0.0408749	0.999423	-4.31373	closed	peak51546
-0.805226	2.82325	-2.13165	0.0412316	0.999423	-4.31501	no-sig	peak17756
0.856766	2.88806	2.13062	0.0413233	0.999423	-4.31533	no-sig	peak43052
1.19297	1.61285	2.13022	0.0413591	0.999423	-4.31546	open	peak9062
-0.781863	3.03363	-2.12897	0.0414704	0.999423	-4.31586	no-sig	peak9315
0.977567	3.41487	2.12293	0.0420127	0.999423	-4.31776	no-sig	peak40220
0.910556	2.71431	2.12138	0.0421533	0.999423	-4.31825	no-sig	peak48863
0.781506	3.16164	2.11866	0.0423999	0.999423	-4.31911	no-sig	peak28518
0.875743	2.29858	2.11774	0.0424839	0.999423	-4.3194	no-sig	peak12526
1.28823	1.63554	2.11677	0.0425723	0.999423	-4.3197	open	peak23089
0.786986	3.05297	2.11451	0.0427798	0.999423	-4.32041	no-sig	peak48938
1.00125	2.42792	2.10959	0.0432329	0.999423	-4.32196	open	peak39400
1.52381	2.05918	2.10668	0.0435036	0.999423	-4.32287	open	peak53222
1.12711	1.92012	2.10661	0.0435099	0.999423	-4.3229	open	peak32837
0.787866	3.40549	2.10226	0.0439173	0.999423	-4.32426	no-sig	peak17519
-1.02344	2.20396	-2.10076	0.0440587	0.999423	-4.32473	closed	peak51942
0.837331	2.97308	2.09755	0.0443618	0.999423	-4.32574	no-sig	peak6036
-1.31191	1.41626	-2.09576	0.0445317	0.999423	-4.3263	closed	peak4185
-1.17836	1.85107	-2.09564	0.0445432	0.999423	-4.32634	closed	peak9616
-0.883898	2.35422	-2.09552	0.0445544	0.999423	-4.32637	no-sig	peak13241
0.867004	2.84403	2.09386	0.0447122	0.999423	-4.32689	no-sig	peak25456
0.834028	3.06362	2.09198	0.0448922	0.999423	-4.32748	no-sig	peak29327
0.92125	3.54153	2.09049	0.0450354	0.999423	-4.32795	no-sig	peak12414
0.800588	3.11642	2.09023	0.0450599	0.999423	-4.32803	no-sig	peak53128
-0.823658	3.07243	-2.08933	0.0451467	0.999423	-4.32831	no-sig	peak17734
-1.11898	2.37506	-2.08717	0.0453548	0.999423	-4.32898	closed	peak26547
0.795276	3.03576	2.08613	0.045456	0.999423	-4.32931	no-sig	peak18604
-0.760459	2.97946	-2.08528	0.0455385	0.999423	-4.32958	no-sig	peak13185
-0.799479	2.73961	-2.08511	0.0455544	0.999423	-4.32963	no-sig	peak48037
1.23992	1.52596	2.08069	0.0459859	0.999423	-4.33101	open	peak44625
0.842645	2.50204	2.07899	0.0461516	0.999423	-4.33154	no-sig	peak8810
0.981834	2.75087	2.07807	0.0462427	0.999423	-4.33183	no-sig	peak45586
-0.815263	3.29733	-2.07589	0.0464573	0.999423	-4.33251	no-sig	peak36347
0.967432	2.54064	2.07506	0.0465389	0.999423	-4.33276	no-sig	peak37691
1.0569	2.20694	2.07119	0.0469231	0.999423	-4.33397	open	peak32440
-0.881487	2.44999	-2.06945	0.0470974	0.999423	-4.33451	no-sig	peak20802
0.799836	2.71833	2.06852	0.0471902	0.999423	-4.3348	no-sig	peak24531
-0.796715	2.61941	-2.0655	0.0474927	0.999423	-4.33574	no-sig	peak13529
0.850021	2.52543	2.06419	0.0476252	0.999423	-4.33614	no-sig	peak40173
0.808796	3.01271	2.05931	0.0481204	0.999423	-4.33766	no-sig	peak43724
0.92361	2.60797	2.05777	0.0482772	0.999423	-4.33814	no-sig	peak51522
0.970918	2.65348	2.05757	0.0482977	0.999423	-4.3382	no-sig	peak54012
0.807113	3.25027	2.05572	0.048487	0.999423	-4.33877	no-sig	peak39109
-0.811796	3.44189	-2.0552	0.0485404	0.999423	-4.33893	no-sig	peak32855
0.802056	2.74431	2.05274	0.0487934	0.999423	-4.3397	no-sig	peak44232
-0.862031	2.7296	-2.05158	0.0489128	0.999423	-4.34005	no-sig	peak16768
0.823239	2.49571	2.0507	0.0490038	0.999423	-4.34033	no-sig	peak14702
0.864469	2.90867	2.04966	0.0491113	0.999423	-4.34065	no-sig	peak27761
0.939376	3.45581	2.0479	0.0492944	0.999423	-4.34119	no-sig	peak33187
-0.907325	2.4027	-2.04765	0.0493208	0.999423	-4.34127	no-sig	peak31675
0.76605	2.8396	2.04641	0.0494497	0.999423	-4.34165	no-sig	peak49698
0.791225	2.76282	2.04561	0.0495332	0.999423	-4.3419	no-sig	peak11002
0.751006	2.80298	2.04552	0.0495426	0.999423	-4.34193	no-sig	peak52502
0.853166	2.91437	2.03945	0.050181	0.999423	-4.3438	no-sig	peak27298
1.08052	2.52305	2.03859	0.0502716	0.999423	-4.34407	no-sig	peak23148
0.857688	2.75372	2.03823	0.0503098	0.999423	-4.34418	no-sig	peak33988
0.808454	2.75997	2.03709	0.0504311	0.999423	-4.34453	no-sig	peak49284
-0.812318	3.02389	-2.03672	0.0504697	0.999423	-4.34464	no-sig	peak38480
0.863172	3.27001	2.03562	0.0505873	0.999423	-4.34499	no-sig	peak37749
0.809072	2.73017	2.03411	0.0507479	0.999423	-4.34545	no-sig	peak25226
-0.835793	2.92541	-2.03408	0.0507507	0.999423	-4.34546	no-sig	peak16949
1.07165	4.21531	2.0338	0.0507808	0.999423	-4.34554	no-sig	peak49696
0.749734	2.77127	2.03297	0.0508696	0.999423	-4.3458	no-sig	peak47743
-1.25294	1.34852	-2.02943	0.051249	0.999423	-4.34689	no-sig	peak43506
1.22659	1.87037	2.02582	0.0516396	0.999423	-4.348	no-sig	peak5552
0.785755	2.81892	2.02554	0.0516694	0.999423	-4.34809	no-sig	peak34090
0.784162	3.36312	2.02357	0.0518836	0.999423	-4.34869	no-sig	peak2651
0.797602	2.81695	2.02033	0.0522377	0.999423	-4.34969	no-sig	peak5166
-0.834565	2.62283	-2.01896	0.0523871	0.999423	-4.35011	no-sig	peak7045
0.887127	2.63547	2.01896	0.0523872	0.999423	-4.35011	no-sig	peak51401
0.802587	2.76997	2.0186	0.0524271	0.999423	-4.35022	no-sig	peak49399
0.846497	3.56208	2.01717	0.0525847	0.999423	-4.35066	no-sig	peak54344
0.814618	2.63813	2.01628	0.0526821	0.999423	-4.35093	no-sig	peak52651
-1.18085	3.71709	-2.01551	0.0527672	0.999423	-4.35116	no-sig	peak36470
-1.22396	2.41144	-2.01149	0.0532133	0.999423	-4.3524	no-sig	peak54545
-0.960597	2.30242	-2.01019	0.0533582	0.999423	-4.35279	no-sig	peak36907
0.792676	3.20756	2.00606	0.0538204	0.999423	-4.35406	no-sig	peak18556
0.83182	2.94208	2.0033	0.054131	0.999423	-4.3549	no-sig	peak1234
0.800199	2.72062	2.00187	0.0542927	0.999423	-4.35534	no-sig	peak37729
0.77106	2.87101	1.9992	0.0545962	0.999423	-4.35615	no-sig	peak18684
0.790369	3.15269	1.99805	0.0547275	0.999423	-4.3565	no-sig	peak25850
0.808638	2.86533	1.9978	0.054756	0.999423	-4.35658	no-sig	peak19436
1.01204	4.1894	1.99743	0.0547979	0.999423	-4.35669	no-sig	peak50502
0.77107	3.04356	1.99563	0.055004	0.999423	-4.35724	no-sig	peak26091
-0.816754	2.7295	-1.99407	0.055183	0.999423	-4.35772	no-sig	peak3354
-1.42072	2.17987	-1.99241	0.0553739	0.999423	-4.35822	no-sig	peak41681
1.095	2.3226	1.99197	0.055425	0.999423	-4.35836	no-sig	peak54438
1.09721	3.88418	1.99024	0.055624	0.999423	-4.35888	no-sig	peak37031
0.857111	2.25551	1.9892	0.0557452	0.999423	-4.3592	no-sig	peak47523
-0.753419	2.8975	-1.98903	0.0557644	0.999423	-4.35925	no-sig	peak44608
-0.744846	3.12865	-1.98619	0.0560947	0.999423	-4.36011	no-sig	peak14896
-0.905917	2.47116	-1.98542	0.0561847	0.999423	-4.36035	no-sig	peak34730
1.16724	2.86751	1.98527	0.0562014	0.999423	-4.36039	no-sig	peak53986
-1.03373	2.45388	-1.98276	0.0564956	0.999423	-4.36116	no-sig	peak40726
-0.9414	2.09206	-1.98194	0.0565915	0.999423	-4.3614	no-sig	peak14243
-0.819334	2.59616	-1.98066	0.0567425	0.999423	-4.36179	no-sig	peak51636
-0.993104	2.37167	-1.97903	0.0569343	0.999423	-4.36229	no-sig	peak41207
-0.872236	2.84565	-1.97866	0.056978	0.999423	-4.3624	no-sig	peak45531
0.745553	3.15505	1.97794	0.0570632	0.999423	-4.36262	no-sig	peak45356
-0.948038	2.46037	-1.97672	0.0572071	0.999423	-4.36299	no-sig	peak46320
0.767688	3.05126	1.97634	0.0572522	0.999423	-4.3631	no-sig	peak9959
0.77301	2.95308	1.97399	0.0575323	0.999423	-4.36382	no-sig	peak16780
0.852964	2.80074	1.96869	0.0581666	0.999423	-4.36542	no-sig	peak17206
-0.712963	3.26642	-1.96859	0.058179	0.999423	-4.36545	no-sig	peak26016
1.23671	2.33082	1.96699	0.058371	0.999423	-4.36593	no-sig	peak20785
0.75183	2.74762	1.96492	0.0586215	0.999423	-4.36656	no-sig	peak19730
-1.35453	1.85254	-1.96353	0.0587901	0.999423	-4.36698	no-sig	peak26112
-1.00571	2.88774	-1.95841	0.0594139	0.999423	-4.36852	no-sig	peak21023
-0.76416	2.94641	-1.95819	0.059441	0.999423	-4.36859	no-sig	peak48937
-1.40946	1.1487	-1.95783	0.0594861	0.999423	-4.3687	no-sig	peak20461
0.781251	2.85953	1.95768	0.0595042	0.999423	-4.36874	no-sig	peak26748
0.783629	2.99528	1.95728	0.059553	0.999423	-4.36886	no-sig	peak40538
-0.751823	3.19385	-1.95686	0.0596041	0.999423	-4.36899	no-sig	peak17150
-0.789699	3.25758	-1.95614	0.0596931	0.999423	-4.36921	no-sig	peak27853
-0.782054	3.09794	-1.95253	0.0601387	0.999423	-4.37029	no-sig	peak48225
0.746096	2.91936	1.95229	0.0601684	0.999423	-4.37036	no-sig	peak47515
0.74478	3.06438	1.94866	0.0606199	0.999423	-4.37146	no-sig	peak28600
0.748377	3.47322	1.94661	0.0608752	0.999423	-4.37207	no-sig	peak30804
-0.747719	2.88364	-1.94642	0.0608995	0.999423	-4.37213	no-sig	peak26002
-0.746646	3.03184	-1.94516	0.0610573	0.999423	-4.37251	no-sig	peak53743
0.770531	2.87876	1.93977	0.0617372	0.999423	-4.37412	no-sig	peak42078
0.854394	2.90383	1.93873	0.0618691	0.999423	-4.37444	no-sig	peak8251
-1.1901	2.44354	-1.93842	0.0619081	0.999423	-4.37453	no-sig	peak40448
0.886274	2.81482	1.93692	0.0620984	0.999423	-4.37498	no-sig	peak37927
0.729802	3.04629	1.93668	0.062129	0.999423	-4.37505	no-sig	peak23423
0.724955	2.88211	1.93609	0.0622041	0.999423	-4.37522	no-sig	peak336
-0.798694	2.68354	-1.93592	0.0622264	0.999423	-4.37528	no-sig	peak18227
0.886262	2.03734	1.93514	0.0623262	0.999423	-4.37551	no-sig	peak45301
0.812249	2.59014	1.93338	0.0625506	0.999423	-4.37604	no-sig	peak50799
1.10773	2.3046	1.9329	0.062613	0.999423	-4.37618	no-sig	peak49596
0.696805	2.98011	1.93272	0.0626355	0.999423	-4.37623	no-sig	peak33504
0.932666	2.60169	1.93224	0.0626967	0.999423	-4.37638	no-sig	peak12449
1.15025	1.49848	1.93084	0.062877	0.999423	-4.3768	no-sig	peak37065
0.773386	2.94089	1.93069	0.062896	0.999423	-4.37684	no-sig	peak9499
0.85256	2.5464	1.92999	0.0629861	0.999423	-4.37705	no-sig	peak31205
-0.801298	3.04393	-1.9296	0.063037	0.999423	-4.37717	no-sig	peak53753
0.767502	3.23385	1.92892	0.0631248	0.999423	-4.37737	no-sig	peak34884
-0.750421	2.87451	-1.92855	0.0631724	0.999423	-4.37748	no-sig	peak21323
0.71471	3.01179	1.92854	0.0631734	0.999423	-4.37748	no-sig	peak4537
0.944892	2.46495	1.92332	0.063852	0.999423	-4.37904	no-sig	peak7735
0.741354	2.73602	1.92296	0.0638988	0.999423	-4.37915	no-sig	peak48427
-0.80509	2.78372	-1.92277	0.0639239	0.999423	-4.37921	no-sig	peak29335
1.05093	1.96149	1.92177	0.0640542	0.999423	-4.3795	no-sig	peak45175
0.781867	2.76524	1.92161	0.0640745	0.999423	-4.37955	no-sig	peak3379
0.70063	3.08204	1.92142	0.0640995	0.999423	-4.37961	no-sig	peak46719
0.769204	2.65279	1.92045	0.0642265	0.999423	-4.3799	no-sig	peak10634
0.798873	3.00102	1.91933	0.0643742	0.999423	-4.38023	no-sig	peak18101
-0.785179	3.44036	-1.91909	0.0644053	0.999423	-4.3803	no-sig	peak31656
0.772261	3.42768	1.91728	0.0646436	0.999423	-4.38084	no-sig	peak28963
-0.786613	2.921	-1.91695	0.0646878	0.999423	-4.38094	no-sig	peak25801
0.804146	3.22456	1.91322	0.0651811	0.999423	-4.38205	no-sig	peak21885
0.797011	2.72956	1.91309	0.0651978	0.999423	-4.38209	no-sig	peak41712
0.783657	2.64733	1.91235	0.0652964	0.999423	-4.38231	no-sig	peak6026
-0.961809	2.18945	-1.91163	0.0653919	0.999423	-4.38252	no-sig	peak51880
0.878278	2.82645	1.91099	0.0654774	0.999423	-4.38271	no-sig	peak13195
-0.791048	2.84988	-1.90947	0.0656801	0.999423	-4.38316	no-sig	peak47912
0.71792	2.99882	1.90582	0.06617	0.999423	-4.38425	no-sig	peak45313
-0.701457	3.10495	-1.90544	0.0662215	0.999423	-4.38436	no-sig	peak32812
-0.698794	2.94351	-1.90423	0.0663838	0.999423	-4.38472	no-sig	peak53233
-0.916212	3.3638	-1.9041	0.0664019	0.999423	-4.38476	no-sig	peak36088
0.772427	2.69079	1.90334	0.0665043	0.999423	-4.38498	no-sig	peak12160
0.740686	3.49563	1.90197	0.0666899	0.999423	-4.38539	no-sig	peak35157
-0.755472	2.96874	-1.90185	0.0667059	0.999423	-4.38542	no-sig	peak4182
-0.821386	3.19076	-1.90141	0.0667659	0.999423	-4.38555	no-sig	peak52055
0.748127	3.10095	1.90047	0.0668934	0.999423	-4.38583	no-sig	peak9592
-1.24177	1.22277	-1.89557	0.0675609	0.999423	-4.38728	no-sig	peak10926
-0.704141	3.03728	-1.89363	0.0678274	0.999423	-4.38785	no-sig	peak16236
-0.732984	3.35002	-1.89358	0.0678348	0.999423	-4.38787	no-sig	peak35142
0.774248	3.22315	1.89172	0.0680899	0.999423	-4.38842	no-sig	peak19019
-0.975196	2.17257	-1.89097	0.0681944	0.999423	-4.38864	no-sig	peak2791
0.835396	3.12807	1.88897	0.0684707	0.999423	-4.38923	no-sig	peak1580
0.849542	2.49907	1.88765	0.0686542	0.999423	-4.38962	no-sig	peak45339
0.833292	3.51106	1.8868	0.0687724	0.999423	-4.38987	no-sig	peak37780
0.71988	2.87412	1.88622	0.068853	0.999423	-4.39004	no-sig	peak23152
0.774108	2.92387	1.8842	0.0691346	0.999423	-4.39063	no-sig	peak49268
0.886199	3.84785	1.88378	0.069193	0.999423	-4.39076	no-sig	peak54531
0.740393	2.48492	1.88372	0.0692017	0.999423	-4.39078	no-sig	peak33410
-0.810276	2.30598	-1.88364	0.0692127	0.999423	-4.3908	no-sig	peak18927
-0.98647	1.77902	-1.88131	0.0695387	0.999423	-4.39148	no-sig	peak16641
-0.811583	2.58206	-1.88101	0.0695816	0.999423	-4.39157	no-sig	peak33427
0.807971	2.49356	1.87875	0.0698992	0.999423	-4.39224	no-sig	peak33809
0.836159	2.53599	1.87846	0.0699397	0.999423	-4.39232	no-sig	peak17293
0.889349	3.9855	1.87795	0.0700127	0.999423	-4.39247	no-sig	peak18561
0.761136	2.75033	1.87762	0.0700591	0.999423	-4.39257	no-sig	peak6451
-1.19272	1.53017	-1.8764	0.0702317	0.999423	-4.39293	no-sig	peak47550
0.761422	2.72966	1.87437	0.0705199	0.999423	-4.39352	no-sig	peak11933
0.822518	3.83566	1.87351	0.0706416	0.999423	-4.39378	no-sig	peak15158
0.754491	3.52452	1.87015	0.0711215	0.999423	-4.39476	no-sig	peak9618
-0.759141	2.73821	-1.86699	0.0715758	0.999423	-4.39569	no-sig	peak44716
0.745889	3.21431	1.86594	0.071727	0.999423	-4.396	no-sig	peak23071
-0.71809	2.84544	-1.86588	0.0717347	0.999423	-4.39601	no-sig	peak50452
-0.728486	3.11815	-1.86341	0.0720921	0.999423	-4.39674	no-sig	peak43167
-0.893275	3.12997	-1.86177	0.0723307	0.999423	-4.39722	no-sig	peak49376
0.735995	3.29824	1.85991	0.0726009	0.999423	-4.39776	no-sig	peak22837
0.826455	2.3154	1.85749	0.0729541	0.999423	-4.39846	no-sig	peak21569
0.701199	3.08574	1.85698	0.0730286	0.999423	-4.39861	no-sig	peak36566
0.843161	3.89378	1.85426	0.0734281	0.999423	-4.39941	no-sig	peak38281
-0.847312	3.23293	-1.85421	0.0734355	0.999423	-4.39942	no-sig	peak295
0.683008	3.1646	1.85259	0.0736742	0.999423	-4.39989	no-sig	peak50798
-0.817951	3.61072	-1.85221	0.0737297	0.999423	-4.4	no-sig	peak44244
0.75276	2.81723	1.85141	0.0738486	0.999423	-4.40024	no-sig	peak8480
0.988752	3.81221	1.85069	0.0739557	0.999423	-4.40045	no-sig	peak9654
0.680549	3.16611	1.85037	0.0740031	0.999423	-4.40054	no-sig	peak19261
0.924275	2.11353	1.8498	0.0740872	0.999423	-4.40071	no-sig	peak2766
0.722421	2.68474	1.84894	0.0742152	0.999423	-4.40096	no-sig	peak53866
0.701199	3.23835	1.84757	0.0744182	0.999423	-4.40136	no-sig	peak26098
-0.742126	2.94413	-1.84602	0.0746496	0.999423	-4.40181	no-sig	peak11948
0.764269	2.84178	1.8457	0.0746967	0.999423	-4.4019	no-sig	peak43406
-0.741263	2.92237	-1.84553	0.0747227	0.999423	-4.40195	no-sig	peak48127
-0.816423	2.6324	-1.8446	0.0748611	0.999423	-4.40222	no-sig	peak43671
-0.753803	3.25718	-1.84423	0.0749168	0.999423	-4.40233	no-sig	peak34616
0.989894	2.18008	1.84354	0.0750198	0.999423	-4.40253	no-sig	peak43517
0.655243	3.16842	1.84316	0.0750777	0.999423	-4.40264	no-sig	peak50088
0.754097	2.66935	1.84235	0.0751987	0.999423	-4.40287	no-sig	peak45179
0.72399	2.76457	1.84204	0.0752461	0.999423	-4.40296	no-sig	peak10771
0.82274	3.61232	1.84189	0.075268	0.999423	-4.40301	no-sig	peak8224
0.693393	3.27249	1.8405	0.075477	0.999423	-4.40341	no-sig	peak12081
-0.741326	2.99742	-1.83911	0.0756872	0.999423	-4.40381	no-sig	peak53364
0.707557	3.27794	1.83887	0.0757234	0.999423	-4.40388	no-sig	peak4922
0.686711	3.18734	1.83807	0.0758441	0.999423	-4.40411	no-sig	peak41407
0.795672	2.40338	1.8354	0.0762487	0.999423	-4.40489	no-sig	peak34934
0.715621	3.15258	1.83483	0.0763359	0.999423	-4.40505	no-sig	peak43699
1.01241	4.25034	1.83446	0.0763925	0.999423	-4.40516	no-sig	peak47273
0.884594	2.70182	1.83055	0.0769886	0.999423	-4.40629	no-sig	peak29125
0.853327	2.31491	1.82986	0.0770957	0.999423	-4.40649	no-sig	peak43970
0.810899	2.12789	1.82858	0.0772911	0.999423	-4.40686	no-sig	peak26477
-0.661108	2.95901	-1.82716	0.0775105	0.999423	-4.40727	no-sig	peak25998
-0.825085	2.27719	-1.82687	0.0775544	0.999423	-4.40735	no-sig	peak50364
-0.718521	2.89707	-1.82362	0.0780567	0.999423	-4.40829	no-sig	peak19873
-0.710498	3.06511	-1.8236	0.0780607	0.999423	-4.4083	no-sig	peak13326
0.69876	2.89966	1.82165	0.0783632	0.999423	-4.40886	no-sig	peak3007
-0.742718	2.6177	-1.82145	0.0783949	0.999423	-4.40892	no-sig	peak47123
-0.782336	2.53045	-1.82142	0.0783991	0.999423	-4.40893	no-sig	peak3558
0.832093	2.87079	1.82142	0.0784	0.999423	-4.40893	no-sig	peak14570
0.937607	2.12357	1.82055	0.078535	0.999423	-4.40918	no-sig	peak7677
-0.704204	2.87167	-1.81973	0.0786625	0.999423	-4.40941	no-sig	peak18226
0.787499	2.95415	1.81966	0.0786741	0.999423	-4.40944	no-sig	peak12416
0.709003	3.41732	1.81957	0.0786878	0.999423	-4.40946	no-sig	peak29007
0.796772	2.78571	1.81876	0.0788149	0.999423	-4.4097	no-sig	peak9964
0.857931	2.11247	1.81674	0.07913	0.999423	-4.41028	no-sig	peak51965
0.765265	2.58334	1.81613	0.0792261	0.999423	-4.41045	no-sig	peak43128
0.880211	2.30895	1.81524	0.079366	0.999423	-4.41071	no-sig	peak7943
0.764909	2.48696	1.81392	0.0795737	0.999423	-4.41109	no-sig	peak3707
0.839477	3.91978	1.81357	0.0796297	0.999423	-4.41119	no-sig	peak43372
-0.727245	3.30386	-1.81353	0.0796359	0.999423	-4.4112	no-sig	peak27538
0.755346	3.53388	1.81255	0.0797902	0.999423	-4.41148	no-sig	peak48873
-0.771449	3.23159	-1.81102	0.0800328	0.999423	-4.41192	no-sig	peak48291
0.717269	3.31912	1.81047	0.0801187	0.999423	-4.41208	no-sig	peak31385
0.701532	2.71059	1.81014	0.0801711	0.999423	-4.41217	no-sig	peak17447
0.761444	3.50166	1.81009	0.080179	0.999423	-4.41219	no-sig	peak45373
-0.765534	2.62312	-1.80878	0.0803873	0.999423	-4.41256	no-sig	peak52270
-0.845652	2.23543	-1.80775	0.0805519	0.999423	-4.41286	no-sig	peak27203
-0.70807	3.07437	-1.80474	0.0810318	0.999423	-4.41372	no-sig	peak21445
0.648107	3.24014	1.80451	0.0810686	0.999423	-4.41379	no-sig	peak33030
-0.780852	2.84026	-1.80325	0.0812715	0.999423	-4.41415	no-sig	peak45732
0.806694	3.72608	1.8023	0.0814241	0.999423	-4.41442	no-sig	peak29124
0.733491	3.31913	1.80121	0.0816	0.999423	-4.41473	no-sig	peak17177
0.785145	2.45634	1.80105	0.0816253	0.999423	-4.41478	no-sig	peak53952
0.757736	3.40991	1.80002	0.0817917	0.999423	-4.41507	no-sig	peak50727
0.656634	3.19587	1.79917	0.0819282	0.999423	-4.41532	no-sig	peak51695
0.735495	3.45352	1.79819	0.0820868	0.999423	-4.4156	no-sig	peak50873
-0.77225	3.4519	-1.7978	0.08215	0.999423	-4.41571	no-sig	peak34243
-0.715665	2.80095	-1.79746	0.0822048	0.999423	-4.41581	no-sig	peak16625
0.713958	2.71738	1.79558	0.0825095	0.999423	-4.41634	no-sig	peak9155
-0.710305	3.07274	-1.79291	0.0829448	0.999423	-4.4171	no-sig	peak36624
0.740698	2.69662	1.79078	0.083294	0.999423	-4.41771	no-sig	peak6377
-0.902411	2.35087	-1.79012	0.0834015	0.999423	-4.4179	no-sig	peak1054
-0.655527	3.20879	-1.78838	0.0836872	0.999423	-4.4184	no-sig	peak52824
0.678331	2.95478	1.78779	0.0837853	0.999423	-4.41857	no-sig	peak54240
-0.855607	2.57362	-1.78728	0.0838685	0.999423	-4.41871	no-sig	peak40184
-0.676202	2.89673	-1.78713	0.0838931	0.999423	-4.41875	no-sig	peak47663
-0.71101	2.51192	-1.78688	0.0839354	0.999423	-4.41882	no-sig	peak3052
0.724626	2.87519	1.78544	0.0841727	0.999423	-4.41923	no-sig	peak1887
-0.679562	3.11375	-1.78517	0.0842184	0.999423	-4.41931	no-sig	peak16689
-0.800027	2.42119	-1.78499	0.0842473	0.999423	-4.41936	no-sig	peak51944
-0.685838	3.2136	-1.78387	0.0844335	0.999423	-4.41968	no-sig	peak13435
1.04885	2.02622	1.78361	0.0844763	0.999423	-4.41976	no-sig	peak27440
-0.925825	2.66202	-1.78352	0.0844903	0.999423	-4.41978	no-sig	peak54392
-0.709366	2.92138	-1.78306	0.0845679	0.999423	-4.41991	no-sig	peak19432
0.656408	2.74171	1.78245	0.0846688	0.999423	-4.42008	no-sig	peak40164
-0.670291	2.90053	-1.78237	0.0846813	0.999423	-4.42011	no-sig	peak43579
0.714358	2.93747	1.78077	0.0849477	0.999423	-4.42056	no-sig	peak37430
0.670919	2.66768	1.77912	0.0852236	0.999423	-4.42103	no-sig	peak33956
0.750144	3.56662	1.7787	0.0852936	0.999423	-4.42115	no-sig	peak25760
0.698911	2.5988	1.77826	0.0853678	0.999423	-4.42128	no-sig	peak24232
0.695847	3.01859	1.77738	0.0855148	0.999423	-4.42152	no-sig	peak35549
0.647072	3.25385	1.77724	0.0855375	0.999423	-4.42156	no-sig	peak17095
0.729384	3.67165	1.77696	0.0855846	0.999423	-4.42164	no-sig	peak44301
0.70359	3.01005	1.77546	0.0858377	0.999423	-4.42207	no-sig	peak24932
0.693038	3.0363	1.77391	0.0860981	0.999423	-4.42251	no-sig	peak32998
-0.771032	3.39074	-1.77286	0.0862745	0.999423	-4.4228	no-sig	peak34038
-0.66895	2.91929	-1.77278	0.0862894	0.999423	-4.42283	no-sig	peak51787
0.801024	3.57752	1.77274	0.0862949	0.999423	-4.42284	no-sig	peak51025
0.705455	2.78859	1.77164	0.086481	0.999423	-4.42315	no-sig	peak52678
-0.755524	2.38555	-1.77045	0.0866834	0.999423	-4.42349	no-sig	peak54519
0.983282	2.26241	1.76955	0.0868349	0.999423	-4.42374	no-sig	peak53223
0.719694	3.16645	1.76932	0.086875	0.999423	-4.42381	no-sig	peak40910
0.777226	3.77183	1.76889	0.086947	0.999423	-4.42393	no-sig	peak53103
0.673021	2.84772	1.76862	0.0869933	0.999423	-4.42401	no-sig	peak7319
0.801427	2.4189	1.76768	0.0871542	0.999423	-4.42427	no-sig	peak51259
0.661159	2.92038	1.76679	0.0873052	0.999423	-4.42452	no-sig	peak25665
0.66066	3.14454	1.76674	0.0873136	0.999423	-4.42454	no-sig	peak20160
-0.681277	2.64754	-1.76627	0.0873938	0.999423	-4.42467	no-sig	peak53160
-0.69193	3.08185	-1.7662	0.0874067	0.999423	-4.42469	no-sig	peak40472
0.6666	2.76795	1.76528	0.0875627	0.999423	-4.42495	no-sig	peak31542
-0.656429	3.13008	-1.76511	0.0875922	0.999423	-4.425	no-sig	peak28827
0.682297	3.30448	1.76483	0.0876395	0.999423	-4.42508	no-sig	peak37431
0.684714	2.70042	1.76367	0.087839	0.999423	-4.4254	no-sig	peak24553
0.829168	2.58887	1.76244	0.0880496	0.999423	-4.42575	no-sig	peak23822
0.694055	3.11178	1.76189	0.0881453	0.999423	-4.42591	no-sig	peak10195
-0.712499	2.69315	-1.76131	0.0882437	0.999423	-4.42607	no-sig	peak20470
-0.72125	3.51761	-1.7601	0.0884519	0.999423	-4.42641	no-sig	peak15609
-0.639267	2.96719	-1.75921	0.0886059	0.999423	-4.42666	no-sig	peak22117
0.702587	2.82196	1.75872	0.0886911	0.999423	-4.4268	no-sig	peak1154
0.717174	2.86261	1.75806	0.0888047	0.999423	-4.42699	no-sig	peak19022
-0.726981	2.94193	-1.75671	0.0890382	0.999423	-4.42737	no-sig	peak20612
1.04581	1.73828	1.75667	0.0890464	0.999423	-4.42738	no-sig	peak5972
0.632043	2.9117	1.75544	0.08926	0.999423	-4.42772	no-sig	peak18823
0.735024	2.7625	1.75429	0.0894602	0.999423	-4.42805	no-sig	peak4519
0.687973	2.59347	1.75381	0.0895433	0.999423	-4.42818	no-sig	peak35584
0.69876	3.00737	1.75264	0.0897472	0.999423	-4.42851	no-sig	peak49985
0.679184	2.81183	1.75199	0.08986	0.999423	-4.42869	no-sig	peak34601
-0.640979	3.01619	-1.75138	0.0899671	0.999423	-4.42887	no-sig	peak689
-0.700821	2.5915	-1.75045	0.0901309	0.999423	-4.42913	no-sig	peak2942
0.814801	2.03925	1.75034	0.0901497	0.999423	-4.42916	no-sig	peak17863
0.681768	3.14855	1.74981	0.0902429	0.999423	-4.42931	no-sig	peak17477
0.649349	3.13357	1.74599	0.0909138	0.999423	-4.43038	no-sig	peak11520
0.938047	3.37526	1.74262	0.0915108	0.999423	-4.43132	no-sig	peak41743
-0.745251	3.00911	-1.7412	0.0917643	0.999423	-4.43172	no-sig	peak40149
0.666978	3.22128	1.74043	0.091901	0.999423	-4.43194	no-sig	peak24491
0.645539	2.96719	1.73982	0.0920101	0.999423	-4.43211	no-sig	peak24955
0.67581	2.9496	1.73701	0.0925124	0.999423	-4.43289	no-sig	peak53862
0.672536	3.40494	1.73693	0.092526	0.999423	-4.43292	no-sig	peak47046
0.829756	3.99927	1.73612	0.092671	0.999423	-4.43314	no-sig	peak50765
-0.689465	3.10297	-1.73525	0.0928268	0.999423	-4.43338	no-sig	peak8057
0.718946	3.48458	1.73484	0.0929001	0.999423	-4.4335	no-sig	peak50787
0.76053	2.3911	1.73447	0.0929681	0.999423	-4.4336	no-sig	peak48249
0.641772	3.24597	1.73321	0.0931942	0.999423	-4.43395	no-sig	peak6728
-0.803626	2.24442	-1.73299	0.0932337	0.999423	-4.43401	no-sig	peak48811
-0.675073	3.19077	-1.73268	0.0932905	0.999423	-4.4341	no-sig	peak54361
-1.24714	1.47212	-1.7312	0.0935566	0.999423	-4.43451	no-sig	peak13474
0.738852	3.03555	1.73092	0.0936069	0.999423	-4.43459	no-sig	peak53442
-0.694054	2.52795	-1.73051	0.0936818	0.999423	-4.43471	no-sig	peak36435
0.720752	2.38231	1.72582	0.0945348	0.999423	-4.43601	no-sig	peak52878
-0.773417	2.49227	-1.72474	0.0947322	0.999423	-4.43631	no-sig	peak8361
-0.687921	3.42876	-1.72442	0.0947903	0.999423	-4.4364	no-sig	peak43091
-0.677906	3.22192	-1.72418	0.0948331	0.999423	-4.43647	no-sig	peak44424
0.639123	3.27402	1.72005	0.0955921	0.999423	-4.43762	no-sig	peak43498
0.686963	3.02885	1.71907	0.0957732	0.999423	-4.43789	no-sig	peak53275
0.690347	2.81155	1.71871	0.0958395	0.999423	-4.43799	no-sig	peak48861
0.938049	4.24116	1.71404	0.0967033	0.999423	-4.43928	no-sig	peak43492
-0.736712	3.04508	-1.71223	0.0970404	0.999423	-4.43978	no-sig	peak16951
0.832556	1.89196	1.71206	0.0970721	0.999423	-4.43983	no-sig	peak16719
-0.73572	2.38409	-1.71137	0.0972011	0.999423	-4.44002	no-sig	peak48369
-1.121	1.37504	-1.71089	0.097291	0.999423	-4.44015	no-sig	peak48106
0.65	3.28834	1.71069	0.0973278	0.999423	-4.44021	no-sig	peak31141
0.695694	3.61871	1.71061	0.0973424	0.999423	-4.44023	no-sig	peak24614
-0.677567	3.37592	-1.70738	0.0979487	0.999423	-4.44112	no-sig	peak53184
-0.698849	2.48203	-1.70706	0.0980086	0.999423	-4.44121	no-sig	peak29122
-0.620987	2.91235	-1.70704	0.0980118	0.999423	-4.44122	no-sig	peak31759
0.648891	2.84308	1.70474	0.0984455	0.999423	-4.44185	no-sig	peak16740
0.961971	1.98491	1.70435	0.0985191	0.999423	-4.44196	no-sig	peak54440
-0.626349	3.22986	-1.7042	0.0985488	0.999423	-4.442	no-sig	peak42479
-1.13595	2.24853	-1.7027	0.0988318	0.999423	-4.44242	no-sig	peak54544
-0.68374	3.03451	-1.70261	0.098848	0.999423	-4.44244	no-sig	peak42439
-0.655	2.75561	-1.70188	0.0989876	0.999423	-4.44264	no-sig	peak23250
0.680395	3.19342	1.7014	0.0990771	0.999423	-4.44277	no-sig	peak21290
-0.775936	2.43989	-1.70079	0.0991939	0.999423	-4.44294	no-sig	peak3477
-0.910668	1.71922	-1.70051	0.0992461	0.999423	-4.44302	no-sig	peak39761
0.852589	2.22632	1.69987	0.0993682	0.999423	-4.4432	no-sig	peak34930
-0.701883	3.39727	-1.69867	0.0995976	0.999423	-4.44353	no-sig	peak687
-0.741501	2.95791	-1.69794	0.0997365	0.999423	-4.44373	no-sig	peak44564
-0.759613	2.15373	-1.69705	0.0999068	0.999423	-4.44397	no-sig	peak20627
0.693839	3.24379	1.69682	0.0999511	0.999423	-4.44404	no-sig	peak39517
0.640941	2.97402	1.69431	0.100432	0.999423	-4.44473	no-sig	peak19429
0.6103	3.20257	1.69357	0.100573	0.999423	-4.44493	no-sig	peak28022
-0.624814	2.83194	-1.69355	0.100576	0.999423	-4.44493	no-sig	peak5642
-0.823197	3.29698	-1.69319	0.100646	0.999423	-4.44503	no-sig	peak25923
-0.759331	2.74281	-1.69316	0.100653	0.999423	-4.44504	no-sig	peak42328
-1.09004	1.3677	-1.69208	0.10086	0.999423	-4.44534	no-sig	peak38701
-0.715898	3.04007	-1.69159	0.100954	0.999423	-4.44547	no-sig	peak15041
0.789045	3.90465	1.69099	0.101069	0.999423	-4.44564	no-sig	peak19831
0.726666	2.38606	1.69065	0.101135	0.999423	-4.44573	no-sig	peak15016
-0.653554	2.94429	-1.69033	0.101198	0.999423	-4.44582	no-sig	peak15990
-0.652145	2.75915	-1.6902	0.101223	0.999423	-4.44586	no-sig	peak52190
0.650776	2.82042	1.68904	0.101446	0.999423	-4.44617	no-sig	peak51402
-0.658808	2.54788	-1.68828	0.101594	0.999423	-4.44638	no-sig	peak30951
0.887797	1.87872	1.68821	0.101608	0.999423	-4.4464	no-sig	peak959
0.68733	3.16016	1.68816	0.101618	0.999423	-4.44641	no-sig	peak19674
0.623432	3.07684	1.68803	0.101643	0.999423	-4.44645	no-sig	peak1357
-0.651491	3.32011	-1.6877	0.101706	0.999423	-4.44654	no-sig	peak42461
0.662267	3.03789	1.68752	0.10174	0.999423	-4.44659	no-sig	peak32994
0.661438	3.27052	1.68681	0.101879	0.999423	-4.44678	no-sig	peak30350
0.890226	2.13952	1.68666	0.101908	0.999423	-4.44682	no-sig	peak53924
0.739096	2.94633	1.6866	0.101921	0.999423	-4.44684	no-sig	peak27109
0.671344	3.40134	1.68635	0.101968	0.999423	-4.44691	no-sig	peak1583
0.650219	2.90282	1.68523	0.102186	0.999423	-4.44722	no-sig	peak16517
-0.636261	2.9347	-1.68517	0.102198	0.999423	-4.44723	no-sig	peak12765
1.03951	1.60234	1.68513	0.102205	0.999423	-4.44724	no-sig	peak27176
0.782408	2.04804	1.68303	0.102615	0.999423	-4.44782	no-sig	peak53850
-0.619951	3.24761	-1.68237	0.102744	0.999423	-4.448	no-sig	peak27488
-0.888601	1.94426	-1.68229	0.102761	0.999423	-4.44802	no-sig	peak50341
-0.631743	3.04162	-1.68167	0.102882	0.999423	-4.44819	no-sig	peak40742
0.6394	3.34377	1.68114	0.102985	0.999423	-4.44833	no-sig	peak7164
0.895389	3.7675	1.68025	0.10316	0.999423	-4.44858	no-sig	peak45702
-0.775283	2.29753	-1.67955	0.103298	0.999423	-4.44877	no-sig	peak4996
-0.602751	3.21596	-1.67938	0.103332	0.999423	-4.44882	no-sig	peak14751
1.14713	3.01422	1.67935	0.103336	0.999423	-4.44882	no-sig	peak50720
0.68652	3.22405	1.67916	0.103373	0.999423	-4.44887	no-sig	peak21222
0.638992	3.02562	1.6778	0.103643	0.999423	-4.44925	no-sig	peak34513
0.643238	3.10645	1.67755	0.103691	0.999423	-4.44931	no-sig	peak15505
0.6588	2.78565	1.67603	0.103991	0.999423	-4.44973	no-sig	peak4475
-0.655374	2.85214	-1.6753	0.104136	0.999423	-4.44993	no-sig	peak24507
-0.656446	2.84726	-1.67494	0.104207	0.999423	-4.45003	no-sig	peak46773
0.723758	3.28044	1.67457	0.10428	0.999423	-4.45013	no-sig	peak34512
0.723052	3.32198	1.67339	0.104514	0.999423	-4.45045	no-sig	peak47822
0.621312	2.88386	1.673	0.104591	0.999423	-4.45056	no-sig	peak6002
0.723843	2.63094	1.67204	0.104783	0.999423	-4.45082	no-sig	peak53712
0.74817	2.78412	1.66983	0.105221	0.999423	-4.45142	no-sig	peak4966
0.899624	2.36597	1.6688	0.105428	0.999423	-4.4517	no-sig	peak40389
0.787445	3.70426	1.66762	0.105664	0.999423	-4.45202	no-sig	peak4636
0.614793	2.946	1.66711	0.105766	0.999423	-4.45216	no-sig	peak52016
0.617746	2.9642	1.66652	0.105884	0.999423	-4.45232	no-sig	peak30987
0.754447	2.51087	1.6662	0.105948	0.999423	-4.4524	no-sig	peak47791
0.73937	3.56728	1.66557	0.106075	0.999423	-4.45258	no-sig	peak44251
0.604192	3.01515	1.66473	0.106243	0.999423	-4.4528	no-sig	peak28505
0.650005	2.99362	1.66332	0.106528	0.999423	-4.45319	no-sig	peak35448
0.663187	3.09825	1.66243	0.106708	0.999423	-4.45343	no-sig	peak4622
0.61626	3.21675	1.6624	0.106713	0.999423	-4.45344	no-sig	peak27734
0.609963	2.9396	1.66231	0.106732	0.999423	-4.45346	no-sig	peak18234
0.784276	2.84195	1.66197	0.1068	0.999423	-4.45355	no-sig	peak45566
-0.740399	2.22504	-1.66028	0.107142	0.999423	-4.45401	no-sig	peak3906
-0.767713	2.87282	-1.65937	0.107326	0.999423	-4.45426	no-sig	peak50439
0.640551	3.35088	1.65841	0.107522	0.999423	-4.45452	no-sig	peak51440
-0.699977	2.33812	-1.65794	0.107617	0.999423	-4.45465	no-sig	peak22532
-0.601262	3.05912	-1.65765	0.107676	0.999423	-4.45472	no-sig	peak49963
-0.664963	3.37708	-1.65755	0.107696	0.999423	-4.45475	no-sig	peak36948
-0.699014	2.90949	-1.65719	0.10777	0.999423	-4.45485	no-sig	peak34968
0.695781	3.14841	1.65707	0.107793	0.999423	-4.45488	no-sig	peak24893
0.731003	3.45564	1.65676	0.107857	0.999423	-4.45497	no-sig	peak40285
0.626864	2.89244	1.65547	0.10812	0.999423	-4.45531	no-sig	peak54399
0.695142	3.19278	1.65448	0.108322	0.999423	-4.45558	no-sig	peak48660
0.638749	2.55392	1.6533	0.108564	0.999423	-4.4559	no-sig	peak7983
0.650746	2.84517	1.65215	0.108798	0.999423	-4.45621	no-sig	peak36686
-0.64007	2.90213	-1.65211	0.108808	0.999423	-4.45622	no-sig	peak18017
0.661265	2.77346	1.65191	0.108848	0.999423	-4.45628	no-sig	peak32443
0.710119	3.4286	1.65126	0.108982	0.999423	-4.45645	no-sig	peak19152
-0.63935	2.91044	-1.6505	0.109139	0.999423	-4.45666	no-sig	peak40888
-1.03549	1.49007	-1.64953	0.109338	0.999423	-4.45692	no-sig	peak19109
-0.647264	3.00055	-1.64951	0.109343	0.999423	-4.45692	no-sig	peak40832
0.634996	2.93029	1.64879	0.10949	0.999423	-4.45712	no-sig	peak10022
0.701917	3.29028	1.64758	0.10974	0.999423	-4.45744	no-sig	peak24429
-0.633656	2.59315	-1.64707	0.109845	0.999423	-4.45758	no-sig	peak37825
0.744469	2.06226	1.64705	0.10985	0.999423	-4.45759	no-sig	peak233
0.792779	2.04688	1.64647	0.109969	0.999423	-4.45774	no-sig	peak40131
0.63297	3.01069	1.64497	0.110281	0.999423	-4.45815	no-sig	peak28945
0.818439	3.9881	1.64472	0.110331	0.999423	-4.45821	no-sig	peak29129
0.629967	2.84872	1.64315	0.110658	0.999423	-4.45864	no-sig	peak39826
0.730907	2.28499	1.64227	0.110842	0.999423	-4.45887	no-sig	peak45907
-0.654609	2.87518	-1.64073	0.111164	0.999423	-4.45929	no-sig	peak49192
0.710752	2.47191	1.64061	0.111188	0.999423	-4.45932	no-sig	peak42524
-0.614725	2.8597	-1.64035	0.111243	0.999423	-4.45939	no-sig	peak33572
-0.682439	3.18855	-1.63954	0.111413	0.999423	-4.45961	no-sig	peak2941
-0.708893	2.58481	-1.63832	0.111668	0.999423	-4.45994	no-sig	peak9801
0.62976	2.81807	1.63742	0.111856	0.999423	-4.46018	no-sig	peak3891
0.711165	3.68065	1.63737	0.111867	0.999423	-4.46019	no-sig	peak33070
-0.758636	2.3546	-1.63673	0.112001	0.999423	-4.46036	no-sig	peak17067
0.625588	3.00605	1.63492	0.112383	0.999423	-4.46085	no-sig	peak44091
-0.615036	2.99514	-1.63456	0.112459	0.999423	-4.46094	no-sig	peak8796
-0.619863	2.79512	-1.6345	0.112471	0.999423	-4.46096	no-sig	peak15044
0.763604	2.07647	1.63227	0.112942	0.999423	-4.46156	no-sig	peak28477
0.687354	2.43676	1.63113	0.113184	0.999423	-4.46186	no-sig	peak10718
0.672935	3.45581	1.63043	0.113332	0.999423	-4.46205	no-sig	peak13577
0.637068	3.094	1.62933	0.113565	0.999423	-4.46234	no-sig	peak7377
1.05943	4.52202	1.62917	0.113599	0.999423	-4.46238	no-sig	peak39937
0.902414	4.17985	1.62734	0.113989	0.999423	-4.46287	no-sig	peak27152
0.649011	2.75566	1.62592	0.114293	0.999423	-4.46325	no-sig	peak51985
-0.744147	2.69642	-1.62549	0.114385	0.999423	-4.46337	no-sig	peak22218
0.839586	2.61597	1.62478	0.114535	0.999423	-4.46356	no-sig	peak33857
-0.627683	3.13276	-1.62461	0.114572	0.999423	-4.4636	no-sig	peak30172
0.623871	2.98808	1.62436	0.114625	0.999423	-4.46367	no-sig	peak42004
0.786783	2.04677	1.62414	0.114673	0.999423	-4.46373	no-sig	peak6845
0.630362	2.76666	1.62314	0.114886	0.999423	-4.46399	no-sig	peak54213
0.705218	2.66763	1.62292	0.114934	0.999423	-4.46405	no-sig	peak36729
-0.625559	2.74086	-1.62267	0.114989	0.999423	-4.46412	no-sig	peak52454
0.628013	2.75442	1.62226	0.115077	0.999423	-4.46423	no-sig	peak23425
-0.659846	3.00404	-1.62224	0.115081	0.999423	-4.46424	no-sig	peak41600
0.663382	2.83153	1.62132	0.115279	0.999423	-4.46448	no-sig	peak52866
-0.676054	2.42078	-1.62097	0.115354	0.999423	-4.46457	no-sig	peak42546
0.684361	2.80639	1.62075	0.115401	0.999423	-4.46463	no-sig	peak36489
-0.654109	2.54776	-1.62061	0.115431	0.999423	-4.46467	no-sig	peak32439
0.811578	2.22243	1.61974	0.115619	0.999423	-4.4649	no-sig	peak13786
0.617035	2.82275	1.61887	0.115808	0.999423	-4.46513	no-sig	peak22219
0.842963	1.90857	1.61808	0.115977	0.999423	-4.46534	no-sig	peak48678
0.637766	2.91067	1.6174	0.116124	0.999423	-4.46552	no-sig	peak41797
0.803632	2.55094	1.61723	0.116163	0.999423	-4.46557	no-sig	peak14599
0.707594	2.53953	1.6171	0.116189	0.999423	-4.4656	no-sig	peak4503
0.653182	3.47118	1.61548	0.116541	0.999423	-4.46604	no-sig	peak24934
-0.598874	3.0893	-1.61529	0.116583	0.999423	-4.46609	no-sig	peak20827
0.586711	3.18186	1.61344	0.116984	0.999423	-4.46658	no-sig	peak3490
-0.653819	2.87808	-1.61268	0.117151	0.999423	-4.46678	no-sig	peak20498
0.683424	3.23357	1.61255	0.117179	0.999423	-4.46681	no-sig	peak45186
0.894505	1.72295	1.61199	0.1173	0.999423	-4.46696	no-sig	peak7087
0.717013	2.44936	1.61113	0.117489	0.999423	-4.46719	no-sig	peak35664
0.78401	3.75231	1.60983	0.117774	0.999423	-4.46754	no-sig	peak15413
-0.614024	2.84928	-1.60941	0.117865	0.999423	-4.46765	no-sig	peak34171
-0.643696	2.66607	-1.60877	0.118006	0.999423	-4.46782	no-sig	peak16312
0.640354	2.50546	1.60839	0.11809	0.999423	-4.46792	no-sig	peak9877
-0.675998	2.50896	-1.60784	0.118211	0.999423	-4.46806	no-sig	peak21425
-0.676787	2.6831	-1.60777	0.118227	0.999423	-4.46808	no-sig	peak51941
0.754516	2.23273	1.60763	0.118256	0.999423	-4.46812	no-sig	peak9064
0.72499	3.8685	1.6076	0.118263	0.999423	-4.46813	no-sig	peak48690
-0.6289	3.09166	-1.60604	0.118606	0.999423	-4.46854	no-sig	peak21286
0.852916	4.2269	1.60519	0.118793	0.999423	-4.46876	no-sig	peak42286
0.670368	2.69958	1.60501	0.118834	0.999423	-4.46881	no-sig	peak36474
-0.667544	2.32581	-1.60398	0.119061	0.999423	-4.46908	no-sig	peak1128
0.594525	2.78614	1.60318	0.119238	0.999423	-4.4693	no-sig	peak26126
0.603175	2.91105	1.6021	0.119477	0.999423	-4.46958	no-sig	peak1875
0.589004	2.92858	1.60176	0.119551	0.999423	-4.46967	no-sig	peak34721
0.672879	2.66063	1.60085	0.119755	0.999423	-4.46991	no-sig	peak3677
0.745096	3.01803	1.60053	0.119825	0.999423	-4.47	no-sig	peak47434
0.614055	2.86449	1.60019	0.119902	0.999423	-4.47009	no-sig	peak24448
-0.740889	3.7495	-1.5994	0.120077	0.999423	-4.47029	no-sig	peak34052
0.728291	2.41394	1.59836	0.120308	0.999423	-4.47057	no-sig	peak18466
1.038	1.42264	1.59802	0.120384	0.999423	-4.47066	no-sig	peak54455
0.627589	3.02289	1.59705	0.1206	0.999423	-4.47091	no-sig	peak21378
0.613693	3.37996	1.59591	0.120856	0.999423	-4.47121	no-sig	peak17699
0.712855	2.66903	1.59589	0.12086	0.999423	-4.47122	no-sig	peak35394
-0.658209	2.9982	-1.59462	0.121146	0.999423	-4.47156	no-sig	peak15613
-0.684956	2.87229	-1.59453	0.121164	0.999423	-4.47158	no-sig	peak35413
0.710327	3.92047	1.59227	0.121672	0.999423	-4.47217	no-sig	peak47161
0.589618	2.87052	1.59202	0.121728	0.999423	-4.47224	no-sig	peak3426
-1.4079	1.44152	-1.5915	0.121845	0.999423	-4.47237	no-sig	peak37723
-0.707236	2.725	-1.59132	0.121886	0.999423	-4.47242	no-sig	peak46067
0.641654	2.70328	1.58984	0.122221	0.999423	-4.47281	no-sig	peak54387
-0.639092	2.56069	-1.58983	0.122221	0.999423	-4.47281	no-sig	peak39744
0.830061	3.34115	1.58746	0.122759	0.999423	-4.47344	no-sig	peak54453
0.610939	2.81254	1.58601	0.123087	0.999423	-4.47382	no-sig	peak23012
0.680556	3.40939	1.58577	0.123142	0.999423	-4.47388	no-sig	peak41366
-0.660872	2.86276	-1.58576	0.123144	0.999423	-4.47388	no-sig	peak41493
0.612508	3.02541	1.58566	0.123167	0.999423	-4.47391	no-sig	peak4162
-0.916789	1.50875	-1.58566	0.123168	0.999423	-4.47391	no-sig	peak46712
0.664092	3.40955	1.5854	0.123225	0.999423	-4.47398	no-sig	peak37441
0.600594	3.18481	1.58497	0.123324	0.999423	-4.47409	no-sig	peak4935
0.750034	4.00371	1.5835	0.123659	0.999423	-4.47447	no-sig	peak25958
-0.632509	2.5983	-1.58299	0.123776	0.999423	-4.47461	no-sig	peak16936
0.718313	2.43708	1.58193	0.124017	0.999423	-4.47489	no-sig	peak23076
0.623914	2.63581	1.58182	0.124043	0.999423	-4.47492	no-sig	peak47580
0.752281	2.54793	1.58173	0.124062	0.999423	-4.47494	no-sig	peak42945
0.661639	2.39245	1.58105	0.124217	0.999423	-4.47512	no-sig	peak5746
0.67005	2.85143	1.58097	0.124237	0.999423	-4.47514	no-sig	peak26193
0.658001	3.33865	1.57901	0.124687	0.999423	-4.47565	no-sig	peak765
0.666773	2.81708	1.57899	0.12469	0.999423	-4.47565	no-sig	peak25485
-0.66246	2.78947	-1.57824	0.124864	0.999423	-4.47585	no-sig	peak5462
0.662516	3.60111	1.5755	0.125494	0.999423	-4.47657	no-sig	peak10452
1.03069	1.38597	1.57519	0.125565	0.999423	-4.47665	no-sig	peak32232
0.582836	2.83858	1.57507	0.125594	0.999423	-4.47668	no-sig	peak31118
0.576351	3.116	1.5741	0.125818	0.999423	-4.47693	no-sig	peak47133
-0.815882	2.14325	-1.57319	0.126027	0.999423	-4.47717	no-sig	peak26989
0.72395	2.07011	1.57228	0.126239	0.999423	-4.47741	no-sig	peak11193
-0.63873	3.32737	-1.57203	0.126296	0.999423	-4.47747	no-sig	peak26896
-0.594521	3.14019	-1.57169	0.126376	0.999423	-4.47756	no-sig	peak25907
0.601135	3.36032	1.5699	0.126792	0.999423	-4.47803	no-sig	peak11823
-0.652048	3.38744	-1.56818	0.127192	0.999423	-4.47847	no-sig	peak23346
0.77881	2.46205	1.56808	0.127216	0.999423	-4.4785	no-sig	peak53863
-0.686756	3.29437	-1.56775	0.127294	0.999423	-4.47859	no-sig	peak25048
0.664398	3.4404	1.56667	0.127545	0.999423	-4.47887	no-sig	peak47992
0.640444	3.4792	1.56604	0.127693	0.999423	-4.47903	no-sig	peak11437
0.670523	2.35025	1.56551	0.127818	0.999423	-4.47917	no-sig	peak52174
0.655265	2.48925	1.56454	0.128043	0.999423	-4.47942	no-sig	peak11198
0.633754	3.57311	1.56419	0.128126	0.999423	-4.47951	no-sig	peak37881
0.670824	3.70952	1.56371	0.12824	0.999423	-4.47964	no-sig	peak6887
-0.571178	3.05205	-1.56268	0.128481	0.999423	-4.4799	no-sig	peak32883
0.600267	3.0095	1.56048	0.128999	0.999423	-4.48047	no-sig	peak8177
0.628582	3.0827	1.55971	0.129182	0.999423	-4.48067	no-sig	peak53314
0.564893	3.23853	1.55933	0.129271	0.999423	-4.48077	no-sig	peak1296
0.819467	3.67397	1.55896	0.129359	0.999423	-4.48087	no-sig	peak47819
0.613563	3.37143	1.55757	0.129687	0.999423	-4.48123	no-sig	peak41811
-0.652326	3.15973	-1.55738	0.129734	0.999423	-4.48128	no-sig	peak40687
0.623101	3.19034	1.55689	0.12985	0.999423	-4.48141	no-sig	peak15289
0.756221	4.01229	1.55598	0.130066	0.999423	-4.48164	no-sig	peak36880
-0.636699	2.75079	-1.55518	0.130256	0.999423	-4.48185	no-sig	peak42310
0.716885	3.71929	1.55449	0.13042	0.999423	-4.48203	no-sig	peak46680
0.739812	2.87677	1.55369	0.130611	0.999423	-4.48223	no-sig	peak53724
0.634229	2.90554	1.55285	0.130812	0.999423	-4.48245	no-sig	peak17074
0.626964	2.81198	1.5523	0.130943	0.999423	-4.48259	no-sig	peak32260
0.609166	3.20042	1.55223	0.130959	0.999423	-4.48261	no-sig	peak49576
0.635295	3.61401	1.55045	0.131385	0.999423	-4.48307	no-sig	peak10548
0.636959	3.02827	1.54997	0.1315	0.999423	-4.48319	no-sig	peak49367
-0.63662	2.62048	-1.54935	0.131648	0.999423	-4.48335	no-sig	peak44214
-0.841725	1.77118	-1.54841	0.131874	0.999423	-4.48359	no-sig	peak21560
0.651203	2.6688	1.5468	0.132262	0.999423	-4.48401	no-sig	peak45324
0.5948	2.97611	1.54566	0.132537	0.999423	-4.4843	no-sig	peak18353
-0.631729	2.80194	-1.54542	0.132595	0.999423	-4.48437	no-sig	peak36915
-0.571684	2.93254	-1.54491	0.132717	0.999423	-4.4845	no-sig	peak14170
0.703194	3.41355	1.54459	0.132794	0.999423	-4.48458	no-sig	peak29118
0.580188	2.85265	1.54355	0.133047	0.999423	-4.48485	no-sig	peak11136
-0.866391	1.52397	-1.54334	0.133097	0.999423	-4.4849	no-sig	peak24036
0.650233	3.50959	1.54275	0.13324	0.999423	-4.48505	no-sig	peak3063
-0.601634	3.10269	-1.54221	0.133371	0.999423	-4.48519	no-sig	peak53455
-0.629188	3.14539	-1.54165	0.133508	0.999423	-4.48534	no-sig	peak5254
0.604626	3.31296	1.5413	0.133591	0.999423	-4.48542	no-sig	peak20860
0.622554	3.13424	1.5411	0.13364	0.999423	-4.48547	no-sig	peak23330
-0.62262	2.66555	-1.53808	0.134375	0.999423	-4.48625	no-sig	peak43067
-0.580268	2.85442	-1.53725	0.134579	0.999423	-4.48646	no-sig	peak37667
-0.608295	2.78755	-1.53707	0.134621	0.999423	-4.48651	no-sig	peak40891
0.578738	3.45212	1.53631	0.134808	0.999423	-4.48671	no-sig	peak46628
-0.619842	2.73198	-1.53602	0.134879	0.999423	-4.48678	no-sig	peak36772
0.646262	2.66691	1.53578	0.134937	0.999423	-4.48684	no-sig	peak27681
-0.668299	2.8531	-1.53551	0.135005	0.999423	-4.48691	no-sig	peak3312
0.688634	2.12599	1.53491	0.135151	0.999423	-4.48706	no-sig	peak6504
0.745329	4.06576	1.53444	0.135266	0.999423	-4.48718	no-sig	peak27158
0.851584	4.14061	1.53245	0.135755	0.999423	-4.48769	no-sig	peak4403
0.621115	2.8184	1.53044	0.136252	0.999423	-4.48821	no-sig	peak50677
-0.62402	2.38855	-1.53001	0.136355	0.999423	-4.48832	no-sig	peak33866
-0.776054	2.15262	-1.52937	0.136514	0.999423	-4.48848	no-sig	peak51136
-0.91105	1.9397	-1.52799	0.136857	0.999423	-4.48883	no-sig	peak54102
0.573943	3.32882	1.52778	0.136909	0.999423	-4.48889	no-sig	peak4802
-0.59807	2.87307	-1.52764	0.136943	0.999423	-4.48892	no-sig	peak18739
-0.629471	3.41179	-1.52761	0.13695	0.999423	-4.48893	no-sig	peak28561
0.616112	3.46508	1.52748	0.136983	0.999423	-4.48896	no-sig	peak32764
-0.663958	3.56575	-1.52709	0.13708	0.999423	-4.48906	no-sig	peak18496
0.587188	3.33097	1.52634	0.137264	0.999423	-4.48925	no-sig	peak2664
0.566764	3.03119	1.52618	0.137305	0.999423	-4.48929	no-sig	peak41002
0.718006	2.44811	1.52541	0.137497	0.999423	-4.48949	no-sig	peak3366
0.606331	3.06223	1.52475	0.13766	0.999423	-4.48966	no-sig	peak18045
0.61569	2.88246	1.52389	0.137874	0.999423	-4.48988	no-sig	peak52622
-0.689517	2.63948	-1.52347	0.137978	0.999423	-4.48998	no-sig	peak43511
0.595216	2.70987	1.52302	0.13809	0.999423	-4.4901	no-sig	peak21254
0.743566	2.28338	1.52219	0.1383	0.999423	-4.49031	no-sig	peak9070
-0.614503	3.13916	-1.52209	0.138325	0.999423	-4.49034	no-sig	peak53567
0.576879	2.91392	1.52167	0.138428	0.999423	-4.49044	no-sig	peak17497
0.589879	2.77218	1.52162	0.138441	0.999423	-4.49046	no-sig	peak9777
0.590356	2.79842	1.52038	0.138752	0.999423	-4.49077	no-sig	peak4917
0.634082	2.92827	1.51866	0.139182	0.999423	-4.49121	no-sig	peak8866
0.760356	2.29264	1.51851	0.139219	0.999423	-4.49125	no-sig	peak54412
0.570253	2.7229	1.51781	0.139395	0.999423	-4.49142	no-sig	peak32601
-0.652026	2.22811	-1.51735	0.139511	0.999423	-4.49154	no-sig	peak16247
0.885954	1.63283	1.51701	0.139597	0.999423	-4.49163	no-sig	peak5954
0.575667	2.89549	1.51673	0.139668	0.999423	-4.4917	no-sig	peak7970
0.600234	3.20004	1.51672	0.13967	0.999423	-4.4917	no-sig	peak43509
-0.68022	2.68481	-1.51634	0.139765	0.999423	-4.4918	no-sig	peak11008
0.588986	2.74677	1.51574	0.139917	0.999423	-4.49195	no-sig	peak6987
-0.641055	2.86945	-1.51547	0.139987	0.999423	-4.49202	no-sig	peak47262
-0.608068	2.81561	-1.51318	0.140565	0.999423	-4.4926	no-sig	peak38962
0.579029	2.8184	1.51249	0.140738	0.999423	-4.49277	no-sig	peak9084
0.596416	2.86981	1.51189	0.140889	0.999423	-4.49293	no-sig	peak19689
-0.576463	3.46046	-1.51173	0.14093	0.999423	-4.49297	no-sig	peak35909
-0.68418	2.91732	-1.51141	0.141013	0.999423	-4.49305	no-sig	peak13023
0.611062	2.98451	1.51081	0.141165	0.999423	-4.4932	no-sig	peak34148
0.714857	3.67794	1.51054	0.141234	0.999423	-4.49327	no-sig	peak42011
-0.620577	2.93081	-1.51027	0.141302	0.999423	-4.49334	no-sig	peak27998
-0.560202	3.10807	-1.50966	0.141456	0.999423	-4.49349	no-sig	peak32190
0.671158	2.59696	1.50849	0.141754	0.999423	-4.49379	no-sig	peak23768
0.630101	3.51123	1.50732	0.142054	0.999423	-4.49408	no-sig	peak51712
0.577796	3.11344	1.50704	0.142125	0.999423	-4.49415	no-sig	peak5983
0.672864	2.90161	1.50681	0.142184	0.999423	-4.49421	no-sig	peak50927
0.571665	2.92049	1.50669	0.142213	0.999423	-4.49424	no-sig	peak47882
0.598731	2.51755	1.50664	0.142228	0.999423	-4.49426	no-sig	peak9424
0.570879	2.90004	1.50627	0.142321	0.999423	-4.49435	no-sig	peak3047
-0.593167	2.46507	-1.50519	0.142597	0.999423	-4.49462	no-sig	peak31715
-0.576414	2.75059	-1.504	0.142902	0.999423	-4.49492	no-sig	peak22880
0.6637	2.56998	1.50305	0.143147	0.999423	-4.49516	no-sig	peak32881
-0.652882	3.22527	-1.50284	0.143199	0.999423	-4.49521	no-sig	peak41872
0.635135	3.24025	1.50194	0.143432	0.999423	-4.49544	no-sig	peak14875
-0.689479	3.7155	-1.50132	0.143591	0.999423	-4.4956	no-sig	peak38097
0.689454	2.81433	1.50046	0.143813	0.999423	-4.49581	no-sig	peak47017
-0.653352	3.01002	-1.49988	0.143962	0.999423	-4.49596	no-sig	peak32460
0.605874	3.19771	1.49947	0.144067	0.999423	-4.49606	no-sig	peak7825
0.616742	3.32537	1.49945	0.144073	0.999423	-4.49607	no-sig	peak46480
0.583254	3.05412	1.49925	0.144126	0.999423	-4.49612	no-sig	peak44599
-0.561097	3.02321	-1.49923	0.144129	0.999423	-4.49612	no-sig	peak19271
0.577362	2.90548	1.4992	0.144137	0.999423	-4.49613	no-sig	peak41916
0.662211	2.31055	1.49887	0.144223	0.999423	-4.49621	no-sig	peak45263
0.635903	2.4343	1.49871	0.144264	0.999423	-4.49625	no-sig	peak373
-0.582979	3.18687	-1.49837	0.144353	0.999423	-4.49634	no-sig	peak32309
0.687343	2.17402	1.49786	0.144485	0.999423	-4.49647	no-sig	peak23704
0.643448	3.28696	1.49758	0.144557	0.999423	-4.49654	no-sig	peak50766
0.590722	3.22784	1.49735	0.144617	0.999423	-4.4966	no-sig	peak44195
-0.671724	2.41422	-1.49617	0.144923	0.999423	-4.49689	no-sig	peak5656
-0.591968	3.14489	-1.4961	0.144939	0.999423	-4.49691	no-sig	peak42446
0.787714	3.03646	1.49587	0.145	0.999423	-4.49697	no-sig	peak2257
0.607423	3.67923	1.4951	0.145198	0.999423	-4.49716	no-sig	peak30346
-0.604333	3.39418	-1.49475	0.145292	0.999423	-4.49725	no-sig	peak555
0.636995	2.58917	1.49372	0.145559	0.999423	-4.49751	no-sig	peak23245
0.608748	2.39908	1.4934	0.145641	0.999423	-4.49759	no-sig	peak47021
0.81229	1.87791	1.49234	0.145918	0.999423	-4.49785	no-sig	peak50158
-0.591581	3.12782	-1.49228	0.145935	0.999423	-4.49787	no-sig	peak52070
0.755976	1.98231	1.49192	0.146027	0.999423	-4.49796	no-sig	peak43863
-0.57326	2.91402	-1.49169	0.146088	0.999423	-4.49802	no-sig	peak10703
-0.644369	2.71862	-1.49062	0.146368	0.999423	-4.49829	no-sig	peak47996
0.905539	1.44919	1.49032	0.146446	0.999423	-4.49836	no-sig	peak48340
0.581308	2.48902	1.48909	0.146767	0.999423	-4.49867	no-sig	peak44632
0.665571	3.81408	1.48908	0.146771	0.999423	-4.49867	no-sig	peak50752
0.588163	3.43562	1.489	0.146792	0.999423	-4.49869	no-sig	peak24931
0.587444	2.80891	1.48849	0.146924	0.999423	-4.49882	no-sig	peak45265
0.570778	3.21858	1.4879	0.14708	0.999423	-4.49897	no-sig	peak37573
0.587244	3.44554	1.48783	0.147098	0.999423	-4.49898	no-sig	peak11419
-0.668774	2.35542	-1.4875	0.147184	0.999423	-4.49907	no-sig	peak40466
0.66353	2.50817	1.48652	0.147441	0.999423	-4.49931	no-sig	peak47132
-0.586818	2.66692	-1.48596	0.147589	0.999423	-4.49945	no-sig	peak17717
-0.623136	3.03574	-1.48522	0.147784	0.999423	-4.49964	no-sig	peak5006
0.585493	2.64432	1.48513	0.147809	0.999423	-4.49966	no-sig	peak37014
0.569122	2.818	1.48512	0.14781	0.999423	-4.49966	no-sig	peak36730
0.558493	3.02955	1.48334	0.148281	0.999423	-4.50011	no-sig	peak51346
-0.598255	2.97978	-1.48333	0.148284	0.999423	-4.50011	no-sig	peak10139
0.671526	2.59272	1.48247	0.14851	0.999423	-4.50032	no-sig	peak53690
-0.602405	2.87749	-1.48196	0.148645	0.999423	-4.50045	no-sig	peak43187
-0.666138	3.37287	-1.48194	0.14865	0.999423	-4.50046	no-sig	peak32725
0.6736	2.58511	1.48146	0.148777	0.999423	-4.50057	no-sig	peak36659
0.64092	2.90599	1.48128	0.148827	0.999423	-4.50062	no-sig	peak50671
-0.674406	3.36686	-1.48069	0.148981	0.999423	-4.50077	no-sig	peak33367
0.657901	2.1201	1.48027	0.149092	0.999423	-4.50087	no-sig	peak32292
-0.779757	1.99005	-1.47993	0.149183	0.999423	-4.50096	no-sig	peak10498
0.600383	2.81942	1.47984	0.149208	0.999423	-4.50098	no-sig	peak46253
0.616204	2.46303	1.47963	0.149264	0.999423	-4.50103	no-sig	peak14123
0.552051	3.06949	1.47894	0.149446	0.999423	-4.5012	no-sig	peak25162
-0.542447	3.21458	-1.47877	0.149491	0.999423	-4.50125	no-sig	peak44895
0.753074	3.60535	1.47754	0.14982	0.999423	-4.50155	no-sig	peak53861
0.937676	1.31135	1.47714	0.149927	0.999423	-4.50165	no-sig	peak13442
-0.579019	2.59045	-1.4769	0.14999	0.999423	-4.50171	no-sig	peak17904
0.600539	3.52627	1.4767	0.150043	0.999423	-4.50176	no-sig	peak20012
-0.541162	3.1245	-1.4766	0.15007	0.999423	-4.50179	no-sig	peak29627
0.539947	3.00386	1.47637	0.15013	0.999423	-4.50184	no-sig	peak26500
-0.560648	2.76202	-1.47625	0.150163	0.999423	-4.50187	no-sig	peak29258
-0.60408	3.12394	-1.47458	0.150608	0.999423	-4.50229	no-sig	peak45004
0.574971	2.68952	1.47374	0.150834	0.999423	-4.5025	no-sig	peak25003
-0.560648	2.82135	-1.47369	0.150846	0.999423	-4.50251	no-sig	peak5617
-0.596031	2.87045	-1.47363	0.150863	0.999423	-4.50252	no-sig	peak37191
0.588761	3.30431	1.47145	0.151449	0.999423	-4.50307	no-sig	peak39013
-0.717002	2.01099	-1.4714	0.151461	0.999423	-4.50308	no-sig	peak52026
0.697484	3.99567	1.47104	0.151559	0.999423	-4.50317	no-sig	peak6364
-0.583303	2.97088	-1.4709	0.151597	0.999423	-4.5032	no-sig	peak12307
-0.571805	3.07872	-1.46926	0.152037	0.999423	-4.50361	no-sig	peak663
0.544356	3.07855	1.46808	0.152355	0.999423	-4.5039	no-sig	peak33096
0.591018	2.78981	1.468	0.152378	0.999423	-4.50392	no-sig	peak25024
0.580664	2.95101	1.46624	0.152852	0.999423	-4.50436	no-sig	peak53783
1.00748	4.58863	1.46604	0.152908	0.999423	-4.50441	no-sig	peak53102
-0.583999	2.95156	-1.46526	0.153119	0.999423	-4.5046	no-sig	peak29556
0.651377	2.8677	1.46512	0.153158	0.999423	-4.50464	no-sig	peak8782
-0.562094	3.37126	-1.46499	0.153193	0.999423	-4.50467	no-sig	peak31620
0.616795	2.48549	1.46461	0.153295	0.999423	-4.50476	no-sig	peak25293
0.573943	3.2507	1.46278	0.153792	0.999423	-4.50521	no-sig	peak2997
-0.738602	3.96984	-1.4621	0.153978	0.999423	-4.50538	no-sig	peak23718
-0.538623	3.04344	-1.46176	0.15407	0.999423	-4.50547	no-sig	peak9457
0.5858	2.96163	1.4615	0.15414	0.999423	-4.50553	no-sig	peak1179
0.726637	2.0533	1.46116	0.154234	0.999423	-4.50561	no-sig	peak987
0.574356	2.53523	1.45971	0.154628	0.999423	-4.50597	no-sig	peak15601
-0.553514	3.07753	-1.45935	0.154726	0.999423	-4.50606	no-sig	peak20128
-0.577437	3.10754	-1.45817	0.155051	0.999423	-4.50635	no-sig	peak5362
0.571403	2.94299	1.45786	0.155134	0.999423	-4.50643	no-sig	peak8730
0.590869	2.75382	1.45756	0.155216	0.999423	-4.5065	no-sig	peak46187
0.545729	3.23348	1.45717	0.155323	0.999423	-4.5066	no-sig	peak28374
0.70254	2.11744	1.4566	0.155481	0.999423	-4.50674	no-sig	peak54233
-0.591445	3.19793	-1.456	0.155645	0.999423	-4.50688	no-sig	peak49079
0.936346	2.04916	1.45599	0.155649	0.999423	-4.50689	no-sig	peak53371
0.538113	2.9778	1.45598	0.155651	0.999423	-4.50689	no-sig	peak50857
0.613269	2.79301	1.45553	0.155775	0.999423	-4.507	no-sig	peak45563
-0.57146	3.09979	-1.45537	0.155819	0.999423	-4.50704	no-sig	peak54035
0.582763	3.51924	1.45501	0.155917	0.999423	-4.50713	no-sig	peak15140
0.705303	2.08757	1.455	0.15592	0.999423	-4.50713	no-sig	peak9147
-0.548186	2.9842	-1.45487	0.155957	0.999423	-4.50716	no-sig	peak32945
0.592657	3.00397	1.45466	0.156015	0.999423	-4.50722	no-sig	peak29706
-0.624635	2.67991	-1.45465	0.156018	0.999423	-4.50722	no-sig	peak49682
0.62349	3.07535	1.45434	0.156103	0.999423	-4.50729	no-sig	peak50443
0.618376	2.6906	1.4542	0.156141	0.999423	-4.50733	no-sig	peak34395
-0.641771	2.46505	-1.45372	0.156274	0.999423	-4.50745	no-sig	peak20364
-0.6976	2.97892	-1.45282	0.15652	0.999423	-4.50767	no-sig	peak31191
0.625951	2.74243	1.45259	0.156585	0.999423	-4.50772	no-sig	peak21551
0.635392	3.20003	1.45168	0.156834	0.999423	-4.50795	no-sig	peak51822
-0.642528	2.43014	-1.45161	0.156854	0.999423	-4.50796	no-sig	peak3192
-0.592733	2.99678	-1.45058	0.157139	0.999423	-4.50822	no-sig	peak21259
-0.685163	2.22667	-1.45054	0.157149	0.999423	-4.50823	no-sig	peak34896
0.600996	3.33711	1.45001	0.157296	0.999423	-4.50836	no-sig	peak15833
0.58973	2.48424	1.4497	0.157382	0.999423	-4.50843	no-sig	peak17660
-0.717203	2.62659	-1.44901	0.157573	0.999423	-4.5086	no-sig	peak21724
-0.580979	3.11842	-1.44895	0.157591	0.999423	-4.50862	no-sig	peak53410
0.71004	2.35137	1.4485	0.157717	0.999423	-4.50873	no-sig	peak40779
-0.527765	2.89066	-1.44771	0.157936	0.999423	-4.50892	no-sig	peak17572
0.540309	3.12636	1.44748	0.158	0.999423	-4.50898	no-sig	peak30316
0.671292	3.91866	1.44723	0.158068	0.999423	-4.50904	no-sig	peak51292
0.545702	2.85374	1.44689	0.158164	0.999423	-4.50912	no-sig	peak31299
-0.612004	3.24891	-1.44632	0.158322	0.999423	-4.50926	no-sig	peak8065
0.665919	3.94415	1.4447	0.158772	0.999423	-4.50966	no-sig	peak19713
-0.538251	3.07913	-1.44459	0.158805	0.999423	-4.50969	no-sig	peak38642
-0.574587	2.67535	-1.44424	0.158903	0.999423	-4.50977	no-sig	peak42521
0.579876	2.86452	1.44387	0.159004	0.999423	-4.50986	no-sig	peak21233
0.548675	3.2737	1.44345	0.159123	0.999423	-4.50996	no-sig	peak42106
-0.52845	3.11001	-1.4426	0.159361	0.999423	-4.51017	no-sig	peak25049
-0.553398	2.73445	-1.4424	0.159417	0.999423	-4.51022	no-sig	peak14697
-0.542401	2.66223	-1.4411	0.159782	0.999423	-4.51054	no-sig	peak37535
0.526587	3.06938	1.43902	0.160365	0.999423	-4.51105	no-sig	peak4750
-0.720546	2.81831	-1.43901	0.160368	0.999423	-4.51105	no-sig	peak53029
-0.536242	3.24877	-1.43882	0.16042	0.999423	-4.51109	no-sig	peak40944
-0.586697	2.62228	-1.43797	0.16066	0.999423	-4.5113	no-sig	peak22054
0.577344	2.96265	1.4368	0.16099	0.999423	-4.51159	no-sig	peak20366
-0.61653	2.2433	-1.43625	0.161146	0.999423	-4.51172	no-sig	peak54430
0.677967	2.23091	1.43614	0.161177	0.999423	-4.51175	no-sig	peak39264
-0.740547	3.41288	-1.43552	0.161352	0.999423	-4.5119	no-sig	peak21858
0.633735	3.83946	1.43538	0.161391	0.999423	-4.51193	no-sig	peak37556
0.552227	2.59595	1.43503	0.16149	0.999423	-4.51202	no-sig	peak8568
0.556608	2.87669	1.43453	0.16163	0.999423	-4.51214	no-sig	peak40553
-0.589585	2.88051	-1.43394	0.161797	0.999423	-4.51228	no-sig	peak43835
-0.575714	2.50207	-1.43332	0.161974	0.999423	-4.51244	no-sig	peak20533
0.557314	3.14327	1.4332	0.162007	0.999423	-4.51246	no-sig	peak49510
0.539052	3.08385	1.43271	0.162147	0.999423	-4.51258	no-sig	peak20428
0.579469	3.04102	1.43265	0.162163	0.999423	-4.5126	no-sig	peak47325
0.73376	1.9689	1.43115	0.16259	0.999423	-4.51296	no-sig	peak25202
0.556099	2.97081	1.43091	0.162659	0.999423	-4.51302	no-sig	peak25750
-0.535625	2.86857	-1.42928	0.163123	0.999423	-4.51342	no-sig	peak11239
-0.516541	2.9987	-1.4292	0.163144	0.999423	-4.51344	no-sig	peak11213
0.580548	2.52692	1.42895	0.163217	0.999423	-4.5135	no-sig	peak30420
0.511148	3.03339	1.42874	0.163277	0.999423	-4.51355	no-sig	peak48627
0.691367	2.1791	1.42799	0.163491	0.999423	-4.51373	no-sig	peak7721
-0.617633	3.49885	-1.4275	0.163629	0.999423	-4.51385	no-sig	peak44137
0.614367	2.83873	1.42669	0.16386	0.999423	-4.51404	no-sig	peak48661
-0.649553	3.45773	-1.42658	0.163894	0.999423	-4.51407	no-sig	peak36053
-0.853256	1.39649	-1.42628	0.16398	0.999423	-4.51415	no-sig	peak20530
-0.572247	3.42917	-1.42607	0.164038	0.999423	-4.51419	no-sig	peak36317
-0.6158	2.44445	-1.42522	0.164284	0.999423	-4.5144	no-sig	peak270
0.563035	2.60756	1.42518	0.164293	0.999423	-4.51441	no-sig	peak41439
0.645072	2.46871	1.42291	0.164945	0.999423	-4.51496	no-sig	peak145
-0.52585	2.99043	-1.42212	0.165172	0.999423	-4.51515	no-sig	peak18762
-0.594124	2.53475	-1.42141	0.165377	0.999423	-4.51532	no-sig	peak9629
0.542478	2.95546	1.42104	0.165484	0.999423	-4.51541	no-sig	peak21468
-0.532395	3.17418	-1.42103	0.165488	0.999423	-4.51541	no-sig	peak14756
0.55195	2.99703	1.41915	0.16603	0.999423	-4.51587	no-sig	peak34019
0.706693	3.91485	1.41914	0.166032	0.999423	-4.51587	no-sig	peak10313
0.568868	3.21465	1.41881	0.166129	0.999423	-4.51595	no-sig	peak42319
-0.61422	2.38681	-1.41821	0.166303	0.999423	-4.5161	no-sig	peak33786
0.600005	2.8332	1.41774	0.166439	0.999423	-4.51621	no-sig	peak16662
0.593004	2.86032	1.41748	0.166513	0.999423	-4.51627	no-sig	peak49418
1.03153	1.36094	1.41748	0.166514	0.999423	-4.51627	no-sig	peak53373
0.797754	2.1002	1.41699	0.166656	0.999423	-4.51639	no-sig	peak52203
0.5809	3.22121	1.41686	0.166693	0.999423	-4.51642	no-sig	peak14402
0.555315	3.32308	1.41583	0.166991	0.999423	-4.51667	no-sig	peak27155
-0.558313	3.47202	-1.41574	0.167018	0.999423	-4.51669	no-sig	peak46614
0.657417	2.59442	1.41567	0.167037	0.999423	-4.51671	no-sig	peak29813
0.777742	2.00119	1.41534	0.167133	0.999423	-4.51679	no-sig	peak54526
0.597346	2.97746	1.41468	0.167325	0.999423	-4.51695	no-sig	peak18342
-0.652648	2.39073	-1.41411	0.167492	0.999423	-4.51708	no-sig	peak49231
-0.547627	3.24524	-1.41378	0.167589	0.999423	-4.51716	no-sig	peak37714
0.598467	2.48895	1.41339	0.167701	0.999423	-4.51726	no-sig	peak29603
0.573713	2.57331	1.41222	0.168043	0.999423	-4.51754	no-sig	peak12038
-0.624166	2.36579	-1.41161	0.16822	0.999423	-4.51768	no-sig	peak32364
-0.566914	3.17146	-1.41154	0.168241	0.999423	-4.5177	no-sig	peak48370
-0.544787	2.74742	-1.41125	0.168325	0.999423	-4.51777	no-sig	peak39894
-0.682519	2.31889	-1.41014	0.168649	0.999423	-4.51804	no-sig	peak47497
-0.540355	3.06666	-1.41013	0.168653	0.999423	-4.51804	no-sig	peak44231
-0.735121	2.77725	-1.40997	0.168702	0.999423	-4.51808	no-sig	peak54523
-0.556996	2.82377	-1.40869	0.169076	0.999423	-4.51839	no-sig	peak14339
0.598467	2.37887	1.40868	0.16908	0.999423	-4.51839	no-sig	peak50104
-0.712201	1.92367	-1.40845	0.169145	0.999423	-4.51844	no-sig	peak51876
-0.508548	3.13923	-1.4063	0.169778	0.999423	-4.51896	no-sig	peak18963
0.544128	2.72529	1.40593	0.169887	0.999423	-4.51905	no-sig	peak10320
0.568161	3.32862	1.4048	0.17022	0.999423	-4.51932	no-sig	peak4312
0.516503	3.00054	1.40476	0.170232	0.999423	-4.51933	no-sig	peak42775
0.768554	2.11351	1.40455	0.170293	0.999423	-4.51938	no-sig	peak30873
0.539385	3.14034	1.40436	0.170349	0.999423	-4.51942	no-sig	peak14032
-0.548689	3.30571	-1.40418	0.170402	0.999423	-4.51947	no-sig	peak21111
0.644698	2.89009	1.4034	0.170632	0.999423	-4.51965	no-sig	peak22220
-0.557316	3.1004	-1.40337	0.17064	0.999423	-4.51966	no-sig	peak13020
0.543776	2.75478	1.40298	0.170755	0.999423	-4.51975	no-sig	peak5095
0.50783	3.10502	1.40235	0.170943	0.999423	-4.51991	no-sig	peak54427
0.608481	3.40311	1.40158	0.171172	0.999423	-4.52009	no-sig	peak13981
0.60662	2.55116	1.40123	0.171272	0.999423	-4.52017	no-sig	peak54346
-0.549687	2.68764	-1.40111	0.17131	0.999423	-4.5202	no-sig	peak31034
-0.560069	2.927	-1.40081	0.171398	0.999423	-4.52027	no-sig	peak10901
0.543432	3.17434	1.40036	0.171532	0.999423	-4.52038	no-sig	peak7946
0.622439	3.06331	1.4003	0.171551	0.999423	-4.5204	no-sig	peak14152
0.55005	2.56902	1.39973	0.171719	0.999423	-4.52053	no-sig	peak33375
0.858015	1.42038	1.3995	0.171787	0.999423	-4.52059	no-sig	peak53013
0.515697	3.11245	1.39912	0.1719	0.999423	-4.52068	no-sig	peak11012
0.579875	2.77907	1.39825	0.172158	0.999423	-4.52088	no-sig	peak8817
0.519905	2.76109	1.39824	0.172163	0.999423	-4.52089	no-sig	peak10241
-0.655777	2.67058	-1.3977	0.172323	0.999423	-4.52102	no-sig	peak40933
0.603101	2.89015	1.39716	0.172484	0.999423	-4.52115	no-sig	peak34866
0.613831	3.6336	1.39704	0.172518	0.999423	-4.52117	no-sig	peak17099
0.616967	2.14102	1.3967	0.17262	0.999423	-4.52125	no-sig	peak50717
-0.555427	2.9496	-1.3963	0.172739	0.999423	-4.52135	no-sig	peak23350
0.533555	3.06115	1.39579	0.172891	0.999423	-4.52147	no-sig	peak847
-0.521867	2.99661	-1.39578	0.172895	0.999423	-4.52147	no-sig	peak38661
-0.531279	3.14372	-1.39501	0.173123	0.999423	-4.52166	no-sig	peak21929
-0.622692	2.23398	-1.39399	0.173428	0.999423	-4.5219	no-sig	peak53268
-0.536649	3.3293	-1.39374	0.173504	0.999423	-4.52196	no-sig	peak5658
-0.564648	3.22256	-1.39357	0.173555	0.999423	-4.522	no-sig	peak2985
-0.5826	2.89394	-1.39343	0.173596	0.999423	-4.52203	no-sig	peak50955
-0.522058	3.31787	-1.39307	0.173705	0.999423	-4.52212	no-sig	peak24318
-0.852315	1.46337	-1.39243	0.173897	0.999423	-4.52227	no-sig	peak36855
0.712907	3.7318	1.39121	0.174262	0.999423	-4.52256	no-sig	peak43502
-0.518287	3.17862	-1.39092	0.174349	0.999423	-4.52263	no-sig	peak36956
-0.54828	3.2817	-1.39083	0.174377	0.999423	-4.52265	no-sig	peak10435
0.624801	2.67815	1.39067	0.174425	0.999423	-4.52269	no-sig	peak50320
-0.631405	2.81334	-1.39012	0.17459	0.999423	-4.52282	no-sig	peak41333
-0.745745	1.73427	-1.39003	0.174617	0.999423	-4.52284	no-sig	peak6008
0.516605	3.08845	1.3898	0.174686	0.999423	-4.5229	no-sig	peak38776
0.65401	2.03182	1.3896	0.174747	0.999423	-4.52294	no-sig	peak53730
0.549109	3.24952	1.38928	0.174844	0.999423	-4.52302	no-sig	peak4501
-0.588805	3.23711	-1.388	0.175228	0.999423	-4.52332	no-sig	peak25103
-0.6124	2.87624	-1.3875	0.17538	0.999423	-4.52344	no-sig	peak53124
-0.536722	3.16309	-1.38721	0.175465	0.999423	-4.52351	no-sig	peak48979
-0.502788	3.14813	-1.38664	0.175639	0.999423	-4.52365	no-sig	peak25530
-0.634876	2.37343	-1.3861	0.175802	0.999423	-4.52377	no-sig	peak32926
0.518114	3.03268	1.38539	0.176017	0.999423	-4.52394	no-sig	peak30662
-0.54416	3.11923	-1.38452	0.176281	0.999423	-4.52415	no-sig	peak36758
-0.573485	2.86341	-1.38346	0.176603	0.999423	-4.5244	no-sig	peak30190
-0.569621	2.80064	-1.38273	0.176824	0.999423	-4.52457	no-sig	peak7625
-0.550868	2.97095	-1.38255	0.176879	0.999423	-4.52462	no-sig	peak32484
0.626211	2.36459	1.38244	0.176913	0.999423	-4.52464	no-sig	peak36259
0.549954	3.19485	1.38216	0.176998	0.999423	-4.52471	no-sig	peak50199
0.661343	3.02424	1.38202	0.177039	0.999423	-4.52474	no-sig	peak38936
-0.616309	2.34387	-1.38158	0.177174	0.999423	-4.52484	no-sig	peak49639
0.685142	2.30666	1.37934	0.177856	0.999423	-4.52537	no-sig	peak16693
-0.678062	2.61765	-1.37884	0.178009	0.999423	-4.52549	no-sig	peak3219
-0.56025	2.75544	-1.3784	0.178143	0.999423	-4.5256	no-sig	peak17516
-0.543621	2.87034	-1.37815	0.178219	0.999423	-4.52565	no-sig	peak54126
0.523548	2.8965	1.37747	0.178426	0.999423	-4.52581	no-sig	peak9156
-0.61532	2.53862	-1.37734	0.178467	0.999423	-4.52585	no-sig	peak34085
-0.609548	2.36503	-1.37694	0.178589	0.999423	-4.52594	no-sig	peak46210
0.580509	2.73138	1.37687	0.178609	0.999423	-4.52595	no-sig	peak14083
0.501291	3.04774	1.37654	0.17871	0.999423	-4.52603	no-sig	peak15587
0.551401	2.73624	1.37546	0.179044	0.999423	-4.52629	no-sig	peak37055
0.503059	3.21739	1.37544	0.179048	0.999423	-4.52629	no-sig	peak15030
0.518031	3.17522	1.37458	0.179312	0.999423	-4.52649	no-sig	peak51127
-0.492639	3.19094	-1.37341	0.179672	0.999423	-4.52677	no-sig	peak28932
0.540642	3.12141	1.37339	0.179679	0.999423	-4.52678	no-sig	peak46764
-0.584751	3.07294	-1.37332	0.179698	0.999423	-4.52679	no-sig	peak51598
0.631528	3.56592	1.37206	0.180086	0.999423	-4.52709	no-sig	peak5517
-0.85483	1.56188	-1.37141	0.180287	0.999423	-4.52724	no-sig	peak54163
0.544743	3.37926	1.37089	0.180449	0.999423	-4.52736	no-sig	peak35149
-0.587423	2.82241	-1.37065	0.180522	0.999423	-4.52742	no-sig	peak50570
0.848816	1.59545	1.37064	0.180526	0.999423	-4.52742	no-sig	peak39503
0.571752	2.88929	1.36994	0.180742	0.999423	-4.52759	no-sig	peak7627
-0.569883	2.94934	-1.36979	0.180789	0.999423	-4.52762	no-sig	peak23664
0.497981	2.93281	1.36876	0.181106	0.999423	-4.52786	no-sig	peak4206
0.549497	3.41686	1.36861	0.181152	0.999423	-4.5279	no-sig	peak4681
-0.768796	1.91482	-1.36855	0.181171	0.999423	-4.52791	no-sig	peak38689
-0.524059	2.78358	-1.36759	0.18147	0.999423	-4.52814	no-sig	peak399
0.527032	2.98843	1.36705	0.181635	0.999423	-4.52826	no-sig	peak1991
0.547115	2.90467	1.36703	0.181642	0.999423	-4.52827	no-sig	peak29460
-0.519331	3.38716	-1.36697	0.181662	0.999423	-4.52828	no-sig	peak8366
-0.643743	3.44635	-1.36681	0.181711	0.999423	-4.52832	no-sig	peak44040
-0.575946	3.06376	-1.36645	0.181823	0.999423	-4.52841	no-sig	peak50804
0.589811	3.69607	1.36609	0.181935	0.999423	-4.52849	no-sig	peak7274
0.688755	3.93429	1.36602	0.181955	0.999423	-4.52851	no-sig	peak43495
-0.573439	2.73251	-1.36578	0.182032	0.999423	-4.52856	no-sig	peak48241
-0.534922	2.60048	-1.36495	0.182287	0.999423	-4.52876	no-sig	peak25794
0.628917	3.13449	1.36456	0.182411	0.999423	-4.52885	no-sig	peak41741
-0.585304	3.58252	-1.36404	0.182571	0.999423	-4.52897	no-sig	peak27806
-0.687875	1.97312	-1.36368	0.182685	0.999423	-4.52905	no-sig	peak51740
0.674895	2.0512	1.36351	0.182736	0.999423	-4.52909	no-sig	peak24650
-0.546672	2.75803	-1.3634	0.18277	0.999423	-4.52912	no-sig	peak9809
-0.557723	2.55307	-1.36295	0.182911	0.999423	-4.52922	no-sig	peak38760
0.545437	3.11903	1.3622	0.183146	0.999423	-4.5294	no-sig	peak31204
0.578897	2.49883	1.3617	0.183301	0.999423	-4.52952	no-sig	peak25522
0.553067	3.15565	1.36151	0.18336	0.999423	-4.52956	no-sig	peak32907
-0.513813	3.19773	-1.3615	0.183364	0.999423	-4.52956	no-sig	peak31588
0.549459	2.40719	1.36133	0.183417	0.999423	-4.5296	no-sig	peak16748
-0.57517	3.15283	-1.36097	0.183531	0.999423	-4.52969	no-sig	peak26445
0.508296	2.82146	1.36088	0.183558	0.999423	-4.52971	no-sig	peak45774
-0.570836	3.17675	-1.36035	0.183725	0.999423	-4.52983	no-sig	peak34876
-0.509789	3.02488	-1.3598	0.183896	0.999423	-4.52996	no-sig	peak40052
0.508167	3.16509	1.35928	0.184058	0.999423	-4.53008	no-sig	peak38875
0.64777	2.01901	1.35879	0.184212	0.999423	-4.5302	no-sig	peak4101
0.497466	2.88543	1.35826	0.18438	0.999423	-4.53032	no-sig	peak31446
0.682012	3.38065	1.35737	0.184656	0.999423	-4.53053	no-sig	peak18465
0.528558	3.23368	1.35704	0.184761	0.999423	-4.5306	no-sig	peak7205
0.682826	3.66482	1.35681	0.184835	0.999423	-4.53066	no-sig	peak51878
-0.53934	2.82375	-1.35643	0.184952	0.999423	-4.53075	no-sig	peak54168
0.518183	3.2168	1.35632	0.184989	0.999423	-4.53077	no-sig	peak52921
0.573455	2.9915	1.35631	0.184992	0.999423	-4.53078	no-sig	peak15395
0.567705	3.33879	1.35621	0.185024	0.999423	-4.5308	no-sig	peak1072
0.80952	2.44774	1.35603	0.185079	0.999423	-4.53084	no-sig	peak46678
0.717376	1.853	1.35579	0.185153	0.999423	-4.53089	no-sig	peak45173
-0.682297	2.08753	-1.35519	0.185343	0.999423	-4.53103	no-sig	peak25347
0.541985	3.44632	1.35516	0.185353	0.999423	-4.53104	no-sig	peak13853
-0.545534	3.11911	-1.35516	0.185354	0.999423	-4.53104	no-sig	peak24988
0.56861	2.58187	1.35501	0.185399	0.999423	-4.53108	no-sig	peak44799
0.639114	2.04051	1.3547	0.185498	0.999423	-4.53115	no-sig	peak24652
-0.51616	2.75993	-1.35437	0.185602	0.999423	-4.53123	no-sig	peak51249
0.509305	2.98385	1.35408	0.185693	0.999423	-4.53129	no-sig	peak2823
0.517803	3.12064	1.35341	0.185906	0.999423	-4.53145	no-sig	peak11742
-0.771221	1.53507	-1.35337	0.185919	0.999423	-4.53146	no-sig	peak18725
0.535917	3.12726	1.35306	0.186014	0.999423	-4.53153	no-sig	peak54461
-0.551674	2.69398	-1.35281	0.186096	0.999423	-4.53159	no-sig	peak9825
-0.59429	2.95729	-1.35207	0.186328	0.999423	-4.53176	no-sig	peak24510
0.509743	3.22972	1.3517	0.186446	0.999423	-4.53185	no-sig	peak42480
-0.528639	2.76784	-1.35166	0.186459	0.999423	-4.53186	no-sig	peak16905
-0.631897	2.77064	-1.35095	0.186685	0.999423	-4.53202	no-sig	peak34207
-0.619932	3.62098	-1.35057	0.186805	0.999423	-4.53211	no-sig	peak43070
-0.513862	3.20088	-1.35045	0.186841	0.999423	-4.53214	no-sig	peak33403
-0.584952	2.30624	-1.35029	0.186892	0.999423	-4.53217	no-sig	peak18210
0.533242	2.66459	1.3501	0.186952	0.999423	-4.53222	no-sig	peak32652
-0.535163	3.2681	-1.34959	0.187115	0.999423	-4.53234	no-sig	peak6242
0.572784	3.30504	1.34941	0.187172	0.999423	-4.53238	no-sig	peak21266
-0.531537	3.26686	-1.34924	0.187227	0.999423	-4.53242	no-sig	peak7
0.86374	1.61953	1.34917	0.187247	0.999423	-4.53243	no-sig	peak10804
-0.558345	3.16307	-1.34865	0.187414	0.999423	-4.53256	no-sig	peak34702
-0.572367	3.30772	-1.34735	0.187827	0.999423	-4.53286	no-sig	peak15150
-0.52063	3.04215	-1.34716	0.187886	0.999423	-4.5329	no-sig	peak20097
0.501286	2.974	1.34713	0.187897	0.999423	-4.53291	no-sig	peak28814
-0.60393	2.90052	-1.34661	0.188062	0.999423	-4.53303	no-sig	peak50862
0.538996	2.65522	1.34651	0.188096	0.999423	-4.53305	no-sig	peak11066
0.529125	3.25843	1.34544	0.188434	0.999423	-4.5333	no-sig	peak6729
0.624039	3.46474	1.34516	0.188524	0.999423	-4.53336	no-sig	peak38041
0.548231	3.04724	1.34432	0.188794	0.999423	-4.53356	no-sig	peak17379
-1.00273	1.35905	-1.34416	0.188844	0.999423	-4.53359	no-sig	peak37732
0.552652	2.92355	1.34386	0.18894	0.999423	-4.53366	no-sig	peak34445
-0.514819	2.75151	-1.34324	0.189139	0.999423	-4.53381	no-sig	peak17501
-0.546273	3.13518	-1.34259	0.189346	0.999423	-4.53396	no-sig	peak45695
0.565179	2.36461	1.34191	0.189565	0.999423	-4.53412	no-sig	peak41504
0.503333	3.15663	1.3416	0.189663	0.999423	-4.53419	no-sig	peak5838
-0.628004	2.11027	-1.34104	0.189844	0.999423	-4.53432	no-sig	peak32147
-0.514956	3.32009	-1.34087	0.189898	0.999423	-4.53436	no-sig	peak40475
-0.501579	2.88124	-1.34029	0.190085	0.999423	-4.53449	no-sig	peak35673
0.654775	2.80641	1.33985	0.190228	0.999423	-4.53459	no-sig	peak32173
0.537089	3.167	1.3395	0.190337	0.999423	-4.53467	no-sig	peak21916
-0.545009	3.30506	-1.33923	0.190427	0.999423	-4.53473	no-sig	peak14521
0.90229	4.52954	1.33882	0.190557	0.999423	-4.53483	no-sig	peak38328
-0.501531	3.26788	-1.3378	0.190885	0.999423	-4.53506	no-sig	peak286
-0.50766	3.42148	-1.33667	0.19125	0.999423	-4.53532	no-sig	peak50531
0.502908	2.8467	1.33628	0.191378	0.999423	-4.53541	no-sig	peak6775
-0.773891	1.64097	-1.3362	0.191403	0.999423	-4.53543	no-sig	peak36481
-0.550511	3.33944	-1.3359	0.1915	0.999423	-4.5355	no-sig	peak37176
-0.523842	2.57529	-1.33443	0.191974	0.999423	-4.53584	no-sig	peak26100
0.552973	2.58803	1.33326	0.192352	0.999423	-4.53611	no-sig	peak8194
0.535081	2.63564	1.33311	0.192402	0.999423	-4.53614	no-sig	peak29114
0.537386	3.02386	1.33279	0.192505	0.999423	-4.53622	no-sig	peak52420
0.562749	3.07707	1.33246	0.192612	0.999423	-4.53629	no-sig	peak50336
-0.574262	2.89402	-1.33225	0.192683	0.999423	-4.53634	no-sig	peak51858
0.598461	2.43676	1.33162	0.192885	0.999423	-4.53648	no-sig	peak16457
0.540939	3.45063	1.33156	0.192906	0.999423	-4.5365	no-sig	peak45227
0.568492	2.66921	1.33143	0.192948	0.999423	-4.53653	no-sig	peak4330
0.641855	2.02021	1.33107	0.193066	0.999423	-4.53661	no-sig	peak23997
-0.634296	2.68258	-1.32913	0.193695	0.999423	-4.53706	no-sig	peak17592
0.533807	2.76118	1.32842	0.193929	0.999423	-4.53722	no-sig	peak37998
0.519484	2.78854	1.32837	0.193944	0.999423	-4.53723	no-sig	peak51457
-0.499677	3.04183	-1.32674	0.194477	0.999423	-4.5376	no-sig	peak14163
0.586604	3.26795	1.32619	0.194658	0.999423	-4.53773	no-sig	peak26606
-0.510826	2.76025	-1.32512	0.195007	0.999423	-4.53797	no-sig	peak7913
-0.541828	2.90723	-1.3249	0.195079	0.999423	-4.53802	no-sig	peak35120
-0.517661	2.57936	-1.3249	0.19508	0.999423	-4.53802	no-sig	peak50421
-0.531791	2.71439	-1.32484	0.1951	0.999423	-4.53804	no-sig	peak13539
-0.598185	2.71455	-1.32459	0.195181	0.999423	-4.5381	no-sig	peak33033
-0.505371	3.08068	-1.32405	0.19536	0.999423	-4.53822	no-sig	peak39911
0.579852	3.72484	1.32389	0.195412	0.999423	-4.53826	no-sig	peak4369
0.566828	2.49314	1.32345	0.195554	0.999423	-4.53836	no-sig	peak53311
0.497886	2.91343	1.32337	0.19558	0.999423	-4.53837	no-sig	peak28023
-0.49832	2.66626	-1.32327	0.195614	0.999423	-4.5384	no-sig	peak50487
0.523109	3.00862	1.32301	0.195701	0.999423	-4.53846	no-sig	peak4666
-0.511282	3.22959	-1.32299	0.195705	0.999423	-4.53846	no-sig	peak48053
-0.556378	2.71047	-1.32251	0.195864	0.999423	-4.53857	no-sig	peak16648
0.480248	2.92289	1.32021	0.19662	0.999423	-4.53909	no-sig	peak12983
0.504392	3.15675	1.31946	0.196869	0.999423	-4.53927	no-sig	peak21900
0.497981	2.97185	1.31933	0.196913	0.999423	-4.5393	no-sig	peak41798
0.607352	2.86071	1.31888	0.197059	0.999423	-4.5394	no-sig	peak39176
-0.509055	2.8253	-1.31763	0.197475	0.999423	-4.53968	no-sig	peak32105
-0.524429	2.83637	-1.31755	0.1975	0.999423	-4.5397	no-sig	peak2915
0.505295	3.08789	1.31734	0.19757	0.999423	-4.53975	no-sig	peak31927
0.619696	2.36948	1.31716	0.197631	0.999423	-4.53979	no-sig	peak31719
0.661658	2.51746	1.3166	0.197815	0.999423	-4.53992	no-sig	peak1006
-0.662072	2.0763	-1.31654	0.197834	0.999423	-4.53993	no-sig	peak26898
0.544045	2.71111	1.31647	0.197859	0.999423	-4.53995	no-sig	peak11324
0.517142	3.17804	1.31625	0.19793	0.999423	-4.54	no-sig	peak42153
0.685476	3.15206	1.31613	0.19797	0.999423	-4.54002	no-sig	peak41956
-0.517907	3.02022	-1.31609	0.197984	0.999423	-4.54003	no-sig	peak4836
0.675661	1.77346	1.31522	0.198272	0.999423	-4.54023	no-sig	peak509
0.737621	4.28211	1.31508	0.198318	0.999423	-4.54026	no-sig	peak11158
0.570294	3.19315	1.3143	0.198578	0.999423	-4.54044	no-sig	peak34185
0.608849	3.79044	1.31412	0.198639	0.999423	-4.54048	no-sig	peak51350
0.49077	2.92641	1.31365	0.198794	0.999423	-4.54059	no-sig	peak1668
0.778603	1.79805	1.31299	0.199014	0.999423	-4.54074	no-sig	peak16657
-0.526442	3.12105	-1.31289	0.199046	0.999423	-4.54076	no-sig	peak14523
-0.536681	3.46208	-1.31284	0.199064	0.999423	-4.54077	no-sig	peak9962
0.485035	3.16878	1.31247	0.199187	0.999423	-4.54086	no-sig	peak11622
0.611056	2.22352	1.31245	0.199194	0.999423	-4.54086	no-sig	peak20274
0.640776	2.36994	1.31228	0.199249	0.999423	-4.5409	no-sig	peak17094
0.493781	3.1467	1.31225	0.199261	0.999423	-4.54091	no-sig	peak18789
0.510022	2.74788	1.31218	0.199282	0.999423	-4.54092	no-sig	peak51774
-0.536196	3.02462	-1.31163	0.199466	0.999423	-4.54105	no-sig	peak33777
-0.553724	3.02459	-1.31101	0.199674	0.999423	-4.54119	no-sig	peak45714
0.507699	3.05874	1.30977	0.200089	0.999423	-4.54147	no-sig	peak32160
-0.601787	2.17678	-1.30972	0.200104	0.999423	-4.54148	no-sig	peak54162
0.550873	3.52662	1.3092	0.200278	0.999423	-4.5416	no-sig	peak42771
-0.476533	3.12894	-1.30879	0.200416	0.999423	-4.54169	no-sig	peak42674
-0.612393	2.18215	-1.30853	0.200503	0.999423	-4.54175	no-sig	peak39739
0.542149	3.32448	1.3084	0.200546	0.999423	-4.54178	no-sig	peak53926
0.615378	2.30591	1.30766	0.200794	0.999423	-4.54195	no-sig	peak41744
-0.504371	2.79893	-1.30706	0.200993	0.999423	-4.54208	no-sig	peak37255
0.485421	2.9347	1.30657	0.201161	0.999423	-4.54219	no-sig	peak16512
0.580263	2.56694	1.30588	0.20139	0.999423	-4.54235	no-sig	peak32674
-0.52749	3.05893	-1.30518	0.201626	0.999423	-4.54251	no-sig	peak38901
0.478949	3.33104	1.30518	0.201628	0.999423	-4.54251	no-sig	peak21285
0.519139	2.89428	1.3041	0.201988	0.999423	-4.54275	no-sig	peak35451
-0.558825	2.63225	-1.30322	0.202285	0.999423	-4.54295	no-sig	peak23547
-0.625083	2.06937	-1.30313	0.202317	0.999423	-4.54297	no-sig	peak36927
0.877257	1.35045	1.30229	0.202599	0.999423	-4.54316	no-sig	peak16230
0.56316	2.66335	1.30208	0.202669	0.999423	-4.54321	no-sig	peak21860
-0.522769	3.0097	-1.30197	0.202709	0.999423	-4.54323	no-sig	peak39584
0.579573	2.82764	1.30127	0.202944	0.999423	-4.54339	no-sig	peak43471
0.5316	3.16192	1.30103	0.203024	0.999423	-4.54344	no-sig	peak15086
-0.515786	2.96989	-1.30089	0.203072	0.999423	-4.54347	no-sig	peak26247
0.528827	2.35202	1.30083	0.203093	0.999423	-4.54349	no-sig	peak48834
0.531088	2.55093	1.30075	0.203121	0.999423	-4.54351	no-sig	peak25994
0.479471	3.30649	1.30022	0.203299	0.999423	-4.54363	no-sig	peak15192
-0.542302	2.40356	-1.30011	0.203335	0.999423	-4.54365	no-sig	peak21561
0.637446	2.07686	1.29918	0.203653	0.999423	-4.54386	no-sig	peak8243
-0.559281	3.65001	-1.29914	0.203665	0.999423	-4.54387	no-sig	peak44613
-0.531345	2.76048	-1.29899	0.203717	0.999423	-4.5439	no-sig	peak39348
0.49012	2.88135	1.29898	0.203717	0.999423	-4.5439	no-sig	peak43037
-0.538924	2.65149	-1.29882	0.203775	0.999423	-4.54394	no-sig	peak23720
0.604904	3.77388	1.29798	0.204059	0.999423	-4.54413	no-sig	peak27593
-0.64818	2.12829	-1.29775	0.204137	0.999423	-4.54418	no-sig	peak404
0.483021	2.85131	1.29704	0.204379	0.999423	-4.54434	no-sig	peak35028
-0.475657	3.10043	-1.29701	0.204388	0.999423	-4.54435	no-sig	peak46166
0.495403	2.78673	1.29684	0.204445	0.999423	-4.54439	no-sig	peak9770
0.618783	3.92261	1.29667	0.204503	0.999423	-4.54442	no-sig	peak3065
0.525404	3.189	1.29592	0.204758	0.999423	-4.54459	no-sig	peak41128
-0.532117	2.87296	-1.29545	0.204917	0.999423	-4.5447	no-sig	peak37855
-0.558385	2.37895	-1.29506	0.20505	0.999423	-4.54479	no-sig	peak6169
-0.491138	3.19613	-1.29474	0.205161	0.999423	-4.54486	no-sig	peak38339
-0.64819	2.49201	-1.29457	0.205217	0.999423	-4.5449	no-sig	peak4260
0.779531	4.37921	1.2945	0.205243	0.999423	-4.54491	no-sig	peak13938
-0.482998	3.13537	-1.29395	0.205428	0.999423	-4.54504	no-sig	peak2292
0.638946	3.94649	1.29379	0.205482	0.999423	-4.54507	no-sig	peak33485
0.51872	3.018	1.29373	0.205505	0.999423	-4.54509	no-sig	peak6185
0.493812	3.09711	1.29371	0.205512	0.999423	-4.54509	no-sig	peak26329
-0.49539	3.10467	-1.2933	0.205651	0.999423	-4.54518	no-sig	peak43154
0.569818	3.16827	1.29316	0.205698	0.999423	-4.54521	no-sig	peak48243
0.532267	2.59028	1.29306	0.205732	0.999423	-4.54523	no-sig	peak54375
0.492112	2.97268	1.29216	0.206039	0.999423	-4.54544	no-sig	peak31482
-0.507176	2.68774	-1.29163	0.20622	0.999423	-4.54555	no-sig	peak15383
-0.597521	3.69805	-1.2915	0.206267	0.999423	-4.54559	no-sig	peak39357
0.628934	3.89622	1.29062	0.206567	0.999423	-4.54578	no-sig	peak10582
0.485322	3.02548	1.29057	0.206583	0.999423	-4.54579	no-sig	peak1585
-0.488542	3.23253	-1.2903	0.206678	0.999423	-4.54585	no-sig	peak50258
0.529035	2.82396	1.28962	0.206909	0.999423	-4.54601	no-sig	peak16130
-0.601105	2.06655	-1.28958	0.206923	0.999423	-4.54601	no-sig	peak54443
0.562494	2.64857	1.28938	0.206993	0.999423	-4.54606	no-sig	peak31200
0.636631	1.99047	1.28897	0.207134	0.999423	-4.54615	no-sig	peak53694
0.503801	2.6851	1.2882	0.207397	0.999423	-4.54632	no-sig	peak3998
-0.588806	2.96128	-1.28772	0.207561	0.999423	-4.54643	no-sig	peak39459
-0.549177	3.60827	-1.28671	0.207909	0.999423	-4.54666	no-sig	peak41448
-0.533438	2.3992	-1.28663	0.207937	0.999423	-4.54667	no-sig	peak3758
-0.567996	2.39343	-1.28641	0.208012	0.999423	-4.54672	no-sig	peak1680
0.562806	2.88744	1.28543	0.208351	0.999423	-4.54694	no-sig	peak7957
-0.478263	2.81724	-1.28475	0.208584	0.999423	-4.54709	no-sig	peak17979
0.522888	3.21972	1.28421	0.208772	0.999423	-4.54721	no-sig	peak2588
0.606618	3.92251	1.284	0.208843	0.999423	-4.54726	no-sig	peak18577
0.495965	3.18066	1.28395	0.208862	0.999423	-4.54727	no-sig	peak13131
-0.537646	2.58413	-1.28358	0.208988	0.999423	-4.54735	no-sig	peak32253
-0.542472	2.5141	-1.28141	0.20974	0.999423	-4.54784	no-sig	peak17170
-0.485442	3.13128	-1.28105	0.209866	0.999423	-4.54792	no-sig	peak42736
-0.520906	2.68392	-1.28104	0.209868	0.999423	-4.54792	no-sig	peak31461
0.497781	3.18191	1.28023	0.210148	0.999423	-4.5481	no-sig	peak20435
-0.538071	2.67782	-1.27999	0.210232	0.999423	-4.54815	no-sig	peak17274
-0.547605	2.64487	-1.27947	0.210414	0.999423	-4.54827	no-sig	peak31744
-0.486589	3.26965	-1.27929	0.210477	0.999423	-4.54831	no-sig	peak21611
0.505369	3.55185	1.27911	0.210539	0.999423	-4.54835	no-sig	peak38299
-0.503491	2.81354	-1.27898	0.210583	0.999423	-4.54838	no-sig	peak13598
-0.517491	2.76129	-1.27836	0.210797	0.999423	-4.54852	no-sig	peak23575
-0.593472	2.49859	-1.27763	0.211054	0.999423	-4.54868	no-sig	peak1106
0.620252	2.42724	1.27748	0.211105	0.999423	-4.54871	no-sig	peak34895
0.536362	2.60567	1.27745	0.211115	0.999423	-4.54872	no-sig	peak20632
0.568876	2.78776	1.27682	0.211334	0.999423	-4.54886	no-sig	peak27823
0.513737	2.79398	1.27665	0.211395	0.999423	-4.5489	no-sig	peak52239
0.537975	3.29481	1.27652	0.211441	0.999423	-4.54893	no-sig	peak29767
0.485281	2.76509	1.27586	0.21167	0.999423	-4.54907	no-sig	peak18692
0.461236	3.00123	1.27555	0.211777	0.999423	-4.54914	no-sig	peak39553
-0.511272	3.01537	-1.27529	0.211868	0.999423	-4.5492	no-sig	peak37923
0.545971	2.80718	1.27517	0.21191	0.999423	-4.54922	no-sig	peak18395
0.494376	3.0921	1.27488	0.212011	0.999423	-4.54929	no-sig	peak19308
0.482519	3.12989	1.2748	0.21204	0.999423	-4.54931	no-sig	peak19401
0.491176	3.25049	1.27474	0.212062	0.999423	-4.54932	no-sig	peak27612
0.81903	1.43599	1.2747	0.212075	0.999423	-4.54933	no-sig	peak54419
-0.571801	2.58245	-1.27451	0.212141	0.999423	-4.54937	no-sig	peak35481
-0.506959	2.84885	-1.27359	0.212463	0.999423	-4.54957	no-sig	peak43757
-0.560149	2.60262	-1.27243	0.212869	0.999423	-4.54983	no-sig	peak43319
-0.48412	2.83329	-1.272	0.213021	0.999423	-4.54993	no-sig	peak30245
0.583868	2.66303	1.27167	0.213136	0.999423	-4.55	no-sig	peak36724
0.481814	2.74272	1.27159	0.213164	0.999423	-4.55002	no-sig	peak30698
0.500347	3.06398	1.27147	0.213207	0.999423	-4.55004	no-sig	peak12679
0.478163	3.13188	1.27132	0.213259	0.999423	-4.55008	no-sig	peak37056
0.491858	3.0962	1.27129	0.213269	0.999423	-4.55008	no-sig	peak48201
-0.616387	2.13883	-1.27109	0.21334	0.999423	-4.55013	no-sig	peak43794
-0.515638	3.37428	-1.27087	0.213417	0.999423	-4.55018	no-sig	peak52996
0.487378	3.31042	1.26981	0.213789	0.999423	-4.55041	no-sig	peak24169
0.456465	3.12893	1.26858	0.214221	0.999423	-4.55068	no-sig	peak2804
0.604988	3.57565	1.26848	0.214255	0.999423	-4.5507	no-sig	peak29365
0.568873	2.26142	1.26835	0.214303	0.999423	-4.55073	no-sig	peak2434
-0.487276	3.1859	-1.26737	0.214648	0.999423	-4.55095	no-sig	peak49087
0.486119	2.85959	1.26725	0.21469	0.999423	-4.55098	no-sig	peak40271
-0.469755	3.09795	-1.26665	0.214902	0.999423	-4.55111	no-sig	peak53613
1.02771	1.66695	1.2666	0.214918	0.999423	-4.55112	no-sig	peak42810
0.524724	3.57643	1.26619	0.215064	0.999423	-4.55121	no-sig	peak42986
0.785794	1.73897	1.26569	0.21524	0.999423	-4.55132	no-sig	peak47489
-0.48536	2.99018	-1.26474	0.215575	0.999423	-4.55153	no-sig	peak21310
0.642584	2.76608	1.2643	0.215733	0.999423	-4.55163	no-sig	peak32936
-0.500117	3.02262	-1.26418	0.215775	0.999423	-4.55165	no-sig	peak5118
0.501978	2.62073	1.26334	0.21607	0.999423	-4.55184	no-sig	peak37467
-0.525698	2.8877	-1.26323	0.216109	0.999423	-4.55186	no-sig	peak10424
0.760461	1.68123	1.26291	0.216226	0.999423	-4.55193	no-sig	peak52754
-0.525291	2.91395	-1.26235	0.216422	0.999423	-4.55205	no-sig	peak34548
0.760993	1.75626	1.26235	0.216424	0.999423	-4.55206	no-sig	peak54379
0.525834	2.56339	1.26174	0.21664	0.999423	-4.55219	no-sig	peak2581
0.481951	2.87326	1.26155	0.216708	0.999423	-4.55223	no-sig	peak11319
-0.527335	2.73935	-1.26093	0.216927	0.999423	-4.55237	no-sig	peak49434
-0.471109	3.00803	-1.25989	0.217297	0.999423	-4.55259	no-sig	peak9922
-0.515898	2.96368	-1.25889	0.217654	0.999423	-4.55281	no-sig	peak51425
-0.642742	2.16166	-1.25861	0.217753	0.999423	-4.55288	no-sig	peak26633
-0.587762	2.4252	-1.25831	0.217861	0.999423	-4.55294	no-sig	peak8040
0.471569	2.67587	1.25826	0.21788	0.999423	-4.55295	no-sig	peak17087
-0.511347	3.18207	-1.25755	0.218131	0.999423	-4.55311	no-sig	peak42463
-0.512583	2.58894	-1.25749	0.218153	0.999423	-4.55312	no-sig	peak3941
-0.475163	3.09271	-1.257	0.218327	0.999423	-4.55323	no-sig	peak42422
0.52084	3.18049	1.25695	0.218346	0.999423	-4.55324	no-sig	peak19440
0.495845	2.95957	1.2569	0.218364	0.999423	-4.55325	no-sig	peak18860
0.515692	2.80476	1.25672	0.218427	0.999423	-4.55329	no-sig	peak16146
-0.591448	3.56901	-1.25624	0.218598	0.999423	-4.55339	no-sig	peak4991
0.596915	2.65353	1.25594	0.218707	0.999423	-4.55346	no-sig	peak29515
-0.7144	1.71488	-1.25559	0.218832	0.999423	-4.55354	no-sig	peak3190
-0.634644	3.00382	-1.2546	0.219188	0.999423	-4.55376	no-sig	peak48694
0.535544	2.51249	1.25443	0.219249	0.999423	-4.55379	no-sig	peak41481
-0.489456	2.96915	-1.25437	0.219269	0.999423	-4.55381	no-sig	peak31653
0.506239	3.35219	1.25428	0.219302	0.999423	-4.55383	no-sig	peak33473
0.532429	2.74956	1.2537	0.219507	0.999423	-4.55395	no-sig	peak42776
0.462399	3.1672	1.25328	0.219658	0.999423	-4.55404	no-sig	peak9575
0.564	3.52331	1.25326	0.219666	0.999423	-4.55405	no-sig	peak26683
0.477167	2.73641	1.25217	0.220057	0.999423	-4.55429	no-sig	peak52155
0.488303	2.93648	1.25128	0.220379	0.999423	-4.55448	no-sig	peak18877
0.628204	2.1582	1.25107	0.220455	0.999423	-4.55453	no-sig	peak31231
0.506158	2.68851	1.25089	0.22052	0.999423	-4.55457	no-sig	peak25622
0.448579	3.13507	1.24969	0.220952	0.999423	-4.55483	no-sig	peak35139
0.457817	2.95552	1.24853	0.221369	0.999423	-4.55508	no-sig	peak53362
0.71047	1.70799	1.24786	0.221612	0.999423	-4.55523	no-sig	peak27616
0.708058	1.69431	1.24726	0.221828	0.999423	-4.55536	no-sig	peak53092
-0.484094	3.08794	-1.24723	0.22184	0.999423	-4.55536	no-sig	peak11743
0.477838	2.71236	1.2467	0.22203	0.999423	-4.55548	no-sig	peak572
0.466644	3.0757	1.24669	0.222035	0.999423	-4.55548	no-sig	peak2663
0.489462	2.9031	1.24605	0.222265	0.999423	-4.55562	no-sig	peak27255
0.768143	1.40161	1.24476	0.222731	0.999423	-4.5559	no-sig	peak53140
0.571168	3.92908	1.2444	0.222863	0.999423	-4.55598	no-sig	peak47831
-0.487182	2.74092	-1.24429	0.222902	0.999423	-4.556	no-sig	peak26147
0.497452	3.46814	1.24408	0.222979	0.999423	-4.55605	no-sig	peak22305
-0.50341	3.21155	-1.24404	0.222995	0.999423	-4.55606	no-sig	peak33002
-0.547631	3.33806	-1.24233	0.223614	0.999423	-4.55643	no-sig	peak23937
0.52292	2.61594	1.24207	0.223711	0.999423	-4.55649	no-sig	peak31992
-0.540099	3.42334	-1.24197	0.223744	0.999423	-4.55651	no-sig	peak13188
-0.471072	3.17015	-1.24154	0.223903	0.999423	-4.5566	no-sig	peak42629
0.492384	3.34942	1.2407	0.224208	0.999423	-4.55678	no-sig	peak2113
-0.510826	3.28583	-1.2401	0.224427	0.999423	-4.55691	no-sig	peak31407
-0.502021	2.82795	-1.24007	0.224438	0.999423	-4.55692	no-sig	peak3483
-0.448675	3.2692	-1.24002	0.224455	0.999423	-4.55693	no-sig	peak34757
-0.487908	3.14427	-1.23967	0.224583	0.999423	-4.557	no-sig	peak11680
-0.493773	3.05391	-1.2393	0.22472	0.999423	-4.55709	no-sig	peak15596
-0.503978	2.39139	-1.23884	0.224887	0.999423	-4.55719	no-sig	peak53034
-0.493013	2.65854	-1.23813	0.225145	0.999423	-4.55734	no-sig	peak38538
0.550717	3.89017	1.23789	0.225233	0.999423	-4.55739	no-sig	peak34299
-0.602634	2.52116	-1.23761	0.225336	0.999423	-4.55745	no-sig	peak18032
0.507513	2.66493	1.23735	0.225433	0.999423	-4.55751	no-sig	peak4248
0.523349	2.63299	1.23678	0.225641	0.999423	-4.55763	no-sig	peak52826
-0.50604	3.21514	-1.23675	0.225652	0.999423	-4.55764	no-sig	peak44279
-0.500899	2.5132	-1.23643	0.225767	0.999423	-4.55771	no-sig	peak705
-0.564282	2.63186	-1.2364	0.225779	0.999423	-4.55771	no-sig	peak440
0.563076	2.13507	1.23608	0.225895	0.999423	-4.55778	no-sig	peak27592
0.546575	2.9131	1.236	0.225927	0.999423	-4.5578	no-sig	peak43688
0.583828	3.68876	1.23599	0.225928	0.999423	-4.5578	no-sig	peak51954
-0.592323	2.02553	-1.23591	0.225957	0.999423	-4.55782	no-sig	peak36181
-0.457476	2.94073	-1.23547	0.226121	0.999423	-4.55791	no-sig	peak23134
0.46971	3.00612	1.23538	0.226154	0.999423	-4.55793	no-sig	peak50132
-0.480009	2.76237	-1.23492	0.226323	0.999423	-4.55803	no-sig	peak34619
-0.528786	2.46349	-1.23482	0.22636	0.999423	-4.55805	no-sig	peak50587
0.509508	2.81658	1.23464	0.226424	0.999423	-4.55809	no-sig	peak23603
-0.446041	3.19983	-1.23415	0.226606	0.999423	-4.5582	no-sig	peak3752
-0.553925	2.27994	-1.23405	0.22664	0.999423	-4.55822	no-sig	peak16314
0.627854	1.86471	1.23395	0.226679	0.999423	-4.55824	no-sig	peak54294
0.489	2.96992	1.23325	0.226936	0.999423	-4.55839	no-sig	peak8005
-0.486084	2.97164	-1.23302	0.227018	0.999423	-4.55844	no-sig	peak691
-0.577211	2.15294	-1.23273	0.227128	0.999423	-4.55851	no-sig	peak50107
-0.522872	3.23902	-1.23256	0.22719	0.999423	-4.55854	no-sig	peak8637
0.45985	3.28042	1.23137	0.227629	0.999423	-4.5588	no-sig	peak35555
0.489833	2.69643	1.23087	0.227811	0.999423	-4.55891	no-sig	peak20362
-0.491974	2.84061	-1.23028	0.22803	0.999423	-4.55903	no-sig	peak35116
0.532575	3.11642	1.23002	0.228124	0.999423	-4.55909	no-sig	peak50223
0.563765	3.12132	1.22996	0.228147	0.999423	-4.5591	no-sig	peak32342
-0.488369	3.03714	-1.22979	0.228211	0.999423	-4.55914	no-sig	peak51227
0.490961	3.2744	1.22945	0.228335	0.999423	-4.55921	no-sig	peak39019
-0.449926	2.78871	-1.22919	0.228433	0.999423	-4.55927	no-sig	peak42602
0.570718	2.10174	1.22896	0.228516	0.999423	-4.55932	no-sig	peak48747
-0.482927	3.05908	-1.22891	0.228534	0.999423	-4.55933	no-sig	peak14654
-0.466981	3.00972	-1.22866	0.228629	0.999423	-4.55938	no-sig	peak1610
0.491418	3.1458	1.22865	0.228633	0.999423	-4.55938	no-sig	peak43501
0.514332	3.64195	1.22794	0.228896	0.999423	-4.55954	no-sig	peak1878
-0.505663	2.63689	-1.22761	0.229018	0.999423	-4.55961	no-sig	peak36065
-0.495414	2.81695	-1.22758	0.229026	0.999423	-4.55961	no-sig	peak45959
-0.748019	1.67944	-1.22755	0.229039	0.999423	-4.55962	no-sig	peak28934
-0.50038	2.92753	-1.22744	0.229078	0.999423	-4.55964	no-sig	peak46091
-0.476636	3.0596	-1.22723	0.229157	0.999423	-4.55969	no-sig	peak34172
-0.503968	3.14172	-1.22708	0.229215	0.999423	-4.55972	no-sig	peak30886
0.463916	3.20396	1.22646	0.229444	0.999423	-4.55985	no-sig	peak48425
-0.470382	3.48855	-1.2262	0.229539	0.999423	-4.55991	no-sig	peak13143
-0.486166	2.85385	-1.22597	0.229624	0.999423	-4.55996	no-sig	peak53649
-0.486576	3.34903	-1.22542	0.229829	0.999423	-4.56008	no-sig	peak17352
-0.487471	2.91161	-1.22519	0.229914	0.999423	-4.56013	no-sig	peak10973
-0.45574	2.8325	-1.22509	0.229949	0.999423	-4.56015	no-sig	peak43289
0.476257	2.63641	1.22493	0.23001	0.999423	-4.56018	no-sig	peak41801
0.504042	3.00327	1.22424	0.230268	0.999423	-4.56033	no-sig	peak39502
0.588401	3.16434	1.22375	0.23045	0.999423	-4.56044	no-sig	peak52594
-0.446845	3.21646	-1.22361	0.2305	0.999423	-4.56047	no-sig	peak41241
0.449073	3.043	1.22341	0.230577	0.999423	-4.56051	no-sig	peak44354
0.495876	3.32261	1.22276	0.230817	0.999423	-4.56065	no-sig	peak7379
-0.534382	2.71908	-1.22273	0.230828	0.999423	-4.56065	no-sig	peak34568
0.504502	3.02126	1.22262	0.230871	0.999423	-4.56068	no-sig	peak21123
0.864196	1.28083	1.22253	0.230905	0.999423	-4.5607	no-sig	peak54431
-0.469756	3.2496	-1.2218	0.231174	0.999423	-4.56085	no-sig	peak12956
-0.48965	2.86935	-1.22088	0.231519	0.999423	-4.56105	no-sig	peak23562
0.685252	1.87271	1.22086	0.231526	0.999423	-4.56105	no-sig	peak52475
0.545623	2.53376	1.21956	0.232012	0.999423	-4.56133	no-sig	peak33608
0.550628	3.6989	1.21939	0.232076	0.999423	-4.56137	no-sig	peak44291
0.524898	2.32879	1.21915	0.232165	0.999423	-4.56142	no-sig	peak30359
-0.518816	3.59393	-1.21865	0.232352	0.999423	-4.56153	no-sig	peak48858
0.867459	4.61297	1.21844	0.232429	0.999423	-4.56157	no-sig	peak16866
-0.537893	2.0994	-1.21822	0.232512	0.999423	-4.56162	no-sig	peak47613
0.671026	2.5903	1.2178	0.232669	0.999423	-4.56171	no-sig	peak33362
-0.52023	2.96891	-1.2178	0.232669	0.999423	-4.56171	no-sig	peak48248
-0.4517	2.93885	-1.21743	0.232808	0.999423	-4.56179	no-sig	peak42581
-0.485045	3.23327	-1.21727	0.232868	0.999423	-4.56182	no-sig	peak22092
-0.499073	3.14015	-1.21608	0.233316	0.999423	-4.56208	no-sig	peak5493
0.484949	3.00818	1.21597	0.233358	0.999423	-4.5621	no-sig	peak21634
-0.45221	2.98573	-1.21542	0.233562	0.999423	-4.56222	no-sig	peak517
-0.471177	2.68945	-1.21507	0.233693	0.999423	-4.56229	no-sig	peak54487
0.702105	1.61873	1.21484	0.233782	0.999423	-4.56234	no-sig	peak24417
0.475132	2.94945	1.21448	0.233918	0.999423	-4.56242	no-sig	peak8168
-0.474001	3.33005	-1.21406	0.234074	0.999423	-4.56251	no-sig	peak19959
-0.514958	3.406	-1.21393	0.234125	0.999423	-4.56253	no-sig	peak12920
0.492738	2.8896	1.21382	0.234166	0.999423	-4.56256	no-sig	peak47283
-0.468507	2.82188	-1.21313	0.234424	0.999423	-4.5627	no-sig	peak45096
0.460893	3.01424	1.21295	0.234492	0.999423	-4.56274	no-sig	peak41317
-0.447764	3.39083	-1.21279	0.234552	0.999423	-4.56278	no-sig	peak44276
0.462	2.85072	1.21209	0.234816	0.999423	-4.56292	no-sig	peak46541
0.544127	3.19304	1.21192	0.234881	0.999423	-4.56296	no-sig	peak29156
-0.441782	3.1818	-1.21151	0.235036	0.999423	-4.56305	no-sig	peak52495
-0.550354	2.81827	-1.2114	0.235075	0.999423	-4.56307	no-sig	peak21658
-0.737155	1.81048	-1.21136	0.235092	0.999423	-4.56308	no-sig	peak52901
0.502796	2.88875	1.2107	0.23534	0.999423	-4.56322	no-sig	peak31993
0.480201	3.37842	1.21061	0.235374	0.999423	-4.56324	no-sig	peak28737
-0.474357	3.50637	-1.21059	0.235384	0.999423	-4.56324	no-sig	peak43139
0.638257	2.08721	1.20973	0.235706	0.999423	-4.56343	no-sig	peak34605
-0.510028	3.61855	-1.20914	0.235932	0.999423	-4.56355	no-sig	peak32060
-0.449475	2.78795	-1.20906	0.235962	0.999423	-4.56357	no-sig	peak26107
-0.517473	2.58186	-1.20803	0.236352	0.999423	-4.56379	no-sig	peak51852
-0.523053	3.68966	-1.20803	0.236352	0.999423	-4.56379	no-sig	peak12852
0.717201	1.44059	1.20763	0.236504	0.999423	-4.56387	no-sig	peak3531
0.439866	3.20679	1.20704	0.236727	0.999423	-4.564	no-sig	peak13912
-0.481088	3.40464	-1.20614	0.237069	0.999423	-4.56419	no-sig	peak52356
-0.529593	2.80971	-1.20601	0.237119	0.999423	-4.56422	no-sig	peak18211
-0.452811	2.93971	-1.20547	0.237322	0.999423	-4.56433	no-sig	peak49952
0.842423	4.55064	1.20545	0.237331	0.999423	-4.56433	no-sig	peak14876
-0.542691	3.72017	-1.20542	0.237344	0.999423	-4.56434	no-sig	peak45805
0.450514	2.98511	1.20428	0.237778	0.999423	-4.56458	no-sig	peak13414
0.560425	2.15808	1.20419	0.237809	0.999423	-4.5646	no-sig	peak46300
0.505635	2.92355	1.20393	0.237909	0.999423	-4.56465	no-sig	peak50672
0.453425	2.72548	1.20349	0.238079	0.999423	-4.56475	no-sig	peak51456
0.609345	1.84314	1.20342	0.238102	0.999423	-4.56476	no-sig	peak35358
0.546122	2.19019	1.20314	0.238209	0.999423	-4.56482	no-sig	peak25736
-0.46955	3.01321	-1.20265	0.238396	0.999423	-4.56492	no-sig	peak51135
0.439245	2.99784	1.20255	0.238436	0.999423	-4.56495	no-sig	peak46201
0.498751	2.74569	1.20244	0.238479	0.999423	-4.56497	no-sig	peak50125
-0.508639	2.73037	-1.20241	0.238489	0.999423	-4.56498	no-sig	peak36104
-0.457172	2.83747	-1.20228	0.238538	0.999423	-4.565	no-sig	peak13125
0.444847	2.74366	1.20124	0.238936	0.999423	-4.56522	no-sig	peak642
0.631128	1.81667	1.2006	0.23918	0.999423	-4.56536	no-sig	peak26305
-0.495977	3.06698	-1.19972	0.239515	0.999423	-4.56554	no-sig	peak48179
0.494895	3.28179	1.19924	0.239701	0.999423	-4.56565	no-sig	peak39664
0.565245	2.86	1.19924	0.239702	0.999423	-4.56565	no-sig	peak54439
-0.518801	2.57102	-1.19913	0.239743	0.999423	-4.56567	no-sig	peak18734
0.524781	2.37105	1.19895	0.239813	0.999423	-4.56571	no-sig	peak9790
0.430978	2.94714	1.19857	0.239958	0.999423	-4.56579	no-sig	peak35859
-0.480584	3.2149	-1.19832	0.240054	0.999423	-4.56584	no-sig	peak19708
-0.479772	2.78568	-1.19761	0.240326	0.999423	-4.56599	no-sig	peak31947
0.456335	2.76396	1.1976	0.24033	0.999423	-4.56599	no-sig	peak35530
0.436938	2.89936	1.19726	0.24046	0.999423	-4.56606	no-sig	peak12654
-0.481872	3.37187	-1.19716	0.240498	0.999423	-4.56608	no-sig	peak47994
0.478683	3.14411	1.19683	0.240626	0.999423	-4.56615	no-sig	peak53550
-0.544748	2.52631	-1.19562	0.24109	0.999423	-4.56641	no-sig	peak27567
0.514716	2.78841	1.19531	0.241208	0.999423	-4.56647	no-sig	peak12184
0.596095	3.8912	1.19522	0.241245	0.999423	-4.56649	no-sig	peak50197
0.590511	3.93696	1.19473	0.241433	0.999423	-4.56659	no-sig	peak4632
-0.510813	2.98404	-1.19387	0.241764	0.999423	-4.56677	no-sig	peak17008
-0.560192	2.58936	-1.1934	0.241944	0.999423	-4.56687	no-sig	peak9010
0.479704	2.8213	1.19327	0.241997	0.999423	-4.5669	no-sig	peak4344
-0.522896	3.22502	-1.19305	0.24208	0.999423	-4.56695	no-sig	peak30902
0.589574	2.02237	1.1928	0.242175	0.999423	-4.567	no-sig	peak39333
-0.457542	3.07954	-1.19225	0.242388	0.999423	-4.56711	no-sig	peak11556
-0.489978	3.03075	-1.19184	0.242548	0.999423	-4.5672	no-sig	peak36867
0.448232	3.21767	1.19151	0.242674	0.999423	-4.56727	no-sig	peak27359
-0.471793	2.90499	-1.19093	0.242898	0.999423	-4.56739	no-sig	peak4848
0.448563	2.83364	1.19004	0.243242	0.999423	-4.56758	no-sig	peak44358
0.475226	2.95938	1.19004	0.243243	0.999423	-4.56758	no-sig	peak9050
-0.479288	2.6439	-1.18988	0.243306	0.999423	-4.56761	no-sig	peak36637
0.424922	2.973	1.18977	0.243347	0.999423	-4.56763	no-sig	peak34084
0.475085	3.1407	1.18926	0.243545	0.999423	-4.56774	no-sig	peak35802
0.433533	3.23557	1.18923	0.243556	0.999423	-4.56775	no-sig	peak13700
0.455219	2.81397	1.18829	0.243922	0.999423	-4.56794	no-sig	peak28073
0.446671	3.17212	1.18827	0.243928	0.999423	-4.56795	no-sig	peak37209
-0.594893	2.39265	-1.18791	0.244069	0.999423	-4.56802	no-sig	peak54460
-0.493824	3.36592	-1.18714	0.244368	0.999423	-4.56818	no-sig	peak46690
0.473752	3.04482	1.18701	0.244419	0.999423	-4.56821	no-sig	peak43303
0.523196	2.24148	1.18691	0.244456	0.999423	-4.56823	no-sig	peak16272
0.479371	2.94675	1.18601	0.244806	0.999423	-4.56842	no-sig	peak53784
-0.449807	3.16113	-1.18587	0.244863	0.999423	-4.56845	no-sig	peak29886
-0.672255	1.78581	-1.18582	0.244883	0.999423	-4.56846	no-sig	peak49964
0.548103	2.21045	1.18574	0.244913	0.999423	-4.56848	no-sig	peak9582
0.599694	1.94718	1.18523	0.245112	0.999423	-4.56858	no-sig	peak28144
-0.452872	3.0767	-1.18479	0.245284	0.999423	-4.56868	no-sig	peak35255
-0.468636	2.79425	-1.18472	0.24531	0.999423	-4.56869	no-sig	peak17710
0.636388	4.19624	1.18425	0.245492	0.999423	-4.56879	no-sig	peak13278
0.502378	3.55496	1.18365	0.245727	0.999423	-4.56891	no-sig	peak17205
-0.443621	2.82647	-1.18323	0.245891	0.999423	-4.569	no-sig	peak39618
-0.486117	2.68019	-1.18235	0.246234	0.999423	-4.56918	no-sig	peak29882
0.478062	3.14762	1.18208	0.246339	0.999423	-4.56924	no-sig	peak2203
-0.491594	2.98273	-1.18156	0.246543	0.999423	-4.56935	no-sig	peak41690
0.452502	2.94941	1.1814	0.246606	0.999423	-4.56938	no-sig	peak53356
0.501143	2.3125	1.18133	0.246633	0.999423	-4.5694	no-sig	peak7122
-0.568381	3.89558	-1.18122	0.246676	0.999423	-4.56942	no-sig	peak682
0.501092	3.28306	1.18114	0.246706	0.999423	-4.56943	no-sig	peak37043
-0.573803	2.24423	-1.18087	0.246812	0.999423	-4.56949	no-sig	peak53821
-0.474359	3.01917	-1.18041	0.246992	0.999423	-4.56959	no-sig	peak15643
-0.493995	3.34929	-1.18041	0.246992	0.999423	-4.56959	no-sig	peak14489
0.478326	2.74413	1.17995	0.247173	0.999423	-4.56968	no-sig	peak41200
-0.498444	3.42677	-1.1795	0.247351	0.999423	-4.56978	no-sig	peak6609
-0.470074	2.80256	-1.17924	0.247453	0.999423	-4.56983	no-sig	peak296
0.631278	2.07632	1.17916	0.247481	0.999423	-4.56985	no-sig	peak42108
-0.497844	2.74842	-1.17911	0.247501	0.999423	-4.56986	no-sig	peak24983
0.593502	2.23812	1.17793	0.247964	0.999423	-4.5701	no-sig	peak54030
-0.459039	2.64957	-1.17739	0.248178	0.999423	-4.57022	no-sig	peak51126
0.514257	2.33879	1.17719	0.248258	0.999423	-4.57026	no-sig	peak110
0.483487	2.84015	1.17679	0.248415	0.999423	-4.57034	no-sig	peak16378
0.647825	1.62128	1.1754	0.248961	0.999423	-4.57063	no-sig	peak41740
-0.427805	3.00463	-1.17514	0.249063	0.999423	-4.57068	no-sig	peak48317
0.563971	2.0284	1.17499	0.249123	0.999423	-4.57071	no-sig	peak35503
0.488151	2.74634	1.17439	0.249358	0.999423	-4.57084	no-sig	peak32423
-0.50096	2.94492	-1.17429	0.2494	0.999423	-4.57086	no-sig	peak29081
-0.773891	1.28425	-1.174	0.249513	0.999423	-4.57092	no-sig	peak37524
-0.497234	2.65706	-1.17396	0.24953	0.999423	-4.57093	no-sig	peak41837
-0.440049	2.83528	-1.17381	0.249589	0.999423	-4.57096	no-sig	peak19441
0.531626	2.18695	1.17367	0.249644	0.999423	-4.57099	no-sig	peak46929
0.52867	2.34809	1.17362	0.249663	0.999423	-4.571	no-sig	peak20651
-0.436485	2.91232	-1.17336	0.249766	0.999423	-4.57105	no-sig	peak10737
-0.598337	1.86958	-1.1733	0.249788	0.999423	-4.57106	no-sig	peak21744
0.63719	1.68959	1.17316	0.249843	0.999423	-4.57109	no-sig	peak25830
0.463569	3.40517	1.17305	0.249886	0.999423	-4.57111	no-sig	peak46519
0.487396	2.45442	1.17292	0.249939	0.999423	-4.57114	no-sig	peak53238
-0.684791	1.59707	-1.17222	0.250216	0.999423	-4.57129	no-sig	peak2306
0.446828	3.07986	1.17201	0.2503	0.999423	-4.57133	no-sig	peak52171
0.464246	3.40509	1.17191	0.250337	0.999423	-4.57135	no-sig	peak9652
-0.471748	2.68932	-1.17176	0.250396	0.999423	-4.57138	no-sig	peak32293
0.641855	1.80599	1.16997	0.251107	0.999423	-4.57175	no-sig	peak50396
0.717376	1.48937	1.16991	0.25113	0.999423	-4.57176	no-sig	peak41471
0.476045	3.39532	1.16986	0.251148	0.999423	-4.57177	no-sig	peak33497
0.455243	2.89954	1.16952	0.251284	0.999423	-4.57184	no-sig	peak51423
0.44452	3.00741	1.16903	0.251478	0.999423	-4.57194	no-sig	peak53339
0.502491	3.29884	1.16888	0.251536	0.999423	-4.57197	no-sig	peak27500
0.445251	3.37424	1.16837	0.251741	0.999423	-4.57208	no-sig	peak24294
0.454984	3.08497	1.16774	0.251989	0.999423	-4.57221	no-sig	peak39132
0.434475	2.89488	1.16757	0.252058	0.999423	-4.57225	no-sig	peak16141
0.451109	3.20612	1.16754	0.252068	0.999423	-4.57225	no-sig	peak49707
-0.481938	2.61158	-1.16752	0.252079	0.999423	-4.57226	no-sig	peak34149
-0.483115	3.56334	-1.1673	0.252165	0.999423	-4.5723	no-sig	peak15616
0.489926	3.51259	1.16682	0.252357	0.999423	-4.5724	no-sig	peak23483
-0.484571	3.17543	-1.16664	0.252428	0.999423	-4.57244	no-sig	peak39402
-0.470095	3.36571	-1.16627	0.252577	0.999423	-4.57251	no-sig	peak30775
0.499181	2.69674	1.16615	0.252621	0.999423	-4.57254	no-sig	peak33844
0.714085	1.43337	1.16562	0.252836	0.999423	-4.57265	no-sig	peak46557
0.458847	3.06069	1.1652	0.253001	0.999423	-4.57273	no-sig	peak31839
-0.476516	2.73712	-1.16519	0.253006	0.999423	-4.57274	no-sig	peak24981
0.454181	2.77927	1.16508	0.253049	0.999423	-4.57276	no-sig	peak4342
0.522801	2.47683	1.16409	0.253442	0.999423	-4.57296	no-sig	peak54105
0.470384	3.27381	1.16382	0.253551	0.999423	-4.57302	no-sig	peak52699
0.440073	3.12016	1.1638	0.253558	0.999423	-4.57302	no-sig	peak5600
-0.469487	2.91524	-1.16357	0.25365	0.999423	-4.57307	no-sig	peak8023
0.442416	3.29888	1.16354	0.253662	0.999423	-4.57307	no-sig	peak15267
-0.435438	3.29467	-1.16212	0.254229	0.999423	-4.57337	no-sig	peak43664
-0.506982	2.75422	-1.162	0.254281	0.999423	-4.57339	no-sig	peak51655
-0.451449	3.32334	-1.16183	0.254347	0.999423	-4.57343	no-sig	peak268
-0.430833	3.29	-1.16159	0.254444	0.999423	-4.57348	no-sig	peak41237
-0.481714	3.20689	-1.1612	0.254599	0.999423	-4.57356	no-sig	peak50021
0.462746	3.47436	1.16102	0.254671	0.999423	-4.57359	no-sig	peak33713
-0.426649	2.96318	-1.161	0.254679	0.999423	-4.5736	no-sig	peak23726
-0.514317	2.291	-1.16091	0.254714	0.999423	-4.57361	no-sig	peak53951
-0.477669	2.45861	-1.16044	0.254903	0.999423	-4.57371	no-sig	peak50941
0.476668	2.79676	1.16039	0.254923	0.999423	-4.57372	no-sig	peak43132
0.445983	2.74018	1.16013	0.255028	0.999423	-4.57377	no-sig	peak21276
0.452043	3.23438	1.15991	0.255117	0.999423	-4.57382	no-sig	peak48519
-0.453358	2.79608	-1.15883	0.255551	0.999423	-4.57404	no-sig	peak33481
0.528141	3.75768	1.15854	0.255668	0.999423	-4.5741	no-sig	peak2233
0.549519	3.0882	1.15841	0.255717	0.999423	-4.57413	no-sig	peak4809
0.468187	3.40983	1.15771	0.255999	0.999423	-4.57427	no-sig	peak813
0.49342	2.7585	1.15759	0.256047	0.999423	-4.57429	no-sig	peak22131
0.455117	2.85513	1.15713	0.256232	0.999423	-4.57439	no-sig	peak4346
-0.454361	3.43282	-1.15666	0.256424	0.999423	-4.57449	no-sig	peak49168
-0.441946	3.38205	-1.15644	0.25651	0.999423	-4.57453	no-sig	peak15558
-0.556661	2.05055	-1.15622	0.2566	0.999423	-4.57458	no-sig	peak40098
0.567949	2.28943	1.15604	0.256673	0.999423	-4.57461	no-sig	peak18047
-0.459775	3.19004	-1.15589	0.25673	0.999423	-4.57464	no-sig	peak14494
-0.768955	1.32406	-1.1557	0.256808	0.999423	-4.57468	no-sig	peak14706
-0.483802	3.35489	-1.1555	0.256889	0.999423	-4.57472	no-sig	peak52825
-0.504012	3.2939	-1.1552	0.25701	0.999423	-4.57478	no-sig	peak11698
0.61454	2.01549	1.15475	0.25719	0.999423	-4.57488	no-sig	peak16886
-0.487344	3.19853	-1.15475	0.257192	0.999423	-4.57488	no-sig	peak33013
0.520564	3.45626	1.15471	0.257209	0.999423	-4.57488	no-sig	peak6281
0.569285	3.80464	1.15397	0.257506	0.999423	-4.57503	no-sig	peak38079
0.465233	3.43303	1.1538	0.257575	0.999423	-4.57507	no-sig	peak20204
0.450883	3.38299	1.15344	0.25772	0.999423	-4.57514	no-sig	peak2431
-0.504986	3.69713	-1.15304	0.257881	0.999423	-4.57522	no-sig	peak9824
-0.504761	2.31303	-1.15304	0.257882	0.999423	-4.57522	no-sig	peak300
-0.521661	2.79152	-1.15256	0.258077	0.999423	-4.57532	no-sig	peak27937
0.447117	3.06887	1.15245	0.25812	0.999423	-4.57534	no-sig	peak22609
0.467019	2.89107	1.15219	0.258224	0.999423	-4.5754	no-sig	peak24244
0.479744	2.96421	1.15159	0.258467	0.999423	-4.57552	no-sig	peak12761
0.456665	3.57924	1.15105	0.258685	0.999423	-4.57563	no-sig	peak2034
-0.587656	1.859	-1.15079	0.258791	0.999423	-4.57568	no-sig	peak2193
0.448207	2.62929	1.15043	0.258937	0.999423	-4.57576	no-sig	peak27922
-0.475342	2.48339	-1.15027	0.259003	0.999423	-4.57579	no-sig	peak25222
-0.641099	1.80356	-1.14877	0.259611	0.999423	-4.57609	no-sig	peak41588
0.419897	2.99203	1.14872	0.259633	0.999423	-4.5761	no-sig	peak36797
0.483896	2.30863	1.14833	0.259788	0.999423	-4.57618	no-sig	peak23894
0.516284	3.82701	1.14817	0.259855	0.999423	-4.57622	no-sig	peak26381
0.419258	2.84986	1.14765	0.260068	0.999423	-4.57632	no-sig	peak53569
0.506832	3.5326	1.14763	0.260075	0.999423	-4.57633	no-sig	peak37805
0.443071	2.66826	1.14745	0.260147	0.999423	-4.57636	no-sig	peak4390
-0.439791	3.10502	-1.14691	0.260367	0.999423	-4.57647	no-sig	peak34657
-0.449474	3.35364	-1.14686	0.260386	0.999423	-4.57648	no-sig	peak5660
0.477195	2.78749	1.14636	0.260593	0.999423	-4.57658	no-sig	peak19297
0.607172	1.86524	1.14612	0.260689	0.999423	-4.57663	no-sig	peak11803
0.507556	2.20594	1.14579	0.260825	0.999423	-4.5767	no-sig	peak20064
0.515172	3.54926	1.14529	0.261029	0.999423	-4.5768	no-sig	peak50636
0.576914	2.24506	1.14467	0.261281	0.999423	-4.57693	no-sig	peak44304
-0.487018	3.44112	-1.1446	0.261308	0.999423	-4.57694	no-sig	peak19532
-0.475193	3.61065	-1.14379	0.261641	0.999423	-4.5771	no-sig	peak36619
0.48366	2.65333	1.14376	0.261653	0.999423	-4.57711	no-sig	peak48198
-0.447697	2.91632	-1.14346	0.261776	0.999423	-4.57717	no-sig	peak36874
-0.443876	3.00105	-1.14346	0.261776	0.999423	-4.57717	no-sig	peak2469
-0.564257	2.83834	-1.14272	0.262075	0.999423	-4.57732	no-sig	peak15060
0.45107	3.22324	1.14199	0.262376	0.999423	-4.57747	no-sig	peak50757
-0.486442	2.66662	-1.14183	0.262439	0.999423	-4.5775	no-sig	peak9798
0.457773	2.82856	1.14168	0.262502	0.999423	-4.57753	no-sig	peak22788
-0.448809	2.85907	-1.14153	0.262566	0.999423	-4.57756	no-sig	peak43710
0.504023	3.27471	1.14141	0.262614	0.999423	-4.57759	no-sig	peak43916
-0.488011	3.71614	-1.14127	0.26267	0.999423	-4.57761	no-sig	peak46332
0.433006	3.15853	1.14124	0.262681	0.999423	-4.57762	no-sig	peak30454
0.486826	3.79412	1.1412	0.262699	0.999423	-4.57763	no-sig	peak24203
0.55013	2.08596	1.14117	0.262712	0.999423	-4.57763	no-sig	peak6983
0.758492	1.33316	1.14087	0.262833	0.999423	-4.57769	no-sig	peak49607
0.458741	3.09293	1.14072	0.262897	0.999423	-4.57773	no-sig	peak3649
-0.495175	2.67253	-1.14041	0.263021	0.999423	-4.57779	no-sig	peak21049
0.542971	2.57676	1.14025	0.263089	0.999423	-4.57782	no-sig	peak1557
0.465783	3.5089	1.14002	0.263184	0.999423	-4.57787	no-sig	peak32650
-0.501449	2.43221	-1.13988	0.26324	0.999423	-4.57789	no-sig	peak52833
0.454222	3.26863	1.13969	0.263319	0.999423	-4.57793	no-sig	peak49238
0.430302	3.01687	1.13933	0.263467	0.999423	-4.57801	no-sig	peak5177
0.608582	4.06095	1.13921	0.263516	0.999423	-4.57803	no-sig	peak37100
-0.474357	2.38689	-1.13902	0.263594	0.999423	-4.57807	no-sig	peak50990
0.66075	1.72624	1.13879	0.263688	0.999423	-4.57812	no-sig	peak10379
-0.621308	1.89894	-1.1382	0.263928	0.999423	-4.57823	no-sig	peak52310
-0.445704	3.24424	-1.1382	0.26393	0.999423	-4.57823	no-sig	peak20649
0.434633	3.03596	1.13766	0.26415	0.999423	-4.57834	no-sig	peak40490
0.45771	3.5369	1.13748	0.264225	0.999423	-4.57838	no-sig	peak39830
0.463411	2.51361	1.13737	0.264269	0.999423	-4.5784	no-sig	peak16397
-0.43925	2.79799	-1.13709	0.264385	0.999423	-4.57846	no-sig	peak46991
0.424809	3.20531	1.13694	0.264446	0.999423	-4.57849	no-sig	peak52954
0.427912	2.82931	1.13692	0.264455	0.999423	-4.57849	no-sig	peak53900
0.459756	2.92429	1.13628	0.26472	0.999423	-4.57862	no-sig	peak16290
-0.432821	3.26378	-1.13516	0.265181	0.999423	-4.57885	no-sig	peak24285
0.589365	1.89663	1.13494	0.265272	0.999423	-4.57889	no-sig	peak50206
-0.454663	3.09613	-1.13478	0.265338	0.999423	-4.57892	no-sig	peak31564
-0.583056	2.27371	-1.13454	0.265439	0.999423	-4.57897	no-sig	peak3061
0.43853	2.91975	1.13442	0.265487	0.999423	-4.579	no-sig	peak30701
0.612403	1.75458	1.13375	0.265764	0.999423	-4.57913	no-sig	peak10862
0.435079	3.18619	1.13331	0.265944	0.999423	-4.57922	no-sig	peak9127
0.465795	2.47902	1.13285	0.266135	0.999423	-4.57931	no-sig	peak24582
-0.446657	2.84226	-1.13227	0.266375	0.999423	-4.57943	no-sig	peak48032
-0.47711	2.31284	-1.13199	0.26649	0.999423	-4.57948	no-sig	peak37907
-0.435348	3.29756	-1.13158	0.26666	0.999423	-4.57957	no-sig	peak28855
-0.544967	2.66467	-1.13151	0.266691	0.999423	-4.57958	no-sig	peak44339
0.722317	4.49612	1.13124	0.2668	0.999423	-4.57963	no-sig	peak43500
0.471312	3.63114	1.13117	0.266832	0.999423	-4.57965	no-sig	peak2225
-0.419257	2.87367	-1.13102	0.266894	0.999423	-4.57968	no-sig	peak13084
0.463645	2.77027	1.13098	0.266908	0.999423	-4.57969	no-sig	peak19684
-0.446925	2.99276	-1.13068	0.267032	0.999423	-4.57975	no-sig	peak42631
-0.453907	3.29703	-1.13052	0.267098	0.999423	-4.57978	no-sig	peak14607
0.421645	3.07843	1.13031	0.267189	0.999423	-4.57982	no-sig	peak12462
0.42797	3.23367	1.12984	0.26738	0.999423	-4.57991	no-sig	peak8777
-0.480862	2.80484	-1.12969	0.267444	0.999423	-4.57994	no-sig	peak35052
-0.436586	3.15664	-1.1296	0.267483	0.999423	-4.57996	no-sig	peak55
0.461994	3.08187	1.12947	0.267533	0.999423	-4.57999	no-sig	peak9453
0.489948	2.62651	1.12933	0.267594	0.999423	-4.58002	no-sig	peak54527
0.508232	2.4513	1.12929	0.267608	0.999423	-4.58002	no-sig	peak10103
-0.601455	1.92942	-1.12901	0.267727	0.999423	-4.58008	no-sig	peak6873
-0.46087	2.84078	-1.12897	0.267744	0.999423	-4.58009	no-sig	peak154
-0.668405	1.90581	-1.12887	0.267785	0.999423	-4.58011	no-sig	peak18655
-0.586824	1.75166	-1.12872	0.267845	0.999423	-4.58014	no-sig	peak27741
-0.441267	3.17531	-1.12839	0.267984	0.999423	-4.58021	no-sig	peak1406
0.421481	2.92945	1.12832	0.268012	0.999423	-4.58022	no-sig	peak19233
0.491622	2.20822	1.1275	0.268354	0.999423	-4.58038	no-sig	peak39815
0.443487	2.50215	1.12677	0.268659	0.999423	-4.58053	no-sig	peak12267
0.445496	3.07321	1.12649	0.268775	0.999423	-4.58059	no-sig	peak22843
0.480024	3.49226	1.12604	0.26896	0.999423	-4.58067	no-sig	peak1437
-0.46902	2.52082	-1.12553	0.269175	0.999423	-4.58078	no-sig	peak41026
-0.441334	3.33819	-1.12504	0.269378	0.999423	-4.58087	no-sig	peak12717
0.444649	3.40427	1.12459	0.269566	0.999423	-4.58096	no-sig	peak54451
0.427878	3.38221	1.12456	0.269577	0.999423	-4.58097	no-sig	peak15491
-0.423924	2.84357	-1.12425	0.269709	0.999423	-4.58103	no-sig	peak42666
-0.527544	3.89198	-1.12422	0.269721	0.999423	-4.58104	no-sig	peak27808
-0.471678	2.64814	-1.12401	0.269809	0.999423	-4.58108	no-sig	peak4196
0.498824	3.83664	1.12368	0.269947	0.999423	-4.58115	no-sig	peak21648
-0.42766	2.77178	-1.12365	0.269957	0.999423	-4.58115	no-sig	peak32254
0.427316	3.0182	1.12317	0.270157	0.999423	-4.58125	no-sig	peak29939
0.500554	2.19901	1.12312	0.270179	0.999423	-4.58126	no-sig	peak38284
-0.524506	2.59111	-1.12243	0.27047	0.999423	-4.5814	no-sig	peak14437
-0.472525	2.4145	-1.12229	0.270525	0.999423	-4.58142	no-sig	peak32100
-0.465644	2.8399	-1.12169	0.270777	0.999423	-4.58154	no-sig	peak49567
-0.463003	2.6345	-1.12153	0.270846	0.999423	-4.58158	no-sig	peak18161
0.476833	2.49054	1.12124	0.270965	0.999423	-4.58163	no-sig	peak52080
-0.494151	3.51222	-1.12106	0.27104	0.999423	-4.58167	no-sig	peak54169
0.483179	3.30721	1.12051	0.271272	0.999423	-4.58178	no-sig	peak1138
0.41871	3.28129	1.12043	0.271306	0.999423	-4.58179	no-sig	peak16405
-0.474666	2.56813	-1.12016	0.27142	0.999423	-4.58185	no-sig	peak35881
0.424207	3.20874	1.11986	0.271545	0.999423	-4.58191	no-sig	peak21170
-0.44269	3.34298	-1.11965	0.271635	0.999423	-4.58195	no-sig	peak47864
0.457364	2.66279	1.11958	0.271662	0.999423	-4.58196	no-sig	peak48455
-0.500552	2.56576	-1.11936	0.271756	0.999423	-4.58201	no-sig	peak21563
-0.592351	2.13476	-1.11885	0.271969	0.999423	-4.58211	no-sig	peak54010
-0.482568	3.55714	-1.11859	0.27208	0.999423	-4.58216	no-sig	peak42911
0.472445	2.64847	1.11833	0.272189	0.999423	-4.58221	no-sig	peak17114
0.449281	3.16408	1.11801	0.272322	0.999423	-4.58227	no-sig	peak6567
-0.470288	2.77083	-1.11767	0.272465	0.999423	-4.58234	no-sig	peak7085
0.435254	3.44657	1.11761	0.272488	0.999423	-4.58235	no-sig	peak45567
0.458166	2.49439	1.11754	0.27252	0.999423	-4.58237	no-sig	peak3344
-0.457257	2.62985	-1.1175	0.272537	0.999423	-4.58238	no-sig	peak42370
-0.430628	3.11068	-1.11665	0.272894	0.999423	-4.58254	no-sig	peak15729
0.490369	2.79544	1.11649	0.272959	0.999423	-4.58258	no-sig	peak53720
-0.456601	2.38577	-1.11647	0.272969	0.999423	-4.58258	no-sig	peak48213
-0.409805	3.28739	-1.11644	0.272984	0.999423	-4.58259	no-sig	peak54028
0.45474	2.91188	1.11641	0.272994	0.999423	-4.58259	no-sig	peak40119
0.420531	2.95172	1.11537	0.273435	0.999423	-4.5828	no-sig	peak20135
0.531231	2.11133	1.11493	0.273621	0.999423	-4.58289	no-sig	peak23091
-0.556538	1.95319	-1.11484	0.273658	0.999423	-4.5829	no-sig	peak4913
0.418345	3.27539	1.11448	0.273807	0.999423	-4.58297	no-sig	peak32318
0.482013	2.81246	1.11417	0.273941	0.999423	-4.58304	no-sig	peak1761
-0.409388	2.8643	-1.11358	0.274189	0.999423	-4.58315	no-sig	peak35942
-0.439583	2.88983	-1.1126	0.274603	0.999423	-4.58335	no-sig	peak1030
-0.457383	3.39665	-1.11247	0.274657	0.999423	-4.58337	no-sig	peak2409
-0.436267	3.33476	-1.11238	0.274695	0.999423	-4.58339	no-sig	peak12867
-0.415642	3.25252	-1.11211	0.274812	0.999423	-4.58344	no-sig	peak54229
-0.508058	3.25135	-1.11194	0.274881	0.999423	-4.58348	no-sig	peak4499
0.557063	1.95505	1.11163	0.275012	0.999423	-4.58354	no-sig	peak38153
0.671443	1.45279	1.11127	0.275164	0.999423	-4.58361	no-sig	peak46530
0.449818	2.89009	1.11117	0.275206	0.999423	-4.58363	no-sig	peak13190
-0.544048	2.14168	-1.11023	0.275607	0.999423	-4.58382	no-sig	peak6056
-0.42796	2.90822	-1.10984	0.275773	0.999423	-4.58389	no-sig	peak51360
-0.523227	2.08505	-1.10975	0.275812	0.999423	-4.58391	no-sig	peak51989
-0.448375	3.31166	-1.1096	0.275873	0.999423	-4.58394	no-sig	peak44893
-0.51452	3.17176	-1.10958	0.275883	0.999423	-4.58394	no-sig	peak1000
-0.463388	3.32151	-1.10944	0.275941	0.999423	-4.58397	no-sig	peak37190
-0.422474	3.01897	-1.10911	0.27608	0.999423	-4.58404	no-sig	peak42760
-0.404846	2.89315	-1.10909	0.276091	0.999423	-4.58404	no-sig	peak47414
-0.534667	2.63036	-1.10901	0.276123	0.999423	-4.58406	no-sig	peak3971
-0.436924	3.34635	-1.10895	0.276149	0.999423	-4.58407	no-sig	peak23299
-0.535554	3.34095	-1.1089	0.276169	0.999423	-4.58408	no-sig	peak32683
0.442215	3.37973	1.10884	0.276194	0.999423	-4.58409	no-sig	peak52722
0.498228	3.68813	1.10877	0.276226	0.999423	-4.5841	no-sig	peak40392
-0.420467	2.73129	-1.10856	0.276314	0.999423	-4.58414	no-sig	peak50460
-0.439942	2.58113	-1.10806	0.276529	0.999423	-4.58424	no-sig	peak33295
-0.442446	3.09082	-1.10798	0.276563	0.999423	-4.58426	no-sig	peak34732
-0.43299	2.73247	-1.1078	0.276638	0.999423	-4.58429	no-sig	peak47392
0.422073	3.35132	1.10773	0.276666	0.999423	-4.58431	no-sig	peak54454
0.529263	3.58397	1.10765	0.276703	0.999423	-4.58432	no-sig	peak19166
-0.443422	2.7854	-1.10752	0.276756	0.999423	-4.58435	no-sig	peak36618
-0.443595	2.45268	-1.10673	0.277095	0.999423	-4.58451	no-sig	peak30917
-0.447285	3.5254	-1.10623	0.277306	0.999423	-4.5846	no-sig	peak29314
-0.433122	2.69915	-1.10618	0.277326	0.999423	-4.58461	no-sig	peak54384
-0.4348	2.55425	-1.10606	0.27738	0.999423	-4.58464	no-sig	peak25224
0.562575	2.11626	1.10606	0.277381	0.999423	-4.58464	no-sig	peak29493
0.47648	3.7368	1.10575	0.27751	0.999423	-4.5847	no-sig	peak18596
0.428656	2.88987	1.10482	0.277905	0.999423	-4.58488	no-sig	peak43807
0.422387	2.88926	1.10469	0.277963	0.999423	-4.58491	no-sig	peak54289
-0.488361	2.69806	-1.10417	0.278183	0.999423	-4.58501	no-sig	peak48750
0.66763	1.80655	1.10401	0.278255	0.999423	-4.58504	no-sig	peak9521
0.438472	3.25008	1.10386	0.278315	0.999423	-4.58507	no-sig	peak28900
-0.600579	2.8	-1.10378	0.278351	0.999423	-4.58509	no-sig	peak41933
-0.505521	3.03154	-1.10353	0.278458	0.999423	-4.58513	no-sig	peak36825
0.432083	3.08648	1.10331	0.278553	0.999423	-4.58518	no-sig	peak48336
-0.431763	3.27976	-1.10323	0.278587	0.999423	-4.58519	no-sig	peak12484
-0.479148	2.80454	-1.10319	0.278605	0.999423	-4.5852	no-sig	peak35793
0.434428	3.36532	1.10304	0.278665	0.999423	-4.58523	no-sig	peak34156
0.455405	2.33229	1.10272	0.278805	0.999423	-4.58529	no-sig	peak41913
0.489729	2.8294	1.10269	0.278818	0.999423	-4.5853	no-sig	peak19192
-0.465049	3.33299	-1.10189	0.27916	0.999423	-4.58546	no-sig	peak5994
0.677946	4.23271	1.10157	0.279294	0.999423	-4.58552	no-sig	peak858
0.439744	3.38554	1.10118	0.279464	0.999423	-4.5856	no-sig	peak7107
-0.644946	2.21264	-1.10092	0.279572	0.999423	-4.58565	no-sig	peak13854
-0.460184	2.60916	-1.10069	0.279672	0.999423	-4.58569	no-sig	peak13312
-0.404316	2.98	-1.10055	0.279732	0.999423	-4.58572	no-sig	peak18498
0.631466	1.60159	1.09978	0.280062	0.999423	-4.58587	no-sig	peak51586
-0.419685	2.85012	-1.09956	0.280156	0.999423	-4.58591	no-sig	peak27558
0.536389	2.98615	1.0993	0.280269	0.999423	-4.58596	no-sig	peak48845
-0.553629	3.97263	-1.09904	0.280382	0.999423	-4.58602	no-sig	peak30713
0.445815	2.69559	1.09883	0.280472	0.999423	-4.58606	no-sig	peak37322
0.442698	3.19653	1.09877	0.280497	0.999423	-4.58607	no-sig	peak38980
-0.405815	3.09199	-1.09874	0.280507	0.999423	-4.58607	no-sig	peak7173
0.561248	1.91583	1.09848	0.280622	0.999423	-4.58613	no-sig	peak7633
0.454625	3.29159	1.09845	0.280635	0.999423	-4.58613	no-sig	peak43494
-0.424277	2.80265	-1.09839	0.280661	0.999423	-4.58614	no-sig	peak23908
-0.432006	2.94506	-1.09816	0.280758	0.999423	-4.58619	no-sig	peak39633
0.470763	2.82253	1.09805	0.280804	0.999423	-4.58621	no-sig	peak47790
0.486362	3.81748	1.09804	0.28081	0.999423	-4.58621	no-sig	peak32310
0.404957	3.08279	1.09798	0.280833	0.999423	-4.58622	no-sig	peak21552
0.411408	2.98419	1.09768	0.280966	0.999423	-4.58628	no-sig	peak37600
-0.603437	1.75407	-1.09758	0.281008	0.999423	-4.5863	no-sig	peak38540
0.490652	2.33341	1.09742	0.281075	0.999423	-4.58633	no-sig	peak22578
0.429581	2.50277	1.0973	0.281126	0.999423	-4.58635	no-sig	peak48337
0.444839	2.72363	1.09718	0.281182	0.999423	-4.58638	no-sig	peak39701
0.424529	3.27562	1.09593	0.281718	0.999423	-4.58662	no-sig	peak7088
0.524648	2.27917	1.09579	0.281779	0.999423	-4.58665	no-sig	peak46564
0.550008	2.21525	1.09575	0.281795	0.999423	-4.58666	no-sig	peak44200
0.496047	2.52971	1.09571	0.281814	0.999423	-4.58667	no-sig	peak40289
0.481241	3.82959	1.09501	0.282112	0.999423	-4.5868	no-sig	peak10577
-0.447946	2.68381	-1.09477	0.282216	0.999423	-4.58685	no-sig	peak54131
-0.431461	2.96982	-1.09451	0.28233	0.999423	-4.5869	no-sig	peak34289
-0.501906	2.40114	-1.09395	0.282572	0.999423	-4.58701	no-sig	peak14978
-0.458155	3.29792	-1.09368	0.282689	0.999423	-4.58706	no-sig	peak45699
-0.465617	3.02062	-1.09344	0.28279	0.999423	-4.58711	no-sig	peak45674
-0.460993	2.73144	-1.09307	0.28295	0.999423	-4.58718	no-sig	peak19861
0.473969	2.77043	1.09307	0.282952	0.999423	-4.58718	no-sig	peak17513
0.523029	2.81612	1.093	0.28298	0.999423	-4.58719	no-sig	peak51558
-0.432238	2.76582	-1.093	0.282981	0.999423	-4.58719	no-sig	peak51780
-0.427035	2.65982	-1.09283	0.283056	0.999423	-4.58723	no-sig	peak40388
-0.393352	3.12878	-1.09264	0.283137	0.999423	-4.58726	no-sig	peak49975
0.423517	3.05444	1.0926	0.283153	0.999423	-4.58727	no-sig	peak20969
-0.420424	3.14427	-1.09185	0.283477	0.999423	-4.58742	no-sig	peak21642
-0.466491	3.07981	-1.09178	0.283508	0.999423	-4.58743	no-sig	peak52367
-0.490136	2.52856	-1.0917	0.283543	0.999423	-4.58745	no-sig	peak14693
-0.452872	3.05052	-1.09103	0.283832	0.999423	-4.58758	no-sig	peak16560
[truncated: 6,899 more rows]

## Sheet: emb6-emb8
logFC	AveExpr	t	P.Value	adj.P.Val	B	DIFF	peak_id
3.24332	2.49412	6.50036	3.26804e-07	0.0029079	6.04563	open	peak52719
2.28467	3.45916	5.6711	3.3544e-06	0.0149237	4.115	open	peak29128
2.21434	2.86506	5.22016	1.20641e-05	0.0288576	3.03872	open	peak36479
2.49167	4.0004	5.19461	1.29726e-05	0.0288576	2.9774	open	peak7134
-1.86559	3.16657	-5.0938	1.7276e-05	0.0307444	2.73521	closed	peak30984
1.96652	3.03701	4.91039	2.90859e-05	0.0431345	2.29386	open	peak49469
2.02758	2.63209	4.74172	4.69212e-05	0.0565054	1.88776	open	peak43470
2.09949	3.17748	4.67866	5.60898e-05	0.0565054	1.73599	open	peak44588
-1.82733	2.94299	-4.6622	5.87636e-05	0.0565054	1.69638	closed	peak8730
2.00677	2.74457	4.63476	6.35035e-05	0.0565054	1.63037	open	peak50793
-1.64494	3.18734	-4.40288	0.000122062	0.0987374	1.07375	closed	peak41407
-1.63755	2.77672	-4.28809	0.000168396	0.103622	0.799326	closed	peak24566
-1.67746	2.75118	-4.27266	0.000175825	0.103622	0.762494	closed	peak39489
1.73332	3.25497	4.27052	0.000176881	0.103622	0.757388	open	peak32466
-1.65071	3.36312	-4.25974	0.000182288	0.103622	0.731697	closed	peak2651
1.69855	2.84061	4.24756	0.000188598	0.103622	0.702664	open	peak35116
-1.59766	3.01687	-4.23018	0.000197974	0.103622	0.661266	closed	peak5177
1.73269	2.78285	4.17935	0.000228121	0.112768	0.540315	open	peak12703
1.89763	3.89344	4.0558	0.000321499	0.129035	0.247475	open	peak14346
-1.63339	2.50618	-4.04571	0.000330606	0.129035	0.223636	closed	peak30097
1.72856	2.66205	4.02736	0.000347824	0.129035	0.180303	open	peak23253
-3.37068	0.656178	-4.02656	0.000348591	0.129035	0.178424	closed	peak53173
2.15376	2.67152	4.02513	0.000349978	0.129035	0.175033	open	peak12161
-1.6539	2.91758	-4.0212	0.000353797	0.129035	0.16577	closed	peak35125
1.74667	3.63807	4.01032	0.000364592	0.129035	0.140118	open	peak26
-1.57891	2.8246	-3.96854	0.00040914	0.129035	0.0417311	closed	peak45174
-1.60952	2.70791	-3.96019	0.000418668	0.129035	0.0220844	closed	peak23239
-1.67394	3.33756	-3.95479	0.000424943	0.129035	0.00938944	closed	peak28721
1.68351	2.81633	3.94976	0.000430865	0.129035	-0.00242246	open	peak38269
1.59903	2.64997	3.94052	0.000441972	0.129035	-0.0241423	open	peak8874
1.54174	3.2231	3.93434	0.000449549	0.129035	-0.038649	open	peak14412
1.90092	4.02693	3.88793	0.000510671	0.138811	-0.147431	open	peak8317
-1.56101	2.59301	-3.88499	0.000514809	0.138811	-0.154317	closed	peak31172
-1.58012	2.82731	-3.85248	0.000562756	0.142782	-0.230295	closed	peak46714
-1.9411	2.70862	-3.84354	0.000576705	0.142782	-0.251183	closed	peak53988
-1.53001	2.78859	-3.84239	0.00057852	0.142782	-0.253863	closed	peak52678
-1.41349	2.946	-3.8329	0.000593722	0.142782	-0.275992	closed	peak52016
1.8212	3.12997	3.79576	0.00065709	0.149763	-0.362493	open	peak49376
1.70926	2.97433	3.78358	0.000679274	0.149763	-0.390812	open	peak50198
1.84082	2.54293	3.78107	0.000683931	0.149763	-0.396639	open	peak16863
1.48057	2.70187	3.77779	0.000690075	0.149763	-0.404265	open	peak10099
-1.55536	2.50887	-3.7638	0.000716862	0.150098	-0.436742	closed	peak1338
1.5932	2.9401	3.75947	0.000725356	0.150098	-0.446787	open	peak41095
-1.71154	2.99464	-3.74533	0.00075378	0.152435	-0.479561	closed	peak14672
-1.61317	2.89125	-3.7043	0.000842546	0.157311	-0.57447	closed	peak51278
-1.48155	3.15873	-3.70352	0.000844333	0.157311	-0.576277	closed	peak29275
1.71489	2.24752	3.70234	0.000847037	0.157311	-0.579002	open	peak13269
1.64028	2.40938	3.70166	0.000848611	0.157311	-0.580584	open	peak53104
-1.4881	3.19081	-3.68057	0.000898464	0.161264	-0.629238	closed	peak47049
-1.33031	2.92289	-3.65706	0.000957394	0.161264	-0.683373	closed	peak12983
-1.40129	3.11344	-3.65491	0.000962964	0.161264	-0.688316	closed	peak5983
1.58813	3.48809	3.64345	0.000993218	0.161264	-0.714671	open	peak11691
1.42499	3.30398	3.63238	0.0010233	0.161264	-0.740093	open	peak34360
-1.65097	2.41394	-3.62334	0.00104853	0.161264	-0.760834	closed	peak18466
1.99612	3.88418	3.6208	0.00105572	0.161264	-0.766655	open	peak37031
-1.56659	2.57888	-3.60713	0.00109528	0.161264	-0.797991	closed	peak43106
1.67646	2.07473	3.60617	0.00109809	0.161264	-0.800167	open	peak18249
-1.44833	2.94722	-3.60508	0.00110132	0.161264	-0.802674	closed	peak54189
-1.72245	2.41414	-3.60445	0.00110318	0.161264	-0.804108	closed	peak53865
-1.67376	3.17842	-3.60115	0.00111301	0.161264	-0.811666	closed	peak22002
-1.31885	2.85988	-3.58522	0.00116168	0.161264	-0.848106	closed	peak47999
1.76658	2.14086	3.58418	0.00116493	0.161264	-0.850483	open	peak2060
-1.49361	2.83354	-3.57881	0.00118184	0.161264	-0.862756	closed	peak6860
-1.4638	2.94102	-3.57354	0.00119867	0.161264	-0.874792	closed	peak39358
1.41129	3.22324	3.57299	0.00120044	0.161264	-0.876047	open	peak50757
1.43673	2.41604	3.57055	0.00120832	0.161264	-0.881617	open	peak52430
-1.4219	3.43405	-3.56575	0.00122397	0.161264	-0.892573	closed	peak22804
1.71934	2.01253	3.56319	0.00123241	0.161264	-0.898422	open	peak23963
-1.40438	2.81695	-3.5573	0.00125199	0.161453	-0.911844	closed	peak5166
1.37146	3.28222	3.53529	0.00132796	0.168802	-0.961976	open	peak9943
1.61832	2.2614	3.5232	0.00137153	0.171885	-0.989444	open	peak34844
1.37053	2.92847	3.51301	0.00140935	0.174173	-1.01259	open	peak44865
-1.34987	2.88987	-3.47917	0.00154235	0.187997	-1.08928	closed	peak43807
-1.98475	3.01576	-3.45618	0.0016395	0.192435	-1.14122	closed	peak40414
-1.42894	2.91665	-3.4559	0.00164071	0.192435	-1.14184	closed	peak12400
-1.56053	2.9569	-3.45523	0.00164364	0.192435	-1.14336	closed	peak35616
-1.43427	2.94807	-3.44535	0.00168729	0.194981	-1.16564	closed	peak36149
-1.38062	2.74522	-3.4368	0.00172598	0.196894	-1.1849	closed	peak49628
-1.28661	2.91343	-3.41978	0.00180553	0.198262	-1.22319	closed	peak28023
-1.37634	2.64537	-3.41471	0.00182988	0.198262	-1.23457	closed	peak51057
-1.23704	2.9215	-3.4147	0.00182997	0.198262	-1.23461	closed	peak50686
-1.40854	2.33229	-3.41064	0.00184971	0.198262	-1.24373	closed	peak41913
-1.29364	3.01424	-3.40451	0.00187988	0.198262	-1.25747	closed	peak41317
-1.26857	3.12635	-3.40288	0.00188804	0.198262	-1.26115	closed	peak49993
-1.29979	3.00661	-3.40169	0.00189394	0.198262	-1.2638	closed	peak45771
-1.35409	2.79376	-3.3877	0.00196519	0.200696	-1.29516	closed	peak195
-1.29081	2.9136	-3.38734	0.00196704	0.200696	-1.29596	closed	peak25763
1.7459	2.4281	3.38312	0.00198906	0.200696	-1.30541	open	peak19364
1.31249	3.45002	3.3776	0.00201822	0.200696	-1.31777	open	peak51075
-2.45601	1.36094	-3.37492	0.00203254	0.200696	-1.32377	closed	peak53373
-1.37046	3.31913	-3.3654	0.00208414	0.200696	-1.34505	closed	peak17177
1.4238	3.32694	3.36313	0.00209659	0.200696	-1.35011	open	peak51209
1.3082	2.92563	3.36294	0.00209763	0.200696	-1.35053	open	peak53539
-1.57934	2.58887	-3.35697	0.00213086	0.201152	-1.36387	closed	peak23822
-2.02941	3.25419	-3.35399	0.00214761	0.201152	-1.37051	closed	peak52222
-1.40403	3.22456	-3.34045	0.00222539	0.206266	-1.4007	closed	peak21885
1.37107	3.42299	3.3282	0.00229802	0.210044	-1.42794	open	peak28536
-1.77191	2.32665	-3.3213	0.00234	0.210044	-1.4433	closed	peak37560
-1.34796	3.04097	-3.31918	0.00235299	0.210044	-1.44799	closed	peak52702
1.3962	2.66691	3.31795	0.00236058	0.210044	-1.45072	open	peak27681
-1.46987	2.3154	-3.30359	0.00245104	0.213198	-1.48261	closed	peak21569
-1.32502	3.33287	-3.30319	0.00245361	0.213198	-1.4835	closed	peak40504
1.29413	3.33497	3.30086	0.00246855	0.213198	-1.48865	open	peak23143
-1.23792	2.91829	-3.2949	0.00250736	0.213198	-1.50187	closed	peak20340
-1.2888	2.80358	-3.2769	0.00262795	0.213198	-1.54168	closed	peak28576
1.34173	2.98688	3.27648	0.00263081	0.213198	-1.5426	open	peak36718
-1.2955	2.88271	-3.27568	0.00263632	0.213198	-1.54437	closed	peak41472
1.57289	2.84525	3.27412	0.00264705	0.213198	-1.54782	open	peak19360
1.26632	2.75647	3.27031	0.00267347	0.213198	-1.55623	open	peak18770
1.62946	2.82337	3.26724	0.00269499	0.213198	-1.56302	open	peak16298
-1.58027	2.20525	-3.26441	0.0027149	0.213198	-1.56926	closed	peak12162
-1.18471	3.0037	-3.26329	0.00272285	0.213198	-1.57174	closed	peak5114
1.42266	3.8283	3.26061	0.00274188	0.213198	-1.57763	open	peak31182
1.30856	3.29703	3.25918	0.00275214	0.213198	-1.5808	open	peak14607
-1.26215	3.15395	-3.25872	0.00275542	0.213198	-1.58181	closed	peak51969
-1.42098	2.33131	-3.25202	0.00280389	0.21438	-1.59658	closed	peak35080
-1.30125	2.53549	-3.24494	0.00285597	0.21438	-1.61216	closed	peak5228
-1.32812	3.1785	-3.2425	0.00287409	0.21438	-1.61752	closed	peak29975
-1.22501	2.88921	-3.22847	0.00298074	0.21438	-1.64837	closed	peak3411
1.57175	3.76578	3.22831	0.00298201	0.21438	-1.64873	open	peak40456
-1.97652	1.43337	-3.22631	0.00299748	0.21438	-1.65311	closed	peak46557
-1.20768	3.18705	-3.22578	0.00300159	0.21438	-1.65427	closed	peak25864
-1.25712	2.96752	-3.22129	0.00303676	0.21438	-1.66412	closed	peak53622
-1.18379	3.07091	-3.22003	0.00304672	0.21438	-1.6669	closed	peak23750
-1.35719	2.81708	-3.21399	0.00309473	0.21438	-1.68013	closed	peak25485
-1.23904	2.61091	-3.20854	0.00313868	0.21438	-1.69206	closed	peak37132
-1.22178	3.08673	-3.20814	0.00314193	0.21438	-1.69294	closed	peak47025
1.23381	3.16489	3.20613	0.00315832	0.21438	-1.69734	open	peak49052
-1.24664	2.82476	-3.20531	0.00316509	0.21438	-1.69915	closed	peak53165
1.27141	2.50813	3.2029	0.00318486	0.21438	-1.70442	open	peak47703
-1.39594	2.64857	-3.19985	0.00321009	0.21438	-1.71109	closed	peak31200
1.26173	3.38198	3.19863	0.00322018	0.21438	-1.71375	open	peak20018
-1.4957	2.80957	-3.19545	0.00324684	0.21438	-1.72072	closed	peak43136
-1.38667	3.11589	-3.1945	0.00325479	0.21438	-1.72279	closed	peak33378
1.36536	3.11994	3.18158	0.00336519	0.21438	-1.751	open	peak41954
-1.22159	3.09661	-3.17573	0.00341635	0.21438	-1.76376	closed	peak23476
1.1807	3.05771	3.17407	0.00343098	0.21438	-1.76737	open	peak46429
1.17334	2.99043	3.17322	0.00343858	0.21438	-1.76924	open	peak18762
-1.77244	2.50101	-3.17044	0.00346331	0.21438	-1.7753	closed	peak1268
-1.5093	2.87677	-3.16969	0.00346999	0.21438	-1.77693	closed	peak53724
1.37324	2.8979	3.16833	0.00348212	0.21438	-1.77988	open	peak50375
1.66934	4.18805	3.16023	0.00355552	0.21438	-1.79751	open	peak29351
-2.07021	1.85017	-3.15948	0.00356238	0.21438	-1.79914	closed	peak51080
-1.18702	3.03623	-3.15896	0.00356722	0.21438	-1.80029	closed	peak10288
-1.25775	2.8596	-3.15892	0.00356757	0.21438	-1.80037	closed	peak28935
-1.24	2.77974	-3.15771	0.0035787	0.21438	-1.803	closed	peak49960
1.63873	2.66202	3.15688	0.00358639	0.21438	-1.80481	open	peak54392
-1.49519	2.75607	-3.15579	0.00359643	0.21438	-1.80718	closed	peak22005
1.52723	1.92409	3.15257	0.00362636	0.21438	-1.81418	open	peak19042
1.15673	3.35953	3.14848	0.00366463	0.21438	-1.82305	open	peak26824
1.19572	2.9392	3.14716	0.00367711	0.21438	-1.82592	open	peak51711
-1.47535	2.414	-3.14501	0.00369745	0.21438	-1.83058	closed	peak52580
-1.20066	3.00761	-3.14395	0.00370755	0.21438	-1.83289	closed	peak9811
-1.20681	3.24204	-3.14366	0.00371034	0.21438	-1.83352	closed	peak36066
-1.14242	3.20679	-3.13491	0.00379459	0.217471	-1.85249	closed	peak13912
-1.17608	2.90625	-3.13002	0.00384255	0.217471	-1.86309	closed	peak25460
-1.1831	3.18764	-3.12341	0.00390824	0.217471	-1.87741	closed	peak35926
-1.3157	2.97706	-3.12252	0.00391712	0.217471	-1.87932	closed	peak35677
-1.30601	3.50091	-3.12119	0.0039305	0.217471	-1.8822	closed	peak36929
-1.19643	2.81078	-3.12011	0.00394139	0.217471	-1.88454	closed	peak48618
-1.38104	2.43537	-3.1189	0.00395361	0.217471	-1.88715	closed	peak48707
1.27237	3.18186	3.1165	0.00397804	0.217471	-1.89235	open	peak30847
1.52723	2.26943	3.11525	0.00399076	0.217471	-1.89505	open	peak14685
1.29132	2.67919	3.11046	0.00404004	0.217471	-1.90541	open	peak10316
1.42564	3.98907	3.10979	0.00404689	0.217471	-1.90684	open	peak29787
-1.19095	2.81397	-3.10881	0.00405711	0.217471	-1.90897	closed	peak28073
-1.24637	3.4981	-3.09927	0.00415729	0.218437	-1.92955	closed	peak45206
-1.26917	2.74933	-3.09885	0.00416169	0.218437	-1.93044	closed	peak37526
1.21501	2.54455	3.09269	0.00422769	0.218437	-1.94372	open	peak33933
-1.32112	2.78665	-3.09076	0.00424856	0.218437	-1.94787	closed	peak49992
-1.24961	2.65783	-3.08831	0.0042753	0.218437	-1.95317	closed	peak8978
-1.41717	3.62098	-3.0874	0.00428514	0.218437	-1.95511	closed	peak43070
-1.17432	3.0182	-3.08662	0.00429369	0.218437	-1.95679	closed	peak29939
-1.34537	2.45634	-3.08616	0.00429881	0.218437	-1.95779	closed	peak53952
-1.45399	2.22533	-3.08456	0.00431635	0.218437	-1.96122	closed	peak36669
-1.26534	3.18483	-3.08345	0.00432859	0.218437	-1.96361	closed	peak13681
-1.14663	2.95469	-3.08195	0.00434518	0.218437	-1.96684	closed	peak21423
1.50573	2.90529	3.0753	0.0044194	0.220868	-1.98112	open	peak43131
-1.20692	2.91817	-3.07284	0.00444726	0.220868	-1.98642	closed	peak16629
-1.41426	3.08858	-3.07082	0.00447022	0.220868	-1.99076	closed	peak10236
-1.51903	2.20254	-3.06883	0.00449282	0.220868	-1.99502	closed	peak49747
1.12405	3.28739	3.06226	0.00456857	0.222475	-2.00911	open	peak54028
1.19536	3.01321	3.06167	0.00457552	0.222475	-2.01039	open	peak51135
-1.16807	3.06438	-3.05617	0.00463996	0.224257	-2.02218	closed	peak28600
1.23699	3.13911	3.05425	0.00466257	0.224257	-2.02627	open	peak16484
-1.16435	2.93305	-3.04194	0.00481061	0.229091	-2.05261	closed	peak53571
-1.247	2.49439	-3.04162	0.00481457	0.229091	-2.0533	closed	peak3344
-1.22813	3.34499	-3.03854	0.00485224	0.229655	-2.05987	closed	peak10142
-1.26415	2.46303	-3.03546	0.00489027	0.230231	-2.06644	closed	peak14123
-1.13775	3.13417	-3.02751	0.00498986	0.233683	-2.08342	closed	peak16143
1.1962	2.6721	3.02381	0.00503683	0.234648	-2.09131	open	peak43522
-1.23493	2.48857	-3.02064	0.0050773	0.235301	-2.09805	closed	peak40348
-1.22871	2.76095	-3.01564	0.00514195	0.235355	-2.1087	closed	peak27242
-1.18457	3.02289	-3.01443	0.00515776	0.235355	-2.11128	closed	peak21378
-1.15721	3.08534	-3.01263	0.00518127	0.235355	-2.11511	closed	peak34708
-1.0996	2.89315	-3.0124	0.00518425	0.235355	-2.1156	closed	peak47414
-1.18447	2.56485	-3.00992	0.00521682	0.235631	-2.12087	closed	peak3085
1.34509	3.05955	2.99362	0.00543594	0.242802	-2.15548	open	peak54195
-1.22487	3.32663	-2.9929	0.00544582	0.242802	-2.15701	closed	peak13277
-1.90724	1.34616	-2.99092	0.00547301	0.242802	-2.1612	closed	peak45816
-1.61379	2.52523	-2.99007	0.00548473	0.242802	-2.163	closed	peak25056
-1.21211	2.8184	-2.98666	0.00553213	0.243687	-2.17024	closed	peak50677
-1.14969	2.73602	-2.98211	0.00559579	0.245277	-2.17986	closed	peak48427
-1.13433	3.14594	-2.97901	0.00563961	0.245364	-2.18642	closed	peak47345
-1.41204	2.91564	-2.97758	0.00566003	0.245364	-2.18945	closed	peak51559
-1.09332	3.12086	-2.97335	0.00572051	0.245364	-2.19839	closed	peak39827
-1.124	2.73912	-2.97258	0.00573162	0.245364	-2.20002	closed	peak25044
-1.1488	2.81837	-2.97177	0.00574331	0.245364	-2.20173	closed	peak37489
-1.15303	2.80348	-2.96821	0.00579482	0.245364	-2.20924	closed	peak8520
-1.14006	2.68165	-2.96703	0.00581213	0.245364	-2.21174	closed	peak52619
-1.21186	3.4792	-2.96329	0.00586702	0.245364	-2.21964	closed	peak11437
1.32506	2.25171	2.96271	0.00587547	0.245364	-2.22085	open	peak51156
-1.16261	2.56779	-2.96025	0.00591188	0.245364	-2.22604	closed	peak33851
-1.19765	3.02006	-2.95769	0.00595005	0.245364	-2.23145	closed	peak45315
-1.13333	3.22128	-2.95735	0.00595507	0.245364	-2.23216	closed	peak24491
1.35108	3.25135	2.957	0.00596037	0.245364	-2.23291	open	peak4499
1.66979	2.78204	2.95424	0.00600166	0.245364	-2.23871	open	peak9399
1.64132	4.14061	2.9536	0.0060114	0.245364	-2.24007	open	peak4403
1.48485	2.73129	2.95127	0.00604651	0.245381	-2.24496	open	peak3070
1.49168	2.09009	2.94993	0.00606696	0.245381	-2.2478	open	peak27386
1.08549	3.04344	2.9459	0.00612847	0.246747	-2.25627	open	peak9457
-1.15113	2.64437	-2.94366	0.0061629	0.247016	-2.26097	closed	peak47508
1.21618	2.84178	2.93706	0.00626555	0.250004	-2.27484	open	peak43406
1.14644	3.094	2.93207	0.00634433	0.250229	-2.28533	open	peak7377
-1.17535	2.71439	-2.92811	0.00640731	0.250229	-2.29362	closed	peak13539
1.73078	2.17908	2.92608	0.00643993	0.250229	-2.29789	open	peak47429
-1.15449	2.70774	-2.92391	0.00647494	0.250229	-2.30244	closed	peak37334
-1.30566	2.90161	-2.92389	0.00647521	0.250229	-2.30247	closed	peak50927
-1.23374	3.06096	-2.92282	0.00649251	0.250229	-2.30471	closed	peak8844
-1.19409	2.53546	-2.92271	0.0064944	0.250229	-2.30496	closed	peak39418
-1.12455	3.27794	-2.9226	0.00649617	0.250229	-2.30518	closed	peak4922
1.16397	3.32884	2.91782	0.00657404	0.252137	-2.31518	open	peak52943
1.36135	2.92113	2.91041	0.00669673	0.25395	-2.33069	open	peak8357
-1.15169	3.29824	-2.91041	0.00669675	0.25395	-2.3307	closed	peak22837
-1.13032	3.14008	-2.90905	0.0067195	0.25395	-2.33354	closed	peak36150
-1.34953	3.81144	-2.9081	0.00673547	0.25395	-2.33553	closed	peak7665
-2.07118	2.17987	-2.90462	0.00679405	0.255078	-2.34279	closed	peak41681
1.1354	3.07988	2.90271	0.00682646	0.255218	-2.34679	open	peak31410
-1.19917	2.5125	-2.89821	0.00690335	0.256616	-2.35618	closed	peak8780
-1.31662	3.09964	-2.89715	0.00692152	0.256616	-2.35838	closed	peak46831
-1.09819	2.80445	-2.8926	0.00700025	0.257469	-2.36786	closed	peak31056
-1.33704	2.21045	-2.89248	0.00700241	0.257469	-2.36812	closed	peak9582
-1.18379	2.50572	-2.8876	0.0070879	0.25805	-2.37829	closed	peak54459
1.2133	2.75645	2.88745	0.00709047	0.25805	-2.3786	open	peak40075
-1.20339	2.53778	-2.8847	0.00713911	0.25805	-2.38433	closed	peak45829
-1.16279	3.30534	-2.88463	0.00714029	0.25805	-2.38446	closed	peak44032
-1.25371	3.06325	-2.88056	0.00721287	0.25805	-2.39294	closed	peak39988
1.27861	3.28352	2.87905	0.00723986	0.25805	-2.39607	open	peak8907
1.30097	3.1469	2.87835	0.0072525	0.25805	-2.39753	open	peak16529
1.09723	3.13872	2.87594	0.0072959	0.25805	-2.40253	open	peak42601
-1.0714	2.76289	-2.87468	0.00731875	0.25805	-2.40515	closed	peak41775
-1.11646	2.86628	-2.87389	0.00733314	0.25805	-2.40679	closed	peak26537
1.38945	2.13161	2.87367	0.00733722	0.25805	-2.40726	open	peak46496
-1.18356	2.58818	-2.86768	0.00744695	0.260797	-2.41969	closed	peak32935
1.23706	2.67568	2.8648	0.00750016	0.260797	-2.42565	open	peak37326
1.17531	3.50914	2.86463	0.00750325	0.260797	-2.426	open	peak7676
-1.03201	2.98011	-2.86247	0.00754359	0.260913	-2.43049	closed	peak33504
-1.27681	2.70114	-2.86033	0.00758358	0.260913	-2.43492	closed	peak50446
1.41462	4.05201	2.85975	0.00759458	0.260913	-2.43613	open	peak4396
-1.83538	2.04916	-2.85396	0.00770404	0.261877	-2.44811	closed	peak53371
-1.14642	3.01357	-2.85363	0.00771034	0.261877	-2.44879	closed	peak10569
1.39041	2.01099	2.85334	0.0077158	0.261877	-2.44938	open	peak52026
-1.14141	3.19034	-2.85195	0.00774238	0.261877	-2.45226	closed	peak15289
-1.14071	2.66679	-2.84802	0.00781795	0.261877	-2.46039	closed	peak50544
-1.11355	3.25082	-2.84696	0.00783845	0.261877	-2.46258	closed	peak3013
1.17133	3.54436	2.8441	0.00789406	0.261877	-2.4685	open	peak40087
-1.06213	2.78515	-2.84389	0.00789818	0.261877	-2.46893	closed	peak43819
-1.05697	3.08845	-2.84351	0.00790552	0.261877	-2.46971	closed	peak38776
-1.71679	1.66221	-2.84292	0.00791694	0.261877	-2.47092	closed	peak43080
-1.05343	2.77128	-2.83961	0.00798189	0.263048	-2.47776	closed	peak15326
-1.20337	2.4343	-2.83613	0.00805071	0.263066	-2.48494	closed	peak373
-1.0428	3.16611	-2.83531	0.00806696	0.263066	-2.48662	closed	peak19261
-1.11842	3.24952	-2.82967	0.00818001	0.263066	-2.49826	closed	peak4501
1.15192	3.04157	2.82952	0.00818297	0.263066	-2.49856	open	peak54138
1.20036	3.5404	2.82745	0.00822485	0.263066	-2.50283	open	peak15159
-1.72183	1.42569	-2.82691	0.00823564	0.263066	-2.50393	closed	peak53172
-1.14463	2.89291	-2.82658	0.00824237	0.263066	-2.50461	closed	peak25632
-1.09256	2.76282	-2.82466	0.00828142	0.263066	-2.50856	closed	peak11002
-1.11881	3.40509	-2.82425	0.00828979	0.263066	-2.50941	closed	peak9652
1.18259	2.85572	2.82388	0.00829741	0.263066	-2.51018	open	peak31513
1.22293	2.37686	2.82304	0.00831464	0.263066	-2.51191	open	peak21714
1.0894	2.82188	2.82085	0.00835958	0.263066	-2.51642	open	peak45096
1.14826	2.97939	2.82047	0.00836728	0.263066	-2.51719	open	peak50651
-1.11192	2.63581	-2.81906	0.00839634	0.263066	-2.52008	closed	peak47580
1.15374	3.61401	2.81573	0.00846531	0.264296	-2.52692	open	peak10548
-1.13716	2.84687	-2.81352	0.00851152	0.264809	-2.53147	closed	peak3449
1.34887	3.16434	2.80535	0.00868398	0.267113	-2.54823	open	peak52594
-1.17053	2.85649	-2.80452	0.00870167	0.267113	-2.54993	closed	peak27383
1.34459	2.23047	2.80002	0.00879823	0.267113	-2.55915	open	peak51966
-1.22695	3.14342	-2.7996	0.00880727	0.267113	-2.56001	closed	peak27990
-1.13231	3.04102	-2.79946	0.00881036	0.267113	-2.5603	closed	peak47325
-1.02048	3.08204	-2.79859	0.00882915	0.267113	-2.56208	closed	peak46719
-1.13684	2.52692	-2.79818	0.00883797	0.267113	-2.56291	closed	peak30420
-1.06052	2.75952	-2.79768	0.00884893	0.267113	-2.56395	closed	peak32165
-1.03856	3.20901	-2.79737	0.00885574	0.267113	-2.56459	closed	peak25644
-1.69357	4.15084	-2.79593	0.00888696	0.267149	-2.56753	closed	peak49772
1.17472	3.57477	2.78844	0.00905141	0.270312	-2.58284	open	peak16776
-1.05022	2.77726	-2.78838	0.00905293	0.270312	-2.58298	closed	peak48343
-1.13303	3.41024	-2.78348	0.00916206	0.272656	-2.59298	closed	peak32954
-1.09173	2.72028	-2.77838	0.00927708	0.274307	-2.60339	closed	peak9747
1.18009	2.9633	2.77828	0.00927922	0.274307	-2.60359	open	peak31414
-1.3559	2.05188	-2.77456	0.00936393	0.275316	-2.61117	closed	peak53518
-1.0864	3.08648	-2.77407	0.00937522	0.275316	-2.61217	closed	peak48336
-1.05915	3.21511	-2.77075	0.00945141	0.27664	-2.61893	closed	peak46793
1.17059	2.56813	2.76247	0.00964436	0.280073	-2.63578	open	peak35881
-1.11045	2.88806	-2.76149	0.00966734	0.280073	-2.63777	closed	peak43052
-1.31147	3.19756	-2.75954	0.00971344	0.280073	-2.64173	closed	peak3502
-1.01227	2.88623	-2.7573	0.00976671	0.280073	-2.64629	closed	peak20406
1.1876	3.46683	2.75646	0.00978673	0.280073	-2.648	open	peak38405
1.09724	3.33015	2.75551	0.00980928	0.280073	-2.64992	open	peak6955
-1.41606	1.91885	-2.7554	0.00981202	0.280073	-2.65015	closed	peak33623
-1.05206	2.87146	-2.75504	0.0098205	0.280073	-2.65087	closed	peak43534
1.09826	2.96614	2.75164	0.00990212	0.281499	-2.65777	open	peak53300
-1.06907	2.95605	-2.74615	0.0100352	0.282879	-2.6689	closed	peak22568
1.27181	2.52454	2.7459	0.0100415	0.282879	-2.66942	open	peak27508
1.02895	3.04202	2.74571	0.010046	0.282879	-2.6698	open	peak9043
1.03457	2.88135	2.74197	0.0101378	0.284163	-2.67737	open	peak43037
-1.17945	2.596	-2.73991	0.0101887	0.284163	-2.68155	closed	peak46106
-1.23841	2.33047	-2.73887	0.0102145	0.284163	-2.68365	closed	peak22111
-1.08246	2.67027	-2.73763	0.0102452	0.284163	-2.68615	closed	peak44801
-1.11416	3.16016	-2.7365	0.0102733	0.284163	-2.68843	closed	peak19674
-1.23555	3.06859	-2.7361	0.0102833	0.284163	-2.68924	closed	peak3979
1.12853	2.55407	2.73323	0.0103552	0.285265	-2.69504	open	peak19635
1.27992	2.6056	2.72419	0.0105847	0.289721	-2.71329	open	peak26488
1.22383	2.85227	2.72318	0.0106107	0.289721	-2.71534	open	peak17097
-1.10168	2.5762	-2.72275	0.0106218	0.289721	-2.71621	closed	peak49162
-1.0574	3.28876	-2.72072	0.010674	0.289721	-2.72029	closed	peak48244
1.0231	3.11519	2.7205	0.0106797	0.289721	-2.72074	open	peak47366
-1.00212	2.99204	-2.71698	0.0107712	0.290768	-2.72783	closed	peak44763
1.5107	2.08258	2.7165	0.0107837	0.290768	-2.7288	open	peak7028
-1.03065	3.00214	-2.70874	0.0109879	0.294431	-2.74441	closed	peak5464
1.09895	3.59749	2.70874	0.010988	0.294431	-2.74442	open	peak45185
-1.02161	3.29022	-2.70758	0.0110188	0.294431	-2.74674	closed	peak48411
-1.04778	3.09821	-2.69935	0.0112401	0.295736	-2.76328	closed	peak45122
-1.07401	2.51192	-2.69916	0.0112453	0.295736	-2.76367	closed	peak3052
1.12195	3.60888	2.69795	0.0112781	0.295736	-2.76608	open	peak12548
-1.10253	2.52241	-2.69781	0.0112819	0.295736	-2.76637	closed	peak42973
-1.17886	2.71908	-2.69737	0.011294	0.295736	-2.76725	closed	peak34568
-1.01846	2.97382	-2.69731	0.0112955	0.295736	-2.76737	closed	peak31704
-0.999693	3.13812	-2.69674	0.0113109	0.295736	-2.7685	no-sig	peak3448
1.55018	1.96111	2.69591	0.0113336	0.295736	-2.77017	open	peak50795
-1.11634	3.32448	-2.69413	0.0113826	0.295736	-2.77375	closed	peak53926
-1.04833	2.71006	-2.69349	0.0114	0.295736	-2.77502	closed	peak14773
1.03091	3.18404	2.69205	0.0114396	0.295899	-2.7779	open	peak30340
-1.0385	2.9159	-2.68985	0.0115006	0.296614	-2.78232	closed	peak846
1.01545	3.16991	2.68593	0.0116097	0.298564	-2.79017	open	peak16372
-1.02711	3.00605	-2.68425	0.0116566	0.298906	-2.79352	closed	peak44091
-1.01716	2.8505	-2.68213	0.0117163	0.299573	-2.79776	closed	peak2178
-1.05203	2.78495	-2.67867	0.0118144	0.300084	-2.80469	closed	peak1127
1.26453	3.92251	2.67658	0.0118739	0.300084	-2.80886	open	peak18577
1.0126	3.02982	2.67629	0.0118822	0.300084	-2.80944	open	peak32646
-1.05826	3.5803	-2.67434	0.0119378	0.300084	-2.81332	closed	peak25710
1.03914	3.23159	2.6738	0.0119533	0.300084	-2.8144	open	peak10563
-1.03571	2.75478	-2.6722	0.0119994	0.300084	-2.8176	closed	peak5095
1.33789	2.81831	2.67191	0.0120078	0.300084	-2.81817	open	peak53029
-1.13118	2.51405	-2.67051	0.0120482	0.300084	-2.82096	closed	peak15639
-1.19684	2.90059	-2.66971	0.0120714	0.300084	-2.82256	closed	peak28757
-1.03976	3.25535	-2.66926	0.0120844	0.300084	-2.82346	closed	peak36981
-1.04528	3.50073	-2.66848	0.0121072	0.300084	-2.82503	closed	peak48847
-1.15991	3.21853	-2.6663	0.0121706	0.300203	-2.82936	closed	peak49056
-1.01639	3.31702	-2.66498	0.0122092	0.300203	-2.83199	closed	peak48898
-1.05382	2.94537	-2.66484	0.0122133	0.300203	-2.83226	closed	peak44660
-1.15952	2.65783	-2.66096	0.0123277	0.300747	-2.84	closed	peak576
-1.00631	2.98662	-2.66092	0.0123288	0.300747	-2.84008	closed	peak15667
-1.06317	2.83147	-2.66022	0.0123496	0.300747	-2.84148	closed	peak49763
-1.11305	3.4047	-2.65874	0.0123935	0.300747	-2.84442	closed	peak44816
-0.971389	2.87547	-2.65837	0.0124044	0.300747	-2.84515	no-sig	peak7196
1.51618	3.29513	2.65399	0.0125352	0.301874	-2.85386	open	peak463
-1.81139	2.34071	-2.65317	0.01256	0.301874	-2.85549	closed	peak40084
-1.07383	2.61543	-2.65228	0.0125866	0.301874	-2.85725	closed	peak53933
1.34098	2.45084	2.65101	0.012625	0.301874	-2.85977	open	peak8784
-1.21483	2.3295	-2.6503	0.0126463	0.301874	-2.86118	closed	peak24060
-1.01374	3.21638	-2.64998	0.0126562	0.301874	-2.86182	closed	peak49441
-1.05415	2.69643	-2.64892	0.0126883	0.301874	-2.86393	closed	peak20362
1.49863	1.63987	2.64706	0.0127449	0.30241	-2.86761	open	peak27585
1.04972	3.29563	2.64504	0.0128067	0.303058	-2.87163	open	peak9263
1.23614	3.87711	2.64354	0.0128525	0.303058	-2.87459	open	peak32463
-1.19366	2.17936	-2.64283	0.0128745	0.303058	-2.87601	closed	peak6523
-1.0433	3.18178	-2.6416	0.0129123	0.303058	-2.87844	closed	peak27979
-1.10869	2.51897	-2.64063	0.0129425	0.303058	-2.88037	closed	peak11770
1.00846	3.15082	2.63871	0.0130019	0.30365	-2.88417	open	peak8115
-1.04973	3.36709	-2.63685	0.0130597	0.304201	-2.88785	closed	peak17682
-0.984674	2.87431	-2.63564	0.0130975	0.304287	-2.89025	no-sig	peak46304
-0.974157	2.99907	-2.63259	0.0131931	0.305709	-2.89627	no-sig	peak36416
-0.992294	2.85374	-2.63099	0.0132437	0.306084	-2.89944	no-sig	peak31299
1.03583	3.20665	2.62805	0.0133369	0.306125	-2.90525	open	peak11197
1.17176	3.46413	2.62601	0.0134018	0.306125	-2.90927	open	peak38694
-1.14483	2.41242	-2.62596	0.0134034	0.306125	-2.90938	closed	peak38298
-0.988201	3.2325	-2.62586	0.0134068	0.306125	-2.90959	no-sig	peak51628
-1.05287	2.92371	-2.62552	0.0134175	0.306125	-2.91024	closed	peak14940
-1.02147	2.55066	-2.62283	0.0135037	0.307288	-2.91555	closed	peak6976
1.18371	2.58742	2.62178	0.0135375	0.307288	-2.91762	open	peak43520
-1.03941	3.20739	-2.61927	0.0136189	0.3076	-2.92259	closed	peak33645
-1.01841	2.84513	-2.61922	0.0136204	0.3076	-2.92268	closed	peak15934
-1.32354	1.92367	-2.61743	0.0136787	0.308135	-2.92622	closed	peak51876
-0.979797	3.04168	-2.6161	0.0137219	0.308327	-2.92883	no-sig	peak49546
-1.01951	3.02799	-2.61484	0.0137631	0.308473	-2.93131	closed	peak25031
1.06308	3.06763	2.61258	0.0138374	0.30936	-2.93577	open	peak9588
-1.01371	2.8465	-2.61051	0.0139055	0.309706	-2.93983	closed	peak28110
-1.03108	2.60756	-2.60991	0.0139253	0.309706	-2.94101	closed	peak41439
-0.955932	3.11003	-2.60808	0.0139863	0.309706	-2.94463	no-sig	peak43084
1.11251	3.79412	2.6079	0.0139921	0.309706	-2.94497	open	peak24203
-0.968017	3.16508	-2.60376	0.0141305	0.311253	-2.95311	no-sig	peak45017
-1.1194	2.97696	-2.60231	0.0141791	0.311253	-2.95596	closed	peak25932
1.06285	3.45141	2.60135	0.0142117	0.311253	-2.95785	open	peak28294
1.04499	3.29324	2.60133	0.0142123	0.311253	-2.95789	open	peak3514
-1.01842	3.43289	-2.59985	0.0142623	0.311253	-2.9608	closed	peak42922
-1.26019	2.83821	-2.59956	0.0142719	0.311253	-2.96135	closed	peak36458
1.24479	4.00353	2.59842	0.0143107	0.311336	-2.9636	open	peak29120
1.17609	2.89661	2.59483	0.0144331	0.311513	-2.97064	open	peak46683
-1.1001	2.83367	-2.59423	0.0144534	0.311513	-2.97181	closed	peak33892
1.29319	3.8364	2.59384	0.014467	0.311513	-2.97258	open	peak4650
-1.00597	3.34432	-2.59059	0.0145789	0.311513	-2.97896	closed	peak31199
-1.02061	2.76555	-2.58737	0.0146903	0.311513	-2.98525	closed	peak39766
-0.988467	2.86453	-2.58669	0.014714	0.311513	-2.98658	no-sig	peak20803
-1.05023	2.72966	-2.58531	0.0147622	0.311513	-2.98929	closed	peak11933
-0.981658	2.84577	-2.58519	0.0147665	0.311513	-2.98953	no-sig	peak43188
-1.01676	2.52239	-2.58516	0.0147675	0.311513	-2.98958	closed	peak24368
-1.00386	3.11004	-2.58492	0.014776	0.311513	-2.99006	closed	peak53417
-1.0041	2.76911	-2.58452	0.0147898	0.311513	-2.99083	closed	peak19648
-1.15577	2.36674	-2.58225	0.0148696	0.311513	-2.99528	closed	peak42071
-1.15873	2.21284	-2.58223	0.0148701	0.311513	-2.99531	closed	peak49281
1.25901	2.23843	2.5821	0.0148747	0.311513	-2.99556	open	peak1050
-1.13554	2.46739	-2.58175	0.0148872	0.311513	-2.99626	closed	peak42630
1.20213	2.574	2.5814	0.0148994	0.311513	-2.99693	open	peak53107
-1.12862	3.20301	-2.58099	0.014914	0.311513	-2.99774	closed	peak40082
2.30014	4.61183	2.5788	0.0149914	0.312397	-3.00202	open	peak23260
1.30978	2.76608	2.57702	0.0150544	0.312977	-3.00549	open	peak32936
0.979703	3.09534	2.57496	0.0151278	0.31377	-3.00951	no-sig	peak50696
0.96904	3.06442	2.56689	0.0154188	0.318724	-3.02524	no-sig	peak48842
0.981661	2.90242	2.56636	0.0154383	0.318724	-3.02629	no-sig	peak18578
-1.05271	3.34007	-2.56522	0.0154797	0.318839	-3.0285	closed	peak6592
-1.06226	3.34261	-2.56317	0.0155547	0.319115	-3.03249	closed	peak52193
-1.04812	2.73712	-2.5629	0.0155648	0.319115	-3.03303	closed	peak24981
-1.04407	3.51285	-2.56109	0.0156313	0.319632	-3.03654	closed	peak40893
-0.948869	2.99321	-2.56026	0.0156619	0.319632	-3.03816	no-sig	peak45387
1.06672	3.52004	2.55775	0.0157547	0.320589	-3.04304	open	peak22810
-1.2833	2.54421	-2.55705	0.0157808	0.320589	-3.0444	closed	peak47184
-1.01435	3.26463	-2.55507	0.0158543	0.321348	-3.04824	closed	peak46057
0.980986	3.08381	2.55164	0.015983	0.322688	-3.05491	no-sig	peak4942
0.988324	3.27562	2.55137	0.015993	0.322688	-3.05542	no-sig	peak7088
-1.01063	3.18318	-2.54949	0.0160641	0.323292	-3.05908	closed	peak48196
-0.941193	2.9778	-2.5466	0.0161735	0.323292	-3.06468	no-sig	peak50857
1.54895	4.29475	2.54544	0.0162174	0.323292	-3.06692	open	peak51018
-1.0795	3.42696	-2.54512	0.0162297	0.323292	-3.06754	closed	peak31458
-1.0688	2.74231	-2.54472	0.0162449	0.323292	-3.06832	closed	peak53036
1.05443	2.86727	2.53782	0.0165102	0.323292	-3.08168	open	peak54408
1.13135	2.36769	2.53749	0.0165232	0.323292	-3.08232	open	peak46225
1.08584	3.53145	2.53592	0.0165839	0.323292	-3.08535	open	peak4380
-1.04007	2.87044	-2.5329	0.016702	0.323292	-3.09119	closed	peak35184
1.14071	2.31645	2.53132	0.0167638	0.323292	-3.09424	open	peak46625
-0.963902	3.15319	-2.5296	0.0168318	0.323292	-3.09758	no-sig	peak46469
1.30406	1.81769	2.52955	0.0168335	0.323292	-3.09766	open	peak34165
-1.09975	2.75767	-2.52903	0.0168541	0.323292	-3.09867	closed	peak52989
0.94848	3.06513	2.52817	0.016888	0.323292	-3.10032	no-sig	peak54510
-0.929624	3.05816	-2.52649	0.0169547	0.323292	-3.10357	no-sig	peak11674
-1.26576	1.95505	-2.52585	0.01698	0.323292	-3.1048	closed	peak38153
-0.962986	3.15568	-2.52437	0.0170391	0.323292	-3.10766	no-sig	peak21659
-1.05132	2.72956	-2.52353	0.0170728	0.323292	-3.10929	closed	peak41712
0.994109	2.46507	2.5226	0.0171096	0.323292	-3.11106	no-sig	peak31715
-0.948472	2.98385	-2.52169	0.0171464	0.323292	-3.11283	no-sig	peak2823
0.986922	2.91632	2.52068	0.0171867	0.323292	-3.11476	no-sig	peak36874
1.05929	2.50896	2.51948	0.0172353	0.323292	-3.11709	open	peak21425
-1.00226	2.80053	-2.51869	0.0172669	0.323292	-3.1186	closed	peak2394
-1.03487	2.51564	-2.51652	0.0173549	0.323292	-3.12278	closed	peak53347
1.10574	3.02192	2.51496	0.0174184	0.323292	-3.12579	open	peak40069
1.00639	3.50404	2.51425	0.0174471	0.323292	-3.12715	open	peak9110
-0.937799	3.45241	-2.51401	0.0174569	0.323292	-3.12761	no-sig	peak42052
-1.2112	2.63036	-2.51229	0.0175272	0.323292	-3.13092	closed	peak3971
1.05917	3.08616	2.51222	0.0175301	0.323292	-3.13106	open	peak17100
0.937104	3.40027	2.51042	0.017604	0.323292	-3.13452	no-sig	peak42080
-0.982749	2.95308	-2.50958	0.0176383	0.323292	-3.13612	no-sig	peak16780
-0.98304	3.06894	-2.50877	0.0176719	0.323292	-3.13769	no-sig	peak16193
-0.987827	3.06402	-2.50832	0.0176902	0.323292	-3.13854	no-sig	peak45827
-0.980144	2.7891	-2.50827	0.0176926	0.323292	-3.13865	no-sig	peak22962
-0.937281	2.81499	-2.50818	0.0176962	0.323292	-3.13882	no-sig	peak24526
1.0351	2.41086	2.50595	0.0177887	0.323292	-3.14311	open	peak49026
-0.967451	3.22285	-2.50536	0.0178131	0.323292	-3.14423	no-sig	peak21359
1.08251	2.85288	2.50452	0.017848	0.323292	-3.14585	open	peak27929
0.979485	2.79608	2.50366	0.0178839	0.323292	-3.1475	no-sig	peak33481
-1.01581	2.78317	-2.50316	0.0179047	0.323292	-3.14845	closed	peak13322
-1.22671	2.35137	-2.5025	0.0179321	0.323292	-3.14971	closed	peak40779
0.948133	3.1033	2.50172	0.017965	0.323292	-3.15122	no-sig	peak49278
-1.58801	1.31135	-2.50162	0.0179689	0.323292	-3.1514	closed	peak13442
-0.953466	2.85072	-2.50149	0.0179745	0.323292	-3.15166	no-sig	peak46541
-1.33414	2.4995	-2.50136	0.01798	0.323292	-3.15191	closed	peak40407
1.01567	3.60316	2.50095	0.0179971	0.323292	-3.15269	open	peak51342
-0.946246	3.02783	-2.50095	0.0179973	0.323292	-3.1527	no-sig	peak17160
-1.1135	3.11139	-2.50094	0.0179975	0.323292	-3.15271	closed	peak31227
1.05844	2.773	2.50047	0.0180172	0.323292	-3.15361	open	peak42335
-1.00617	3.30604	-2.49978	0.0180464	0.323292	-3.15494	closed	peak16092
1.03324	2.62283	2.49959	0.0180541	0.323292	-3.15529	open	peak7045
-0.971386	2.9313	-2.49901	0.0180787	0.323292	-3.15641	no-sig	peak29077
0.928394	3.27402	2.49855	0.0180979	0.323292	-3.15728	no-sig	peak43498
-0.985185	3.23122	-2.49831	0.018108	0.323292	-3.15774	no-sig	peak26216
-1.14706	3.7155	-2.49769	0.0181341	0.323292	-3.15893	closed	peak38097
-1.04812	3.0021	-2.49752	0.0181415	0.323292	-3.15926	closed	peak11974
-1.03382	2.84403	-2.49673	0.0181748	0.323292	-3.16077	closed	peak25456
-1.0601	2.97922	-2.49655	0.0181826	0.323292	-3.16112	closed	peak6261
-0.928971	2.87996	-2.49633	0.018192	0.323292	-3.16155	no-sig	peak43750
-1.37898	3.70639	-2.49607	0.0182029	0.323292	-3.16204	closed	peak34882
-0.950359	3.01815	-2.49369	0.0183038	0.324369	-3.16659	no-sig	peak12764
1.01371	2.62063	2.49247	0.0183561	0.324369	-3.16893	open	peak27470
-1.00636	2.91186	-2.49207	0.0183729	0.324369	-3.16969	closed	peak48111
-0.950674	3.32337	-2.49067	0.0184332	0.324789	-3.17238	no-sig	peak16935
-0.980253	3.20287	-2.48433	0.0187067	0.326945	-3.18449	no-sig	peak25183
1.00146	2.86191	2.48305	0.0187623	0.326945	-3.18692	open	peak47165
1.05311	2.61508	2.48238	0.0187914	0.326945	-3.1882	open	peak39580
-1.47879	1.49848	-2.48234	0.0187936	0.326945	-3.18829	closed	peak37065
-0.970228	3.11815	-2.48177	0.0188184	0.326945	-3.18938	no-sig	peak43167
-1.32704	1.92012	-2.4803	0.0188828	0.326945	-3.19219	closed	peak32837
-1.00146	2.81198	-2.47951	0.0189171	0.326945	-3.19368	closed	peak32260
1.08055	3.66138	2.47907	0.0189365	0.326945	-3.19452	open	peak28046
-0.978065	2.67927	-2.4785	0.0189615	0.326945	-3.1956	no-sig	peak13146
-1.00954	2.91188	-2.47848	0.0189626	0.326945	-3.19565	closed	peak40119
-0.978695	3.25903	-2.47809	0.0189799	0.326945	-3.1964	no-sig	peak20724
-1.04493	2.8983	-2.47771	0.0189964	0.326945	-3.19711	closed	peak49926
-0.90655	2.87531	-2.4755	0.019094	0.327116	-3.20132	no-sig	peak937
0.992979	3.07018	2.47395	0.0191627	0.327116	-3.20427	no-sig	peak29675
-0.955523	3.35088	-2.47388	0.019166	0.327116	-3.20441	no-sig	peak51440
-1.00371	2.69079	-2.47325	0.0191939	0.327116	-3.20561	closed	peak12160
1.15713	2.74352	2.47322	0.0191954	0.327116	-3.20567	open	peak29993
1.24197	3.38065	2.47183	0.0192572	0.327116	-3.20831	open	peak18465
-0.970073	3.17116	-2.47066	0.0193096	0.327116	-3.21054	no-sig	peak25030
0.94595	3.20453	2.46947	0.0193629	0.327116	-3.21281	no-sig	peak8254
0.957426	3.22554	2.46803	0.0194274	0.327116	-3.21554	no-sig	peak27710
-0.999226	3.33471	-2.46769	0.019443	0.327116	-3.21619	no-sig	peak45640
-1.1808	3.02424	-2.46754	0.0194496	0.327116	-3.21647	closed	peak38936
1.1568	3.08554	2.46619	0.0195106	0.327116	-3.21904	open	peak37174
-1.04799	2.30994	-2.4655	0.0195416	0.327116	-3.22035	closed	peak22631
-1.06512	2.56875	-2.46424	0.0195986	0.327116	-3.22274	closed	peak48358
-1.61165	1.38597	-2.46307	0.0196518	0.327116	-3.22496	closed	peak32232
0.951296	3.57438	2.46294	0.0196576	0.327116	-3.22521	no-sig	peak4652
-0.970553	2.51229	-2.46284	0.0196622	0.327116	-3.2254	no-sig	peak33666
1.04183	2.98742	2.46271	0.0196682	0.327116	-3.22565	open	peak51756
1.31389	1.6923	2.45953	0.0198133	0.32824	-3.23168	open	peak355
-0.930791	3.18049	-2.45838	0.0198663	0.32824	-3.23387	no-sig	peak46692
-1.05492	2.71431	-2.4577	0.0198973	0.32824	-3.23515	closed	peak48863
-0.984904	2.96163	-2.45722	0.0199194	0.32824	-3.23606	no-sig	peak1179
-0.995331	2.42289	-2.45677	0.0199404	0.32824	-3.23693	no-sig	peak15046
-0.951084	2.96391	-2.45641	0.019957	0.32824	-3.23761	no-sig	peak22402
-0.930483	3.0888	-2.45534	0.0200061	0.328414	-3.23962	no-sig	peak38663
-0.893442	3.03229	-2.45458	0.0200415	0.328414	-3.24107	no-sig	peak23889
-0.916429	3.33814	-2.45263	0.0201318	0.329287	-3.24476	no-sig	peak20629
-1.02659	2.67227	-2.44544	0.0204689	0.33306	-3.25838	closed	peak35665
1.01515	3.5088	2.44527	0.0204767	0.33306	-3.25869	open	peak38366
-1.14942	2.1168	-2.44208	0.0206276	0.33306	-3.26471	closed	peak49463
-1.06114	2.41827	-2.44194	0.0206343	0.33306	-3.26497	closed	peak39064
-0.914308	2.71525	-2.44112	0.0206736	0.33306	-3.26654	no-sig	peak45532
-1.03945	2.99281	-2.44106	0.0206765	0.33306	-3.26665	closed	peak32961
-0.989027	3.13591	-2.44079	0.0206894	0.33306	-3.26716	no-sig	peak30392
-0.95097	2.87344	-2.43962	0.0207449	0.33306	-3.26936	no-sig	peak41906
-1.07831	3.16051	-2.4379	0.0208275	0.33306	-3.27261	closed	peak45992
-1.10863	2.44283	-2.43783	0.0208309	0.33306	-3.27274	closed	peak46059
-0.936222	2.92961	-2.43661	0.0208892	0.33306	-3.27503	no-sig	peak17830
-1.22431	2.51746	-2.43619	0.0209096	0.33306	-3.27584	closed	peak1006
-1.05389	2.45916	-2.43355	0.0210371	0.33306	-3.28082	closed	peak38589
-1.13914	2.08388	-2.43235	0.0210951	0.33306	-3.28307	closed	peak48686
-1.04335	3.40061	-2.4321	0.0211071	0.33306	-3.28354	closed	peak14820
1.16444	3.01229	2.43206	0.0211089	0.33306	-3.28361	open	peak52924
1.24618	4.07079	2.43111	0.0211553	0.33306	-3.2854	open	peak3419
-0.876445	3.01111	-2.43102	0.0211597	0.33306	-3.28557	no-sig	peak52285
-1.01562	3.52784	-2.43041	0.0211892	0.33306	-3.28672	closed	peak45012
-1.00016	2.97622	-2.43036	0.0211919	0.33306	-3.28682	closed	peak10334
-0.955472	3.02644	-2.42994	0.0212124	0.33306	-3.28761	no-sig	peak1088
-1.17294	3.34095	-2.42865	0.0212751	0.33306	-3.29003	closed	peak32683
-0.987876	2.84537	-2.42839	0.021288	0.33306	-3.29053	no-sig	peak36369
-0.938253	2.69595	-2.4266	0.0213757	0.33306	-3.29389	no-sig	peak39364
0.950491	2.68206	2.42612	0.0213992	0.33306	-3.29479	no-sig	peak37445
-0.937892	2.71833	-2.42556	0.0214271	0.33306	-3.29586	no-sig	peak24531
-1.00739	2.98468	-2.42388	0.0215096	0.33306	-3.299	closed	peak32616
-1.05811	2.77846	-2.423	0.0215533	0.33306	-3.30067	closed	peak53474
0.912833	2.78976	2.42289	0.0215586	0.33306	-3.30087	no-sig	peak9645
-0.949902	3.03789	-2.42045	0.0216798	0.33306	-3.30545	no-sig	peak32994
-1.08989	2.21115	-2.41978	0.0217132	0.33306	-3.30671	closed	peak52579
-0.888004	3.00568	-2.41963	0.0217206	0.33306	-3.307	no-sig	peak13173
-1.222	2.76802	-2.41945	0.0217296	0.33306	-3.30733	closed	peak49210
-1.21147	1.97003	-2.41906	0.0217488	0.33306	-3.30806	closed	peak13163
-0.868514	3.08653	-2.41822	0.0217907	0.33306	-3.30963	no-sig	peak23447
-0.908786	3.12635	-2.41783	0.0218105	0.33306	-3.31037	no-sig	peak42914
1.18153	2.18343	2.41749	0.0218274	0.33306	-3.31101	open	peak12089
0.975761	2.63966	2.41737	0.0218334	0.33306	-3.31123	no-sig	peak47681
1.04844	2.67765	2.41682	0.0218608	0.33306	-3.31226	open	peak44607
-0.998786	2.64361	-2.41584	0.0219102	0.33306	-3.31411	no-sig	peak41779
-0.958178	3.49573	-2.41561	0.0219216	0.33306	-3.31453	no-sig	peak37113
1.11793	2.80003	2.41473	0.021966	0.33306	-3.31618	open	peak54516
1.17113	2.20431	2.41429	0.0219881	0.33306	-3.31701	open	peak29363
-0.931228	3.18066	-2.41075	0.0221671	0.33306	-3.32364	no-sig	peak13131
-1.1713	2.38247	-2.40983	0.022214	0.33306	-3.32537	closed	peak21048
-1.01924	2.80606	-2.40958	0.0222268	0.33306	-3.32584	closed	peak45463
-1.02881	2.88067	-2.40932	0.0222399	0.33306	-3.32632	closed	peak45461
1.07379	3.01095	2.4075	0.0223326	0.33306	-3.32972	open	peak7389
0.993622	2.33683	2.40724	0.0223462	0.33306	-3.33022	no-sig	peak46999
-1.13292	2.03182	-2.40716	0.0223502	0.33306	-3.33037	closed	peak53730
1.12577	2.79425	2.40713	0.0223518	0.33306	-3.33043	open	peak38272
-0.940619	2.94404	-2.40707	0.0223549	0.33306	-3.33054	no-sig	peak4735
-0.985547	3.56861	-2.40643	0.0223872	0.33306	-3.33172	no-sig	peak48321
-0.892837	3.05328	-2.40601	0.0224092	0.33306	-3.33252	no-sig	peak34830
-0.890748	2.90266	-2.40577	0.0224211	0.33306	-3.33296	no-sig	peak11033
1.03984	3.21758	2.40385	0.02252	0.333325	-3.33656	open	peak20004
1.10235	2.51547	2.40274	0.0225774	0.333325	-3.33864	open	peak20589
-0.996701	2.65149	-2.40206	0.0226121	0.333325	-3.33989	no-sig	peak23720
-1.15206	2.4716	-2.40197	0.022617	0.333325	-3.34007	closed	peak16962
1.05683	3.03116	2.40179	0.0226262	0.333325	-3.3404	open	peak37432
-0.959342	3.11145	-2.4001	0.0227139	0.333545	-3.34356	no-sig	peak35609
-0.924291	2.90548	-2.40006	0.0227161	0.333545	-3.34364	no-sig	peak41916
-1.20541	1.96187	-2.39913	0.0227643	0.333702	-3.34538	closed	peak30865
-0.94329	2.84517	-2.39488	0.0229861	0.334494	-3.3533	no-sig	peak36686
-0.874531	2.84986	-2.39388	0.0230388	0.334494	-3.35517	no-sig	peak53569
1.14096	3.64373	2.39326	0.0230716	0.334494	-3.35633	open	peak13879
-0.933741	3.04936	-2.39285	0.0230928	0.334494	-3.35708	no-sig	peak37104
-1.03356	2.26456	-2.39115	0.023183	0.334494	-3.36027	closed	peak48537
1.08895	2.78705	2.391	0.0231907	0.334494	-3.36054	open	peak33991
-1.06677	2.40187	-2.39099	0.0231914	0.334494	-3.36056	closed	peak667
-1.28885	2.36597	-2.39082	0.0232004	0.334494	-3.36088	closed	peak40389
1.24433	2.03264	2.38946	0.0232722	0.334494	-3.3634	open	peak52205
-1.19158	3.136	-2.3892	0.0232861	0.334494	-3.36389	closed	peak46018
0.972388	2.51766	2.38826	0.0233359	0.334494	-3.36563	no-sig	peak24945
-0.870159	3.33409	-2.38758	0.0233725	0.334494	-3.36691	no-sig	peak19456
-1.13714	2.21641	-2.38711	0.0233973	0.334494	-3.36778	closed	peak23846
1.64917	2.23218	2.38641	0.0234345	0.334494	-3.36908	open	peak30518
1.19003	1.83595	2.38588	0.023463	0.334494	-3.37007	open	peak45169
0.974976	3.6661	2.38501	0.0235095	0.334494	-3.37168	no-sig	peak34033
-0.932115	3.47281	-2.38447	0.0235383	0.334494	-3.37269	no-sig	peak50305
-0.877365	3.02717	-2.38442	0.0235414	0.334494	-3.37279	no-sig	peak11935
-0.898474	2.83364	-2.38366	0.023582	0.334494	-3.3742	no-sig	peak44358
-0.864768	2.97408	-2.38291	0.0236225	0.334494	-3.3756	no-sig	peak38944
-1.07387	2.09383	-2.38286	0.0236249	0.334494	-3.37568	closed	peak11466
-0.940888	2.81341	-2.38075	0.0237387	0.334494	-3.3796	no-sig	peak43769
-0.900536	3.15907	-2.38053	0.0237507	0.334494	-3.38002	no-sig	peak33758
-0.990861	2.93464	-2.3805	0.0237523	0.334494	-3.38007	no-sig	peak17246
-0.982247	3.02126	-2.38039	0.0237581	0.334494	-3.38027	no-sig	peak21123
1.05446	3.20834	2.37952	0.0238052	0.334626	-3.38189	open	peak15454
0.895586	3.11077	2.37809	0.0238831	0.33473	-3.38455	no-sig	peak8014
-0.896585	2.93936	-2.378	0.0238878	0.33473	-3.38472	no-sig	peak49617
1.4162	1.9397	2.37521	0.0240398	0.335837	-3.38989	open	peak54102
1.04941	3.04105	2.37517	0.0240422	0.335837	-3.38997	open	peak13732
-0.97529	2.88853	-2.37393	0.0241101	0.336257	-3.39227	no-sig	peak43936
-0.900774	2.7122	-2.37213	0.0242088	0.337105	-3.39561	no-sig	peak15280
-0.963092	2.45772	-2.36961	0.0243475	0.338081	-3.40026	no-sig	peak42151
-0.865202	3.23383	-2.36879	0.0243933	0.338081	-3.4018	no-sig	peak36473
0.993844	2.78947	2.36772	0.0244522	0.338081	-3.40376	no-sig	peak5462
1.05577	3.27452	2.3671	0.0244866	0.338081	-3.40491	open	peak9551
-0.957552	2.95089	-2.36675	0.0245061	0.338081	-3.40556	no-sig	peak4590
1.1815	1.95319	2.36674	0.0245069	0.338081	-3.40559	open	peak4913
0.866011	2.99055	2.36508	0.0245996	0.338404	-3.40866	no-sig	peak46763
1.23192	4.14084	2.36495	0.0246063	0.338404	-3.40889	open	peak32462
-1.046	2.36503	-2.36287	0.0247232	0.338986	-3.41275	closed	peak46210
-0.956319	3.23238	-2.36259	0.024739	0.338986	-3.41327	no-sig	peak38464
-0.967219	2.9263	-2.36216	0.024763	0.338986	-3.41406	no-sig	peak22912
-0.949559	3.05393	-2.36111	0.024822	0.339272	-3.416	no-sig	peak45449
1.14782	2.75571	2.36018	0.0248743	0.339465	-3.41772	open	peak12454
-0.873157	3.23372	-2.35265	0.025302	0.344171	-3.43161	no-sig	peak53645
-1.13455	3.36333	-2.35235	0.0253192	0.344171	-3.43216	closed	peak1399
1.36634	4.33051	2.35176	0.0253534	0.344171	-3.43326	open	peak9079
-0.867084	3.10461	-2.35017	0.0254447	0.344171	-3.43619	no-sig	peak22519
-0.931901	3.32419	-2.34892	0.0255167	0.344171	-3.43849	no-sig	peak18059
-0.986107	2.96438	-2.34815	0.0255608	0.344171	-3.43989	no-sig	peak31263
-1.18228	3.97263	-2.34699	0.0256278	0.344171	-3.44203	closed	peak30713
-0.960263	2.62985	-2.34681	0.0256388	0.344171	-3.44238	no-sig	peak42370
-0.83709	3.04821	-2.3465	0.0256567	0.344171	-3.44294	no-sig	peak32765
-1.07229	3.66229	-2.34581	0.0256964	0.344171	-3.4442	closed	peak48409
0.899277	2.73961	2.3454	0.0257205	0.344171	-3.44496	no-sig	peak48037
-0.913819	3.14855	-2.34538	0.0257213	0.344171	-3.44499	no-sig	peak17477
-0.9337	3.31821	-2.34537	0.025722	0.344171	-3.44501	no-sig	peak5372
-0.859154	3.06817	-2.343	0.0258603	0.345175	-3.44938	no-sig	peak37398
-0.944704	2.82677	-2.34275	0.0258746	0.345175	-3.44983	no-sig	peak33723
1.02017	3.12672	2.34022	0.0260233	0.346119	-3.45449	open	peak5939
-1.33124	1.67879	-2.34008	0.026031	0.346119	-3.45473	closed	peak44157
-0.961819	3.03075	-2.33956	0.026062	0.346119	-3.4557	no-sig	peak36867
-0.919147	3.1091	-2.33841	0.0261295	0.346499	-3.45781	no-sig	peak13266
-0.956064	3.51634	-2.33771	0.0261711	0.346533	-3.4591	no-sig	peak4407
0.972491	3.49014	2.33612	0.0262652	0.347263	-3.46202	no-sig	peak30347
0.90781	3.13955	2.33447	0.026363	0.347909	-3.46504	no-sig	peak30528
-0.94001	2.62606	-2.33397	0.0263923	0.347909	-3.46595	no-sig	peak33423
-0.94977	2.68419	-2.3328	0.0264622	0.348314	-3.4681	no-sig	peak7198
-1.03442	2.23192	-2.33189	0.0265168	0.348518	-3.46977	closed	peak21535
0.97415	3.63108	2.33053	0.0265981	0.348595	-3.47227	no-sig	peak39337
-1.09738	2.48378	-2.33048	0.0266011	0.348595	-3.47235	closed	peak32641
-0.887057	3.02562	-2.32914	0.0266815	0.348733	-3.47481	no-sig	peak34513
-0.951669	2.99678	-2.329	0.0266899	0.348733	-3.47507	no-sig	peak21259
1.18085	2.15262	2.32711	0.0268035	0.349703	-3.47852	open	peak51136
-0.885081	3.38221	-2.3262	0.0268584	0.349906	-3.48018	no-sig	peak15491
-0.979793	2.79301	-2.32543	0.026905	0.35	-3.48159	no-sig	peak45563
-0.936437	2.88606	-2.3212	0.0271621	0.352589	-3.48932	no-sig	peak4849
-1.27763	1.77832	-2.3198	0.0272478	0.352589	-3.49188	closed	peak677
-0.918619	3.10754	-2.31973	0.027252	0.352589	-3.49201	no-sig	peak5362
-0.915289	3.43325	-2.31956	0.0272624	0.352589	-3.49232	no-sig	peak40695
-0.877885	3.19022	-2.31868	0.0273165	0.352775	-3.49393	no-sig	peak48624
-0.876581	2.7022	-2.31697	0.0274219	0.353624	-3.49706	no-sig	peak16734
-0.950029	2.80476	-2.31518	0.0275322	0.354087	-3.50032	no-sig	peak16146
-0.950561	3.28607	-2.31469	0.0275625	0.354087	-3.50121	no-sig	peak54450
-0.934854	2.88527	-2.31412	0.0275976	0.354087	-3.50224	no-sig	peak40228
0.89093	3.2246	2.31381	0.027617	0.354087	-3.50281	no-sig	peak45745
0.882589	2.87412	2.31254	0.0276956	0.354584	-3.50512	no-sig	peak23152
0.837077	3.01268	2.31146	0.0277631	0.354937	-3.5071	no-sig	peak48696
-0.98263	2.78295	-2.31081	0.0278037	0.354945	-3.50828	no-sig	peak53213
0.877441	3.11556	2.30863	0.0279398	0.355502	-3.51225	no-sig	peak34481
-0.879741	2.9693	-2.3082	0.027967	0.355502	-3.51304	no-sig	peak44272
0.851446	3.1672	2.30776	0.0279947	0.355502	-3.51384	no-sig	peak9575
0.876036	3.29539	2.30539	0.0281438	0.355502	-3.51816	no-sig	peak2517
1.26488	2.24961	2.30333	0.0282735	0.355502	-3.52189	open	peak31830
-0.876854	3.09336	-2.30319	0.0282828	0.355502	-3.52215	no-sig	peak36636
-0.842158	2.96189	-2.30284	0.0283046	0.355502	-3.52278	no-sig	peak39439
-0.921381	3.15734	-2.30165	0.0283804	0.355502	-3.52495	no-sig	peak51754
-0.877423	3.12187	-2.30077	0.0284364	0.355502	-3.52655	no-sig	peak33726
1.37064	3.37855	2.3004	0.0284596	0.355502	-3.52721	open	peak54334
-0.930511	3.38556	-2.29968	0.0285054	0.355502	-3.52852	no-sig	peak40148
-0.826746	2.94714	-2.29922	0.0285352	0.355502	-3.52936	no-sig	peak35859
-0.978715	3.76346	-2.29903	0.0285472	0.355502	-3.5297	no-sig	peak9022
0.890455	3.3719	2.29828	0.0285952	0.355502	-3.53107	no-sig	peak40186
1.08315	3.88397	2.29776	0.0286285	0.355502	-3.53201	open	peak46509
1.06468	3.45832	2.2968	0.02869	0.355502	-3.53375	open	peak18923
-0.855672	3.2587	-2.29619	0.0287292	0.355502	-3.53486	no-sig	peak15974
1.36228	3.76537	2.29575	0.0287575	0.355502	-3.53566	open	peak53382
-0.871008	3.10214	-2.29568	0.0287618	0.355502	-3.53578	no-sig	peak33883
-0.899438	3.24736	-2.29538	0.0287813	0.355502	-3.53633	no-sig	peak16292
0.825897	3.17463	2.29491	0.0288115	0.355502	-3.53718	no-sig	peak50209
-0.87954	3.25462	-2.29472	0.0288238	0.355502	-3.53752	no-sig	peak50453
-0.858207	2.94491	-2.2946	0.0288316	0.355502	-3.53774	no-sig	peak42455
-0.895774	3.16122	-2.29448	0.0288394	0.355502	-3.53796	no-sig	peak38062
0.908241	3.03057	2.29437	0.028846	0.355502	-3.53815	no-sig	peak45504
-0.965792	2.43676	-2.29187	0.0290077	0.356331	-3.54268	no-sig	peak10718
1.00652	3.34567	2.29136	0.0290408	0.356331	-3.54361	open	peak33179
-0.961898	2.66431	-2.29071	0.029083	0.356331	-3.54478	no-sig	peak6714
-0.866488	3.20727	-2.29068	0.0290854	0.356331	-3.54485	no-sig	peak47349
2.20488	5.04704	2.28943	0.0291666	0.356331	-3.54711	open	peak4402
-0.858121	2.72658	-2.28921	0.0291811	0.356331	-3.54751	no-sig	peak47336
-1.11544	2.78627	-2.28659	0.029352	0.356331	-3.55225	closed	peak550
-1.13955	2.37261	-2.28655	0.0293548	0.356331	-3.55232	closed	peak32418
-0.860685	2.93196	-2.28616	0.0293802	0.356331	-3.55302	no-sig	peak6214
0.942944	3.27511	2.28609	0.0293845	0.356331	-3.55314	no-sig	peak8749
-1.09704	2.0284	-2.2856	0.0294171	0.356331	-3.55404	closed	peak35503
-0.928362	2.7531	-2.28507	0.0294514	0.356331	-3.55499	no-sig	peak40298
-0.951691	3.18673	-2.28498	0.0294576	0.356331	-3.55516	no-sig	peak37030
-0.982453	2.33192	-2.28473	0.029474	0.356331	-3.55561	no-sig	peak13625
-0.843773	3.10592	-2.28387	0.0295309	0.356535	-3.55717	no-sig	peak41548
1.03009	2.59726	2.28316	0.0295772	0.35661	-3.55844	open	peak53849
-1.15337	2.06954	-2.28154	0.0296846	0.35712	-3.56138	closed	peak5237
0.920094	3.3085	2.28131	0.0296998	0.35712	-3.56179	no-sig	peak33335
-0.916507	2.8345	-2.2797	0.0298066	0.357651	-3.5647	no-sig	peak33303
0.92273	2.76129	2.27943	0.0298243	0.357651	-3.56518	no-sig	peak23575
-0.928146	3.00397	-2.2781	0.0299129	0.358231	-3.56758	no-sig	peak29706
1.04776	2.96702	2.27684	0.0299971	0.358459	-3.56986	open	peak26176
1.01496	2.27287	2.27609	0.0300472	0.358459	-3.57121	open	peak53659
1.10355	1.93759	2.276	0.0300529	0.358459	-3.57136	open	peak4631
0.910645	2.71478	2.27462	0.0301454	0.358934	-3.57385	no-sig	peak39076
0.884773	3.42726	2.27374	0.0302045	0.358934	-3.57544	no-sig	peak1837
0.92806	2.84078	2.27342	0.0302265	0.358934	-3.57603	no-sig	peak154
-0.841868	3.13892	-2.27236	0.0302977	0.358934	-3.57793	no-sig	peak52815
1.06485	2.70626	2.27185	0.0303317	0.358934	-3.57884	open	peak39958
-0.871016	3.33738	-2.27181	0.0303347	0.358934	-3.57892	no-sig	peak44047
-0.820316	3.00707	-2.26986	0.0304668	0.359868	-3.58244	no-sig	peak48401
0.865665	3.25174	2.26928	0.030506	0.359868	-3.58348	no-sig	peak16346
-0.883798	3.00363	-2.2685	0.0305589	0.359868	-3.58488	no-sig	peak30786
-1.22276	1.60831	-2.26825	0.0305754	0.359868	-3.58532	closed	peak26242
-0.93643	3.17201	-2.26765	0.0306164	0.359874	-3.5864	no-sig	peak17535
-0.906132	2.65535	-2.26478	0.0308126	0.360407	-3.59157	no-sig	peak35332
-0.872945	2.76025	-2.26449	0.0308326	0.360407	-3.59209	no-sig	peak7913
-1.16265	2.88774	-2.26403	0.0308636	0.360407	-3.59291	closed	peak21023
-0.862831	2.82275	-2.26374	0.0308837	0.360407	-3.59343	no-sig	peak22219
-0.866014	3.12064	-2.26355	0.0308968	0.360407	-3.59378	no-sig	peak11742
0.930513	3.58762	2.26256	0.0309644	0.360407	-3.59555	no-sig	peak29110
-0.979103	2.35127	-2.26223	0.0309872	0.360407	-3.59614	no-sig	peak28422
0.891582	3.12185	2.26144	0.0310418	0.360407	-3.59756	no-sig	peak12669
-0.848701	3.09066	-2.26005	0.0311379	0.360407	-3.60007	no-sig	peak28921
0.94481	3.41705	2.25998	0.0311423	0.360407	-3.60018	no-sig	peak10475
-1.02906	2.84608	-2.2596	0.031169	0.360407	-3.60087	closed	peak18290
1.09017	2.4508	2.25934	0.0311869	0.360407	-3.60134	open	peak21722
1.01644	3.60571	2.25932	0.0311883	0.360407	-3.60137	open	peak51298
-0.846062	3.25676	-2.25873	0.0312293	0.360412	-3.60243	no-sig	peak35268
0.918571	2.49105	2.25812	0.031271	0.360427	-3.60351	no-sig	peak15398
0.949237	2.31506	2.25573	0.0314376	0.361878	-3.60781	no-sig	peak45189
1.04948	2.03925	2.25446	0.0315257	0.361986	-3.61007	open	peak17863
-0.878885	2.72806	-2.25443	0.0315283	0.361986	-3.61014	no-sig	peak24521
-0.819805	3.1183	-2.25272	0.0316481	0.362893	-3.6132	no-sig	peak52009
0.959925	2.97746	2.25167	0.0317212	0.363263	-3.61507	no-sig	peak39976
-1.08805	2.09086	-2.24882	0.0319224	0.364336	-3.62018	closed	peak21925
-0.814071	3.23939	-2.24851	0.031944	0.364336	-3.62072	no-sig	peak8096
-0.8591	3.05144	-2.24808	0.0319743	0.364336	-3.62149	no-sig	peak53046
-0.908602	3.16359	-2.2472	0.0320369	0.364336	-3.62307	no-sig	peak51728
1.04246	3.9487	2.24702	0.0320497	0.364336	-3.62339	open	peak43493
-0.890836	2.97483	-2.24581	0.0321354	0.364336	-3.62555	no-sig	peak19079
-1.06614	3.82692	-2.24569	0.0321439	0.364336	-3.62576	closed	peak41930
-0.870896	2.71483	-2.24475	0.0322107	0.364336	-3.62744	no-sig	peak33885
-0.903921	3.30218	-2.24435	0.0322392	0.364336	-3.62815	no-sig	peak17117
-0.935247	3.69617	-2.24383	0.0322762	0.364336	-3.62908	no-sig	peak43675
0.853768	3.26389	2.24365	0.0322891	0.364336	-3.6294	no-sig	peak20523
1.05615	2.47631	2.24284	0.032347	0.364336	-3.63085	open	peak42104
-0.822838	2.9396	-2.24244	0.0323756	0.364336	-3.63156	no-sig	peak18234
0.839292	3.20902	2.24103	0.0324772	0.364336	-3.63409	no-sig	peak28034
-0.853557	2.78635	-2.24098	0.0324804	0.364336	-3.63417	no-sig	peak51570
-0.839788	3.06863	-2.24003	0.0325489	0.364336	-3.63587	no-sig	peak45761
-0.91624	3.11942	-2.23917	0.0326107	0.364336	-3.6374	no-sig	peak29476
-0.840706	2.88049	-2.23864	0.0326489	0.364336	-3.63835	no-sig	peak45417
0.984582	2.43221	2.23812	0.0326861	0.364336	-3.63927	no-sig	peak52833
-1.34922	1.75626	-2.23811	0.0326867	0.364336	-3.63929	closed	peak54379
-0.857622	3.16924	-2.23799	0.0326954	0.364336	-3.6395	no-sig	peak12597
1.46618	1.37504	2.23771	0.0327157	0.364336	-3.64	open	peak48106
-0.983099	2.4638	-2.2346	0.0329412	0.365736	-3.64554	no-sig	peak52237
0.964456	2.89015	2.23428	0.0329646	0.365736	-3.64612	no-sig	peak34866
-0.852378	3.05121	-2.23425	0.0329666	0.365736	-3.64617	no-sig	peak37716
-0.853295	2.78673	-2.23371	0.0330059	0.365736	-3.64713	no-sig	peak9770
-1.0276	2.07011	-2.23175	0.0331492	0.366809	-3.65062	closed	peak11193
-0.812881	3.18436	-2.23096	0.033207	0.366809	-3.65203	no-sig	peak12949
-1.11316	3.89325	-2.23047	0.0332426	0.366809	-3.65289	closed	peak11037
-1.08974	2.80641	-2.2299	0.0332847	0.366809	-3.65392	closed	peak32173
-0.938208	3.03445	-2.22957	0.0333088	0.366809	-3.6545	no-sig	peak20415
0.985946	2.25115	2.22862	0.0333782	0.367119	-3.65618	no-sig	peak25839
-0.871043	2.78854	-2.22734	0.0334727	0.367516	-3.65846	no-sig	peak51457
-0.808081	3.05752	-2.22673	0.0335178	0.367516	-3.65954	no-sig	peak43148
-0.902127	3.0874	-2.22631	0.0335485	0.367516	-3.66028	no-sig	peak31922
-0.960931	2.88727	-2.22589	0.0335795	0.367516	-3.66103	no-sig	peak25792
-0.860589	3.22894	-2.22425	0.0337013	0.367853	-3.66395	no-sig	peak13511
-0.97297	2.53953	-2.22358	0.0337511	0.367853	-3.66514	no-sig	peak4503
-0.906949	2.48317	-2.22336	0.0337671	0.367853	-3.66552	no-sig	peak37064
0.925209	2.8877	2.22325	0.0337757	0.367853	-3.66572	no-sig	peak10424
-0.952357	2.38772	-2.22191	0.0338756	0.36849	-3.66811	no-sig	peak36788
-0.806306	3.24799	-2.21981	0.0340318	0.368571	-3.67181	no-sig	peak12877
-0.87159	2.93488	-2.21977	0.034035	0.368571	-3.67189	no-sig	peak27020
-1.07166	2.31449	-2.21894	0.034097	0.368571	-3.67336	closed	peak18504
-0.873209	2.77774	-2.21867	0.0341178	0.368571	-3.67385	no-sig	peak22801
-0.894478	3.02386	-2.21843	0.0341356	0.368571	-3.67427	no-sig	peak52420
0.934032	2.4145	2.21842	0.0341365	0.368571	-3.67429	no-sig	peak32100
1.06719	3.81636	2.21706	0.0342387	0.368571	-3.6767	open	peak38278
-0.836427	3.4247	-2.21659	0.0342741	0.368571	-3.67753	no-sig	peak12974
-0.934967	3.56527	-2.21639	0.0342888	0.368571	-3.67788	no-sig	peak403
-0.836832	2.76795	-2.21609	0.0343116	0.368571	-3.67841	no-sig	peak31542
-0.886372	3.30431	-2.21524	0.0343753	0.368571	-3.67991	no-sig	peak39013
-0.857046	3.0962	-2.21518	0.0343801	0.368571	-3.68002	no-sig	peak48201
-1.12889	3.99451	-2.21376	0.0344876	0.369279	-3.68253	closed	peak18661
-0.971037	2.57862	-2.21162	0.0346497	0.370569	-3.68631	no-sig	peak28399
0.939846	3.66931	2.20834	0.0349003	0.372575	-3.69212	no-sig	peak602
-0.798547	3.01814	-2.20762	0.034955	0.372575	-3.69338	no-sig	peak32140
-0.854281	2.63746	-2.20752	0.0349629	0.372575	-3.69356	no-sig	peak48467
-0.937627	2.36876	-2.20642	0.0350477	0.372601	-3.69551	no-sig	peak52298
0.861373	3.42168	2.20628	0.0350584	0.372601	-3.69575	no-sig	peak24729
-0.807451	3.116	-2.20527	0.0351362	0.372601	-3.69754	no-sig	peak47133
-0.820305	2.90111	-2.20513	0.0351467	0.372601	-3.69778	no-sig	peak12961
-0.845393	3.10645	-2.20477	0.0351748	0.372601	-3.69842	no-sig	peak15505
-1.13239	1.82235	-2.20381	0.0352484	0.372938	-3.7001	closed	peak38979
0.867258	2.88628	2.19892	0.035628	0.374538	-3.70872	no-sig	peak48813
-0.832098	2.76199	-2.1989	0.0356296	0.374538	-3.70876	no-sig	peak40880
-0.955098	2.57524	-2.19885	0.0356338	0.374538	-3.70885	no-sig	peak36537
0.925883	2.89618	2.19865	0.0356489	0.374538	-3.7092	no-sig	peak28724
0.912087	3.41638	2.19863	0.0356509	0.374538	-3.70924	no-sig	peak35695
-0.969254	2.7503	-2.19861	0.0356522	0.374538	-3.70927	no-sig	peak50504
-0.809364	3.12236	-2.19767	0.0357253	0.374844	-3.71092	no-sig	peak25491
-0.942643	2.59945	-2.19716	0.0357656	0.374844	-3.71182	no-sig	peak25057
-0.920058	2.57469	-2.19641	0.0358244	0.375018	-3.71315	no-sig	peak48662
1.12836	4.02192	2.19526	0.0359146	0.375521	-3.71517	open	peak10136
-0.910319	2.6725	-2.19458	0.035968	0.375553	-3.71636	no-sig	peak37744
-0.825412	3.31277	-2.19414	0.0360021	0.375553	-3.71713	no-sig	peak36542
1.08235	3.93696	2.18983	0.0363431	0.378667	-3.72471	open	peak4632
-0.812329	3.28346	-2.18874	0.0364295	0.3791	-3.72661	no-sig	peak13637
0.820441	3.34022	2.18762	0.0365191	0.3791	-3.72859	no-sig	peak34818
-0.798558	3.08174	-2.18724	0.0365496	0.3791	-3.72926	no-sig	peak51139
0.825379	3.05352	2.18717	0.0365551	0.3791	-3.72938	no-sig	peak34502
-0.90189	3.125	-2.18465	0.0367561	0.3803	-3.73379	no-sig	peak45005
-0.961672	2.49552	-2.18448	0.0367702	0.3803	-3.73409	no-sig	peak48822
-0.898436	3.44547	-2.18412	0.036799	0.3803	-3.73472	no-sig	peak47144
-0.862661	2.71467	-2.18316	0.0368764	0.380308	-3.73641	no-sig	peak22800
-0.874869	2.60028	-2.18242	0.0369357	0.380308	-3.7377	no-sig	peak35468
-0.833024	3.07435	-2.18223	0.0369508	0.380308	-3.73803	no-sig	peak54297
-0.889759	3.34583	-2.18198	0.0369708	0.380308	-3.73847	no-sig	peak49731
-1.38614	1.67979	-2.18053	0.0370876	0.380725	-3.741	closed	peak46807
-0.828793	3.15432	-2.18028	0.0371082	0.380725	-3.74145	no-sig	peak15434
-0.877607	2.90234	-2.17893	0.0372172	0.380725	-3.7438	no-sig	peak44284
1.05633	2.31377	2.17868	0.0372378	0.380725	-3.74425	open	peak15397
-1.08811	2.42033	-2.17837	0.037263	0.380725	-3.74479	closed	peak3501
-1.01383	3.07142	-2.17831	0.0372681	0.380725	-3.7449	closed	peak50854
-0.911764	2.78805	-2.17718	0.0373597	0.381223	-3.74687	no-sig	peak31941
-0.791382	3.09237	-2.17513	0.0375271	0.381284	-3.75046	no-sig	peak54063
-0.828697	3.27544	-2.17457	0.0375728	0.381284	-3.75144	no-sig	peak22588
-0.82219	3.12016	-2.17434	0.0375914	0.381284	-3.75183	no-sig	peak5600
-1.10474	2.18199	-2.17428	0.0375963	0.381284	-3.75194	closed	peak16960
0.911378	2.8527	2.17416	0.0376059	0.381284	-3.75214	no-sig	peak4883
-0.860082	3.23506	-2.17396	0.0376228	0.381284	-3.7525	no-sig	peak33780
-0.900447	2.76242	-2.17103	0.0378633	0.381499	-3.75762	no-sig	peak5918
1.08887	2.32276	2.17094	0.0378701	0.381499	-3.75776	open	peak51076
-0.942224	3.12481	-2.17077	0.037884	0.381499	-3.75806	no-sig	peak47137
-0.84657	3.26058	-2.17068	0.037892	0.381499	-3.75823	no-sig	peak10922
0.945661	3.08259	2.17027	0.037926	0.381499	-3.75895	no-sig	peak42020
-0.804869	3.09795	-2.17025	0.0379272	0.381499	-3.75897	no-sig	peak53613
-0.818457	3.00039	-2.17005	0.0379441	0.381499	-3.75933	no-sig	peak1103
-0.912031	3.0099	-2.16751	0.0381537	0.383173	-3.76375	no-sig	peak44837
-0.818982	2.75347	-2.164	0.0384453	0.385245	-3.76986	no-sig	peak17681
-0.853967	3.31516	-2.16331	0.0385035	0.385245	-3.77107	no-sig	peak4273
-0.861732	2.76189	-2.16228	0.0385896	0.385245	-3.77286	no-sig	peak42649
-0.831281	2.64571	-2.16211	0.0386038	0.385245	-3.77316	no-sig	peak36209
-0.91875	3.28736	-2.16209	0.0386054	0.385245	-3.77319	no-sig	peak17829
-0.833733	3.26205	-2.16192	0.0386198	0.385245	-3.77349	no-sig	peak35404
-0.831074	2.99091	-2.16049	0.0387394	0.385597	-3.77597	no-sig	peak9134
-0.799896	3.24597	-2.16025	0.0387598	0.385597	-3.77639	no-sig	peak6728
0.9304	3.7368	2.15915	0.0388527	0.385597	-3.77831	no-sig	peak18596
-0.840941	3.01785	-2.15893	0.0388707	0.385597	-3.77868	no-sig	peak46643
-0.883672	3.17269	-2.15892	0.0388717	0.385597	-3.7787	no-sig	peak50566
-0.854292	2.65721	-2.15761	0.0389821	0.385917	-3.78097	no-sig	peak13140
-0.813473	3.23817	-2.15751	0.0389907	0.385917	-3.78115	no-sig	peak28944
-0.959534	2.83411	-2.15613	0.0391077	0.386645	-3.78355	no-sig	peak32948
-0.835209	3.40454	-2.15497	0.0392058	0.386891	-3.78556	no-sig	peak20357
-0.920776	2.45491	-2.15468	0.0392311	0.386891	-3.78608	no-sig	peak35476
-1.07008	2.30666	-2.1543	0.039263	0.386891	-3.78673	closed	peak16693
-0.853291	3.52225	-2.15313	0.0393626	0.387443	-3.78876	no-sig	peak49049
0.986044	3.87876	2.14885	0.0397291	0.388764	-3.79618	no-sig	peak240
-0.948028	2.29444	-2.14866	0.0397455	0.388764	-3.79651	no-sig	peak10415
-0.804743	2.89061	-2.14859	0.0397514	0.388764	-3.79663	no-sig	peak25266
0.879075	2.55307	2.14826	0.0397793	0.388764	-3.79719	no-sig	peak38760
-0.890654	2.3992	-2.14822	0.0397831	0.388764	-3.79727	no-sig	peak3758
-0.954719	2.43182	-2.1482	0.0397846	0.388764	-3.7973	no-sig	peak42743
-1.17807	3.0247	-2.14765	0.0398324	0.388764	-3.79826	closed	peak17619
-0.944128	3.13084	-2.14749	0.0398463	0.388764	-3.79854	no-sig	peak7498
0.801377	3.03326	2.14682	0.0399034	0.388894	-3.79969	no-sig	peak873
-0.822617	3.12731	-2.14473	0.0400844	0.390214	-3.80331	no-sig	peak45861
-0.998197	3.01803	-2.14421	0.0401292	0.390214	-3.8042	no-sig	peak47434
-0.797865	3.05297	-2.14374	0.0401704	0.390214	-3.80502	no-sig	peak48938
-0.855525	3.28928	-2.14315	0.0402214	0.390283	-3.80604	no-sig	peak37161
-0.95399	2.30575	-2.14235	0.040291	0.390533	-3.80742	no-sig	peak18018
-0.862168	2.50164	-2.14055	0.0404481	0.390922	-3.81054	no-sig	peak14449
1.02038	1.98923	2.14045	0.0404566	0.390922	-3.81071	open	peak11845
-0.844922	2.78554	-2.14038	0.0404629	0.390922	-3.81083	no-sig	peak16944
0.828351	2.74232	2.13814	0.040659	0.392391	-3.8147	no-sig	peak16435
-0.850603	3.05878	-2.13752	0.0407134	0.39249	-3.81577	no-sig	peak35177
-0.780135	3.25613	-2.13692	0.0407661	0.392572	-3.8168	no-sig	peak53360
1.24991	4.20647	2.13468	0.0409635	0.393663	-3.82067	open	peak7388
-0.859019	2.70917	-2.13463	0.0409678	0.393663	-3.82075	no-sig	peak52332
-0.910615	3.50285	-2.13391	0.0410314	0.393848	-3.82199	no-sig	peak3641
-0.882242	2.8137	-2.1326	0.0411471	0.394128	-3.82424	no-sig	peak44441
0.900201	2.86805	2.1325	0.041156	0.394128	-3.82442	no-sig	peak48606
0.859355	3.5192	2.13199	0.0412017	0.394128	-3.82531	no-sig	peak8079
0.852702	3.31632	2.13078	0.0413088	0.394128	-3.82738	no-sig	peak25232
-0.811459	2.84123	-2.13051	0.0413328	0.394128	-3.82784	no-sig	peak40235
0.91623	3.57489	2.12986	0.0413908	0.394128	-3.82897	no-sig	peak7952
-0.828006	3.32314	-2.12972	0.0414035	0.394128	-3.82921	no-sig	peak23567
0.897605	3.06376	2.12959	0.0414149	0.394128	-3.82943	no-sig	peak50804
-0.804393	3.14586	-2.12909	0.0414598	0.394134	-3.8303	no-sig	peak39261
0.804005	2.92784	2.12849	0.0415133	0.394221	-3.83133	no-sig	peak6656
-0.853969	3.02085	-2.12594	0.041742	0.394919	-3.83572	no-sig	peak32134
0.94931	2.23398	2.12518	0.0418103	0.394919	-3.83703	no-sig	peak53268
-0.822735	3.35488	-2.12478	0.0418458	0.394919	-3.8377	no-sig	peak45396
-0.790013	2.76109	-2.12467	0.0418564	0.394919	-3.83791	no-sig	peak10241
0.829161	2.83341	2.12465	0.0418574	0.394919	-3.83792	no-sig	peak34905
-0.898857	2.94633	-2.12429	0.0418903	0.394919	-3.83855	no-sig	peak17169
-0.822501	2.71021	-2.12421	0.0418975	0.394919	-3.83869	no-sig	peak27716
-0.834574	2.48492	-2.12333	0.0419764	0.395244	-3.84019	no-sig	peak33410
-0.81474	2.84625	-2.12242	0.0420587	0.395312	-3.84176	no-sig	peak54374
-0.868442	2.74268	-2.12227	0.0420724	0.395312	-3.84202	no-sig	peak16825
-0.876767	2.44577	-2.12138	0.0421527	0.395648	-3.84354	no-sig	peak24222
-0.897142	2.6429	-2.12068	0.0422163	0.395828	-3.84475	no-sig	peak37557
-0.8692	2.47371	-2.11993	0.0422843	0.396048	-3.84603	no-sig	peak27173
-0.827421	3.22419	-2.11883	0.0423851	0.39646	-3.84793	no-sig	peak50623
-1.02424	1.94654	-2.11847	0.0424174	0.39646	-3.84854	closed	peak5499
0.906377	3.41638	2.11785	0.0424737	0.396542	-3.8496	no-sig	peak50090
0.78604	2.96999	2.11724	0.0425298	0.396542	-3.85065	no-sig	peak13560
1.01151	3.58397	2.11691	0.0425598	0.396542	-3.85122	open	peak19166
-0.779714	3.08279	-2.11409	0.0428184	0.398534	-3.85605	no-sig	peak21552
0.883077	3.37558	2.11226	0.0429867	0.398775	-3.85918	no-sig	peak40454
-0.828893	3.32416	-2.11119	0.0430849	0.398775	-3.86101	no-sig	peak34779
1.19029	1.54723	2.11059	0.043141	0.398775	-3.86204	open	peak32525
-0.842837	2.94133	-2.1104	0.0431585	0.398775	-3.86237	no-sig	peak1729
-0.974163	2.11171	-2.11026	0.0431716	0.398775	-3.86261	no-sig	peak3454
-0.929425	3.11657	-2.11001	0.043194	0.398775	-3.86302	no-sig	peak31863
1.17426	2.59738	2.10992	0.0432025	0.398775	-3.86318	open	peak13958
-0.937063	2.8294	-2.10992	0.0432029	0.398775	-3.86319	no-sig	peak19192
-0.791028	3.12865	-2.10934	0.0432569	0.39886	-3.86418	no-sig	peak14896
-0.870075	3.09629	-2.10839	0.0433445	0.399254	-3.8658	no-sig	peak50569
-0.883533	2.40632	-2.10577	0.0435885	0.399488	-3.87028	no-sig	peak15992
-0.850178	2.97589	-2.10564	0.0436003	0.399488	-3.87049	no-sig	peak7191
0.910438	2.61853	2.10546	0.0436178	0.399488	-3.87081	no-sig	peak52806
-0.890698	2.40034	-2.10518	0.0436432	0.399488	-3.87128	no-sig	peak27059
-0.78932	2.92623	-2.10489	0.043671	0.399488	-3.87178	no-sig	peak30933
-0.811524	2.7284	-2.10488	0.0436717	0.399488	-3.8718	no-sig	peak3760
-0.938497	2.55633	-2.10369	0.043783	0.399488	-3.87383	no-sig	peak39061
-0.977017	2.56791	-2.10363	0.0437884	0.399488	-3.87392	no-sig	peak52844
-0.860217	2.34899	-2.10265	0.0438801	0.399488	-3.87559	no-sig	peak26900
-0.858188	3.21506	-2.10252	0.0438927	0.399488	-3.87582	no-sig	peak48223
0.801533	2.85165	2.10203	0.0439385	0.399488	-3.87665	no-sig	peak28843
-0.822685	2.86461	-2.10182	0.0439586	0.399488	-3.87702	no-sig	peak35438
-0.818239	3.10948	-2.10154	0.0439849	0.399488	-3.87749	no-sig	peak23017
1.03251	2.02665	2.10139	0.0439985	0.399488	-3.87774	open	peak9662
-0.839643	3.00848	-2.09988	0.0441409	0.399675	-3.88032	no-sig	peak11087
0.799901	3.35132	2.09935	0.0441914	0.399675	-3.88123	no-sig	peak54454
1.05617	2.18945	2.09918	0.0442075	0.399675	-3.88152	open	peak51880
-0.832849	3.22082	-2.09884	0.0442399	0.399675	-3.8821	no-sig	peak11192
-0.80671	2.74575	-2.09857	0.0442654	0.399675	-3.88256	no-sig	peak39203
0.819424	3.2413	2.09832	0.0442886	0.399675	-3.88298	no-sig	peak50842
-0.759638	3.25889	-2.09648	0.0444629	0.400029	-3.88611	no-sig	peak11049
-0.799928	3.30918	-2.09644	0.0444665	0.400029	-3.88617	no-sig	peak5482
-0.802241	2.96587	-2.09614	0.0444953	0.400029	-3.88669	no-sig	peak35180
0.802236	2.96995	2.09601	0.0445076	0.400029	-3.88691	no-sig	peak50216
-0.986038	2.30591	-2.0953	0.0445752	0.400232	-3.88812	no-sig	peak41744
0.782968	2.96455	2.09304	0.0447913	0.400407	-3.89197	no-sig	peak15179
0.883801	2.86983	2.09302	0.0447926	0.400407	-3.89199	no-sig	peak38747
-0.803841	3.14034	-2.09291	0.0448037	0.400407	-3.89219	no-sig	peak14032
-0.856176	3.25537	-2.09267	0.0448262	0.400407	-3.89259	no-sig	peak19895
-0.957204	2.55762	-2.0924	0.0448521	0.400407	-3.89305	no-sig	peak41058
0.852641	3.22209	2.09227	0.0448647	0.400407	-3.89327	no-sig	peak13742
0.852986	3.38599	2.09173	0.0449168	0.40047	-3.8942	no-sig	peak14395
1.07294	3.14726	2.09047	0.0450375	0.401145	-3.89634	open	peak1403
-0.864347	2.69662	-2.08972	0.0451089	0.401379	-3.8976	no-sig	peak6377
-0.777263	2.97123	-2.08788	0.0452863	0.401804	-3.90072	no-sig	peak22983
-0.849052	3.69294	-2.08776	0.0452984	0.401804	-3.90094	no-sig	peak53824
-0.805459	3.27685	-2.08646	0.0454236	0.401804	-3.90313	no-sig	peak49135
-0.759835	3.04156	-2.0859	0.0454783	0.401804	-3.90409	no-sig	peak14247
0.979053	3.02793	2.08569	0.0454981	0.401804	-3.90444	no-sig	peak53620
0.799992	3.15212	2.08519	0.0455472	0.401804	-3.9053	no-sig	peak15166
-1.04611	2.21525	-2.08411	0.0456519	0.401804	-3.90712	closed	peak44200
-0.828806	3.04605	-2.0835	0.0457115	0.401804	-3.90816	no-sig	peak27436
-1.01624	2.57982	-2.0832	0.0457401	0.401804	-3.90866	closed	peak14639
-0.928285	2.14687	-2.08297	0.0457629	0.401804	-3.90906	no-sig	peak53412
-0.769335	2.93579	-2.08289	0.0457704	0.401804	-3.90919	no-sig	peak17571
-0.753611	2.95901	-2.08282	0.0457778	0.401804	-3.90932	no-sig	peak25998
0.8115	3.28645	2.08268	0.045791	0.401804	-3.90954	no-sig	peak35751
-0.777486	2.99826	-2.08262	0.0457965	0.401804	-3.90964	no-sig	peak54064
0.954414	3.12132	2.08224	0.045834	0.401804	-3.91029	no-sig	peak32342
-0.902731	2.18785	-2.07997	0.0460556	0.403349	-3.91413	no-sig	peak8265
-0.889601	2.83559	-2.07907	0.0461446	0.403731	-3.91566	no-sig	peak14122
-0.785949	2.94226	-2.0786	0.0461902	0.403733	-3.91645	no-sig	peak12007
0.949335	2.37856	2.07787	0.0462624	0.403961	-3.91769	no-sig	peak7971
-0.85393	3.22733	-2.07741	0.0463071	0.403961	-3.91846	no-sig	peak43508
0.804375	2.84597	2.07534	0.0465121	0.405352	-3.92197	no-sig	peak14634
-0.837282	3.38164	-2.07331	0.0467124	0.406373	-3.92539	no-sig	peak46939
-0.802669	3.40494	-2.07302	0.0467416	0.406373	-3.92589	no-sig	peak47046
-0.836559	2.90197	-2.07277	0.0467663	0.406373	-3.9263	no-sig	peak3167
-0.869599	2.67322	-2.07107	0.0469355	0.406535	-3.92918	no-sig	peak502
-0.930009	2.46092	-2.07064	0.046978	0.406535	-3.92989	no-sig	peak32602
-0.850728	2.8087	-2.07007	0.0470346	0.406535	-3.93085	no-sig	peak11360
-0.805724	2.89954	-2.0699	0.0470516	0.406535	-3.93114	no-sig	peak51423
-0.94452	2.53535	-2.0697	0.0470717	0.406535	-3.93148	no-sig	peak6848
-0.8027	3.25739	-2.06883	0.0471592	0.406535	-3.93295	no-sig	peak17556
-0.789872	3.03596	-2.06751	0.0472913	0.406535	-3.93518	no-sig	peak40490
-0.825099	3.3229	-2.06727	0.047315	0.406535	-3.93557	no-sig	peak53717
1.05195	4.06476	2.06663	0.0473795	0.406535	-3.93666	open	peak36822
-0.772827	2.94071	-2.06634	0.047409	0.406535	-3.93715	no-sig	peak22757
-0.796747	2.61657	-2.06633	0.0474101	0.406535	-3.93717	no-sig	peak37374
-0.82258	3.08209	-2.06623	0.04742	0.406535	-3.93734	no-sig	peak20753
-0.835334	3.14061	-2.06615	0.0474273	0.406535	-3.93746	no-sig	peak48224
-1.13872	1.62128	-2.06607	0.0474354	0.406535	-3.93759	closed	peak41740
-0.795986	2.82055	-2.06535	0.0475086	0.406535	-3.93882	no-sig	peak16179
-0.882567	2.33579	-2.06498	0.0475461	0.406535	-3.93944	no-sig	peak58
0.801208	2.82335	2.06482	0.0475616	0.406535	-3.9397	no-sig	peak40135
-0.74879	3.27981	-2.06421	0.0476234	0.406543	-3.94074	no-sig	peak31134
-0.893186	2.4839	-2.06363	0.0476814	0.406543	-3.9417	no-sig	peak22919
1.04185	2.17796	2.06345	0.0476995	0.406543	-3.942	open	peak37796
-1.00764	1.86688	-2.06256	0.0477902	0.406926	-3.94351	closed	peak15245
-0.963717	2.22117	-2.06181	0.0478663	0.407154	-3.94477	no-sig	peak31262
-0.905918	2.17919	-2.06092	0.0479567	0.407154	-3.94627	no-sig	peak49736
-0.789352	2.84089	-2.06067	0.0479817	0.407154	-3.94669	no-sig	peak47420
-0.921898	2.58292	-2.05973	0.0480772	0.407154	-3.94826	no-sig	peak48875
-0.977435	3.47333	-2.05969	0.0480814	0.407154	-3.94833	no-sig	peak44066
-0.964241	2.065	-2.05959	0.0480915	0.407154	-3.9485	no-sig	peak17143
-0.80676	3.2507	-2.05615	0.0484426	0.409544	-3.95427	no-sig	peak2997
-0.826075	3.41388	-2.05542	0.048518	0.409544	-3.95551	no-sig	peak11447
-0.974393	2.80279	-2.05508	0.048553	0.409544	-3.95608	no-sig	peak24225
-1.02715	2.33051	-2.05503	0.048558	0.409544	-3.95616	closed	peak48725
-0.801866	3.42279	-2.05431	0.0486315	0.409776	-3.95736	no-sig	peak49957
-0.763141	3.06503	-2.05312	0.0487539	0.410418	-3.95936	no-sig	peak16695
-0.950621	3.65773	-2.05159	0.0489123	0.411362	-3.96193	no-sig	peak53496
0.872186	3.09185	2.05109	0.0489641	0.41141	-3.96277	no-sig	peak31212
-0.83064	3.22256	-2.05005	0.0490715	0.411923	-3.96451	no-sig	peak2985
-0.782636	2.82288	-2.049	0.0491806	0.412074	-3.96627	no-sig	peak36553
-0.790239	3.22392	-2.04838	0.0492444	0.412074	-3.9673	no-sig	peak47045
0.763904	3.10898	2.04745	0.0493416	0.412074	-3.96886	no-sig	peak391
0.837608	3.64906	2.04692	0.0493969	0.412074	-3.96975	no-sig	peak16516
0.837871	2.78582	2.04652	0.0494384	0.412074	-3.97041	no-sig	peak15369
-1.35982	1.33316	-2.04536	0.0495599	0.412074	-3.97236	closed	peak49607
-1.26634	1.82807	-2.04507	0.0495896	0.412074	-3.97283	closed	peak26513
-0.968742	2.63939	-2.04485	0.0496126	0.412074	-3.9732	no-sig	peak53723
-0.809409	3.46091	-2.04474	0.0496245	0.412074	-3.97339	no-sig	peak44210
-0.836584	2.95231	-2.04458	0.0496411	0.412074	-3.97366	no-sig	peak52181
-0.780401	3.13724	-2.04393	0.0497096	0.412074	-3.97475	no-sig	peak12899
0.913723	3.4752	2.04258	0.0498504	0.412074	-3.97699	no-sig	peak39986
0.933195	3.76847	2.04228	0.0498823	0.412074	-3.9775	no-sig	peak4909
-0.759094	3.00757	-2.04212	0.0498995	0.412074	-3.97777	no-sig	peak31353
1.27091	4.41424	2.04208	0.0499035	0.412074	-3.97783	open	peak30344
-0.771863	3.01834	-2.04165	0.049949	0.412074	-3.97856	no-sig	peak26601
-0.748369	3.15373	-2.04124	0.0499922	0.412074	-3.97924	no-sig	peak19536
0.935632	3.83338	2.04101	0.0500159	0.412074	-3.97962	no-sig	peak6446
0.929198	3.45773	2.04074	0.050044	0.412074	-3.98006	no-sig	peak36053
-0.74475	2.89936	-2.0407	0.0500487	0.412074	-3.98014	no-sig	peak12654
-0.777087	2.85298	-2.03981	0.0501428	0.412074	-3.98162	no-sig	peak28943
-1.07458	1.99005	-2.03949	0.0501765	0.412074	-3.98216	no-sig	peak10498
-0.887291	3.41791	-2.03944	0.0501815	0.412074	-3.98224	no-sig	peak17584
-0.950979	2.31491	-2.03926	0.0502009	0.412074	-3.98254	no-sig	peak43970
0.772135	3.01781	2.03837	0.0502945	0.412188	-3.98402	no-sig	peak3618
-0.739755	3.01515	-2.03825	0.0503075	0.412188	-3.98422	no-sig	peak28505
-0.867753	2.31077	-2.03691	0.0504493	0.412688	-3.98645	no-sig	peak40958
-0.853332	2.7625	-2.03665	0.050477	0.412688	-3.98688	no-sig	peak4519
-0.795958	3.28606	-2.0345	0.0507065	0.412688	-3.99048	no-sig	peak16358
1.19903	1.76289	2.03441	0.0507163	0.412688	-3.99063	no-sig	peak1874
-0.868191	3.50984	-2.03338	0.0508258	0.412688	-3.99234	no-sig	peak18058
0.82673	2.86721	2.03334	0.0508301	0.412688	-3.9924	no-sig	peak33858
-0.837977	2.94158	-2.03316	0.0508489	0.412688	-3.9927	no-sig	peak8111
-0.824126	3.36956	-2.033	0.0508666	0.412688	-3.99297	no-sig	peak3479
-0.825215	2.8896	-2.03284	0.0508835	0.412688	-3.99323	no-sig	peak47283
-0.785494	3.27556	-2.03213	0.0509595	0.412688	-3.99442	no-sig	peak21246
-0.834351	2.44935	-2.032	0.050973	0.412688	-3.99463	no-sig	peak5946
-0.797969	3.30235	-2.03173	0.0510024	0.412688	-3.99508	no-sig	peak6804
-0.820804	2.92319	-2.03127	0.0510519	0.412688	-3.99585	no-sig	peak26777
-0.874113	3.11022	-2.03098	0.0510831	0.412688	-3.99633	no-sig	peak21202
-0.774814	3.09637	-2.03093	0.0510887	0.412688	-3.99642	no-sig	peak48045
-0.789887	2.93107	-2.03072	0.0511106	0.412688	-3.99676	no-sig	peak47296
-0.877984	3.49885	-2.02924	0.0512702	0.413601	-3.99923	no-sig	peak44137
-0.796287	3.32934	-2.02823	0.0513793	0.413813	-4.00091	no-sig	peak30824
0.742138	3.06938	2.02806	0.0513975	0.413813	-4.00119	no-sig	peak4750
-0.786925	3.22857	-2.02701	0.0515111	0.413813	-4.00294	no-sig	peak15376
-0.850398	2.84556	-2.02617	0.0516015	0.413813	-4.00432	no-sig	peak15396
-0.820964	3.03743	-2.02576	0.0516464	0.413813	-4.00501	no-sig	peak6805
1.01805	1.91227	2.02543	0.0516815	0.413813	-4.00555	no-sig	peak44992
-0.848179	2.76235	-2.02541	0.0516839	0.413813	-4.00558	no-sig	peak44049
-0.785697	2.84152	-2.0251	0.051718	0.413813	-4.00611	no-sig	peak4049
-0.895614	2.9713	-2.02459	0.0517724	0.413813	-4.00694	no-sig	peak5089
0.903598	2.77693	2.0244	0.0517939	0.413813	-4.00727	no-sig	peak39966
-0.758374	2.99584	-2.02398	0.0518389	0.413813	-4.00795	no-sig	peak36289
-0.758841	3.38108	-2.02384	0.0518546	0.413813	-4.00819	no-sig	peak41577
-0.855381	2.48009	-2.0232	0.0519236	0.413993	-4.00924	no-sig	peak47259
-0.81389	3.04029	-2.02139	0.0521212	0.415187	-4.01225	no-sig	peak14022
-0.787989	3.37846	-2.02098	0.0521667	0.415187	-4.01294	no-sig	peak15960
0.82249	3.72033	2.02025	0.0522463	0.415449	-4.01414	no-sig	peak34600
0.865249	3.56354	2.01881	0.0524045	0.415643	-4.01653	no-sig	peak10829
0.87226	2.97736	2.01846	0.0524428	0.415643	-4.01711	no-sig	peak27866
-0.764497	2.94876	-2.01706	0.0525969	0.415643	-4.01943	no-sig	peak21466
-0.876043	3.28111	-2.01652	0.0526556	0.415643	-4.02031	no-sig	peak27162
0.823664	2.90723	2.01406	0.0529277	0.415643	-4.02438	no-sig	peak35120
-0.853917	3.08543	-2.01394	0.0529416	0.415643	-4.02459	no-sig	peak37954
-0.840262	2.96556	-2.01393	0.0529426	0.415643	-4.0246	no-sig	peak11829
-0.889405	3.51106	-2.01385	0.052951	0.415643	-4.02473	no-sig	peak37780
-0.776803	3.10114	-2.01351	0.0529889	0.415643	-4.02529	no-sig	peak14244
-0.795387	3.3339	-2.01348	0.0529922	0.415643	-4.02534	no-sig	peak47979
-0.785768	2.96249	-2.01341	0.0529994	0.415643	-4.02545	no-sig	peak17630
0.794601	3.25805	2.01324	0.0530187	0.415643	-4.02574	no-sig	peak26191
0.82248	3.27153	2.01294	0.0530518	0.415643	-4.02623	no-sig	peak27923
0.73867	3.33104	2.01293	0.0530526	0.415643	-4.02624	no-sig	peak21285
0.998978	2.2403	2.01264	0.0530851	0.415643	-4.02673	no-sig	peak43044
1.18288	1.69671	2.01253	0.0530975	0.415643	-4.02691	no-sig	peak12299
-0.812104	3.39932	-2.01243	0.0531084	0.415643	-4.02707	no-sig	peak32575
-0.984608	2.35895	-2.01137	0.0532264	0.415643	-4.02882	no-sig	peak15307
0.982272	3.10135	2.01137	0.0532266	0.415643	-4.02883	no-sig	peak23533
-0.784688	3.04878	-2.01103	0.0532642	0.415643	-4.02939	no-sig	peak54462
-0.759999	2.84185	-2.01088	0.053281	0.415643	-4.02963	no-sig	peak33987
-0.782761	3.05854	-2.01016	0.0533612	0.415643	-4.03082	no-sig	peak10333
-0.795695	2.96865	-2.00916	0.0534735	0.415643	-4.03248	no-sig	peak40889
-0.780992	3.07946	-2.00907	0.053483	0.415643	-4.03262	no-sig	peak48991
-0.826247	3.36314	-2.00836	0.0535625	0.415643	-4.03379	no-sig	peak37122
-0.834727	2.64826	-2.00782	0.0536234	0.415643	-4.03469	no-sig	peak1116
-0.783912	3.41946	-2.00733	0.0536782	0.415643	-4.0355	no-sig	peak13476
1.00344	3.75582	2.00727	0.053685	0.415643	-4.0356	no-sig	peak34945
0.791706	2.72014	2.00696	0.0537192	0.415643	-4.0361	no-sig	peak18003
-0.719987	2.99304	-2.00649	0.0537723	0.415643	-4.03688	no-sig	peak29950
0.854995	2.7585	2.00587	0.0538418	0.415643	-4.0379	no-sig	peak22131
-0.744798	2.81701	-2.00564	0.0538673	0.415643	-4.03827	no-sig	peak52328
-0.766146	3.02503	-2.00563	0.0538689	0.415643	-4.0383	no-sig	peak15896
0.750017	3.21829	2.00516	0.0539213	0.415643	-4.03906	no-sig	peak11624
-0.803244	3.30386	-2.00305	0.0541601	0.415643	-4.04255	no-sig	peak27538
-0.861401	2.49356	-2.00299	0.0541664	0.415643	-4.04264	no-sig	peak33809
-0.771133	3.08526	-2.00274	0.0541942	0.415643	-4.04305	no-sig	peak2346
-0.733698	3.1245	-2.00195	0.0542843	0.415643	-4.04436	no-sig	peak29627
-0.886035	2.88123	-2.0014	0.0543464	0.415643	-4.04526	no-sig	peak22751
-0.796563	3.53936	-2.00135	0.0543523	0.415643	-4.04535	no-sig	peak43212
-0.821543	3.30649	-2.00133	0.0543544	0.415643	-4.04538	no-sig	peak49852
1.13305	4.12996	2.00021	0.0544808	0.415643	-4.04721	no-sig	peak41425
-0.812398	3.15565	-1.99992	0.0545143	0.415643	-4.04769	no-sig	peak32907
-0.785624	2.80151	-1.99989	0.0545179	0.415643	-4.04774	no-sig	peak41005
0.850585	2.64837	1.99965	0.0545445	0.415643	-4.04813	no-sig	peak54535
-0.804984	2.68932	-1.99948	0.0545644	0.415643	-4.04842	no-sig	peak32293
-0.928012	2.16785	-1.99894	0.0546258	0.415643	-4.0493	no-sig	peak25816
-0.875058	2.9993	-1.99886	0.0546345	0.415643	-4.04943	no-sig	peak18664
0.831535	2.98273	1.99862	0.0546626	0.415643	-4.04984	no-sig	peak41690
0.937962	3.86148	1.99849	0.0546773	0.415643	-4.05005	no-sig	peak6973
-0.755702	2.69748	-1.99826	0.0547028	0.415643	-4.05041	no-sig	peak13187
-0.840768	2.77083	-1.99814	0.054717	0.415643	-4.05062	no-sig	peak7085
-0.73701	3.20567	-1.99788	0.0547464	0.415643	-4.05104	no-sig	peak49895
-0.889393	2.30079	-1.99589	0.0549741	0.416863	-4.05431	no-sig	peak21342
-0.756102	3.21087	-1.99566	0.0550008	0.416863	-4.0547	no-sig	peak46760
-0.852032	3.05438	-1.99394	0.0551975	0.417669	-4.05751	no-sig	peak19816
-0.819387	3.15208	-1.99361	0.0552351	0.417669	-4.05805	no-sig	peak27786
-0.742404	3.12173	-1.9935	0.055248	0.417669	-4.05823	no-sig	peak33061
-0.718742	3.0903	-1.99292	0.0553155	0.417824	-4.05919	no-sig	peak35469
0.807716	3.26433	1.99234	0.0553817	0.41797	-4.06014	no-sig	peak34408
-0.791161	3.06039	-1.9909	0.0555479	0.418596	-4.0625	no-sig	peak8022
-0.806504	2.89324	-1.99071	0.0555697	0.418596	-4.06281	no-sig	peak16630
-0.79244	2.48364	-1.9904	0.0556058	0.418596	-4.06332	no-sig	peak15720
-0.997799	2.60849	-1.98772	0.0559169	0.420582	-4.06771	no-sig	peak10234
0.879497	3.31317	1.98633	0.0560783	0.421177	-4.06998	no-sig	peak52967
0.796065	3.60138	1.98617	0.0560967	0.421177	-4.07024	no-sig	peak3178
-0.77036	3.30009	-1.98582	0.056138	0.421177	-4.07082	no-sig	peak42744
-0.752155	3.05847	-1.98424	0.0563217	0.421415	-4.07339	no-sig	peak41694
-0.806651	2.69062	-1.98351	0.0564078	0.421415	-4.0746	no-sig	peak6161
-0.822151	2.96305	-1.98337	0.0564243	0.421415	-4.07483	no-sig	peak16701
-1.05052	1.79385	-1.98326	0.0564371	0.421415	-4.075	no-sig	peak53166
-0.765818	2.62809	-1.98266	0.0565073	0.421415	-4.07598	no-sig	peak47426
1.25078	1.4778	1.98243	0.0565344	0.421415	-4.07636	no-sig	peak30457
-0.751744	3.33215	-1.98231	0.0565481	0.421415	-4.07655	no-sig	peak19950
0.784939	2.50282	1.98173	0.0566162	0.421415	-4.0775	no-sig	peak19187
-0.759064	2.76042	-1.98156	0.0566364	0.421415	-4.07778	no-sig	peak21935
-0.7812	3.24384	-1.9815	0.0566433	0.421415	-4.07787	no-sig	peak47116
-0.79055	2.75566	-1.9805	0.0567608	0.421936	-4.07951	no-sig	peak51985
-0.757497	3.13534	-1.97932	0.0569005	0.422622	-4.08144	no-sig	peak40042
-0.96592	2.25289	-1.97844	0.0570043	0.423039	-4.08287	no-sig	peak27479
-0.82479	2.62479	-1.97738	0.0571297	0.423617	-4.0846	no-sig	peak19033
-0.80951	3.31806	-1.97578	0.0573195	0.424227	-4.08721	no-sig	peak36671
-0.753066	3.11517	-1.97577	0.0573203	0.424227	-4.08722	no-sig	peak29619
-0.80652	3.2494	-1.97515	0.0573938	0.424227	-4.08823	no-sig	peak17804
-0.78923	3.31919	-1.97484	0.057431	0.424227	-4.08874	no-sig	peak46310
-0.883522	2.36309	-1.97468	0.0574504	0.424227	-4.08901	no-sig	peak53245
-0.769095	2.92137	-1.97271	0.0576843	0.424908	-4.0922	no-sig	peak49077
-1.3433	1.12465	-1.97213	0.0577535	0.424908	-4.09314	no-sig	peak17066
-0.736534	2.93376	-1.97212	0.057755	0.424908	-4.09316	no-sig	peak38905
-0.721574	3.01648	-1.97194	0.0577764	0.424908	-4.09345	no-sig	peak18168
-0.764965	2.93166	-1.97156	0.0578217	0.424908	-4.09407	no-sig	peak11222
-0.773895	2.87025	-1.97084	0.0579086	0.424908	-4.09525	no-sig	peak24482
-0.89266	2.59272	-1.97065	0.0579311	0.424908	-4.09556	no-sig	peak53690
-0.724165	3.34404	-1.96981	0.0580319	0.424908	-4.09692	no-sig	peak20714
-0.758048	2.78761	-1.96942	0.0580784	0.424908	-4.09755	no-sig	peak22161
-0.756239	2.98808	-1.96901	0.0581279	0.424908	-4.09822	no-sig	peak42004
0.723453	2.90508	1.96845	0.0581951	0.424908	-4.09913	no-sig	peak34953
-0.775545	2.60659	-1.96838	0.0582038	0.424908	-4.09925	no-sig	peak45633
-0.911605	3.7495	-1.96793	0.0582574	0.424908	-4.09997	no-sig	peak34052
1.02206	4.20381	1.9673	0.0583339	0.424908	-4.101	no-sig	peak7030
-0.766548	2.90863	-1.96698	0.0583722	0.424908	-4.10152	no-sig	peak29452
-0.820683	3.58793	-1.96693	0.0583789	0.424908	-4.10161	no-sig	peak45106
-0.759219	2.8482	-1.96629	0.0584556	0.424908	-4.10264	no-sig	peak3820
0.765677	2.93107	1.96616	0.0584717	0.424908	-4.10286	no-sig	peak52213
-0.830755	2.5085	-1.9657	0.0585267	0.424908	-4.10359	no-sig	peak28079
-0.798496	3.4253	-1.96527	0.058579	0.424908	-4.1043	no-sig	peak32115
0.889172	2.91732	1.96425	0.0587025	0.424908	-4.10595	no-sig	peak13023
0.914415	3.67236	1.96358	0.0587843	0.424908	-4.10704	no-sig	peak20844
0.884451	2.10203	1.96352	0.0587909	0.424908	-4.10713	no-sig	peak53584
-0.71823	2.95473	-1.96328	0.0588207	0.424908	-4.10753	no-sig	peak44413
-0.750754	2.92129	-1.96202	0.0589736	0.424908	-4.10957	no-sig	peak11943
-0.810922	3.23182	-1.96134	0.0590558	0.424908	-4.11066	no-sig	peak29236
-1.01591	1.75783	-1.9611	0.0590861	0.424908	-4.11106	no-sig	peak10714
-0.723317	3.22415	-1.96048	0.0591618	0.424908	-4.11207	no-sig	peak11712
1.06285	1.77244	1.96003	0.0592167	0.424908	-4.1128	no-sig	peak14900
-0.859212	2.80635	-1.9598	0.0592448	0.424908	-4.11317	no-sig	peak18614
-0.801598	2.53702	-1.95947	0.0592846	0.424908	-4.1137	no-sig	peak20628
-0.889858	2.5464	-1.95869	0.0593796	0.424908	-4.11495	no-sig	peak41943
0.772092	3.3955	1.95861	0.0593903	0.424908	-4.1151	no-sig	peak43755
-0.77571	2.99532	-1.95832	0.059425	0.424908	-4.11555	no-sig	peak3927
0.779337	2.91674	1.9568	0.0596117	0.424908	-4.11802	no-sig	peak4306
-0.773144	2.71192	-1.95636	0.0596663	0.424908	-4.11873	no-sig	peak5306
-0.707097	3.17724	-1.95615	0.0596918	0.424908	-4.11907	no-sig	peak18338
0.934573	2.30242	1.95573	0.0597437	0.424908	-4.11975	no-sig	peak36907
-0.702284	2.87548	-1.95536	0.0597891	0.424908	-4.12035	no-sig	peak28
-0.832414	3.02062	-1.95482	0.0598558	0.424908	-4.12122	no-sig	peak45674
-0.837729	2.73483	-1.95445	0.059901	0.424908	-4.12182	no-sig	peak17506
-0.79857	3.34436	-1.95402	0.0599551	0.424908	-4.12252	no-sig	peak38915
-0.845643	2.31377	-1.9539	0.0599698	0.424908	-4.12272	no-sig	peak45408
1.09457	1.65886	1.95385	0.059976	0.424908	-4.1228	no-sig	peak15368
-0.828443	3.4404	-1.9535	0.0600191	0.424908	-4.12336	no-sig	peak47992
-0.717709	2.89279	-1.95337	0.0600345	0.424908	-4.12356	no-sig	peak11724
-0.945098	2.44391	-1.95332	0.060041	0.424908	-4.12365	no-sig	peak21211
-0.789846	3.459	-1.95287	0.060097	0.424908	-4.12438	no-sig	peak16961
-0.739015	2.86276	-1.95265	0.0601234	0.424908	-4.12472	no-sig	peak30381
-0.766288	3.13341	-1.95254	0.0601379	0.424908	-4.12491	no-sig	peak10170
0.812862	2.92484	1.95212	0.0601899	0.424908	-4.12559	no-sig	peak48676
-0.85879	2.30368	-1.95156	0.0602584	0.424908	-4.12648	no-sig	peak18022
-0.726261	2.81523	-1.95154	0.0602614	0.424908	-4.12652	no-sig	peak49651
0.821056	2.9911	1.95088	0.0603436	0.424908	-4.12759	no-sig	peak10422
-0.953885	1.93718	-1.95071	0.0603648	0.424908	-4.12786	no-sig	peak35674
0.918872	2.82922	1.95066	0.0603707	0.424908	-4.12794	no-sig	peak5669
-0.701985	2.99692	-1.94993	0.0604612	0.424908	-4.12912	no-sig	peak7069
-0.806548	2.53425	-1.94901	0.0605761	0.424908	-4.1306	no-sig	peak37297
-0.735049	3.24557	-1.94893	0.0605862	0.424908	-4.13073	no-sig	peak15580
-0.75229	2.74742	-1.94878	0.0606046	0.424908	-4.13097	no-sig	peak39894
-0.756775	3.10121	-1.94862	0.0606244	0.424908	-4.13123	no-sig	peak29979
-0.921636	2.42573	-1.94854	0.0606349	0.424908	-4.13136	no-sig	peak43057
-0.791696	3.1423	-1.94847	0.060643	0.424908	-4.13147	no-sig	peak26324
-0.758835	2.95725	-1.94828	0.0606665	0.424908	-4.13177	no-sig	peak45156
-0.746338	3.28337	-1.94822	0.0606741	0.424908	-4.13187	no-sig	peak23258
-0.753283	2.93885	-1.94806	0.0606943	0.424908	-4.13213	no-sig	peak35744
-1.10388	1.8629	-1.946	0.0609522	0.426378	-4.13546	no-sig	peak43850
-0.943819	1.96391	-1.9444	0.0611526	0.427444	-4.13803	no-sig	peak37183
-0.74506	2.90063	-1.94354	0.0612606	0.427778	-4.13941	no-sig	peak4188
-0.76645	3.22784	-1.94278	0.0613569	0.427778	-4.14064	no-sig	peak44195
-0.798695	3.33663	-1.94274	0.0613615	0.427778	-4.1407	no-sig	peak44887
-0.794107	2.8363	-1.94249	0.0613927	0.427778	-4.1411	no-sig	peak34326
0.824443	2.79762	1.94148	0.0615202	0.428168	-4.14272	no-sig	peak2386
-0.849247	2.57219	-1.94117	0.0615599	0.428168	-4.14323	no-sig	peak49925
-1.46263	1.10513	-1.94044	0.0616515	0.428168	-4.14439	no-sig	peak33748
-0.76787	2.78755	-1.9403	0.06167	0.428168	-4.14463	no-sig	peak40891
-0.816873	2.65839	-1.94015	0.0616893	0.428168	-4.14487	no-sig	peak42468
-0.768992	2.92034	-1.93947	0.0617747	0.428329	-4.14596	no-sig	peak28471
-0.807472	2.38689	-1.93889	0.0618488	0.428329	-4.1469	no-sig	peak50990
0.822978	3.03256	1.93879	0.0618608	0.428329	-4.14705	no-sig	peak18760
-0.829676	3.00911	-1.93844	0.061905	0.428329	-4.14761	no-sig	peak40149
-0.799218	3.02471	-1.93733	0.0620464	0.428729	-4.14939	no-sig	peak46990
-0.7593	2.49979	-1.93707	0.0620795	0.428729	-4.14981	no-sig	peak26654
0.888868	3.92908	1.93657	0.0621432	0.428729	-4.15061	no-sig	peak47831
-0.758016	3.10878	-1.93647	0.0621556	0.428729	-4.15077	no-sig	peak43430
0.749264	3.20127	1.93566	0.0622589	0.429109	-4.15207	no-sig	peak22216
0.996647	2.12357	1.93519	0.06232	0.429198	-4.15284	no-sig	peak7677
-0.753348	3.15455	-1.93449	0.0624089	0.429267	-4.15395	no-sig	peak21147
0.823411	3.59393	1.93412	0.0624567	0.429267	-4.15455	no-sig	peak48858
-0.786466	2.98236	-1.93398	0.0624748	0.429267	-4.15478	no-sig	peak35066
0.939499	3.79323	1.93332	0.0625583	0.429344	-4.15582	no-sig	peak16770
-0.769684	2.80095	-1.93313	0.0625825	0.429344	-4.15613	no-sig	peak16625
1.01318	2.35338	1.93242	0.0626741	0.429568	-4.15727	no-sig	peak53257
-0.73424	3.44812	-1.93213	0.0627117	0.429568	-4.15774	no-sig	peak26708
-0.767088	2.77623	-1.93124	0.0628258	0.430018	-4.15916	no-sig	peak16726
-0.867422	2.67815	-1.93069	0.0628968	0.430173	-4.16005	no-sig	peak50320
0.731025	2.80719	1.92846	0.0631844	0.431809	-4.16361	no-sig	peak33464
-0.773891	3.23324	-1.92517	0.0636111	0.433445	-4.16888	no-sig	peak7812
0.725963	3.31508	1.92429	0.0637251	0.433445	-4.17028	no-sig	peak27743
0.785842	3.40799	1.92386	0.0637817	0.433445	-4.17097	no-sig	peak53844
-0.722042	2.9769	-1.92384	0.0637838	0.433445	-4.171	no-sig	peak45192
-0.919203	2.61517	-1.9236	0.0638155	0.433445	-4.17138	no-sig	peak16268
-0.787975	2.53972	-1.92359	0.0638164	0.433445	-4.1714	no-sig	peak40038
-0.768532	2.7657	-1.92358	0.0638174	0.433445	-4.17141	no-sig	peak50739
-0.718625	2.92641	-1.92355	0.0638212	0.433445	-4.17145	no-sig	peak1668
0.771208	3.07061	1.92324	0.0638623	0.433445	-4.17196	no-sig	peak27901
0.745913	3.27052	1.92269	0.0639336	0.433598	-4.17283	no-sig	peak31315
-0.808559	3.40767	-1.92203	0.06402	0.433682	-4.17388	no-sig	peak52277
1.01865	2.52305	1.92185	0.0640434	0.433682	-4.17417	no-sig	peak23148
-0.725785	2.77171	-1.92126	0.0641212	0.433769	-4.17512	no-sig	peak11720
0.736549	3.01485	1.92101	0.0641537	0.433769	-4.17551	no-sig	peak17394
-0.767707	3.5399	-1.91995	0.0642921	0.434257	-4.1772	no-sig	peak29647
0.763847	3.19485	1.91971	0.0643235	0.434257	-4.17758	no-sig	peak50199
0.943427	3.88049	1.91919	0.064392	0.43439	-4.17841	no-sig	peak24154
-0.899497	2.44078	-1.91798	0.0645509	0.435132	-4.18034	no-sig	peak48460
0.693158	3.13923	1.9168	0.0647065	0.435529	-4.18222	no-sig	peak18963
-0.742334	3.4586	-1.91648	0.0647494	0.435529	-4.18273	no-sig	peak44813
0.945211	3.9011	1.91642	0.0647567	0.435529	-4.18282	no-sig	peak48638
0.781028	3.44031	1.91573	0.0648485	0.435549	-4.18393	no-sig	peak7742
-0.782394	2.43887	-1.91566	0.0648575	0.435549	-4.18404	no-sig	peak35051
-0.775254	3.55109	-1.91424	0.065045	0.436186	-4.18629	no-sig	peak41176
-0.741467	3.24524	-1.9142	0.0650505	0.436186	-4.18636	no-sig	peak37714
-0.929546	2.33661	-1.91336	0.065162	0.436516	-4.18769	no-sig	peak43134
-0.761395	2.66312	-1.91295	0.0652174	0.436516	-4.18836	no-sig	peak34947
1.33633	4.55064	1.91219	0.0653175	0.436516	-4.18955	no-sig	peak14876
-0.699725	3.01348	-1.91215	0.065323	0.436516	-4.18962	no-sig	peak13174
-0.709872	3.00709	-1.91177	0.0653736	0.436516	-4.19022	no-sig	peak46986
0.762029	2.9352	1.91144	0.065418	0.436516	-4.19075	no-sig	peak24574
-0.739506	3.04719	-1.91125	0.065443	0.436516	-4.19105	no-sig	peak13777
0.810641	2.85078	1.9094	0.0656905	0.436909	-4.194	no-sig	peak17653
0.720994	2.88642	1.9093	0.0657037	0.436909	-4.19415	no-sig	peak27513
0.928087	1.89196	1.90851	0.0658089	0.436909	-4.1954	no-sig	peak16719
-0.720014	3.1978	-1.90775	0.0659113	0.436909	-4.19661	no-sig	peak37490
-0.722317	3.00259	-1.90739	0.0659588	0.436909	-4.19718	no-sig	peak11926
0.797588	3.71096	1.90736	0.0659633	0.436909	-4.19723	no-sig	peak44254
-0.804199	3.25986	-1.90706	0.066003	0.436909	-4.1977	no-sig	peak6691
-0.752995	2.81838	-1.90662	0.066062	0.436909	-4.1984	no-sig	peak46505
-0.786179	3.0687	-1.90622	0.066116	0.436909	-4.19903	no-sig	peak6608
-0.720668	3.29717	-1.90617	0.0661233	0.436909	-4.19912	no-sig	peak33688
-0.727093	3.1064	-1.90594	0.0661542	0.436909	-4.19948	no-sig	peak14708
-0.799779	2.38177	-1.90582	0.0661696	0.436909	-4.19967	no-sig	peak28187
0.760493	2.97308	1.90507	0.0662715	0.436909	-4.20087	no-sig	peak6036
-0.821219	3.5594	-1.90489	0.0662956	0.436909	-4.20115	no-sig	peak34391
0.736316	2.53962	1.90477	0.0663114	0.436909	-4.20133	no-sig	peak10676
-0.937497	2.55856	-1.9043	0.0663747	0.436909	-4.20208	no-sig	peak18026
-0.796546	2.8771	-1.90387	0.0664321	0.436909	-4.20275	no-sig	peak41790
-0.751848	2.82089	-1.90376	0.0664472	0.436909	-4.20293	no-sig	peak44987
-0.932475	2.23063	-1.90363	0.0664648	0.436909	-4.20314	no-sig	peak5105
-0.889935	1.94394	-1.90349	0.0664839	0.436909	-4.20336	no-sig	peak20606
-0.992456	2.10161	-1.90267	0.0665946	0.43716	-4.20466	no-sig	peak18486
0.737231	3.0999	1.90248	0.0666204	0.43716	-4.20496	no-sig	peak40900
0.809255	3.07176	1.90115	0.0668007	0.437614	-4.20707	no-sig	peak29220
-0.78636	3.4279	-1.90081	0.066847	0.437614	-4.20761	no-sig	peak28808
-0.701029	3.15571	-1.9001	0.0669437	0.437614	-4.20873	no-sig	peak14546
-0.749638	3.08149	-1.89973	0.0669934	0.437614	-4.20931	no-sig	peak40775
-0.757898	3.38546	-1.89963	0.0670068	0.437614	-4.20947	no-sig	peak27957
1.0771	2.143	1.89943	0.0670342	0.437614	-4.20978	no-sig	peak10613
-0.825191	2.33719	-1.89911	0.0670782	0.437614	-4.2103	no-sig	peak32613
0.743396	3.2151	1.89894	0.067101	0.437614	-4.21056	no-sig	peak44302
-0.730328	3.0095	-1.8986	0.0671476	0.437614	-4.2111	no-sig	peak8177
0.75648	2.94787	1.89804	0.0672239	0.437614	-4.21199	no-sig	peak20648
0.905455	2.50507	1.89777	0.0672604	0.437614	-4.21241	no-sig	peak50939
-0.862114	2.81827	-1.89763	0.0672799	0.437614	-4.21264	no-sig	peak21658
0.830504	2.93788	1.89705	0.0673588	0.437807	-4.21355	no-sig	peak40140
-0.852785	2.33225	-1.89553	0.0675663	0.438618	-4.21594	no-sig	peak37349
0.748435	3.1409	1.89512	0.0676234	0.438618	-4.2166	no-sig	peak23224
0.738776	2.64957	1.89489	0.0676553	0.438618	-4.21697	no-sig	peak51126
0.808443	3.62373	1.894	0.067777	0.438618	-4.21837	no-sig	peak50719
-0.774314	2.82662	-1.89378	0.0678064	0.438618	-4.21871	no-sig	peak25373
-0.844135	3.044	-1.89374	0.067813	0.438618	-4.21878	no-sig	peak52569
-0.741841	2.97556	-1.8936	0.0678312	0.438618	-4.21899	no-sig	peak2532
0.720935	3.02082	1.89326	0.0678778	0.438618	-4.21953	no-sig	peak47482
-0.935599	2.117	-1.89256	0.0679755	0.43893	-4.22064	no-sig	peak43962
-0.803647	3.24049	-1.89213	0.0680343	0.438991	-4.22132	no-sig	peak5917
-0.886914	2.07369	-1.89135	0.0681421	0.439185	-4.22255	no-sig	peak10717
-0.861458	2.55014	-1.8908	0.0682177	0.439185	-4.22341	no-sig	peak45129
-0.781985	2.36975	-1.89077	0.0682222	0.439185	-4.22347	no-sig	peak36674
-0.693217	3.04609	-1.88973	0.0683653	0.439185	-4.2251	no-sig	peak4010
-0.710164	3.34995	-1.88964	0.0683775	0.439185	-4.22524	no-sig	peak26299
-0.706116	3.28129	-1.88951	0.0683964	0.439185	-4.22545	no-sig	peak16405
-0.822992	2.61757	-1.88906	0.0684575	0.439185	-4.22614	no-sig	peak47636
-0.880853	1.98637	-1.88905	0.0684592	0.439185	-4.22616	no-sig	peak11741
0.775912	2.62048	1.88835	0.0685563	0.439284	-4.22727	no-sig	peak44214
-0.731317	3.16798	-1.88805	0.0685985	0.439284	-4.22775	no-sig	peak4140
-0.758616	2.76118	-1.88787	0.0686227	0.439284	-4.22802	no-sig	peak37998
-0.721165	3.13974	-1.8863	0.0688418	0.44037	-4.2305	no-sig	peak2945
0.760133	2.54776	1.8833	0.0692608	0.442381	-4.23522	no-sig	peak32439
-0.869045	2.33469	-1.88327	0.0692644	0.442381	-4.23526	no-sig	peak30239
-0.805416	2.50236	-1.88298	0.0693054	0.442381	-4.23572	no-sig	peak38986
-0.735778	2.6851	-1.88136	0.0695325	0.443513	-4.23826	no-sig	peak3998
-0.75067	2.96253	-1.88079	0.0696125	0.443705	-4.23916	no-sig	peak15577
-0.692128	2.91	-1.87937	0.0698123	0.44412	-4.24139	no-sig	peak35175
0.746498	2.87876	1.87927	0.0698266	0.44412	-4.24154	no-sig	peak42078
0.851272	3.70355	1.87926	0.0698274	0.44412	-4.24155	no-sig	peak50884
0.72908	3.17434	1.87876	0.0698988	0.444257	-4.24235	no-sig	peak7946
1.10788	2.07969	1.8775	0.0700758	0.444542	-4.24431	no-sig	peak46623
-0.680075	3.23853	-1.87728	0.0701069	0.444542	-4.24466	no-sig	peak1296
1.11791	4.32435	1.87704	0.0701408	0.444542	-4.24503	no-sig	peak47166
-0.703697	3.26955	-1.87702	0.0701436	0.444542	-4.24506	no-sig	peak15600
0.797018	3.71512	1.8765	0.0702172	0.444692	-4.24588	no-sig	peak27704
0.701824	2.98511	1.87606	0.0702801	0.444774	-4.24657	no-sig	peak13414
0.822927	3.8511	1.87559	0.0703462	0.444876	-4.2473	no-sig	peak35603
-0.792307	2.63993	-1.87508	0.0704182	0.444885	-4.2481	no-sig	peak22319
0.77242	2.89262	1.87488	0.0704477	0.444885	-4.24842	no-sig	peak3064
-0.97026	3.84628	-1.87374	0.0706095	0.445591	-4.25021	no-sig	peak30720
-0.735541	2.84049	-1.87334	0.0706663	0.445634	-4.25083	no-sig	peak22907
-0.768344	3.49997	-1.87146	0.0709347	0.446766	-4.25377	no-sig	peak26520
-0.789927	2.80639	-1.87076	0.0710345	0.446766	-4.25486	no-sig	peak36489
0.792507	3.73946	1.87053	0.0710666	0.446766	-4.25522	no-sig	peak9659
0.762376	3.57866	1.87038	0.0710892	0.446766	-4.25546	no-sig	peak20836
-0.746435	3.04482	-1.87023	0.0711107	0.446766	-4.2557	no-sig	peak43303
1.13416	2.78937	1.8699	0.0711579	0.446766	-4.25621	no-sig	peak28257
1.25901	2.09237	1.86909	0.0712735	0.446766	-4.25747	no-sig	peak21329
1.19734	4.36162	1.86896	0.0712916	0.446766	-4.25767	no-sig	peak4665
-0.812038	2.66763	-1.86875	0.0713226	0.446766	-4.25801	no-sig	peak36729
-0.805972	3.55714	-1.86823	0.0713966	0.446766	-4.25881	no-sig	peak42911
0.840789	3.46163	1.86787	0.0714485	0.446766	-4.25938	no-sig	peak42287
-0.791806	2.57225	-1.86753	0.0714969	0.446766	-4.2599	no-sig	peak51464
-0.761621	3.11971	-1.86752	0.0714986	0.446766	-4.25992	no-sig	peak21622
-0.752895	3.5878	-1.86704	0.0715681	0.446886	-4.26067	no-sig	peak53000
0.844525	3.26831	1.86538	0.0718077	0.448068	-4.26327	no-sig	peak27228
-0.868206	3.49656	-1.8647	0.0719061	0.448368	-4.26433	no-sig	peak37931
-0.710086	2.91268	-1.86407	0.0719973	0.448444	-4.26531	no-sig	peak16160
-1.04937	2.1002	-1.86391	0.0720192	0.448444	-4.26555	no-sig	peak52203
-0.916055	2.26385	-1.86326	0.0721146	0.448486	-4.26657	no-sig	peak6927
-0.696083	3.26879	-1.86317	0.0721267	0.448486	-4.2667	no-sig	peak27579
-0.769056	3.0205	-1.86236	0.0722452	0.448724	-4.26798	no-sig	peak45389
0.717999	3.17717	1.86221	0.0722659	0.448724	-4.2682	no-sig	peak34597
-0.690236	2.78614	-1.86127	0.072403	0.449262	-4.26967	no-sig	peak26126
0.71733	2.9048	1.86036	0.0725348	0.449766	-4.27108	no-sig	peak217
-0.775277	2.62607	-1.8599	0.0726023	0.449872	-4.2718	no-sig	peak4678
-0.718552	2.89455	-1.85926	0.0726951	0.450133	-4.27279	no-sig	peak38354
-0.971084	1.94622	-1.85878	0.0727657	0.450257	-4.27354	no-sig	peak39844
0.780565	2.74385	1.85792	0.0728911	0.450381	-4.27488	no-sig	peak11311
-0.719512	2.75259	-1.85782	0.072906	0.450381	-4.27504	no-sig	peak49225
-1.16106	1.37565	-1.85748	0.0729557	0.450381	-4.27556	no-sig	peak46147
0.70995	3.41954	1.85726	0.0729882	0.450381	-4.27591	no-sig	peak13651
-0.781507	2.9798	-1.85619	0.073145	0.450945	-4.27757	no-sig	peak16919
-0.688613	3.09967	-1.85588	0.0731906	0.450945	-4.27805	no-sig	peak18339
0.719213	3.53439	1.8556	0.0732317	0.450945	-4.27849	no-sig	peak18507
0.787573	3.73055	1.85457	0.0733824	0.450949	-4.28008	no-sig	peak52611
-0.789959	3.23159	-1.85447	0.073397	0.450949	-4.28024	no-sig	peak48291
-0.761591	2.48955	-1.85444	0.073401	0.450949	-4.28028	no-sig	peak52876
-0.726695	3.35364	-1.85421	0.0734351	0.450949	-4.28064	no-sig	peak5660
-0.863381	2.15677	-1.85377	0.0735	0.451036	-4.28132	no-sig	peak40931
0.724611	3.26994	1.85287	0.0736331	0.451276	-4.28272	no-sig	peak37624
0.745026	3.09293	1.8526	0.0736729	0.451276	-4.28314	no-sig	peak3649
-0.722145	2.92988	-1.85248	0.0736911	0.451276	-4.28333	no-sig	peak12486
0.688856	2.98573	1.85146	0.0738405	0.45188	-4.2849	no-sig	peak517
-0.748816	3.45889	-1.8507	0.073953	0.452257	-4.28608	no-sig	peak1677
-0.736585	3.00624	-1.84988	0.0740747	0.452583	-4.28735	no-sig	peak38904
-0.806222	2.31376	-1.84933	0.0741564	0.452583	-4.28821	no-sig	peak39750
-0.684852	2.87052	-1.84916	0.0741818	0.452583	-4.28847	no-sig	peak3426
0.805261	3.01002	1.84861	0.0742632	0.452583	-4.28932	no-sig	peak32460
-0.693232	2.9145	-1.84849	0.074282	0.452583	-4.28952	no-sig	peak46948
-0.803905	3.16785	-1.8479	0.0743691	0.452583	-4.29042	no-sig	peak33454
0.746873	3.47118	1.8472	0.0744735	0.452583	-4.29151	no-sig	peak24934
-0.821679	3.89017	-1.84696	0.0745095	0.452583	-4.29188	no-sig	peak34299
0.770533	2.42943	1.84691	0.0745163	0.452583	-4.29195	no-sig	peak17342
0.846308	3.4612	1.84593	0.0746624	0.452583	-4.29347	no-sig	peak33193
-0.867877	2.44958	-1.84564	0.0747058	0.452583	-4.29392	no-sig	peak38370
-0.809889	3.05985	-1.84557	0.074717	0.452583	-4.29403	no-sig	peak9465
-0.761616	2.81658	-1.84555	0.0747196	0.452583	-4.29406	no-sig	peak23603
1.61943	4.91247	1.84547	0.0747314	0.452583	-4.29418	no-sig	peak6041
0.784292	3.35535	1.84522	0.0747693	0.452583	-4.29458	no-sig	peak14784
0.820513	2.51086	1.84361	0.07501	0.452879	-4.29706	no-sig	peak15036
0.838683	3.32159	1.84361	0.0750105	0.452879	-4.29707	no-sig	peak51665
-0.697663	2.76234	-1.84334	0.0750507	0.452879	-4.29748	no-sig	peak1389
0.79293	2.29496	1.8423	0.0752058	0.452879	-4.29908	no-sig	peak13850
-0.732063	2.9169	-1.84187	0.075271	0.452879	-4.29975	no-sig	peak37045
-0.767873	3.36251	-1.84166	0.0753026	0.452879	-4.30007	no-sig	peak45701
-0.706352	3.01236	-1.84128	0.0753595	0.452879	-4.30066	no-sig	peak31799
-0.738739	2.83699	-1.84125	0.0753643	0.452879	-4.30071	no-sig	peak37988
1.10684	1.77209	1.84117	0.0753761	0.452879	-4.30083	no-sig	peak53721
-0.692214	2.98711	-1.84021	0.0755202	0.452879	-4.3023	no-sig	peak52231
-0.713106	3.28764	-1.84018	0.0755256	0.452879	-4.30236	no-sig	peak6794
-0.80056	2.86572	-1.84014	0.0755315	0.452879	-4.30242	no-sig	peak40984
-0.703419	3.2187	-1.83998	0.0755555	0.452879	-4.30266	no-sig	peak44324
-0.766681	3.64068	-1.83974	0.0755914	0.452879	-4.30303	no-sig	peak51749
-0.731932	3.16321	-1.83964	0.0756073	0.452879	-4.30319	no-sig	peak33016
-0.695194	3.29681	-1.83947	0.0756326	0.452879	-4.30345	no-sig	peak32128
0.715424	2.96518	1.83843	0.07579	0.453517	-4.30506	no-sig	peak14631
0.785664	3.47434	1.83772	0.0758977	0.453691	-4.30616	no-sig	peak34946
-0.903647	2.61765	-1.83756	0.075921	0.453691	-4.3064	no-sig	peak3219
-0.695218	2.98933	-1.83623	0.0761224	0.454494	-4.30844	no-sig	peak17934
0.84792	3.4581	1.83586	0.0761797	0.454494	-4.30902	no-sig	peak26092
-0.710396	2.97926	-1.83519	0.0762804	0.454494	-4.31004	no-sig	peak28805
-0.669888	3.31525	-1.83455	0.0763778	0.454494	-4.31103	no-sig	peak38912
-0.679428	3.15446	-1.8342	0.076432	0.454494	-4.31158	no-sig	peak9317
0.740533	2.62205	1.83392	0.0764747	0.454494	-4.31201	no-sig	peak30453
-0.685884	3.30879	-1.83379	0.0764936	0.454494	-4.3122	no-sig	peak12016
-0.677545	3.10684	-1.83333	0.076564	0.454494	-4.31291	no-sig	peak41846
-0.892989	2.20396	-1.83299	0.0766164	0.454494	-4.31344	no-sig	peak51942
0.977149	2.15481	1.83292	0.0766261	0.454494	-4.31354	no-sig	peak52346
-0.735043	2.92681	-1.83283	0.0766401	0.454494	-4.31368	no-sig	peak5081
-0.686809	2.97047	-1.83233	0.076716	0.454494	-4.31444	no-sig	peak24387
-0.763159	2.96421	-1.83191	0.0767811	0.454494	-4.3151	no-sig	peak12761
-0.755429	3.46595	-1.83188	0.0767859	0.454494	-4.31515	no-sig	peak53218
0.684203	3.03116	1.83139	0.07686	0.454494	-4.31589	no-sig	peak23736
-0.73259	3.09338	-1.83123	0.0768848	0.454494	-4.31614	no-sig	peak42956
-0.713149	2.77284	-1.83098	0.0769238	0.454494	-4.31653	no-sig	peak17723
0.922545	3.93429	1.8297	0.0771188	0.45488	-4.31849	no-sig	peak43495
-0.684598	3.14978	-1.82939	0.0771672	0.45488	-4.31897	no-sig	peak39724
-1.03599	1.59581	-1.82911	0.0772101	0.45488	-4.3194	no-sig	peak13130
0.763828	2.47826	1.82896	0.0772325	0.45488	-4.31962	no-sig	peak10840
-0.694055	3.04334	-1.82855	0.0772967	0.45488	-4.32026	no-sig	peak39498
-0.758754	3.1285	-1.82842	0.077316	0.45488	-4.32046	no-sig	peak36061
-0.749473	2.8209	-1.82815	0.0773572	0.45488	-4.32087	no-sig	peak53262
-0.873728	2.17425	-1.82789	0.0773981	0.45488	-4.32128	no-sig	peak38678
0.84681	3.55843	1.82711	0.0775174	0.455064	-4.32246	no-sig	peak43127
-0.720468	2.87889	-1.82676	0.0775714	0.455064	-4.323	no-sig	peak13177
-0.992009	1.68959	-1.82644	0.0776217	0.455064	-4.3235	no-sig	peak25830
0.748545	2.71021	1.82606	0.0776791	0.455064	-4.32407	no-sig	peak4953
0.804804	3.75292	1.8256	0.0777505	0.455064	-4.32478	no-sig	peak38199
-0.851045	2.54064	-1.82542	0.0777785	0.455064	-4.32506	no-sig	peak37691
-0.716038	2.8717	-1.82525	0.0778048	0.455064	-4.32532	no-sig	peak53653
-0.785854	2.83873	-1.82493	0.0778553	0.455064	-4.32582	no-sig	peak48661
-1.02187	1.61285	-1.8247	0.0778897	0.455064	-4.32616	no-sig	peak9062
-0.710645	3.06883	-1.82416	0.077973	0.455243	-4.32699	no-sig	peak40728
0.824959	2.34499	1.82247	0.0782363	0.455243	-4.32959	no-sig	peak11367
-0.852516	2.07647	-1.82233	0.0782582	0.455243	-4.3298	no-sig	peak28477
-0.727837	2.4967	-1.82216	0.0782846	0.455243	-4.33006	no-sig	peak24146
-0.734142	3.19653	-1.82213	0.078289	0.455243	-4.3301	no-sig	peak38980
-0.807955	2.12789	-1.82195	0.0783174	0.455243	-4.33038	no-sig	peak26477
-0.695075	3.06922	-1.82183	0.0783356	0.455243	-4.33056	no-sig	peak917
-0.708002	3.0955	-1.82167	0.0783599	0.455243	-4.3308	no-sig	peak14157
-0.743801	3.19145	-1.82073	0.0785067	0.455243	-4.33225	no-sig	peak34758
-0.715853	3.08447	-1.81973	0.0786627	0.455243	-4.33378	no-sig	peak17935
0.773738	3.55525	1.81905	0.0787686	0.455243	-4.33481	no-sig	peak5623
-0.837551	2.86071	-1.81877	0.0788127	0.455243	-4.33524	no-sig	peak39176
0.718548	2.93279	1.81869	0.0788244	0.455243	-4.33536	no-sig	peak28643
-0.712075	2.9942	-1.81848	0.0788586	0.455243	-4.33569	no-sig	peak13315
-0.777548	2.77672	-1.81845	0.0788621	0.455243	-4.33573	no-sig	peak37851
-0.706067	2.84097	-1.81832	0.0788824	0.455243	-4.33593	no-sig	peak6830
-0.689563	2.87562	-1.81803	0.078929	0.455243	-4.33638	no-sig	peak25920
0.72103	3.17502	1.8179	0.0789494	0.455243	-4.33658	no-sig	peak51400
-0.772748	2.49883	-1.81768	0.0789827	0.455243	-4.33691	no-sig	peak25522
-0.940663	2.70158	-1.81758	0.0789996	0.455243	-4.33707	no-sig	peak2670
0.75298	2.99048	1.81748	0.0790149	0.455243	-4.33722	no-sig	peak43125
0.68979	3.30322	1.81728	0.0790459	0.455243	-4.33752	no-sig	peak46360
-0.685603	2.809	-1.81664	0.0791457	0.455336	-4.33849	no-sig	peak6222
-0.809543	2.53062	-1.81652	0.0791644	0.455336	-4.33868	no-sig	peak34668
-0.920643	3.05224	-1.81616	0.0792217	0.455371	-4.33923	no-sig	peak42912
-0.716062	2.60414	-1.81499	0.0794054	0.455962	-4.34102	no-sig	peak35896
0.672087	3.04399	1.81485	0.079427	0.455962	-4.34123	no-sig	peak4075
-0.681014	2.93893	-1.81411	0.0795446	0.456256	-4.34237	no-sig	peak33543
-1.22429	1.22259	-1.81388	0.0795807	0.456256	-4.34272	no-sig	peak44065
-0.700305	3.10256	-1.81339	0.0796584	0.456407	-4.34347	no-sig	peak43887
-0.699496	2.93345	-1.81215	0.0798527	0.457226	-4.34534	no-sig	peak13447
-0.706068	2.87549	-1.81137	0.0799762	0.457639	-4.34653	no-sig	peak8823
-0.673485	2.96424	-1.81065	0.0800915	0.457862	-4.34764	no-sig	peak30500
1.09305	1.62656	1.81048	0.0801182	0.457862	-4.3479	no-sig	peak48206
0.715108	2.6994	1.81014	0.0801722	0.457877	-4.34842	no-sig	peak40858
-0.81681	3.72374	-1.80947	0.0802781	0.458188	-4.34944	no-sig	peak14524
0.75304	2.92567	1.80896	0.0803593	0.458357	-4.35021	no-sig	peak14502
-0.666152	3.20062	-1.80813	0.0804908	0.458617	-4.35147	no-sig	peak36561
-0.779765	3.25146	-1.80803	0.0805079	0.458617	-4.35163	no-sig	peak36079
-0.708319	2.77349	-1.80735	0.080616	0.458939	-4.35267	no-sig	peak16151
-0.757945	2.96345	-1.80651	0.08075	0.459408	-4.35395	no-sig	peak44028
-0.682355	2.892	-1.80533	0.0809383	0.460185	-4.35574	no-sig	peak2199
-0.647207	3.06522	-1.80435	0.081095	0.460397	-4.35723	no-sig	peak44696
0.697127	2.81898	1.80428	0.0811067	0.460397	-4.35734	no-sig	peak50889
-1.0453	1.73428	-1.80403	0.0811461	0.460397	-4.35771	no-sig	peak45787
-0.706313	3.5479	-1.80355	0.0812227	0.460397	-4.35844	no-sig	peak6257
-0.746757	2.36826	-1.80348	0.0812343	0.460397	-4.35855	no-sig	peak48129
0.682755	2.8975	1.80248	0.0813955	0.460909	-4.36007	no-sig	peak44608
0.752265	3.68566	1.80227	0.0814283	0.460909	-4.36038	no-sig	peak7210
-0.715993	2.5729	-1.80175	0.0815121	0.460988	-4.36117	no-sig	peak49261
-0.697672	2.79205	-1.80133	0.0815802	0.460988	-4.36181	no-sig	peak17472
-0.797439	3.62801	-1.80096	0.0816403	0.460988	-4.36238	no-sig	peak14235
-0.697474	3.26287	-1.8009	0.0816495	0.460988	-4.36247	no-sig	peak42501
-0.684805	3.0604	-1.80008	0.0817819	0.461269	-4.36371	no-sig	peak53
-0.685199	2.69911	-1.79918	0.0819274	0.461269	-4.36508	no-sig	peak2348
-0.79267	3.39915	-1.79876	0.0819948	0.461269	-4.36571	no-sig	peak23161
0.714351	3.27871	1.79873	0.0819995	0.461269	-4.36575	no-sig	peak23941
-0.983289	1.7907	-1.79851	0.0820351	0.461269	-4.36609	no-sig	peak19539
-0.683619	2.84368	-1.79838	0.0820558	0.461269	-4.36628	no-sig	peak36506
0.704663	3.33198	1.79834	0.0820621	0.461269	-4.36634	no-sig	peak36442
-0.768033	3.07981	-1.79752	0.0821958	0.461588	-4.36759	no-sig	peak52367
0.775992	3.64968	1.79735	0.0822226	0.461588	-4.36784	no-sig	peak11583
-0.738637	2.49003	-1.79587	0.0824629	0.462572	-4.37008	no-sig	peak52939
0.688161	2.8358	1.79563	0.0825019	0.462572	-4.37045	no-sig	peak13578
-0.695046	3.23466	-1.79299	0.0829324	0.464693	-4.37444	no-sig	peak45196
-0.680622	3.06037	-1.79225	0.0830526	0.464839	-4.37556	no-sig	peak16570
-0.745511	3.36592	-1.79219	0.0830629	0.464839	-4.37565	no-sig	peak46690
0.933446	2.14488	1.79052	0.083336	0.465077	-4.37817	no-sig	peak27474
-0.70222	3.08156	-1.79017	0.0833939	0.465077	-4.3787	no-sig	peak21144
0.689138	2.76412	1.79	0.0834225	0.465077	-4.37897	no-sig	peak12636
1.0039	4.28211	1.78982	0.0834513	0.465077	-4.37923	no-sig	peak11158
-0.896684	2.04689	-1.78974	0.0834641	0.465077	-4.37935	no-sig	peak42858
-0.964665	3.20082	-1.78964	0.0834812	0.465077	-4.37951	no-sig	peak41224
-0.74377	3.54278	-1.78943	0.0835146	0.465077	-4.37982	no-sig	peak3413
-0.770178	2.55283	-1.78936	0.0835261	0.465077	-4.37992	no-sig	peak39518
0.734699	3.25378	1.78861	0.0836493	0.465077	-4.38105	no-sig	peak44589
0.702781	3.17613	1.78854	0.0836616	0.465077	-4.38116	no-sig	peak31416
0.928745	2.55694	1.78843	0.0836803	0.465077	-4.38134	no-sig	peak53957
-0.820803	2.89009	-1.78675	0.0839558	0.465828	-4.38386	no-sig	peak22220
-0.65083	3.09444	-1.78674	0.083959	0.465828	-4.38389	no-sig	peak40855
-0.754488	3.48342	-1.78658	0.0839841	0.465828	-4.38412	no-sig	peak45900
-0.704081	3.12278	-1.78604	0.0840731	0.465828	-4.38493	no-sig	peak36953
-0.833251	3.21817	-1.78602	0.0840773	0.465828	-4.38497	no-sig	peak22025
-0.748129	2.4382	-1.78445	0.0843376	0.466646	-4.38734	no-sig	peak9226
-1.05527	2.08064	-1.78427	0.0843668	0.466646	-4.3876	no-sig	peak53326
-0.845064	2.23835	-1.78405	0.0844034	0.466646	-4.38794	no-sig	peak31288
0.702802	3.21472	1.78344	0.0845045	0.466646	-4.38885	no-sig	peak52629
0.672087	3.15505	1.78303	0.0845714	0.466646	-4.38946	no-sig	peak45356
-0.896225	2.62764	-1.78295	0.0845862	0.466646	-4.3896	no-sig	peak50563
-0.670452	3.20868	-1.78291	0.0845921	0.466646	-4.38965	no-sig	peak51224
0.806438	3.76975	1.78093	0.0849218	0.467892	-4.39263	no-sig	peak42765
0.766679	2.57737	1.78092	0.0849231	0.467892	-4.39264	no-sig	peak48720
-0.681798	3.00835	-1.78053	0.0849885	0.467963	-4.39323	no-sig	peak53402
-0.669743	3.41155	-1.77929	0.085195	0.46854	-4.39509	no-sig	peak32193
0.706714	3.27196	1.77917	0.0852147	0.46854	-4.39527	no-sig	peak20102
-0.853262	2.26924	-1.77895	0.0852512	0.46854	-4.3956	no-sig	peak27400
-0.867994	2.35915	-1.77839	0.0853452	0.468543	-4.39644	no-sig	peak6183
1.10288	1.73713	1.77832	0.0853573	0.468543	-4.39655	no-sig	peak51341
-0.736866	3.24409	-1.77749	0.0854965	0.468686	-4.3978	no-sig	peak11951
-0.687158	3.41603	-1.77724	0.085539	0.468686	-4.39818	no-sig	peak45126
-0.73612	2.7276	-1.77722	0.0855413	0.468686	-4.3982	no-sig	peak17151
0.790448	3.73252	1.77622	0.085709	0.469159	-4.3997	no-sig	peak16231
-1.12234	1.50635	-1.77608	0.0857331	0.469159	-4.39992	no-sig	peak18035
0.711611	3.4306	1.77559	0.0858145	0.469316	-4.40064	no-sig	peak23957
-0.772535	2.51049	-1.77442	0.086012	0.469625	-4.4024	no-sig	peak12182
-0.804144	2.05141	-1.77396	0.0860899	0.469625	-4.4031	no-sig	peak40806
-0.684025	3.13866	-1.77388	0.0861038	0.469625	-4.40322	no-sig	peak37214
0.72748	2.86995	1.77362	0.0861465	0.469625	-4.4036	no-sig	peak34595
0.754183	3.65164	1.77324	0.0862106	0.469625	-4.40417	no-sig	peak18076
0.715866	3.35166	1.77308	0.0862376	0.469625	-4.40441	no-sig	peak51591
0.755568	3.76479	1.7728	0.0862852	0.469625	-4.40483	no-sig	peak47740
-0.68824	2.70042	-1.77275	0.0862933	0.469625	-4.4049	no-sig	peak24553
-0.793215	2.53225	-1.77231	0.0863678	0.469719	-4.40557	no-sig	peak17583
-0.678331	3.23961	-1.77203	0.0864161	0.469719	-4.40599	no-sig	peak36543
0.63741	3.01475	1.77164	0.0864807	0.469725	-4.40657	no-sig	peak15311
0.775349	2.88744	1.77087	0.086612	0.469725	-4.40773	no-sig	peak7957
-0.676535	2.81552	-1.77052	0.0866712	0.469725	-4.40825	no-sig	peak20107
0.702125	2.6546	1.76927	0.0868824	0.469725	-4.41011	no-sig	peak26149
-0.728552	2.75676	-1.769	0.0869297	0.469725	-4.41053	no-sig	peak37072
-0.749166	2.46934	-1.76812	0.0870789	0.469725	-4.41184	no-sig	peak44280
-0.797062	2.78443	-1.76724	0.0872279	0.469725	-4.41315	no-sig	peak17178
-0.711176	3.37187	-1.76684	0.0872965	0.469725	-4.41375	no-sig	peak47994
-0.79797	2.29125	-1.76678	0.0873067	0.469725	-4.41384	no-sig	peak3369
1.29962	1.27981	1.76627	0.0873942	0.469725	-4.41461	no-sig	peak36469
-0.752184	3.13964	-1.76622	0.0874023	0.469725	-4.41468	no-sig	peak47810
0.742994	2.71047	1.7661	0.0874236	0.469725	-4.41486	no-sig	peak16648
-0.660758	3.12621	-1.76604	0.0874325	0.469725	-4.41494	no-sig	peak44247
-0.746665	2.70201	-1.76537	0.0875475	0.469725	-4.41595	no-sig	peak45457
-0.719497	3.58479	-1.76529	0.0875614	0.469725	-4.41607	no-sig	peak27964
-0.72255	2.66935	-1.76528	0.0875634	0.469725	-4.41609	no-sig	peak45179
-0.701139	2.63145	-1.76514	0.0875873	0.469725	-4.41629	no-sig	peak8301
-0.694505	3.05721	-1.7647	0.0876624	0.469725	-4.41695	no-sig	peak15731
0.752972	3.56488	1.76457	0.0876851	0.469725	-4.41715	no-sig	peak32375
0.706711	3.51924	1.76448	0.0877004	0.469725	-4.41728	no-sig	peak15140
0.717723	2.85763	1.76355	0.0878594	0.469725	-4.41867	no-sig	peak1786
0.749119	3.30772	1.76342	0.087881	0.469725	-4.41885	no-sig	peak15150
-0.696295	3.12755	-1.76306	0.0879435	0.469725	-4.4194	no-sig	peak44333
-1.00075	1.85251	-1.76291	0.0879693	0.469725	-4.41962	no-sig	peak20284
-0.850272	2.11744	-1.7629	0.0879715	0.469725	-4.41964	no-sig	peak54233
0.667169	3.12989	1.76264	0.0880162	0.469725	-4.42003	no-sig	peak19401
-0.675449	2.90707	-1.76245	0.0880474	0.469725	-4.4203	no-sig	peak25507
-0.802732	3.36686	-1.76244	0.0880504	0.469725	-4.42033	no-sig	peak33367
-0.736484	2.80449	-1.76167	0.0881819	0.469725	-4.42147	no-sig	peak40968
-0.65257	3.24805	-1.76145	0.0882194	0.469725	-4.42179	no-sig	peak34576
-0.803344	3.83491	-1.7614	0.088228	0.469725	-4.42187	no-sig	peak36348
-0.725853	3.24239	-1.76119	0.0882654	0.469725	-4.42219	no-sig	peak21215
0.880316	3.90565	1.76074	0.0883432	0.469725	-4.42286	no-sig	peak13867
-0.728614	3.29408	-1.76065	0.0883573	0.469725	-4.42298	no-sig	peak12348
-0.787703	2.53376	-1.76065	0.0883584	0.469725	-4.42299	no-sig	peak33608
0.666587	2.80931	1.7606	0.0883674	0.469725	-4.42307	no-sig	peak37613
-0.699499	2.86635	-1.75999	0.0884723	0.469725	-4.42398	no-sig	peak31612
-0.716441	2.64195	-1.75931	0.0885896	0.469725	-4.42499	no-sig	peak1202
0.764329	3.68519	1.75896	0.0886488	0.469725	-4.4255	no-sig	peak41353
-0.727982	3.4978	-1.75825	0.0887718	0.469725	-4.42656	no-sig	peak34291
0.648668	2.83194	1.75821	0.0887793	0.469725	-4.42663	no-sig	peak5642
-0.997634	1.78389	-1.75789	0.0888354	0.469725	-4.42711	no-sig	peak45899
0.800916	3.81785	1.75716	0.0889603	0.469725	-4.42818	no-sig	peak27753
0.758122	2.8319	1.75649	0.0890772	0.469725	-4.42918	no-sig	peak45515
-0.710719	3.36638	-1.75626	0.0891167	0.469725	-4.42952	no-sig	peak19934
-0.662286	2.7576	-1.75529	0.089286	0.469725	-4.43097	no-sig	peak21299
-0.757132	3.01307	-1.75507	0.0893239	0.469725	-4.4313	no-sig	peak54376
-0.68655	2.88576	-1.75497	0.0893405	0.469725	-4.43144	no-sig	peak26013
-0.759187	3.39025	-1.75474	0.0893815	0.469725	-4.43179	no-sig	peak39730
0.690761	2.73758	1.7545	0.0894233	0.469725	-4.43214	no-sig	peak46765
0.702222	3.40645	1.75443	0.0894348	0.469725	-4.43224	no-sig	peak18921
0.715803	3.21905	1.75428	0.0894612	0.469725	-4.43247	no-sig	peak1588
-0.90765	2.11701	-1.75384	0.0895378	0.469725	-4.43312	no-sig	peak25859
0.768159	3.72484	1.75382	0.0895417	0.469725	-4.43316	no-sig	peak4369
0.67056	2.88926	1.75375	0.0895537	0.469725	-4.43326	no-sig	peak54289
0.74407	3.66566	1.75359	0.0895812	0.469725	-4.43349	no-sig	peak40202
-0.678955	3.21063	-1.75326	0.0896387	0.469725	-4.43398	no-sig	peak33779
0.856082	2.36994	1.75322	0.0896457	0.469725	-4.43404	no-sig	peak17094
-0.677817	3.17754	-1.75316	0.0896558	0.469725	-4.43413	no-sig	peak50457
-0.686665	2.94005	-1.75279	0.0897219	0.469725	-4.43469	no-sig	peak26103
0.632368	2.99159	1.75265	0.0897459	0.469725	-4.43489	no-sig	peak49
-0.668915	2.95546	-1.75225	0.0898159	0.469725	-4.43549	no-sig	peak21468
0.692349	2.7926	1.75207	0.0898467	0.469725	-4.43575	no-sig	peak3524
-0.664834	3.34407	-1.75202	0.0898562	0.469725	-4.43583	no-sig	peak6688
-0.704377	2.81563	-1.7518	0.0898944	0.469725	-4.43616	no-sig	peak26251
0.768613	2.55462	1.75176	0.0899013	0.469725	-4.43621	no-sig	peak36883
-0.747281	2.31944	-1.75023	0.0901688	0.470585	-4.43848	no-sig	peak49439
-0.673995	3.06659	-1.75017	0.0901796	0.470585	-4.43857	no-sig	peak39161
-0.717111	3.02165	-1.7492	0.0903503	0.470585	-4.44002	no-sig	peak21776
-0.649498	2.88386	-1.74889	0.0904033	0.470585	-4.44046	no-sig	peak6002
0.748532	2.69674	1.74867	0.0904426	0.470585	-4.4408	no-sig	peak33844
0.67005	3.06666	1.74859	0.0904563	0.470585	-4.44091	no-sig	peak44231
-0.708186	2.79582	-1.74854	0.0904646	0.470585	-4.44098	no-sig	peak15418
-0.787181	3.16389	-1.74797	0.0905662	0.470585	-4.44184	no-sig	peak29057
-0.662896	3.07753	-1.74774	0.0906057	0.470585	-4.44217	no-sig	peak20128
-0.666109	2.81884	-1.74752	0.0906445	0.470585	-4.4425	no-sig	peak30784
0.812074	2.30295	1.7475	0.0906476	0.470585	-4.44252	no-sig	peak35671
-0.658766	2.82812	-1.74668	0.0907923	0.470914	-4.44374	no-sig	peak21548
-0.744519	3.34037	-1.74654	0.0908169	0.470914	-4.44394	no-sig	peak16067
0.930503	2.51575	1.74596	0.0909206	0.471177	-4.44481	no-sig	peak25084
-0.671065	3.2496	-1.7454	0.0910194	0.471415	-4.44564	no-sig	peak12956
-0.928573	1.68642	-1.74345	0.0913634	0.472828	-4.44852	no-sig	peak24771
0.874126	2.27025	1.74326	0.0913985	0.472828	-4.44881	no-sig	peak4708
-0.684005	3.06748	-1.74152	0.0917057	0.474077	-4.45137	no-sig	peak33850
0.714235	2.96269	1.74104	0.0917925	0.474077	-4.45209	no-sig	peak54033
-0.664089	3.01826	-1.74099	0.0918005	0.474077	-4.45216	no-sig	peak43542
-0.686212	2.62319	-1.7407	0.0918531	0.474077	-4.45259	no-sig	peak54051
0.728476	2.48774	1.74029	0.0919255	0.474176	-4.45319	no-sig	peak43478
-0.677212	2.65595	-1.73952	0.0920625	0.474607	-4.45433	no-sig	peak40592
0.672594	2.82629	1.73897	0.0921612	0.474841	-4.45514	no-sig	peak4761
-0.84718	2.58272	-1.73822	0.0922941	0.475045	-4.45624	no-sig	peak19700
0.717192	3.49106	1.73758	0.0924085	0.475045	-4.45718	no-sig	peak9078
-0.638819	2.88704	-1.73751	0.0924211	0.475045	-4.45729	no-sig	peak2511
-0.862563	2.05825	-1.73742	0.0924374	0.475045	-4.45742	no-sig	peak38557
-0.810631	3.90465	-1.73725	0.0924677	0.475045	-4.45767	no-sig	peak19831
0.684362	3.4866	1.73487	0.0928964	0.476719	-4.46119	no-sig	peak4580
-0.781498	2.82099	-1.73484	0.0929007	0.476719	-4.46123	no-sig	peak47495
-0.783302	2.71455	-1.7345	0.0929618	0.476758	-4.46173	no-sig	peak33033
-0.731028	2.48696	-1.73358	0.0931283	0.477123	-4.46309	no-sig	peak3707
0.640433	3.21234	1.73329	0.0931803	0.477123	-4.46351	no-sig	peak33973
-0.671395	3.23027	-1.73248	0.0933256	0.477123	-4.4647	no-sig	peak36555
-0.725227	3.16784	-1.73219	0.0933779	0.477123	-4.46513	no-sig	peak46312
-0.66041	3.25843	-1.73172	0.0934637	0.477123	-4.46583	no-sig	peak39907
0.702953	2.93235	1.73157	0.0934894	0.477123	-4.46603	no-sig	peak50205
-0.6505	2.66733	-1.73139	0.0935229	0.477123	-4.46631	no-sig	peak23656
-0.759647	3.16903	-1.73137	0.0935258	0.477123	-4.46633	no-sig	peak28117
0.734801	3.30504	1.7311	0.0935748	0.477123	-4.46673	no-sig	peak21266
-0.702157	2.93762	-1.73102	0.0935895	0.477123	-4.46685	no-sig	peak50105
-0.734012	2.50876	-1.73062	0.0936624	0.477123	-4.46744	no-sig	peak13561
0.655067	3.42831	1.73054	0.0936765	0.477123	-4.46755	no-sig	peak31479
-0.692882	3.14252	-1.72887	0.093979	0.478226	-4.47001	no-sig	peak4853
-0.688531	3.15621	-1.72875	0.0940006	0.478226	-4.47018	no-sig	peak11947
-0.663014	3.23643	-1.72745	0.0942371	0.478267	-4.47209	no-sig	peak34751
-0.794027	3.72378	-1.72719	0.0942841	0.478267	-4.47247	no-sig	peak52853
0.657576	3.41696	1.72704	0.0943117	0.478267	-4.47269	no-sig	peak44383
0.672752	3.41732	1.72654	0.0944037	0.478267	-4.47344	no-sig	peak29007
-0.67118	3.32065	-1.72653	0.0944041	0.478267	-4.47344	no-sig	peak23587
-0.663944	3.12688	-1.72626	0.094454	0.478267	-4.47384	no-sig	peak21842
-0.759091	2.878	-1.7261	0.0944841	0.478267	-4.47408	no-sig	peak3692
-0.641084	3.03173	-1.72605	0.0944915	0.478267	-4.47414	no-sig	peak37178
-0.705932	3.08224	-1.72588	0.0945224	0.478267	-4.47439	no-sig	peak30782
-0.877869	2.23955	-1.72576	0.0945461	0.478267	-4.47458	no-sig	peak48926
-0.800094	2.2267	-1.72488	0.094706	0.47878	-4.47586	no-sig	peak13013
-0.630843	3.06598	-1.72431	0.0948105	0.47878	-4.4767	no-sig	peak17188
-0.656199	2.77474	-1.72409	0.0948512	0.47878	-4.47703	no-sig	peak36311
-0.685303	3.05362	-1.72387	0.0948903	0.47878	-4.47734	no-sig	peak14688
-0.71332	2.98696	-1.7234	0.0949773	0.47878	-4.47804	no-sig	peak43861
0.762011	2.36579	1.72336	0.0949836	0.47878	-4.47809	no-sig	peak32364
0.623257	3.10237	1.72225	0.0951881	0.47878	-4.47972	no-sig	peak45371
-0.771446	3.49092	-1.72204	0.0952264	0.47878	-4.48003	no-sig	peak30081
-0.662096	2.87177	-1.72202	0.0952293	0.47878	-4.48005	no-sig	peak53596
-0.714389	2.40387	-1.72191	0.0952504	0.47878	-4.48022	no-sig	peak28787
-0.816746	3.0882	-1.72174	0.0952809	0.47878	-4.48046	no-sig	peak4809
-0.746353	2.40338	-1.72163	0.0953004	0.47878	-4.48062	no-sig	peak34934
0.65952	3.04011	1.72101	0.0954146	0.47878	-4.48153	no-sig	peak43296
-0.671469	2.676	-1.72094	0.0954275	0.47878	-4.48163	no-sig	peak48322
-0.667265	2.71106	-1.72065	0.0954811	0.47878	-4.48206	no-sig	peak45183
-0.738095	2.4602	-1.72036	0.0955355	0.47878	-4.48249	no-sig	peak31790
0.776286	2.347	1.72015	0.0955741	0.47878	-4.4828	no-sig	peak53106
0.758782	2.39774	1.71992	0.0956162	0.47878	-4.48313	no-sig	peak26209
-0.649147	3.00632	-1.71923	0.0957429	0.478985	-4.48414	no-sig	peak48221
0.761326	2.44709	1.71884	0.0958147	0.478985	-4.48471	no-sig	peak41120
0.759902	3.12807	1.71827	0.0959207	0.478985	-4.48555	no-sig	peak1580
-0.960691	2.12835	-1.7181	0.095952	0.478985	-4.48579	no-sig	peak37244
0.746229	3.21947	1.71802	0.095967	0.478985	-4.48591	no-sig	peak11510
-0.695333	3.10212	-1.71759	0.0960458	0.478985	-4.48653	no-sig	peak11212
-0.855437	2.88952	-1.71759	0.0960459	0.478985	-4.48654	no-sig	peak48978
-0.845466	2.00021	-1.71721	0.0961161	0.478985	-4.48709	no-sig	peak53987
0.804837	2.04001	1.71682	0.0961877	0.478985	-4.48766	no-sig	peak42130
-0.706597	2.70303	-1.71662	0.0962256	0.478985	-4.48795	no-sig	peak17078
-0.89648	1.95091	-1.71625	0.0962931	0.478985	-4.48849	no-sig	peak53786
-0.694321	3.21155	-1.71582	0.0963736	0.478985	-4.48912	no-sig	peak33002
-0.729471	2.765	-1.71558	0.0964176	0.478985	-4.48947	no-sig	peak5449
-0.63397	2.72753	-1.7152	0.0964892	0.478985	-4.49003	no-sig	peak41693
0.662353	3.41212	1.71493	0.0965392	0.478985	-4.49042	no-sig	peak51552
0.722522	3.76423	1.7147	0.0965807	0.478985	-4.49075	no-sig	peak717
-0.627855	2.88543	-1.71426	0.0966624	0.478985	-4.49139	no-sig	peak31446
-0.720541	2.77297	-1.71405	0.0967027	0.478985	-4.49171	no-sig	peak12517
-0.685017	3.43177	-1.71392	0.0967267	0.478985	-4.4919	no-sig	peak12485
0.717885	3.50242	1.7137	0.0967666	0.478985	-4.49221	no-sig	peak51836
-0.660369	3.22146	-1.71359	0.0967875	0.478985	-4.49237	no-sig	peak26256
-0.941643	2.26917	-1.71251	0.0969893	0.479621	-4.49395	no-sig	peak35630
-0.709683	2.52513	-1.71232	0.0970238	0.479621	-4.49422	no-sig	peak52467
0.674921	2.83048	1.71173	0.0971346	0.479902	-4.49509	no-sig	peak32465
0.903592	4.17438	1.71104	0.0972625	0.480267	-4.49608	no-sig	peak41463
-0.691645	3.39418	-1.7107	0.0973262	0.480272	-4.49658	no-sig	peak555
-0.842383	2.33158	-1.71038	0.0973868	0.480272	-4.49705	no-sig	peak8657
-0.723206	2.55665	-1.71017	0.0974254	0.480272	-4.49735	no-sig	peak51653
-0.820456	2.64554	-1.70959	0.0975344	0.480318	-4.4982	no-sig	peak5066
0.649609	3.29888	1.70845	0.0977469	0.480318	-4.49985	no-sig	peak15267
-0.678697	2.95019	-1.70841	0.0977562	0.480318	-4.49992	no-sig	peak40531
-0.693116	2.69559	-1.70837	0.0977637	0.480318	-4.49998	no-sig	peak37322
-0.662777	2.61328	-1.70836	0.0977643	0.480318	-4.49999	no-sig	peak43839
-0.669819	2.90472	-1.70817	0.0978012	0.480318	-4.50027	no-sig	peak3826
-0.645501	3.15792	-1.7081	0.0978126	0.480318	-4.50036	no-sig	peak52663
-0.624936	3.11454	-1.70684	0.0980495	0.481127	-4.50219	no-sig	peak11271
-0.733405	3.72355	-1.70644	0.098126	0.481127	-4.50278	no-sig	peak49959
-0.653389	2.61934	-1.70608	0.0981929	0.481127	-4.5033	no-sig	peak25080
-0.985774	1.76108	-1.70599	0.0982107	0.481127	-4.50344	no-sig	peak46074
-0.658394	2.93958	-1.70579	0.0982476	0.481127	-4.50372	no-sig	peak20789
-0.67256	3.23212	-1.70487	0.0984211	0.48123	-4.50506	no-sig	peak49768
-0.669052	3.20042	-1.70483	0.0984297	0.48123	-4.50512	no-sig	peak49576
-0.764553	2.15613	-1.70473	0.0984471	0.48123	-4.50526	no-sig	peak52645
-0.757373	2.39139	-1.70453	0.098485	0.48123	-4.50555	no-sig	peak33366
-0.744317	3.48592	-1.70352	0.0986759	0.481898	-4.50702	no-sig	peak47989
0.779349	2.447	1.70281	0.0988112	0.482125	-4.50805	no-sig	peak39240
-0.647088	3.26158	-1.7027	0.0988307	0.482125	-4.5082	no-sig	peak30560
-0.757242	2.44936	-1.70152	0.0990544	0.482537	-4.50992	no-sig	peak35664
-0.638859	2.82111	-1.7013	0.0990971	0.482537	-4.51024	no-sig	peak25102
1.00874	4.3682	1.7005	0.099249	0.482537	-4.5114	no-sig	peak33656
0.669455	2.85551	1.69995	0.0993539	0.482537	-4.5122	no-sig	peak29117
-0.647867	3.09929	-1.69991	0.0993605	0.482537	-4.51225	no-sig	peak49440
-0.704995	2.78222	-1.69978	0.0993861	0.482537	-4.51245	no-sig	peak20664
0.674651	3.21757	1.69968	0.0994054	0.482537	-4.51259	no-sig	peak5747
-0.796726	2.04372	-1.6994	0.099459	0.482537	-4.513	no-sig	peak12227
-0.633719	3.30213	-1.69924	0.0994889	0.482537	-4.51323	no-sig	peak33684
-0.677649	2.51679	-1.69923	0.0994907	0.482537	-4.51324	no-sig	peak20495
-0.800582	2.11041	-1.69912	0.0995118	0.482537	-4.5134	no-sig	peak3403
-0.663495	3.39873	-1.6985	0.0996291	0.482707	-4.51429	no-sig	peak42372
-0.748619	3.51222	-1.69837	0.0996552	0.482707	-4.51449	no-sig	peak54169
0.692325	2.6177	1.69786	0.0997509	0.482723	-4.51522	no-sig	peak47123
0.877426	4.15137	1.69778	0.0997671	0.482723	-4.51534	no-sig	peak53915
-0.669388	3.42179	-1.69731	0.0998561	0.482788	-4.51602	no-sig	peak43859
1.03353	4.32272	1.69714	0.099889	0.482788	-4.51627	no-sig	peak52925
-0.683739	2.44954	-1.69651	0.100009	0.483107	-4.51718	no-sig	peak35868
-0.650502	3.13172	-1.69536	0.100231	0.483913	-4.51885	no-sig	peak28359
-1.10184	1.44145	-1.69136	0.100998	0.486389	-4.52461	no-sig	peak22586
-0.630178	3.36804	-1.69133	0.101005	0.486389	-4.52466	no-sig	peak33524
0.728232	3.62639	1.6911	0.101049	0.486389	-4.525	no-sig	peak45374
-0.708931	3.58044	-1.69109	0.10105	0.486389	-4.52501	no-sig	peak11945
0.750817	2.81477	1.69104	0.101061	0.486389	-4.52508	no-sig	peak3376
-0.77368	2.21173	-1.69098	0.101071	0.486389	-4.52516	no-sig	peak52023
0.827333	2.31286	1.69049	0.101167	0.486422	-4.52588	no-sig	peak32457
0.748732	3.81748	1.69038	0.101188	0.486422	-4.52603	no-sig	peak32310
-0.684892	2.75033	-1.68954	0.10135	0.486617	-4.52725	no-sig	peak6451
0.777163	2.32695	1.68935	0.101387	0.486617	-4.52752	no-sig	peak51079
-0.640957	2.9833	-1.68904	0.101447	0.486617	-4.52796	no-sig	peak36437
0.6749	2.64761	1.68895	0.101464	0.486617	-4.52809	no-sig	peak27332
-0.610049	3.16018	-1.68848	0.101555	0.486617	-4.52877	no-sig	peak31578
-0.659683	2.56303	-1.68762	0.101722	0.486617	-4.53001	no-sig	peak41907
-0.691385	2.75254	-1.6867	0.101901	0.486617	-4.53134	no-sig	peak52659
-0.621028	2.74171	-1.68637	0.101964	0.486617	-4.5318	no-sig	peak40164
0.717597	2.41976	1.68622	0.101993	0.486617	-4.53202	no-sig	peak46252
0.662911	2.95559	1.68604	0.102028	0.486617	-4.53228	no-sig	peak53718
-0.642082	3.17472	-1.68563	0.102108	0.486617	-4.53287	no-sig	peak15994
-0.62635	2.93448	-1.68543	0.102146	0.486617	-4.53316	no-sig	peak39629
-0.785333	2.84295	-1.68472	0.102285	0.486617	-4.53418	no-sig	peak50321
-0.686661	3.22234	-1.68466	0.102296	0.486617	-4.53426	no-sig	peak45016
0.630615	3.21257	1.68452	0.102325	0.486617	-4.53448	no-sig	peak29521
-0.706294	3.22215	-1.68443	0.102342	0.486617	-4.5346	no-sig	peak8068
-0.618048	3.26833	-1.68374	0.102477	0.486617	-4.5356	no-sig	peak17110
0.628159	3.11545	1.68353	0.102517	0.486617	-4.53589	no-sig	peak28549
-0.831134	3.27477	-1.68351	0.102522	0.486617	-4.53592	no-sig	peak26029
-0.688666	3.21514	-1.68308	0.102606	0.486617	-4.53654	no-sig	peak44279
-0.633148	2.92514	-1.68283	0.102655	0.486617	-4.5369	no-sig	peak1643
-1.03712	1.60234	-1.68126	0.102961	0.486617	-4.53915	no-sig	peak27176
-0.644953	2.88137	-1.68114	0.102984	0.486617	-4.53932	no-sig	peak31580
0.728991	3.69735	1.68092	0.103028	0.486617	-4.53964	no-sig	peak20531
-0.679152	3.58096	-1.68076	0.10306	0.486617	-4.53987	no-sig	peak4324
-0.71886	2.55528	-1.68052	0.103107	0.486617	-4.54022	no-sig	peak10893
-0.687864	3.67852	-1.67914	0.103377	0.486617	-4.54219	no-sig	peak51599
-0.621683	3.3876	-1.67912	0.103381	0.486617	-4.54222	no-sig	peak3756
1.07207	4.49612	1.679	0.103405	0.486617	-4.5424	no-sig	peak43500
0.681173	3.15254	1.67896	0.103414	0.486617	-4.54246	no-sig	peak41098
-0.614282	3.0554	-1.67894	0.103417	0.486617	-4.54249	no-sig	peak916
-0.735358	3.76059	-1.67865	0.103474	0.486617	-4.5429	no-sig	peak27455
-0.652392	2.98659	-1.67854	0.103495	0.486617	-4.54306	no-sig	peak28160
-0.622349	3.07855	-1.67843	0.103518	0.486617	-4.54322	no-sig	peak33096
-0.645362	3.17839	-1.67785	0.103632	0.486617	-4.54405	no-sig	peak33958
-0.641612	3.21833	-1.67772	0.103658	0.486617	-4.54424	no-sig	peak38925
-0.644345	2.7827	-1.67759	0.103683	0.486617	-4.54442	no-sig	peak37829
-0.731691	3.28068	-1.67712	0.103777	0.486617	-4.5451	no-sig	peak19188
0.647981	3.04356	1.67706	0.103788	0.486617	-4.54518	no-sig	peak26091
-0.713146	3.76272	-1.67686	0.103828	0.486617	-4.54547	no-sig	peak41158
-0.661199	2.89689	-1.67609	0.103979	0.486617	-4.54657	no-sig	peak9410
-0.611531	3.29438	-1.67594	0.104008	0.486617	-4.54678	no-sig	peak17940
-0.746256	2.96367	-1.67544	0.104107	0.486617	-4.5475	no-sig	peak53485
0.689676	3.3746	1.6752	0.104155	0.486617	-4.54784	no-sig	peak51729
-0.881899	1.99911	-1.67518	0.104159	0.486617	-4.54788	no-sig	peak52331
0.650272	3.08109	1.67491	0.104213	0.486617	-4.54826	no-sig	peak12168
-0.701577	3.40955	-1.67489	0.104216	0.486617	-4.54829	no-sig	peak37441
-0.624792	3.32849	-1.67464	0.104266	0.486617	-4.54864	no-sig	peak8570
-0.633256	3.23522	-1.67395	0.104402	0.486617	-4.54963	no-sig	peak13194
-0.66823	2.51524	-1.67363	0.104465	0.486617	-4.55009	no-sig	peak9248
-0.660055	2.62776	-1.67344	0.104504	0.486617	-4.55037	no-sig	peak15563
-0.714847	2.96891	-1.67338	0.104516	0.486617	-4.55045	no-sig	peak48248
0.686696	3.67165	1.67296	0.104598	0.486617	-4.55105	no-sig	peak44301
-0.629885	3.02955	-1.67295	0.104601	0.486617	-4.55106	no-sig	peak51346
-0.68405	2.70167	-1.67273	0.104644	0.486617	-4.55138	no-sig	peak16209
-0.717747	3.58252	-1.6727	0.10465	0.486617	-4.55142	no-sig	peak27806
-0.629881	3.20971	-1.67257	0.104677	0.486617	-4.55161	no-sig	peak33510
0.673962	2.49484	1.67239	0.104713	0.486617	-4.55187	no-sig	peak7116
-0.653618	2.74718	-1.67225	0.104741	0.486617	-4.55207	no-sig	peak3364
-0.690483	2.39576	-1.67216	0.104757	0.486617	-4.55219	no-sig	peak47991
-0.641737	2.9551	-1.6721	0.10477	0.486617	-4.55228	no-sig	peak40685
-0.884327	2.34044	-1.67165	0.104859	0.486617	-4.55292	no-sig	peak27939
0.68659	3.08686	1.67162	0.104865	0.486617	-4.55297	no-sig	peak47574
0.637142	3.03576	1.67132	0.104925	0.486617	-4.5534	no-sig	peak18604
0.927338	1.70986	1.67123	0.104943	0.486617	-4.55352	no-sig	peak15246
-0.622535	3.06099	-1.67106	0.104977	0.486617	-4.55377	no-sig	peak54237
-0.651751	3.18309	-1.67046	0.105097	0.486617	-4.55463	no-sig	peak43013
-0.647463	2.77218	-1.67016	0.105156	0.486617	-4.55505	no-sig	peak9777
-0.68975	3.39928	-1.66995	0.105197	0.486617	-4.55535	no-sig	peak36517
0.760212	2.36209	1.66957	0.105273	0.486617	-4.55589	no-sig	peak37009
-0.608357	3.26702	-1.66941	0.105306	0.486617	-4.55613	no-sig	peak22974
-0.830073	3.87738	-1.66926	0.105336	0.486617	-4.55634	no-sig	peak51750
-0.740364	3.61472	-1.66884	0.105419	0.486617	-4.55693	no-sig	peak12880
0.72823	3.64234	1.66872	0.105444	0.486617	-4.55711	no-sig	peak22650
-0.68956	2.70563	-1.66871	0.105445	0.486617	-4.55712	no-sig	peak5469
-0.680182	2.91572	-1.66865	0.105458	0.486617	-4.55721	no-sig	peak30502
0.711531	3.60888	1.66808	0.105572	0.486617	-4.55802	no-sig	peak4956
-0.610383	3.16778	-1.66807	0.105573	0.486617	-4.55803	no-sig	peak36903
-0.743702	2.7171	-1.66774	0.10564	0.486617	-4.55851	no-sig	peak45481
-0.633675	3.28834	-1.66773	0.105642	0.486617	-4.55852	no-sig	peak31141
-0.763144	2.25058	-1.66549	0.106091	0.486617	-4.56171	no-sig	peak49753
-1.07523	1.38842	-1.66503	0.106183	0.486617	-4.56236	no-sig	peak37850
-0.64843	3.51938	-1.66454	0.106283	0.486617	-4.56307	no-sig	peak38379
0.638533	3.02982	1.66372	0.106447	0.486617	-4.56423	no-sig	peak8834
-0.623827	2.79244	-1.66368	0.106455	0.486617	-4.56429	no-sig	peak48746
-0.630534	2.90004	-1.66367	0.106457	0.486617	-4.56431	no-sig	peak3047
-0.800947	2.04688	-1.66344	0.106504	0.486617	-4.56464	no-sig	peak40131
0.726098	2.891	1.66339	0.106514	0.486617	-4.56471	no-sig	peak1519
-0.664159	2.95938	-1.66316	0.10656	0.486617	-4.56503	no-sig	peak9050
-0.654739	3.32089	-1.66308	0.106576	0.486617	-4.56515	no-sig	peak40105
-0.75905	2.73363	-1.6629	0.106613	0.486617	-4.56541	no-sig	peak8445
0.682064	3.49113	1.66289	0.106614	0.486617	-4.56541	no-sig	peak18082
0.645673	3.57052	1.66279	0.106634	0.486617	-4.56555	no-sig	peak37414
-0.636297	2.81182	-1.66275	0.106643	0.486617	-4.56562	no-sig	peak31004
0.65405	3.37762	1.66255	0.106684	0.486617	-4.5659	no-sig	peak51733
0.626235	2.99882	1.66243	0.106707	0.486617	-4.56607	no-sig	peak45313
-0.600888	3.00123	-1.66176	0.106842	0.486617	-4.56702	no-sig	peak39553
-0.930259	2.15947	-1.66135	0.106925	0.486617	-4.56761	no-sig	peak52701
0.658179	3.29661	1.66091	0.107014	0.486617	-4.56823	no-sig	peak52350
-0.782849	2.23688	-1.66087	0.107023	0.486617	-4.56829	no-sig	peak46947
-0.650467	2.74894	-1.66057	0.107083	0.486617	-4.56871	no-sig	peak2817
-0.608223	3.27083	-1.66051	0.107096	0.486617	-4.56881	no-sig	peak19208
-0.62398	3.30104	-1.66033	0.107131	0.486617	-4.56905	no-sig	peak47506
0.678165	2.57411	1.6601	0.107177	0.486617	-4.56938	no-sig	peak20647
-0.617521	3.13382	-1.65994	0.107211	0.486617	-4.56961	no-sig	peak694
-0.665203	3.07781	-1.65976	0.107246	0.486617	-4.56986	no-sig	peak45513
0.764181	3.41487	1.65953	0.107293	0.486617	-4.57019	no-sig	peak40220
-0.669128	3.41825	-1.65933	0.107333	0.486617	-4.57047	no-sig	peak13781
0.674567	2.87921	1.65908	0.107385	0.486617	-4.57083	no-sig	peak53551
1.02658	4.41365	1.65907	0.107387	0.486617	-4.57085	no-sig	peak1222
-0.617136	2.8325	-1.65895	0.107411	0.486617	-4.57102	no-sig	peak43289
-0.652928	2.50215	-1.6589	0.107423	0.486617	-4.5711	no-sig	peak12267
-0.741205	2.44933	-1.65863	0.107476	0.486617	-4.57147	no-sig	peak53137
-0.651387	3.0952	-1.65791	0.107624	0.486617	-4.5725	no-sig	peak29896
0.651595	2.5988	1.65787	0.107631	0.486617	-4.57255	no-sig	peak24232
0.914942	4.25034	1.65784	0.107636	0.486617	-4.57259	no-sig	peak47273
-0.750272	2.31621	-1.65782	0.107642	0.486617	-4.57263	no-sig	peak20500
-0.645596	3.13881	-1.65762	0.107681	0.486617	-4.5729	no-sig	peak18154
0.678927	3.23564	1.65719	0.107769	0.486765	-4.57351	no-sig	peak20740
-0.588557	3.05658	-1.65584	0.108044	0.487364	-4.57543	no-sig	peak3574
-0.624827	3.00104	-1.65577	0.108058	0.487364	-4.57553	no-sig	peak11533
0.96587	1.54808	1.65574	0.108066	0.487364	-4.57558	no-sig	peak19665
-0.76866	2.28484	-1.65528	0.108159	0.487537	-4.57623	no-sig	peak43812
0.601315	3.28283	1.6537	0.108481	0.488413	-4.57846	no-sig	peak44845
0.640978	3.05444	1.65362	0.108499	0.488413	-4.57858	no-sig	peak20969
0.698656	3.05887	1.65352	0.108518	0.488413	-4.57872	no-sig	peak5740
-0.599236	2.99089	-1.65325	0.108574	0.488418	-4.5791	no-sig	peak38932
-0.617303	3.27572	-1.65278	0.10867	0.488604	-4.57977	no-sig	peak5569
-0.620925	3.24834	-1.65226	0.108777	0.48863	-4.58051	no-sig	peak16096
-0.739381	3.0442	-1.65203	0.108825	0.48863	-4.58084	no-sig	peak47610
-0.626057	3.15908	-1.65195	0.108841	0.48863	-4.58095	no-sig	peak36635
-0.636277	3.50224	-1.65115	0.109005	0.489064	-4.58208	no-sig	peak48347
-0.646016	3.18494	-1.65069	0.109099	0.489064	-4.58273	no-sig	peak13799
-0.64005	2.65878	-1.65067	0.109102	0.489064	-4.58275	no-sig	peak39491
-0.761334	2.20634	-1.65038	0.109163	0.489089	-4.58316	no-sig	peak30632
0.750293	2.20556	1.65003	0.109235	0.489141	-4.58366	no-sig	peak23977
0.923576	3.17133	1.64979	0.109284	0.489141	-4.584	no-sig	peak1555
0.668792	3.15307	1.64903	0.10944	0.489592	-4.58507	no-sig	peak1122
-0.629823	2.80503	-1.64847	0.109556	0.489681	-4.58586	no-sig	peak17149
-0.670275	2.49939	-1.64821	0.109611	0.489681	-4.58624	no-sig	peak34315
-0.830776	2.35087	-1.64802	0.109649	0.489681	-4.5865	no-sig	peak1054
0.71495	3.73289	1.64787	0.10968	0.489681	-4.58671	no-sig	peak45201
0.635649	2.84621	1.6474	0.109778	0.489871	-4.58738	no-sig	peak47274
-0.775435	2.08544	-1.64685	0.109891	0.490128	-4.58815	no-sig	peak22406
-1.15962	1.09948	-1.64596	0.110075	0.490705	-4.58941	no-sig	peak20605
-0.61861	2.94947	-1.64562	0.110147	0.490779	-4.5899	no-sig	peak53247
-0.645138	2.89262	-1.64471	0.110335	0.491213	-4.59118	no-sig	peak37920
0.856452	2.31833	1.64431	0.110418	0.491213	-4.59174	no-sig	peak17848
[truncated: 6,899 more rows]

## Sheet: emb8-emb10
logFC	AveExpr	t	P.Value	adj.P.Val	B	DIFF	peak_id
-4.62017	2.78285	-11.1441	2.92681e-12	2.60428e-08	17.8409	closed	peak12703
-4.17069	2.84061	-10.4296	1.46275e-11	6.50779e-08	16.32	closed	peak35116
-4.3738	2.74457	-10.1016	3.12936e-11	9.28167e-08	15.5975	closed	peak50793
3.7191	2.991	9.90431	4.97676e-11	1.00059e-07	15.1558	open	peak32903
-4.27961	3.21947	-9.85279	5.62254e-11	1.00059e-07	15.0394	closed	peak11510
-3.58144	3.20902	-9.56295	1.12422e-10	1.57981e-07	14.3779	closed	peak28034
-4.06189	3.47434	-9.50101	1.3055e-10	1.57981e-07	14.235	closed	peak34946
-4.06235	3.11994	-9.46616	1.42037e-10	1.57981e-07	14.1544	closed	peak41954
-3.98093	2.81633	-9.33985	1.93077e-10	1.7451e-07	13.8605	closed	peak38269
-3.75073	3.45916	-9.31024	2.07547e-10	1.7451e-07	13.7913	closed	peak29128
-3.95925	2.84318	-9.27099	2.28458e-10	1.7451e-07	13.6994	closed	peak6761
-4.80626	2.66202	-9.25885	2.35347e-10	1.7451e-07	13.6709	closed	peak54392
-3.74314	3.60316	-9.21695	2.60815e-10	1.78518e-07	13.5724	closed	peak51342
-3.61746	3.22324	-9.15842	3.0119e-10	1.91428e-07	13.4345	closed	peak50757
-3.48722	3.45002	-8.97411	4.75268e-10	2.80218e-07	12.9968	closed	peak51075
-3.62427	2.64997	-8.93136	5.28644e-10	2.80218e-07	12.8946	closed	peak8874
-4.42726	2.28433	-8.92629	5.35368e-10	2.80218e-07	12.8824	closed	peak53035
-3.60165	3.13911	-8.89286	5.81941e-10	2.87673e-07	12.8023	closed	peak16484
-3.5358	2.86191	-8.76675	7.9823e-10	3.73824e-07	12.4985	closed	peak47165
-3.32338	3.09534	-8.73487	8.6489e-10	3.8479e-07	12.4214	closed	peak50696
-3.92115	2.347	-8.68873	9.71604e-10	3.87633e-07	12.3095	closed	peak53106
-3.54727	3.18186	-8.68858	9.7197e-10	3.87633e-07	12.3091	closed	peak30847
-4.05787	2.79425	-8.67654	1.00197e-09	3.87633e-07	12.2799	closed	peak38272
3.54011	3.39665	8.61045	1.18436e-09	4.39102e-07	12.1189	open	peak2409
-4.05287	3.70585	-8.55245	1.37221e-09	4.88398e-07	11.9772	closed	peak54393
-3.66134	2.66205	-8.53051	1.45094e-09	4.96555e-07	11.9235	closed	peak23253
-3.41297	2.92691	-8.50474	1.54936e-09	5.10599e-07	11.8603	closed	peak2631
-3.60281	3.59393	-8.46267	1.72492e-09	5.48155e-07	11.7568	closed	peak48858
-3.19524	3.26389	-8.39692	2.04084e-09	6.26186e-07	11.5948	closed	peak20523
-4.03059	2.13161	-8.33608	2.38569e-09	7.07595e-07	11.4442	closed	peak46496
3.16941	3.51272	8.27308	2.80568e-09	7.99912e-07	11.2879	open	peak15908
-3.30221	3.31632	-8.25178	2.9642e-09	7.99912e-07	11.2348	closed	peak25232
-4.12495	3.75582	-8.25146	2.96663e-09	7.99912e-07	11.234	closed	peak34945
-3.42441	3.63108	-8.19246	3.45531e-09	8.95228e-07	11.0869	closed	peak39337
-4.04892	4.05201	-8.18515	3.52135e-09	8.95228e-07	11.0686	closed	peak4396
-3.42142	2.66691	-8.1307	4.05527e-09	1.00233e-06	10.9324	closed	peak27681
3.54094	3.41784	8.04689	5.04328e-09	1.21284e-06	10.7218	open	peak279
3.18243	3.42087	8.01254	5.51616e-09	1.29165e-06	10.6353	open	peak43491
-3.28395	3.54436	-7.97373	6.10498e-09	1.36222e-06	10.5373	closed	peak40087
3.00083	3.06819	7.97256	6.12373e-09	1.36222e-06	10.5343	open	peak15358
-3.50844	3.81748	-7.92085	7.01209e-09	1.50636e-06	10.4034	closed	peak32310
-3.21919	3.61871	-7.91555	7.11025e-09	1.50636e-06	10.39	closed	peak24614
-3.33134	2.9633	-7.843	8.60361e-09	1.74034e-06	10.2057	closed	peak31414
-3.76711	3.16434	-7.83477	8.79197e-09	1.74034e-06	10.1847	closed	peak52594
-3.32033	3.23357	-7.83436	8.80144e-09	1.74034e-06	10.1837	closed	peak45186
-3.49374	2.25171	-7.81169	9.34322e-09	1.8073e-06	10.1259	closed	peak51156
-3.07283	3.55185	-7.77745	1.02265e-08	1.93608e-06	10.0386	closed	peak38299
3.35812	3.79972	7.75697	1.07949e-08	1.97583e-06	9.98627	open	peak14269
3.11972	3.37187	7.75061	1.0978e-08	1.97583e-06	9.97	open	peak47994
-3.49632	2.97433	-7.73936	1.13096e-08	1.97583e-06	9.94121	closed	peak50198
-3.48033	3.46163	-7.7318	1.15378e-08	1.97583e-06	9.92188	closed	peak42287
-3.21852	3.49014	-7.73151	1.15468e-08	1.97583e-06	9.92113	closed	peak30347
-3.27928	3.65164	-7.71028	1.22143e-08	2.05062e-06	9.86677	closed	peak18076
-3.68991	2.23047	-7.68397	1.30962e-08	2.07099e-06	9.79932	closed	peak51966
-3.07689	3.13919	-7.68124	1.31916e-08	2.07099e-06	9.7923	closed	peak49855
-3.59265	3.89344	-7.67855	1.32861e-08	2.07099e-06	9.78539	closed	peak14346
-3.13069	3.40452	-7.6772	1.33335e-08	2.07099e-06	9.78194	closed	peak47271
-4.09915	3.81221	-7.67254	1.34994e-08	2.07099e-06	9.76998	closed	peak9654
2.86727	3.1042	7.66282	1.38521e-08	2.08908e-06	9.74502	open	peak21050
-3.09569	3.59749	-7.63037	1.5099e-08	2.23918e-06	9.66161	closed	peak45185
-3.93724	4.15137	-7.61837	1.55884e-08	2.27387e-06	9.63073	closed	peak53915
-2.9336	3.04356	-7.59254	1.66979e-08	2.39324e-06	9.56418	closed	peak26091
-2.97016	3.2151	-7.58703	1.69448e-08	2.39324e-06	9.54998	closed	peak44302
-3.77517	1.83595	-7.56881	1.77874e-08	2.473e-06	9.503	closed	peak45169
-3.34455	3.28352	-7.53096	1.96772e-08	2.68061e-06	9.40525	closed	peak8907
-3.28325	3.36069	-7.52706	1.98831e-08	2.68061e-06	9.39517	closed	peak14299
-3.96051	3.03646	-7.52102	2.02067e-08	2.68357e-06	9.37954	closed	peak2257
3.26832	2.64843	7.51373	2.06039e-08	2.69608e-06	9.36069	open	peak34962
-3.48078	2.45876	-7.49452	2.16897e-08	2.74473e-06	9.31096	closed	peak39451
-3.55336	3.75298	-7.49319	2.17672e-08	2.74473e-06	9.30751	closed	peak32571
-2.90731	3.25421	-7.49089	2.1901e-08	2.74473e-06	9.30157	closed	peak45188
-2.87	3.15212	-7.48069	2.2507e-08	2.75793e-06	9.27514	closed	peak15166
-3.42851	3.98907	-7.47872	2.26263e-08	2.75793e-06	9.27002	closed	peak29787
-3.07584	3.28583	-7.46704	2.33446e-08	2.80703e-06	9.23975	closed	peak31407
-2.9755	3.02885	-7.44594	2.47021e-08	2.93066e-06	9.18501	closed	peak53275
-3.56347	3.81636	-7.40304	2.77145e-08	3.24479e-06	9.07355	closed	peak38278
-3.41739	2.11936	-7.38084	2.94173e-08	3.36952e-06	9.01579	closed	peak52309
3.38561	3.62098	7.3758	2.98187e-08	3.36952e-06	9.00266	open	peak43070
-3.71774	3.93429	-7.37349	3.0005e-08	3.36952e-06	8.99663	closed	peak43495
2.7195	2.88837	7.36991	3.02946e-08	3.36952e-06	8.98732	open	peak312
-3.27003	3.73252	-7.34812	3.21239e-08	3.52887e-06	8.93051	closed	peak16231
-3.06284	3.51123	-7.32687	3.40151e-08	3.66051e-06	8.87509	closed	peak51712
-3.00466	3.49113	-7.32546	3.4145e-08	3.66051e-06	8.87139	closed	peak18082
-2.86455	3.2231	-7.30998	3.55989e-08	3.75663e-06	8.83099	closed	peak14412
-2.70784	3.24598	-7.307	3.5886e-08	3.75663e-06	8.82321	closed	peak9642
-3.31612	3.89378	-7.29274	3.72928e-08	3.85851e-06	8.78594	closed	peak38281
-3.0969	3.45938	-7.28657	3.79187e-08	3.87816e-06	8.76981	closed	peak32403
-3.25401	3.81408	-7.28016	3.85807e-08	3.88592e-06	8.75304	closed	peak50752
-3.28568	2.58742	-7.27741	3.88679e-08	3.88592e-06	8.74585	closed	peak43520
-2.81726	3.27562	-7.27279	3.93554e-08	3.89094e-06	8.73377	closed	peak7088
-2.70096	3.41066	-7.26475	4.02199e-08	3.93271e-06	8.71271	closed	peak27684
-3.52635	4.01229	-7.25571	4.12133e-08	3.98605e-06	8.68906	closed	peak36880
-3.06138	3.24025	-7.23942	4.30682e-08	4.12066e-06	8.64639	closed	peak14875
-2.58857	3.03339	-7.23546	4.35318e-08	4.1207e-06	8.63602	closed	peak48627
-3.06601	2.86506	-7.22789	4.44331e-08	4.16175e-06	8.61615	closed	peak36479
-3.05855	3.0532	-7.22205	4.51403e-08	4.18394e-06	8.60085	closed	peak53440
-3.48806	2.31377	-7.19413	4.86836e-08	4.46584e-06	8.52759	closed	peak15397
-3.38452	2.47631	-7.18738	4.95823e-08	4.50187e-06	8.50986	closed	peak42104
-3.00191	3.41705	-7.18055	5.05083e-08	4.5166e-06	8.49192	closed	peak10475
-3.01911	3.50166	-7.17699	5.09981e-08	4.5166e-06	8.48257	closed	peak45373
3.17247	2.84777	7.17505	5.12673e-08	4.5166e-06	8.47746	open	peak8801
2.94328	3.22733	7.16032	5.33564e-08	4.56404e-06	8.43874	open	peak43508
-2.93184	2.98688	-7.15948	5.34771e-08	4.56404e-06	8.43655	closed	peak36718
-3.13154	2.29773	-7.15231	5.45284e-08	4.56404e-06	8.41767	closed	peak33216
-2.86242	3.50404	-7.15117	5.46975e-08	4.56404e-06	8.41467	closed	peak9110
-2.94354	2.59028	-7.15088	5.47394e-08	4.56404e-06	8.41393	closed	peak54375
2.77815	3.37461	7.14992	5.48833e-08	4.56404e-06	8.41138	open	peak14267
-2.69033	2.88135	-7.13028	5.78879e-08	4.7442e-06	8.35971	closed	peak43037
-2.97509	2.51614	-7.12883	5.81162e-08	4.7442e-06	8.35589	closed	peak52536
-3.38418	3.58397	-7.08245	6.5925e-08	5.32479e-06	8.23364	closed	peak19166
-3.13205	2.25115	-7.07967	6.64252e-08	5.32479e-06	8.22631	closed	peak25839
2.77699	2.92165	7.07507	6.72614e-08	5.34368e-06	8.21418	open	peak26494
-2.94036	2.92484	-7.06137	6.98181e-08	5.49771e-06	8.178	closed	peak48676
3.24773	3.08858	7.05186	7.165e-08	5.58383e-06	8.15288	open	peak10236
-3.44656	4.02693	-7.04922	7.21668e-08	5.58383e-06	8.14591	closed	peak8317
2.73922	2.82476	7.04294	7.34134e-08	5.62142e-06	8.1293	open	peak53165
-3.04691	2.95415	-7.04043	7.39162e-08	5.62142e-06	8.12268	closed	peak12416
-2.88515	2.86995	-7.03411	7.52009e-08	5.67066e-06	8.10597	closed	peak34595
-3.15455	3.17748	-7.02983	7.60824e-08	5.68892e-06	8.09466	closed	peak44588
-3.86657	3.88418	-7.01364	7.95167e-08	5.89617e-06	8.05184	closed	peak37031
2.82703	2.97589	7.00172	8.21455e-08	6.04075e-06	8.02029	open	peak7191
-3.73624	4.20569	-6.99729	8.31451e-08	6.06414e-06	8.00856	closed	peak7768
-2.77676	2.87876	-6.99034	8.47383e-08	6.1301e-06	7.99015	closed	peak42078
-2.95757	3.07791	-6.98704	8.55062e-08	6.13576e-06	7.9814	closed	peak21856
-3.2637	2.92113	-6.97744	8.77781e-08	6.2484e-06	7.95596	closed	peak8357
3.2786	3.82099	6.97152	8.92089e-08	6.27658e-06	7.94028	open	peak47454
-3.1547	2.39641	-6.96998	8.95849e-08	6.27658e-06	7.9362	closed	peak50576
2.59461	3.0612	6.96637	9.04739e-08	6.28935e-06	7.92662	open	peak10485
-3.11111	3.72608	-6.95078	9.44116e-08	6.5122e-06	7.88529	closed	peak29124
-2.54238	3.06938	-6.94762	9.52312e-08	6.51821e-06	7.87691	closed	peak4750
-3.1217	2.5777	-6.94227	9.66359e-08	6.51876e-06	7.8627	closed	peak40266
-3.01152	2.67765	-6.94201	9.67045e-08	6.51876e-06	7.86202	closed	peak44607
-3.0379	3.82959	-6.91243	1.04859e-07	6.95403e-06	7.78348	closed	peak10577
2.63661	3.06922	6.9107	1.05358e-07	6.95403e-06	7.77887	open	peak917
-3.16735	3.12132	-6.91018	1.05506e-07	6.95403e-06	7.77751	closed	peak32342
2.87043	3.5948	6.90703	1.06422e-07	6.96281e-06	7.76912	open	peak1447
-3.09269	3.19304	-6.88825	1.12041e-07	7.27695e-06	7.7192	closed	peak29156
-2.91497	3.32694	-6.88542	1.12915e-07	7.28054e-06	7.71166	closed	peak51209
-2.7348	3.06441	-6.87782	1.15292e-07	7.36665e-06	7.69145	closed	peak19582
-2.83144	2.52543	-6.87588	1.15906e-07	7.36665e-06	7.6863	closed	peak40173
-2.57908	3.27539	-6.87073	1.17553e-07	7.41837e-06	7.6726	closed	peak32318
-3.01909	3.42721	-6.85797	1.21741e-07	7.62856e-06	7.63864	closed	peak12443
-2.77888	3.15254	-6.8494	1.24639e-07	7.68816e-06	7.61581	closed	peak41098
-2.74297	3.51924	-6.8485	1.24947e-07	7.68816e-06	7.61342	closed	peak15140
-2.66169	3.43266	-6.84699	1.25468e-07	7.68816e-06	7.60938	closed	peak51609
3.45583	2.70862	6.84283	1.26907e-07	7.68816e-06	7.59831	open	peak53988
-2.81251	3.51358	-6.84253	1.27013e-07	7.68816e-06	7.5975	closed	peak29126
-2.75844	2.75173	-6.82873	1.31918e-07	7.93115e-06	7.56073	closed	peak28283
-2.69568	2.6721	-6.81428	1.37261e-07	8.19697e-06	7.52221	closed	peak43522
-2.86795	2.65023	-6.80692	1.40067e-07	8.30877e-06	7.50257	closed	peak33936
-2.91502	3.70952	-6.79497	1.44745e-07	8.52939e-06	7.47069	closed	peak6887
2.47935	3.16657	6.76962	1.55202e-07	9.08542e-06	7.403	open	peak30984
-3.55011	2.15618	-6.75824	1.60145e-07	9.31354e-06	7.37257	closed	peak54472
-3.10438	3.93063	-6.74533	1.65942e-07	9.58798e-06	7.33806	closed	peak16478
3.08241	3.97648	6.74047	1.68176e-07	9.65437e-06	7.32508	open	peak23396
-2.43899	3.01268	-6.73489	1.70782e-07	9.74114e-06	7.31016	closed	peak48696
-2.73815	3.72033	-6.72562	1.75204e-07	9.92972e-06	7.28535	closed	peak34600
-3.15387	2.23273	-6.71988	1.77999e-07	1.00243e-05	7.26999	closed	peak9064
-3.19894	2.50507	-6.70476	1.85581e-07	1.03855e-05	7.2295	closed	peak50939
-3.48812	4.14084	-6.69626	1.89983e-07	1.05655e-05	7.20674	closed	peak32462
-2.54326	3.2737	-6.69077	1.92884e-07	1.06355e-05	7.19204	closed	peak42106
-3.20923	3.12997	-6.68869	1.93996e-07	1.06355e-05	7.18646	closed	peak49376
2.56503	3.48855	6.68655	1.95143e-07	1.06355e-05	7.18074	open	peak13143
2.44774	3.04928	6.68215	1.97532e-07	1.06355e-05	7.16893	open	peak48346
-2.69183	3.24939	-6.68079	1.98273e-07	1.06355e-05	7.16529	closed	peak32317
3.38648	3.05224	6.68053	1.98415e-07	1.06355e-05	7.1646	open	peak42912
-2.58927	3.57052	-6.66811	2.05339e-07	1.09408e-05	7.1313	closed	peak37414
3.21843	3.15683	6.66107	2.09375e-07	1.10894e-05	7.11241	open	peak43868
-2.53941	3.48515	-6.65733	2.11547e-07	1.11381e-05	7.10239	closed	peak13870
3.15839	2.60107	6.6551	2.12855e-07	1.11411e-05	7.09641	open	peak10578
-3.00832	3.78374	-6.65095	2.15313e-07	1.12038e-05	7.08527	closed	peak39139
-3.53736	4.15298	-6.63472	2.25196e-07	1.165e-05	7.0417	closed	peak25463
-2.7678	3.32252	-6.62945	2.28498e-07	1.16766e-05	7.02757	closed	peak35158
2.6824	2.65783	6.62935	2.28563e-07	1.16766e-05	7.0273	open	peak8978
-3.04123	3.87876	-6.62764	2.29647e-07	1.16766e-05	7.0227	closed	peak240
-2.47232	3.40027	-6.62312	2.32538e-07	1.17564e-05	7.01056	closed	peak42080
-3.27197	3.9844	-6.61913	2.35116e-07	1.18195e-05	6.99986	closed	peak7478
-3.08992	2.54095	-6.60413	2.45083e-07	1.22425e-05	6.95955	closed	peak20214
-3.07466	2.574	-6.60237	2.46281e-07	1.22425e-05	6.95482	closed	peak53107
-3.0708	2.03925	-6.59664	2.50221e-07	1.23693e-05	6.93941	closed	peak17863
-2.83047	3.25505	-6.59007	2.54818e-07	1.25039e-05	6.92174	closed	peak32398
-2.66163	3.13424	-6.58874	2.55754e-07	1.25039e-05	6.91818	closed	peak23330
-2.73566	2.86727	-6.58427	2.58944e-07	1.25906e-05	6.90615	closed	peak54408
2.80815	3.76981	6.57393	2.66468e-07	1.2886e-05	6.87834	open	peak44877
-2.98303	2.19019	-6.57181	2.68038e-07	1.28919e-05	6.87264	closed	peak25736
2.71903	3.58383	6.56241	2.75115e-07	1.31612e-05	6.84734	open	peak35122
-2.86593	3.48592	-6.55928	2.77514e-07	1.32049e-05	6.83891	closed	peak47989
-2.54156	3.27321	-6.55322	2.82211e-07	1.32904e-05	6.82262	closed	peak26740
-2.92282	3.27452	-6.55311	2.82297e-07	1.32904e-05	6.82232	closed	peak9551
-3.40199	4.20381	-6.54827	2.86113e-07	1.33991e-05	6.80929	closed	peak7030
2.92176	3.59825	6.54064	2.92232e-07	1.3614e-05	6.78874	open	peak36449
-2.97976	3.75768	-6.53643	2.95666e-07	1.37023e-05	6.7774	closed	peak2233
-3.04896	3.87711	-6.52035	3.09162e-07	1.42535e-05	6.73407	closed	peak32463
-3.21411	3.80464	-6.51517	3.13644e-07	1.43856e-05	6.7201	closed	peak38079
-3.26893	3.38065	-6.50599	3.21735e-07	1.4681e-05	6.69537	closed	peak18465
-2.68698	2.51679	-6.49853	3.28472e-07	1.4912e-05	6.67525	closed	peak45177
-2.86665	3.83946	-6.49282	3.33722e-07	1.50734e-05	6.65986	closed	peak37556
-2.82758	3.48994	-6.48814	3.38095e-07	1.51938e-05	6.64722	closed	peak22583
-2.64647	3.40799	-6.47895	3.46844e-07	1.55086e-05	6.62241	closed	peak53844
2.65106	3.67852	6.4715	3.54097e-07	1.57522e-05	6.60232	open	peak51599
-2.91534	2.31645	-6.46935	3.56218e-07	1.57522e-05	6.59652	closed	peak46625
-2.9169	3.8685	-6.46796	3.57601e-07	1.57522e-05	6.59276	closed	peak48690
-2.59757	3.46108	-6.46604	3.59516e-07	1.57585e-05	6.58757	closed	peak37021
-3.0889	3.45767	-6.45627	3.69415e-07	1.60631e-05	6.5612	closed	peak32330
-2.93593	2.49939	-6.45563	3.70075e-07	1.60631e-05	6.55947	closed	peak23251
-2.76106	3.65733	-6.45387	3.71895e-07	1.60637e-05	6.55471	closed	peak35324
2.57514	3.09082	6.44867	3.77313e-07	1.6219e-05	6.54066	open	peak34732
-2.54424	2.80891	-6.44673	3.79353e-07	1.62283e-05	6.53543	closed	peak45265
2.77784	3.5594	6.44343	3.8285e-07	1.62995e-05	6.52652	open	peak34391
-3.23605	2.18945	-6.43177	3.9548e-07	1.65665e-05	6.49501	closed	peak51880
-2.656	3.40387	-6.43173	3.95521e-07	1.65665e-05	6.49491	closed	peak19355
-3.1489	2.90529	-6.43133	3.95967e-07	1.65665e-05	6.49381	closed	peak43131
2.47019	3.08534	6.43078	3.96568e-07	1.65665e-05	6.49234	open	peak34708
-2.84856	2.40938	-6.4284	3.99211e-07	1.6599e-05	6.48589	closed	peak53104
2.65927	3.29408	6.42598	4.01907e-07	1.66334e-05	6.47936	open	peak12348
3.27494	3.99451	6.42218	4.0618e-07	1.67323e-05	6.46909	open	peak18661
-2.78898	3.22527	-6.41985	4.08823e-07	1.67636e-05	6.46279	closed	peak41872
-3.15477	3.88049	-6.41768	4.11301e-07	1.67879e-05	6.45693	closed	peak24154
-2.52863	3.44243	-6.39292	4.40677e-07	1.79048e-05	6.38994	closed	peak42069
2.76514	3.68966	6.38628	4.4891e-07	1.80965e-05	6.37197	open	peak12852
-2.49266	3.01321	-6.38442	4.51239e-07	1.80965e-05	6.36695	closed	peak51135
2.4655	3.10256	6.38421	4.51497e-07	1.80965e-05	6.36639	open	peak43887
-2.52725	3.6422	-6.37741	4.6014e-07	1.83602e-05	6.34798	closed	peak48592
-3.0501	3.01229	-6.37049	4.69111e-07	1.85833e-05	6.32923	closed	peak52924
-2.8928	3.95222	-6.36988	4.69909e-07	1.85833e-05	6.32758	closed	peak15189
2.55681	3.05217	6.36582	4.75261e-07	1.87118e-05	6.31659	open	peak12467
-3.23723	3.1964	-6.36322	4.78716e-07	1.87648e-05	6.30956	closed	peak50817
2.96582	2.56989	6.36105	4.81628e-07	1.87962e-05	6.30367	open	peak20459
2.79911	2.49552	6.3583	4.85336e-07	1.88582e-05	6.29622	open	peak48822
-3.48851	2.00777	-6.3511	4.95186e-07	1.89727e-05	6.27671	closed	peak47986
-2.55847	3.44802	-6.35015	4.9649e-07	1.89727e-05	6.27416	closed	peak25959
-2.9143	3.92908	-6.34936	4.97591e-07	1.89727e-05	6.27201	closed	peak47831
2.64635	3.69617	6.3491	4.97954e-07	1.89727e-05	6.2713	open	peak43675
2.51812	3.49573	6.3483	4.9907e-07	1.89727e-05	6.26913	open	peak37113
-2.4451	3.21415	-6.3467	5.01297e-07	1.89727e-05	6.2648	closed	peak2236
2.45627	2.84784	6.34534	5.0321e-07	1.89727e-05	6.26111	open	peak14530
2.65363	2.42093	6.33617	5.16254e-07	1.93824e-05	6.23626	open	peak9701
-2.6881	3.71512	-6.32887	5.2687e-07	1.96978e-05	6.21649	closed	peak27704
-2.44331	3.57438	-6.32583	5.31365e-07	1.97828e-05	6.20825	closed	peak4652
-2.65199	3.52614	-6.3204	5.39479e-07	2.00012e-05	6.19353	closed	peak50826
-3.19558	2.45084	-6.31742	5.43988e-07	2.00712e-05	6.18545	closed	peak8784
-2.49577	3.20756	-6.31617	5.45905e-07	2.00712e-05	6.18203	closed	peak18556
-3.14828	3.8364	-6.31471	5.48136e-07	2.00712e-05	6.17807	closed	peak4650
-2.42912	3.10929	-6.30609	5.6149e-07	2.0476e-05	6.1547	closed	peak7811
2.43703	3.15395	6.29211	5.83855e-07	2.11885e-05	6.11678	open	peak51969
2.66662	3.2892	6.29093	5.85791e-07	2.11885e-05	6.11356	open	peak52666
2.35077	2.71374	6.27832	6.06804e-07	2.18597e-05	6.07934	open	peak18025
-2.78611	3.83664	-6.27614	6.10512e-07	2.19046e-05	6.07343	closed	peak21648
2.31396	3.20567	6.27266	6.16479e-07	2.20298e-05	6.06398	open	peak49895
2.58167	3.46595	6.26042	6.37946e-07	2.27058e-05	6.03075	open	peak53218
-2.70086	3.30554	-6.2494	6.57919e-07	2.33234e-05	6.00082	closed	peak45070
-2.51879	2.90511	-6.24412	6.67723e-07	2.35306e-05	5.98645	closed	peak28048
2.87152	3.96672	6.24341	6.69053e-07	2.35306e-05	5.98452	open	peak19930
-2.35045	3.45212	-6.23947	6.76464e-07	2.35752e-05	5.97383	closed	peak46628
-2.70967	3.68065	-6.23867	6.77981e-07	2.35752e-05	5.97165	closed	peak33070
-3.56392	3.29513	-6.23845	6.78406e-07	2.35752e-05	5.97104	closed	peak463
2.23975	3.08653	6.23617	6.82734e-07	2.35752e-05	5.96487	open	peak23447
-3.15438	3.00382	-6.23574	6.83569e-07	2.35752e-05	5.96368	closed	peak48694
-2.89746	3.04867	-6.22481	7.04805e-07	2.42137e-05	5.93398	closed	peak46432
-2.43352	2.70187	-6.20929	7.36122e-07	2.51924e-05	5.89176	closed	peak10099
-2.51342	3.38669	-6.20598	7.42965e-07	2.52801e-05	5.88278	closed	peak53781
-2.47094	3.33015	-6.20531	7.44369e-07	2.52801e-05	5.88095	closed	peak6955
2.59133	2.50543	6.18784	7.8172e-07	2.64477e-05	5.83341	open	peak44021
-2.62629	3.5404	-6.18623	7.85256e-07	2.64667e-05	5.82903	closed	peak15159
-2.64379	2.63209	-6.18281	7.92803e-07	2.66202e-05	5.81974	closed	peak43470
-2.64805	3.74695	-6.17811	8.03315e-07	2.68198e-05	5.80695	closed	peak33396
-2.4941	3.35166	-6.17747	8.04774e-07	2.68198e-05	5.80519	closed	peak51591
3.09735	2.60849	6.17024	8.21244e-07	2.71753e-05	5.78552	open	peak10234
-2.94833	2.41414	-6.16978	8.22311e-07	2.71753e-05	5.78426	closed	peak53865
2.6937	2.52163	6.16878	8.24605e-07	2.71753e-05	5.78155	open	peak53792
-3.67314	4.32435	-6.16746	8.27682e-07	2.71761e-05	5.77794	closed	peak47166
2.4135	2.94299	6.15775	8.50524e-07	2.78234e-05	5.7515	open	peak8730
-2.39364	3.05412	-6.15283	8.62351e-07	2.8107e-05	5.7381	closed	peak44599
-2.69912	2.73657	-6.14926	8.71023e-07	2.82408e-05	5.72838	closed	peak3072
3.03851	3.97686	6.14853	8.72804e-07	2.82408e-05	5.7264	open	peak41014
-3.30021	2.18008	-6.14619	8.78561e-07	2.82759e-05	5.72001	closed	peak43517
-3.11348	4.1894	-6.14498	8.8153e-07	2.82759e-05	5.71674	closed	peak50502
-2.40842	3.33497	-6.14303	8.86374e-07	2.82759e-05	5.71142	closed	peak23143
-2.4678	3.26043	-6.14258	8.87509e-07	2.82759e-05	5.71018	closed	peak32905
-2.79606	3.41355	-6.14166	8.8978e-07	2.82759e-05	5.70769	closed	peak29118
2.42952	3.5803	6.13967	8.94776e-07	2.83335e-05	5.70226	open	peak25710
2.53539	2.91665	6.13187	9.14572e-07	2.88577e-05	5.68101	open	peak12400
2.79073	2.41394	6.12473	9.33084e-07	2.91822e-05	5.66156	open	peak18466
-2.71455	2.93496	-6.12452	9.33637e-07	2.91822e-05	5.66098	closed	peak39145
2.77175	2.63948	6.12412	9.34696e-07	2.91822e-05	5.65988	open	peak43511
2.46534	2.82677	6.11376	9.62285e-07	2.99385e-05	5.63164	open	peak33723
-3.06575	2.22632	-6.11243	9.65873e-07	2.99454e-05	5.62802	closed	peak34930
2.39144	3.49944	6.10741	9.79586e-07	3.02651e-05	5.61433	open	peak51906
2.41836	3.09938	6.10039	9.99087e-07	3.05998e-05	5.5952	open	peak16555
-2.56095	3.56043	-6.10038	9.99111e-07	3.05998e-05	5.59517	closed	peak11
2.39378	3.61228	6.0988	1.00355e-06	3.05998e-05	5.59087	open	peak388
-2.8457	3.81868	-6.09779	1.00641e-06	3.05998e-05	5.5881	closed	peak4354
-2.82548	3.55843	-6.09638	1.01041e-06	3.05998e-05	5.58426	closed	peak43127
2.48827	3.21506	6.09615	1.01105e-06	3.05998e-05	5.58364	open	peak48223
2.33298	3.0444	6.09408	1.01695e-06	3.06739e-05	5.57799	open	peak25949
-2.9137	4.00353	-6.08218	1.05153e-06	3.15946e-05	5.54553	closed	peak29120
2.42865	2.94133	6.08115	1.05457e-06	3.15946e-05	5.54272	open	peak1729
2.3749	3.5221	6.0754	1.07175e-06	3.18834e-05	5.52703	open	peak39613
-2.55841	2.36461	-6.07445	1.07463e-06	3.18834e-05	5.52443	closed	peak41504
-2.47969	3.53602	-6.07434	1.07496e-06	3.18834e-05	5.52413	closed	peak32362
2.88531	3.19756	6.07117	1.08459e-06	3.20619e-05	5.51547	open	peak3502
-2.45962	3.39338	-6.06771	1.09518e-06	3.22679e-05	5.50604	closed	peak10751
-3.11671	4.02192	-6.06367	1.10767e-06	3.25283e-05	5.49503	closed	peak10136
-2.49801	3.42927	-6.0621	1.1126e-06	3.25655e-05	5.49072	closed	peak17096
-2.44795	3.27381	-6.05672	1.12954e-06	3.29528e-05	5.47605	closed	peak52699
-3.15235	1.90857	-6.051	1.14785e-06	3.31637e-05	5.46044	closed	peak48678
2.58212	3.50285	6.05088	1.14824e-06	3.31637e-05	5.46011	open	peak3641
-3.21411	4.2269	-6.04896	1.15447e-06	3.31637e-05	5.45485	closed	peak42286
2.50883	2.78222	6.04892	1.1546e-06	3.31637e-05	5.45474	open	peak20664
-3.30775	1.96149	-6.04867	1.1554e-06	3.31637e-05	5.45407	closed	peak45175
2.39309	3.46091	6.04545	1.1659e-06	3.33575e-05	5.44529	open	peak44210
-2.37621	2.95559	-6.04364	1.17185e-06	3.34202e-05	5.44034	closed	peak53718
-2.84477	2.82922	-6.03913	1.18684e-06	3.36834e-05	5.42801	closed	peak5669
2.56414	2.97922	6.03858	1.18865e-06	3.36834e-05	5.42652	open	peak6261
2.62587	3.21853	6.03613	1.19688e-06	3.38091e-05	5.41982	open	peak49056
2.82422	2.80957	6.03373	1.20498e-06	3.39301e-05	5.41328	open	peak43136
-2.91304	2.22402	-6.03139	1.21296e-06	3.40471e-05	5.40687	closed	peak43796
-3.0307	1.91227	-6.02967	1.21883e-06	3.41043e-05	5.40218	closed	peak44992
2.46088	3.56134	6.02584	1.23205e-06	3.42115e-05	5.39171	open	peak41038
-2.85364	3.9855	-6.02575	1.23235e-06	3.42115e-05	5.39147	closed	peak18561
2.55293	2.46934	6.02522	1.2342e-06	3.42115e-05	5.39002	open	peak44280
-2.46514	2.41606	-6.02225	1.24453e-06	3.43907e-05	5.38192	closed	peak7048
2.76462	2.67415	6.02006	1.25222e-06	3.44962e-05	5.37594	open	peak33875
-3.13659	2.14488	-6.01656	1.26463e-06	3.47306e-05	5.36637	closed	peak27474
2.95717	2.61765	6.01339	1.27596e-06	3.49338e-05	5.35771	open	peak3219
-2.17409	3.13923	-6.01206	1.28076e-06	3.49578e-05	5.35406	closed	peak18963
2.26519	3.23817	6.00777	1.29629e-06	3.52734e-05	5.34236	open	peak28944
-2.58887	3.50847	-6.0009	1.32163e-06	3.58532e-05	5.32357	closed	peak46943
-2.28505	3.03576	-5.99402	1.34748e-06	3.63961e-05	5.30477	closed	peak18604
-2.50035	2.92681	-5.9934	1.34982e-06	3.63961e-05	5.30308	closed	peak48854
2.65719	3.76812	5.98624	1.3773e-06	3.70249e-05	5.28351	open	peak2413
2.53138	2.40034	5.98298	1.39001e-06	3.72538e-05	5.2746	open	peak27059
-2.44046	3.42378	-5.98053	1.39964e-06	3.73993e-05	5.2679	closed	peak34938
-2.49792	2.73571	-5.97789	1.41007e-06	3.75653e-05	5.26069	closed	peak15539
-2.7588	3.4581	-5.97316	1.42898e-06	3.79555e-05	5.24775	closed	peak26092
-2.41757	3.29705	-5.96996	1.44193e-06	3.81483e-05	5.239	closed	peak40394
-2.91463	2.36994	-5.96904	1.44568e-06	3.81483e-05	5.23647	closed	peak17094
-2.87524	2.72984	-5.9682	1.44911e-06	3.81483e-05	5.23418	closed	peak35119
2.18428	2.87531	5.96457	1.46398e-06	3.83514e-05	5.22426	open	peak937
2.26381	3.20487	5.96422	1.46544e-06	3.83514e-05	5.2233	open	peak26923
2.4715	2.3992	5.96117	1.47811e-06	3.84831e-05	5.21494	open	peak3758
-2.39397	2.86452	-5.96092	1.47912e-06	3.84831e-05	5.21427	closed	peak21233
2.23959	3.20868	5.95566	1.50124e-06	3.89447e-05	5.19986	open	peak51224
-2.44088	3.41658	-5.95345	1.51061e-06	3.90198e-05	5.19382	closed	peak21156
-2.94238	2.02237	-5.95291	1.51291e-06	3.90198e-05	5.19235	closed	peak39333
-2.53372	3.58668	-5.94997	1.52546e-06	3.923e-05	5.18433	closed	peak12440
-2.58243	3.40311	-5.94837	1.53238e-06	3.92943e-05	5.17993	closed	peak13981
-2.50446	3.76423	-5.94363	1.55299e-06	3.97084e-05	5.16696	closed	peak717
2.26219	3.14594	5.94103	1.56443e-06	3.98863e-05	5.15984	open	peak47345
-3.28523	4.25227	-5.93273	1.60145e-06	4.07136e-05	5.13713	closed	peak16490
-2.18284	2.74171	-5.92741	1.62563e-06	4.11119e-05	5.12259	closed	peak40164
-2.32903	3.17613	-5.92725	1.62636e-06	4.11119e-05	5.12215	closed	peak31416
-2.47882	3.47276	-5.92431	1.63991e-06	4.12877e-05	5.1141	closed	peak54179
2.34974	2.97483	5.92373	1.6426e-06	4.12877e-05	5.11251	open	peak19079
-2.49511	3.08616	-5.9181	1.66888e-06	4.17665e-05	5.0971	closed	peak17100
-2.75483	2.21395	-5.91764	1.67103e-06	4.17665e-05	5.09585	closed	peak36443
-2.3127	3.16384	-5.90342	1.73945e-06	4.3185e-05	5.0569	closed	peak52078
2.58595	3.76059	5.90311	1.74095e-06	4.3185e-05	5.05606	open	peak27455
-2.29216	3.33602	-5.90283	1.74235e-06	4.3185e-05	5.05528	closed	peak28033
-2.59482	2.37594	-5.9018	1.74741e-06	4.31902e-05	5.05247	closed	peak45176
-2.45851	3.63114	-5.90052	1.75373e-06	4.32262e-05	5.04897	closed	peak2225
2.39204	3.41152	5.8991	1.76075e-06	4.32794e-05	5.04508	open	peak52132
-2.21192	2.80411	-5.89783	1.76708e-06	4.33153e-05	5.0416	closed	peak48860
2.49053	3.27122	5.8956	1.77822e-06	4.34688e-05	5.0355	open	peak7944
2.43096	3.1607	5.89258	1.79346e-06	4.35659e-05	5.02722	open	peak53791
2.86871	3.02451	5.89209	1.79592e-06	4.35659e-05	5.02589	open	peak39650
-2.63401	3.81565	-5.8919	1.79689e-06	4.35659e-05	5.02537	closed	peak19344
2.37907	3.16359	5.88404	1.83721e-06	4.43199e-05	5.00382	open	peak51728
-2.5816	3.8511	-5.8839	1.83795e-06	4.43199e-05	5.00343	closed	peak35603
-2.41844	3.58762	-5.8805	1.85567e-06	4.46263e-05	4.99412	closed	peak29110
-2.27386	2.88684	-5.87792	1.8692e-06	4.48306e-05	4.98707	closed	peak32785
-3.10206	4.17438	-5.87407	1.88964e-06	4.5199e-05	4.97651	closed	peak41463
-2.24435	3.15082	-5.87254	1.89782e-06	4.5273e-05	4.97232	closed	peak8115
-2.43695	3.39194	-5.87144	1.90368e-06	4.52914e-05	4.96932	closed	peak33398
-2.2226	2.9055	-5.8676	1.92446e-06	4.56637e-05	4.95879	closed	peak52539
-2.95233	3.87804	-5.86389	1.94473e-06	4.60219e-05	4.94862	closed	peak17098
-2.7783	3.99567	-5.85962	1.9683e-06	4.64561e-05	4.93692	closed	peak6364
3.06544	4.20391	5.85703	1.98275e-06	4.66145e-05	4.92983	open	peak285
-2.67841	3.74618	-5.85611	1.98789e-06	4.66145e-05	4.92731	closed	peak34569
2.29592	3.22389	5.85561	1.99073e-06	4.66145e-05	4.92593	open	peak33356
-2.61657	3.77753	-5.84836	2.03186e-06	4.73998e-05	4.90608	closed	peak47757
-2.43697	3.53388	-5.84783	2.03492e-06	4.73998e-05	4.90462	closed	peak48873
2.39104	3.21514	5.84362	2.05927e-06	4.78418e-05	4.89307	open	peak44279
-2.3007	2.83048	-5.83501	2.10993e-06	4.87671e-05	4.86948	closed	peak32465
-2.3062	3.2968	-5.83499	2.11006e-06	4.87671e-05	4.86942	closed	peak1767
2.17125	3.12635	5.82429	2.17482e-06	5.00725e-05	4.84008	open	peak49993
2.56691	3.33806	5.82318	2.18163e-06	5.00725e-05	4.83705	open	peak23937
3.56648	1.43337	5.82164	2.19115e-06	5.00725e-05	4.83283	open	peak46557
-2.58695	3.53544	-5.82115	2.1942e-06	5.00725e-05	4.83147	closed	peak42958
-2.57743	3.31317	-5.82107	2.19468e-06	5.00725e-05	4.83126	closed	peak52967
2.52391	2.57012	5.81967	2.20342e-06	5.01434e-05	4.8274	open	peak46464
2.30228	3.35852	5.81387	2.23977e-06	5.07786e-05	4.81152	open	peak50310
2.55887	3.66464	5.8134	2.24275e-06	5.07786e-05	4.81023	open	peak40224
-2.3435	3.43303	-5.81198	2.25179e-06	5.08538e-05	4.80633	closed	peak20204
-2.49378	3.40939	-5.81078	2.25947e-06	5.08982e-05	4.80302	closed	peak41366
2.85996	2.00021	5.8088	2.2721e-06	5.10533e-05	4.79762	open	peak53987
2.24738	2.96391	5.80442	2.30045e-06	5.15601e-05	4.78558	open	peak22402
-2.46886	3.39354	-5.8024	2.31362e-06	5.16864e-05	4.78004	closed	peak47987
-2.35505	3.606	-5.80177	2.3177e-06	5.16864e-05	4.77833	closed	peak33480
-3.05634	4.21531	-5.8004	2.3267e-06	5.17575e-05	4.77457	closed	peak49696
2.21428	2.86453	5.79449	2.36588e-06	5.24978e-05	4.75836	open	peak20803
-3.21638	4.14061	-5.78798	2.40986e-06	5.33406e-05	4.74049	closed	peak4403
-2.29999	3.16935	-5.78223	2.44933e-06	5.40798e-05	4.72472	closed	peak15705
2.11409	3.0554	5.77818	2.47752e-06	5.45064e-05	4.71362	open	peak916
-2.18433	3.16991	-5.7777	2.48091e-06	5.45064e-05	4.71229	closed	peak16372
-2.447	2.9401	-5.77419	2.50562e-06	5.49138e-05	4.70267	closed	peak41095
-3.04548	2.76764	-5.76887	2.54363e-06	5.56099e-05	4.68806	closed	peak51394
-2.53498	3.60433	-5.76782	2.55119e-06	5.56384e-05	4.68518	closed	peak35232
-2.4868	3.01307	-5.76453	2.57504e-06	5.59944e-05	4.67615	closed	peak54376
-2.37886	2.33683	-5.76324	2.58444e-06	5.59944e-05	4.67262	closed	peak46999
2.18013	3.23522	5.76297	2.58639e-06	5.59944e-05	4.67188	open	peak13194
2.13263	3.07004	5.76161	2.59641e-06	5.6075e-05	4.66813	open	peak8806
-3.07535	4.06095	-5.75675	2.63233e-06	5.67131e-05	4.6548	closed	peak37100
-2.80935	2.06379	-5.75177	2.66964e-06	5.72422e-05	4.64114	closed	peak4126
2.40147	3.75355	5.75176	2.66976e-06	5.72422e-05	4.6411	open	peak50600
-2.66544	3.58582	-5.74259	2.73992e-06	5.86034e-05	4.61593	closed	peak47988
-2.40075	3.71096	-5.74117	2.75095e-06	5.86034e-05	4.61203	closed	peak44254
-2.29603	3.1458	-5.74054	2.7558e-06	5.86034e-05	4.61032	closed	peak43501
2.10654	3.26833	5.7388	2.76943e-06	5.86034e-05	4.60553	open	peak17110
-2.85759	3.91485	-5.73846	2.77208e-06	5.86034e-05	4.6046	closed	peak10313
2.15998	3.41155	5.73838	2.77276e-06	5.86034e-05	4.60436	open	peak32193
2.29339	3.5399	5.73553	2.79515e-06	5.89367e-05	4.59656	open	peak29647
2.28404	3.46961	5.73331	2.81281e-06	5.89717e-05	4.59045	open	peak43793
2.50839	3.74278	5.73314	2.81415e-06	5.89717e-05	4.58999	open	peak2412
-2.23654	2.92847	-5.73282	2.8167e-06	5.89717e-05	4.58911	closed	peak44865
-2.77318	2.5412	-5.73173	2.82536e-06	5.90143e-05	4.58613	closed	peak22304
-2.5003	3.4867	-5.72751	2.85936e-06	5.95845e-05	4.57452	closed	peak43122
-2.62751	3.9208	-5.71939	2.92576e-06	6.08257e-05	4.55225	closed	peak27111
2.46127	3.5751	5.71575	2.95607e-06	6.12558e-05	4.54225	open	peak5186
2.46472	2.70368	5.7151	2.96151e-06	6.12558e-05	4.54046	open	peak44718
-2.40351	3.67769	-5.71444	2.9671e-06	6.12558e-05	4.53863	closed	peak46666
-2.49923	2.93788	-5.70879	3.0149e-06	6.20985e-05	4.52313	closed	peak40140
-3.05045	2.0401	-5.70218	3.07184e-06	6.28549e-05	4.50497	closed	peak53563
2.64211	3.65773	5.70209	3.07265e-06	6.28549e-05	4.50471	open	peak53496
2.30735	3.36638	5.70171	3.07594e-06	6.28549e-05	4.50368	open	peak19934
-2.23016	2.79608	-5.7005	3.08649e-06	6.28549e-05	4.50036	closed	peak33481
2.31826	3.69294	5.70045	3.08694e-06	6.28549e-05	4.50021	open	peak53824
2.3292	3.34436	5.6993	3.097e-06	6.29157e-05	4.49706	open	peak38915
-2.73659	2.84525	-5.69647	3.12188e-06	6.32767e-05	4.48929	closed	peak19360
-2.29974	3.53137	-5.69117	3.16907e-06	6.40872e-05	4.47474	closed	peak13881
2.39921	3.25986	5.68946	3.18451e-06	6.42534e-05	4.47002	open	peak6691
2.23902	2.60659	5.68276	3.24549e-06	6.52877e-05	4.45162	open	peak45633
2.58792	3.36686	5.68191	3.25331e-06	6.52877e-05	4.44928	open	peak33367
-2.19054	3.17717	-5.68142	3.25778e-06	6.52877e-05	4.44795	closed	peak34597
-2.20897	2.92563	-5.67852	3.28464e-06	6.55498e-05	4.43999	closed	peak53539
-2.23768	3.40581	-5.67781	3.29129e-06	6.55498e-05	4.43802	closed	peak52926
2.19868	3.21063	5.67763	3.29296e-06	6.55498e-05	4.43753	open	peak33779
2.29599	3.31342	5.67658	3.30271e-06	6.5574e-05	4.43466	open	peak44326
-3.45185	1.50072	-5.67592	3.30892e-06	6.5574e-05	4.43284	closed	peak54377
2.4343	3.58252	5.6731	3.3355e-06	6.59539e-05	4.42508	open	peak27806
-2.33434	3.3746	-5.67002	3.36464e-06	6.62532e-05	4.41664	closed	peak51729
2.30092	2.78317	5.66993	3.36552e-06	6.62532e-05	4.41638	open	peak13322
2.24426	2.65721	5.66813	3.38276e-06	6.64454e-05	4.41143	open	peak13140
-2.6994	3.94635	-5.66703	3.39327e-06	6.64949e-05	4.40842	closed	peak8233
-3.45067	4.32272	-5.66631	3.40022e-06	6.64949e-05	4.40643	closed	peak52925
-2.45997	3.68519	-5.66116	3.45014e-06	6.73231e-05	4.39229	closed	peak41353
-2.22532	2.85644	-5.65837	3.47751e-06	6.77049e-05	4.38463	closed	peak51578
-2.20854	2.74893	-5.65762	3.48492e-06	6.77049e-05	4.38256	closed	peak50883
2.36697	3.34929	5.65593	3.50167e-06	6.7736e-05	4.37791	open	peak14489
2.31263	2.73712	5.65489	3.51198e-06	6.7736e-05	4.37506	open	peak24981
-2.34112	3.75805	-5.65435	3.51743e-06	6.7736e-05	4.37355	closed	peak35044
-2.23142	3.25805	-5.65363	3.52451e-06	6.7736e-05	4.3716	closed	peak26191
-3.09408	4.24116	-5.65363	3.52458e-06	6.7736e-05	4.37158	closed	peak43492
2.19403	3.11004	5.64957	3.56529e-06	6.83706e-05	4.36044	open	peak53417
2.26333	3.08533	5.64458	3.61608e-06	6.91953e-05	4.34672	open	peak48208
2.30137	3.61771	5.64252	3.6373e-06	6.94521e-05	4.34104	open	peak6672
2.15323	2.87146	5.6387	3.67688e-06	6.99173e-05	4.33054	open	peak43534
2.42611	3.04508	5.63865	3.67738e-06	6.99173e-05	4.33041	open	peak16951
-2.36151	3.40955	-5.63768	3.68745e-06	6.99594e-05	4.32776	closed	peak37441
-2.32082	3.77018	-5.63496	3.71596e-06	7.03339e-05	4.32029	closed	peak40963
2.27802	3.19081	5.6343	3.723e-06	7.03339e-05	4.31845	open	peak47049
-2.42537	3.62639	-5.63217	3.74549e-06	7.06088e-05	4.31261	closed	peak45374
2.20896	3.33643	5.62908	3.77849e-06	7.10457e-05	4.3041	open	peak32482
-2.25413	3.26743	-5.6285	3.78463e-06	7.10457e-05	4.30252	closed	peak43504
-2.9669	2.08721	-5.62337	3.84003e-06	7.19338e-05	4.28843	closed	peak34605
2.44447	3.16785	5.619	3.88797e-06	7.23786e-05	4.27639	open	peak33454
-2.27977	3.08804	-5.61883	3.88983e-06	7.23786e-05	4.27593	closed	peak17847
-2.79598	3.9881	-5.61877	3.89047e-06	7.23786e-05	4.27577	closed	peak29129
2.25288	3.61713	5.61824	3.89631e-06	7.23786e-05	4.27431	open	peak39410
2.17476	3.10593	5.61247	3.96054e-06	7.34184e-05	4.25845	open	peak36301
2.62855	3.94596	5.61117	3.97518e-06	7.35367e-05	4.25487	open	peak23759
-2.73129	3.75231	-5.60823	4.00847e-06	7.39987e-05	4.24678	closed	peak15413
2.06862	3.01619	5.60576	4.03663e-06	7.43642e-05	4.23999	open	peak330
-2.76957	3.99144	-5.60385	4.05849e-06	7.46125e-05	4.23475	closed	peak17546
2.33823	2.6421	5.60155	4.08509e-06	7.47656e-05	4.22842	open	peak25001
-2.63151	2.6056	-5.60092	4.09237e-06	7.47656e-05	4.22669	closed	peak26488
2.1254	3.47162	5.60032	4.09926e-06	7.47656e-05	4.22506	open	peak48332
2.39892	2.58186	5.60022	4.10043e-06	7.47656e-05	4.22478	open	peak51852
-2.43687	2.7347	-5.59733	4.13426e-06	7.50793e-05	4.21681	closed	peak34952
-2.35334	3.58189	-5.5973	4.13451e-06	7.50793e-05	4.21676	closed	peak43523
2.03667	3.31621	5.59651	4.14385e-06	7.50957e-05	4.21457	open	peak10927
2.41124	3.54963	5.59514	4.15994e-06	7.51574e-05	4.21081	open	peak1687
2.16317	3.41603	5.59473	4.16479e-06	7.51574e-05	4.20968	open	peak45126
2.45247	3.89344	5.5935	4.17934e-06	7.51574e-05	4.20629	open	peak14279
-2.77617	2.2403	-5.59316	4.18338e-06	7.51574e-05	4.20536	closed	peak43044
-2.37568	3.36635	-5.592	4.19721e-06	7.51574e-05	4.20216	closed	peak48692
-3.46012	4.41365	-5.59193	4.19793e-06	7.51574e-05	4.20199	closed	peak1222
-2.14921	3.37996	-5.58902	4.23275e-06	7.56285e-05	4.19398	closed	peak17699
-2.10505	2.78976	-5.58734	4.25293e-06	7.57869e-05	4.18936	closed	peak9645
2.26973	3.08173	5.58605	4.26852e-06	7.57869e-05	4.18582	open	peak1563
-2.22967	2.97308	-5.58542	4.27622e-06	7.57869e-05	4.18407	closed	peak6036
-3.40878	2.40301	-5.58489	4.28259e-06	7.57869e-05	4.18262	closed	peak50896
2.14309	3.33846	5.58476	4.2842e-06	7.57869e-05	4.18226	open	peak13030
2.20283	2.687	5.58298	4.30581e-06	7.6018e-05	4.17738	open	peak36612
2.32286	2.94807	5.57988	4.34387e-06	7.65382e-05	4.16884	open	peak36149
2.14088	2.9551	5.57824	4.36407e-06	7.6742e-05	4.16434	open	peak40685
2.61153	2.11027	5.57668	4.38352e-06	7.69321e-05	4.16003	open	peak32147
-2.66478	3.99927	-5.57559	4.397e-06	7.70128e-05	4.15705	closed	peak50765
2.46806	2.88123	5.57492	4.40543e-06	7.70128e-05	4.15519	open	peak22751
2.45402	3.16317	5.57371	4.42055e-06	7.71257e-05	4.15187	open	peak3480
-2.36302	3.64242	-5.57285	4.43139e-06	7.71635e-05	4.14949	closed	peak3074
-2.85942	3.14726	-5.57114	4.45283e-06	7.73853e-05	4.14481	closed	peak1403
-2.45481	3.54153	-5.57041	4.46207e-06	7.73948e-05	4.1428	closed	peak12414
-3.25838	1.60009	-5.56898	4.48019e-06	7.75579e-05	4.13887	closed	peak50447
2.16317	3.28876	5.5659	4.51954e-06	7.78694e-05	4.13039	open	peak48244
2.15874	3.59415	5.56577	4.52121e-06	7.78694e-05	4.13003	open	peak48903
-2.90979	4.11048	-5.56552	4.52444e-06	7.78694e-05	4.12934	closed	peak9362
2.12402	3.3117	5.56275	4.56004e-06	7.83306e-05	4.12174	open	peak9774
2.19231	3.27657	5.55145	4.7086e-06	8.07267e-05	4.09065	open	peak31950
2.25144	3.69758	5.54645	4.77589e-06	8.16378e-05	4.07689	open	peak35891
2.78633	4.09385	5.54614	4.78009e-06	8.16378e-05	4.07603	open	peak35919
-2.2047	3.43598	-5.5443	4.80513e-06	8.17759e-05	4.07097	closed	peak45369
-3.2295	4.28973	-5.54419	4.8066e-06	8.17759e-05	4.07067	closed	peak40151
-2.06268	3.11356	-5.54352	4.81575e-06	8.17759e-05	4.06882	closed	peak53250
2.12198	2.81397	5.53914	4.87591e-06	8.26398e-05	4.05678	open	peak28073
-2.43628	3.82999	-5.53759	4.89744e-06	8.28468e-05	4.05251	closed	peak4776
-2.25143	2.49105	-5.53469	4.93791e-06	8.33728e-05	4.04453	closed	peak15398
-2.50666	2.34945	-5.53397	4.94789e-06	8.33832e-05	4.04257	closed	peak54378
2.19753	3.37926	5.53024	5.00057e-06	8.41117e-05	4.0323	open	peak35149
-2.32079	3.51259	-5.52724	5.04331e-06	8.46705e-05	4.02405	closed	peak23483
2.0999	3.44579	5.52515	5.07329e-06	8.50134e-05	4.0183	open	peak23077
2.15842	3.38104	5.52399	5.09004e-06	8.51338e-05	4.01511	open	peak5988
2.09231	2.8505	5.51714	5.18989e-06	8.6641e-05	3.99627	open	peak2178
2.29204	3.62409	5.51641	5.20076e-06	8.66546e-05	3.99424	open	peak24823
-2.35403	3.62373	-5.51496	5.22215e-06	8.66546e-05	3.99026	closed	peak50719
-2.06676	3.40549	-5.51473	5.22547e-06	8.66546e-05	3.98964	closed	peak17519
2.37381	2.596	5.51445	5.22966e-06	8.66546e-05	3.98887	open	peak46106
-2.84359	4.06672	-5.51277	5.25468e-06	8.67711e-05	3.98424	closed	peak15241
-2.22815	2.94675	-5.51267	5.25619e-06	8.67711e-05	3.98396	closed	peak53784
-2.30279	3.40725	-5.50821	5.32317e-06	8.77141e-05	3.97168	closed	peak5615
-2.35382	3.70072	-5.50119	5.43019e-06	8.9312e-05	3.95238	closed	peak27009
-2.17729	3.03057	-5.50022	5.44521e-06	8.93939e-05	3.9497	closed	peak45504
2.87445	1.83348	5.49956	5.45532e-06	8.9395e-05	3.9479	open	peak46143
-3.0688	1.81592	-5.49851	5.47172e-06	8.94988e-05	3.94499	closed	peak41953
2.36441	2.97696	5.49661	5.5013e-06	8.98176e-05	3.93976	open	peak25932
-2.37688	2.68917	-5.49235	5.56813e-06	9.07421e-05	3.92806	closed	peak42073
-2.78405	1.98215	-5.49149	5.58171e-06	9.07971e-05	3.9257	closed	peak49984
-2.1921	2.75279	-5.48905	5.62053e-06	9.12618e-05	3.91897	closed	peak33463
-2.01446	3.28739	-5.48803	5.63683e-06	9.12817e-05	3.91617	closed	peak54028
-2.10806	3.07308	-5.48769	5.64227e-06	9.12817e-05	3.91523	closed	peak32943
-2.19174	2.72062	-5.48311	5.71608e-06	9.23079e-05	3.90263	closed	peak37729
2.02712	3.14981	5.48163	5.74012e-06	9.25282e-05	3.89856	open	peak30083
-2.33464	2.7585	-5.4772	5.81274e-06	9.35294e-05	3.88637	closed	peak22131
2.29856	2.60567	5.47447	5.85797e-06	9.39774e-05	3.87886	open	peak20632
-2.15795	3.39418	-5.47425	5.86171e-06	9.39774e-05	3.87824	closed	peak17866
2.33909	2.77672	5.47043	5.92555e-06	9.48301e-05	3.86774	open	peak37851
-2.28422	2.47826	-5.46951	5.9411e-06	9.49083e-05	3.86519	closed	peak10840
-2.54336	2.83157	-5.46385	6.03737e-06	9.62733e-05	3.84961	closed	peak32328
-2.22689	3.24465	-5.46248	6.06088e-06	9.64753e-05	3.84584	closed	peak28292
2.49198	2.53535	5.46061	6.09305e-06	9.66585e-05	3.84071	open	peak6848
2.20948	3.38556	5.46055	6.09412e-06	9.66585e-05	3.84054	open	peak40148
-2.59123	2.42792	-5.45961	6.11047e-06	9.67455e-05	3.83794	closed	peak39400
2.10604	3.43625	5.4575	6.14717e-06	9.71537e-05	3.83214	open	peak3414
-2.11011	3.33005	-5.45324	6.22189e-06	9.81602e-05	3.82042	closed	peak48856
-2.5808	2.77346	-5.44799	6.31529e-06	9.94575e-05	3.80598	closed	peak16893
2.19307	2.62536	5.44328	6.40029e-06	0.000100618	3.79302	open	peak41669
2.08186	3.48942	5.44188	6.42582e-06	0.000100743	3.78916	open	peak30085
1.98277	3.26702	5.44095	6.44279e-06	0.000100743	3.7866	open	peak22974
2.21283	2.71514	5.44093	6.44326e-06	0.000100743	3.78653	open	peak35912
2.15839	3.32419	5.44037	6.45352e-06	0.000100743	3.78499	open	peak18059
-2.03987	3.06513	-5.43726	6.51065e-06	0.000101457	3.77645	closed	peak54510
2.15013	3.36689	5.43032	6.64032e-06	0.000103296	3.75733	open	peak52820
-3.46632	4.49612	-5.42871	6.67074e-06	0.000103589	3.7529	closed	peak43500
-2.23935	3.45581	-5.42564	6.72917e-06	0.000104314	3.74444	closed	peak13577
-2.12529	3.33198	-5.42388	6.76289e-06	0.000104478	3.7396	closed	peak36442
-2.21802	2.90723	-5.42362	6.76784e-06	0.000104478	3.73889	closed	peak35120
2.00502	3.13507	5.42325	6.77498e-06	0.000104478	3.73787	open	peak20089
2.15027	3.54006	5.42172	6.80441e-06	0.00010475	3.73367	open	peak2414
2.40423	3.61472	5.41934	6.85049e-06	0.000105277	3.72712	open	peak12880
-2.21538	3.09884	-5.41768	6.88288e-06	0.000105593	3.72255	closed	peak39332
-2.01267	3.27402	-5.41663	6.90344e-06	0.000105726	3.71966	closed	peak43498
-3.00449	1.72295	-5.4144	6.94725e-06	0.000106214	3.71353	closed	peak7087
-2.33693	2.89015	-5.41379	6.9594e-06	0.000106215	3.71184	closed	peak34866
-2.30701	3.76479	-5.41296	6.97577e-06	0.000106215	3.70956	closed	peak47740
2.21282	2.70546	5.41259	6.98315e-06	0.000106215	3.70853	open	peak33859
2.00553	3.40665	5.41146	7.00562e-06	0.000106375	3.70542	open	peak23912
-2.79455	2.3992	-5.40886	7.05751e-06	0.000106827	3.69827	closed	peak25742
2.12367	2.77974	5.408	7.07468e-06	0.000106827	3.69591	open	peak49960
2.05077	3.34921	5.40775	7.07976e-06	0.000106827	3.69522	open	peak13758
2.54496	2.53045	5.40757	7.08338e-06	0.000106827	3.69472	open	peak15645
2.22365	3.21659	5.40605	7.11405e-06	0.00010701	3.69053	open	peak28378
2.53668	3.89198	5.40578	7.11957e-06	0.00010701	3.68978	open	peak27808
-2.34927	3.85953	-5.40299	7.17607e-06	0.000107677	3.68212	closed	peak46665
-2.05591	3.35132	-5.39574	7.32537e-06	0.000109732	3.66216	closed	peak54454
-2.06768	3.25042	-5.39364	7.36923e-06	0.000110128	3.65637	closed	peak40524
-2.38861	2.44709	-5.39275	7.38782e-06	0.000110128	3.65393	closed	peak41120
-2.2495	3.21714	-5.39213	7.40084e-06	0.000110128	3.65223	closed	peak13865
1.95282	3.26642	5.39199	7.40387e-06	0.000110128	3.65183	open	peak26016
-2.56038	3.24871	-5.39152	7.41368e-06	0.000110128	3.65055	closed	peak3068
2.17646	3.39418	5.38321	7.59081e-06	0.000112561	3.62766	open	peak555
-2.17636	3.47118	-5.38266	7.60271e-06	0.000112561	3.62614	closed	peak24934
1.93108	3.26929	5.37977	7.66528e-06	0.000113298	3.6182	open	peak1981
2.10571	3.5479	5.37687	7.7287e-06	0.000113969	3.61022	open	peak6257
2.08254	3.16798	5.37653	7.73627e-06	0.000113969	3.60927	open	peak4140
-2.93384	1.89894	-5.37464	7.77775e-06	0.000114391	3.60408	closed	peak52310
-2.19291	3.30596	-5.37135	7.85082e-06	0.00011517	3.59502	closed	peak51877
2.1906	3.24884	5.37109	7.85665e-06	0.00011517	3.5943	open	peak47903
2.18388	3.30506	5.36636	7.96306e-06	0.000116538	3.58127	open	peak14521
2.07866	3.23027	5.36381	8.02079e-06	0.00011719	3.57427	open	peak36555
2.15493	3.4981	5.3585	8.14269e-06	0.000118777	3.55965	open	peak45206
-2.45536	3.45581	-5.35284	8.2747e-06	0.000120505	3.54406	closed	peak33187
-2.39504	3.74356	-5.35052	8.32939e-06	0.000121103	3.53768	closed	peak46563
-2.28831	2.89408	-5.34922	8.36027e-06	0.000121354	3.53409	closed	peak48695
2.06164	2.95481	5.348	8.38939e-06	0.000121578	3.53073	open	peak17716
2.15272	2.68279	5.34577	8.44252e-06	0.000122149	3.52461	open	peak32755
-2.02687	3.23835	-5.34054	8.56908e-06	0.000123779	3.51019	closed	peak26098
2.37958	3.32414	5.33776	8.63692e-06	0.000124556	3.50255	open	peak6598
1.96199	3.34404	5.33685	8.65932e-06	0.000124677	3.50004	open	peak20714
-2.3808	3.46413	-5.33558	8.69063e-06	0.000124926	3.49654	closed	peak38694
-2.55794	4.0004	-5.33276	8.76045e-06	0.000125727	3.48879	closed	peak7134
2.08035	3.18309	5.33199	8.77965e-06	0.000125799	3.48667	open	peak43013
-2.44758	2.66303	-5.33085	8.80816e-06	0.00012581	3.48353	closed	peak36724
2.12765	3.38965	5.33083	8.80869e-06	0.00012581	3.48347	open	peak38914
2.47269	3.81144	5.32838	8.87015e-06	0.000126485	3.47673	open	peak7665
2.50804	3.80692	5.32243	9.02142e-06	0.000128436	3.46035	open	peak29477
2.64586	3.87738	5.32077	9.06408e-06	0.000128837	3.45578	open	peak51750
2.17832	2.94102	5.3179	9.13833e-06	0.000129686	3.44787	open	peak39358
-2.33391	3.71876	-5.31567	9.19645e-06	0.000130303	3.44173	closed	peak42680
-2.19762	2.29858	-5.31433	9.23149e-06	0.000130492	3.43805	closed	peak12526
-3.30726	4.41424	-5.31404	9.23914e-06	0.000130492	3.43724	closed	peak30344
2.27116	2.78665	5.31337	9.25659e-06	0.000130531	3.43541	open	peak49992
2.12249	3.31919	5.31096	9.32035e-06	0.000131222	3.42876	open	peak46310
1.96965	3.26011	5.30937	9.36253e-06	0.000131608	3.42439	open	peak21779
2.39747	2.17936	5.30815	9.39499e-06	0.000131728	3.42104	open	peak6523
2.08778	3.28694	5.30794	9.40071e-06	0.000131728	3.42045	open	peak11240
2.66805	2.01898	5.30733	9.417e-06	0.000131749	3.41877	open	peak52259
1.93594	3.29438	5.30559	9.46365e-06	0.000132194	3.41398	open	peak17940
-2.10875	3.54462	-5.30466	9.48861e-06	0.000132335	3.41143	closed	peak44408
-2.13937	3.46508	-5.30398	9.50689e-06	0.000132382	3.40957	closed	peak32764
-2.10239	2.77568	-5.30277	9.53959e-06	0.00013263	3.40624	closed	peak50907
2.06576	2.72806	5.29888	9.64564e-06	0.000133895	3.39553	open	peak24521
-2.52807	3.92261	-5.29762	9.68034e-06	0.000134168	3.39205	closed	peak3065
1.98936	2.93971	5.29607	9.72321e-06	0.000134552	3.38777	open	peak49952
-2.40862	3.94955	-5.29379	9.78633e-06	0.000135168	3.3815	closed	peak49525
2.29003	3.61882	5.29337	9.79809e-06	0.000135168	3.38034	open	peak44873
2.13072	3.34295	5.29271	9.81635e-06	0.00013521	3.37853	open	peak51183
2.07384	3.35364	5.29156	9.8484e-06	0.000135442	3.37538	open	peak5660
2.37915	3.86499	5.28843	9.93658e-06	0.000136444	3.36674	open	peak48737
1.95101	3.27373	5.28553	1.00187e-05	0.00013736	3.35877	open	peak21475
-2.0324	3.16489	-5.28131	1.01396e-05	0.000138803	3.34715	closed	peak49052
2.0906	3.10754	5.27926	1.01987e-05	0.000139193	3.34152	open	peak5362
-2.65598	2.73129	-5.27901	1.02061e-05	0.000139193	3.34081	closed	peak3070
-2.20841	3.10122	-5.2787	1.0215e-05	0.000139193	3.33997	closed	peak53719
-2.06751	3.17997	-5.27706	1.02628e-05	0.00013963	3.33545	closed	peak28768
-2.28546	2.80074	-5.27496	1.03241e-05	0.00014025	3.32968	closed	peak17206
2.24583	3.02062	5.27405	1.03509e-05	0.000140296	3.32717	open	peak45674
1.93092	3.11454	5.27378	1.0359e-05	0.000140296	3.32641	open	peak11271
2.1308	3.34499	5.27188	1.04148e-05	0.000140838	3.3212	open	peak10142
-2.95573	4.28211	-5.26968	1.04802e-05	0.000141507	3.31514	closed	peak11158
2.21145	2.74231	5.26529	1.06118e-05	0.000143067	3.30306	open	peak53036
-2.90112	3.33122	-5.26429	1.06419e-05	0.000143256	3.30031	closed	peak14295
2.07216	3.08167	5.26278	1.06878e-05	0.000143656	3.29614	open	peak25004
2.3904	2.5464	5.26158	1.07241e-05	0.000143927	3.29286	open	peak41943
2.03825	3.19509	5.25999	1.07728e-05	0.000144221	3.28847	open	peak53795
-2.62415	2.49412	-5.25939	1.07913e-05	0.000144221	3.28681	closed	peak52719
-2.13099	3.57006	-5.25907	1.0801e-05	0.000144221	3.28594	closed	peak4661
2.1546	3.31806	5.25875	1.08109e-05	0.000144221	3.28506	open	peak36671
-2.80875	2.03847	-5.25689	1.0868e-05	0.000144766	3.27995	closed	peak53066
-2.15374	2.71021	-5.25402	1.09571e-05	0.000145734	3.27204	closed	peak4953
-2.73522	2.31833	-5.25135	1.10405e-05	0.000146613	3.2647	closed	peak17848
-2.19146	3.68566	-5.25028	1.10743e-05	0.000146613	3.26174	closed	peak7210
-2.49659	2.47403	-5.24999	1.10833e-05	0.000146613	3.26095	closed	peak29175
2.24928	3.60246	5.24981	1.10891e-05	0.000146613	3.26045	open	peak13470
-2.24484	2.79275	-5.24552	1.1225e-05	0.00014819	3.24865	closed	peak48855
-1.99285	3.29539	-5.24441	1.12605e-05	0.000148438	3.24559	closed	peak2517
1.96447	3.26788	5.2401	1.13994e-05	0.000150048	3.23371	open	peak286
-2.20121	3.25708	-5.23905	1.14332e-05	0.00015027	3.23085	closed	peak28275
2.61411	3.89325	5.23796	1.1469e-05	0.000150518	3.22782	open	peak11037
-2.40863	3.54385	-5.23588	1.15369e-05	0.000151187	3.2221	closed	peak45219
-2.02926	3.27052	-5.23068	1.17086e-05	0.000153211	3.2078	closed	peak31315
2.18209	2.83354	5.22844	1.17833e-05	0.000153961	3.20164	open	peak6860
1.95069	3.27572	5.22282	1.19731e-05	0.000156212	3.18617	open	peak5569
-2.60364	3.8912	-5.22051	1.20521e-05	0.000157012	3.1798	closed	peak50197
1.93877	2.96479	5.21778	1.21459e-05	0.000158003	3.17229	open	peak39036
2.29518	3.84047	5.21678	1.21804e-05	0.000158021	3.16955	open	peak5184
2.01	3.44453	5.21671	1.21828e-05	0.000158021	3.16935	open	peak15089
-2.10955	2.78537	-5.21385	1.22822e-05	0.000159079	3.16148	closed	peak48629
1.95835	3.34995	5.21087	1.23866e-05	0.000160103	3.15329	open	peak26299
-2.00322	3.08381	-5.21057	1.23973e-05	0.000160103	3.15246	closed	peak4942
-2.41627	3.91866	-5.20921	1.24453e-05	0.00016045	3.14871	closed	peak51292
2.4821	2.9258	5.20856	1.24682e-05	0.00016045	3.14693	open	peak33613
-2.4007	3.94415	-5.20828	1.24782e-05	0.00016045	3.14615	closed	peak19713
-2.04633	2.5988	-5.20652	1.2541e-05	0.000161024	3.1413	closed	peak24232
-2.11606	3.48331	-5.20364	1.26439e-05	0.000162111	3.13338	closed	peak43521
-2.74103	3.43069	-5.20226	1.26934e-05	0.000162439	3.1296	closed	peak37697
2.19095	3.11497	5.20157	1.27185e-05	0.000162439	3.12769	open	peak38640
-2.39656	2.50754	-5.20141	1.27242e-05	0.000162439	3.12725	closed	peak52024
1.9334	3.35185	5.19821	1.28404e-05	0.000163688	3.11845	open	peak30757
1.85449	3.10546	5.19606	1.29192e-05	0.000164457	3.11252	open	peak30390
-2.17534	3.72838	-5.19481	1.2965e-05	0.000164804	3.1091	closed	peak9904
1.87752	3.17724	5.19407	1.29927e-05	0.00016492	3.10703	open	peak18338
2.49575	3.89558	5.18672	1.32668e-05	0.000168159	3.08682	open	peak682
1.88804	3.27945	5.18515	1.33261e-05	0.000168456	3.0825	open	peak37984
1.9003	3.1245	5.1851	1.3328e-05	0.000168456	3.08236	open	peak29627
1.90685	2.85988	5.18367	1.33822e-05	0.0001689	3.07844	open	peak47999
1.94284	3.38108	5.18159	1.34617e-05	0.000169663	3.0727	open	peak41577
-2.32903	2.7937	-5.17858	1.35772e-05	0.00017082	3.06443	closed	peak23829
1.94004	3.17418	5.1782	1.35919e-05	0.00017082	3.06338	open	peak14756
-2.55545	3.94649	-5.1745	1.37355e-05	0.000172381	3.05321	closed	peak33485
-3.1424	4.34821	-5.17334	1.37809e-05	0.000172469	3.05001	closed	peak45069
-2.84506	3.5078	-5.17333	1.37812e-05	0.000172469	3.04999	closed	peak24769
2.37546	3.7155	5.17249	1.38142e-05	0.000172628	3.04767	open	peak38097
2.01019	2.98659	5.17202	1.38327e-05	0.000172628	3.04638	open	peak28160
1.86885	3.00707	5.1712	1.38649e-05	0.000172786	3.04413	open	peak48401
-2.28096	2.56998	-5.16557	1.40888e-05	0.000175332	3.02862	closed	peak32881
2.11729	3.64317	5.16487	1.41168e-05	0.000175435	3.0267	open	peak30169
2.01624	3.41946	5.16289	1.41965e-05	0.000176179	3.02125	open	peak13476
2.14338	3.36668	5.1587	1.43664e-05	0.000178039	3.00973	open	peak884
-1.96042	3.29888	-5.15584	1.44835e-05	0.000179241	3.00187	closed	peak15267
-2.39414	2.4401	-5.15445	1.4541e-05	0.000179703	2.99804	closed	peak48865
2.26948	3.11657	5.15225	1.46324e-05	0.000180581	2.99198	open	peak31863
1.95655	3.42148	5.15161	1.46588e-05	0.000180656	2.99023	open	peak50531
-3.09612	1.77209	-5.15024	1.47162e-05	0.000181113	2.98644	closed	peak53721
2.44995	2.66666	5.14968	1.47395e-05	0.000181149	2.98491	open	peak48736
-2.27291	3.27471	-5.14722	1.48428e-05	0.000182168	2.97815	closed	peak43916
1.96321	3.32337	5.14341	1.50044e-05	0.000183677	2.96767	open	peak16935
-1.9378	3.14109	-5.14335	1.50071e-05	0.000183677	2.9675	closed	peak15685
1.9273	3.36685	5.14185	1.50712e-05	0.000183998	2.96338	open	peak22992
-2.25843	3.34567	-5.14137	1.50915e-05	0.000183998	2.96207	closed	peak33179
2.12217	2.9982	5.14128	1.50954e-05	0.000183998	2.96182	open	peak15613
2.0609	3.167	5.1399	1.51549e-05	0.000184471	2.95801	open	peak21916
-2.09806	3.45141	-5.13506	1.53649e-05	0.000186772	2.94469	closed	peak28294
2.14383	3.43843	5.13316	1.54481e-05	0.000187308	2.93947	open	peak36610
-2.02898	3.19107	-5.13309	1.54511e-05	0.000187308	2.93928	closed	peak24938
2.16494	2.90949	5.13252	1.54761e-05	0.000187356	2.93771	open	peak34968
2.5625	2.50995	5.12882	1.56398e-05	0.00018908	2.92753	open	peak22339
2.19413	2.83559	5.12784	1.56833e-05	0.000189348	2.92485	open	peak14122
2.37088	3.69805	5.12448	1.58338e-05	0.000190906	2.9156	open	peak39357
-2.26515	2.52508	-5.12091	1.59953e-05	0.000192135	2.90578	closed	peak38483
-2.21863	3.56715	-5.12066	1.60064e-05	0.000192135	2.90511	closed	peak36447
-2.02346	3.40517	-5.12032	1.60219e-05	0.000192135	2.90417	closed	peak46519
2.06955	3.46682	5.12032	1.60221e-05	0.000192135	2.90416	open	peak36943
2.15692	3.29402	5.11199	1.64056e-05	0.00019647	2.88126	open	peak5397
2.30174	2.43601	5.1112	1.64428e-05	0.000196651	2.87907	open	peak36626
2.67495	2.966	5.10981	1.6508e-05	0.000197165	2.87525	open	peak47142
1.99316	3.04936	5.10778	1.66034e-05	0.000198039	2.86967	open	peak37104
-1.96317	3.08265	-5.1061	1.66826e-05	0.000198718	2.86506	closed	peak41116
2.1335	3.48064	5.10554	1.67093e-05	0.000198769	2.86352	open	peak23762
-2.10511	2.89402	-5.10332	1.68149e-05	0.000199642	2.85742	closed	peak41432
2.27421	2.53062	5.10306	1.68275e-05	0.000199642	2.85669	open	peak34668
1.86173	3.31525	5.09853	1.70454e-05	0.000201957	2.84425	open	peak38912
-2.61562	1.86533	-5.09742	1.70994e-05	0.000202328	2.84118	closed	peak54348
-2.46898	1.92409	-5.09655	1.71417e-05	0.000202364	2.83879	closed	peak19042
-2.17409	3.79412	-5.09642	1.7148e-05	0.000202364	2.83844	closed	peak24203
-2.06578	3.25497	-5.08963	1.74819e-05	0.000206032	2.81978	closed	peak32466
-1.90752	3.02488	-5.08806	1.75605e-05	0.000206684	2.81544	closed	peak40052
-2.15208	3.63694	-5.08758	1.75845e-05	0.000206693	2.81412	closed	peak50592
-2.82826	2.08258	-5.08572	1.76774e-05	0.000207511	2.80902	closed	peak7028
2.00817	3.12755	5.0848	1.77237e-05	0.000207781	2.80649	open	peak44333
-1.88281	3.04399	-5.08419	1.77546e-05	0.000207869	2.8048	closed	peak4075
2.02465	3.15621	5.08345	1.77916e-05	0.000208029	2.80279	open	peak11947
2.56237	2.25597	5.08267	1.78311e-05	0.000208217	2.80064	open	peak25284
1.84879	3.06674	5.08007	1.79633e-05	0.000209486	2.79349	open	peak10921
1.96333	2.81837	5.07884	1.80266e-05	0.000209948	2.79009	open	peak37489
-2.84195	3.17133	-5.0766	1.81417e-05	0.000211013	2.78393	closed	peak1555
-1.82617	3.17463	-5.07434	1.82582e-05	0.00021209	2.77774	closed	peak50209
-2.44458	2.22304	-5.07348	1.83029e-05	0.000212332	2.77538	closed	peak54539
2.10085	3.69708	5.06625	1.8683e-05	0.00021646	2.75549	open	peak22950
-1.87649	3.24805	-5.06514	1.87421e-05	0.000216862	2.75244	closed	peak34576
2.12359	3.22215	5.06452	1.87753e-05	0.000216964	2.75072	open	peak8068
-2.02434	3.46814	-5.06268	1.88735e-05	0.000217817	2.74567	closed	peak22305
1.94452	2.69964	5.06184	1.89188e-05	0.000218056	2.74336	open	peak51988
1.85712	3.29181	5.06051	1.899e-05	0.000218594	2.73972	open	peak43439
1.90072	3.24834	5.05774	1.91404e-05	0.000219631	2.73209	open	peak16096
-1.873	3.25445	-5.05768	1.91434e-05	0.000219631	2.73194	closed	peak52352
2.48233	2.50641	5.05748	1.91541e-05	0.000219631	2.7314	open	peak36823
-2.97162	1.53212	-5.05213	1.94478e-05	0.000222711	2.71668	closed	peak54349
-3.52795	4.55064	-5.04825	1.96631e-05	0.000224888	2.70603	closed	peak14876
-2.28625	3.81063	-5.04776	1.96905e-05	0.000224912	2.70468	closed	peak12437
-2.35465	2.17631	-5.04652	1.97603e-05	0.000225419	2.70126	closed	peak30493
1.87487	3.22232	5.04393	1.99059e-05	0.00022679	2.69416	open	peak49642
-2.52935	2.32276	-5.04292	1.99631e-05	0.000227151	2.69138	closed	peak51076
1.94462	3.43437	5.04209	2.00107e-05	0.000227402	2.68908	open	peak16908
1.96465	2.87549	5.04018	2.01193e-05	0.000228344	2.68384	open	peak8823
2.02027	3.30386	5.03794	2.0248e-05	0.000229381	2.67768	open	peak27538
2.16135	2.4602	5.03769	2.02623e-05	0.000229381	2.677	open	peak31790
-2.91467	4.3161	-5.0348	2.0429e-05	0.000230975	2.66907	closed	peak51806
1.8733	2.87996	5.03394	2.04794e-05	0.000231251	2.66668	open	peak43750
2.14912	2.88067	5.03292	2.05384e-05	0.000231388	2.6639	open	peak45461
-1.97349	3.27052	-5.03283	2.05436e-05	0.000231388	2.66366	closed	peak30350
2.22044	3.01438	5.03127	2.06351e-05	0.000231841	2.65936	open	peak33477
2.00251	3.53936	5.03126	2.06358e-05	0.000231841	2.65932	open	peak43212
-2.61176	1.91783	-5.02973	2.07255e-05	0.000232555	2.65513	closed	peak46626
2.12456	2.87238	5.02897	2.07706e-05	0.000232767	2.65303	open	peak26388
-2.96713	2.07969	-5.02834	2.08079e-05	0.000232891	2.6513	closed	peak46623
-1.88538	3.15663	-5.02536	2.09843e-05	0.000234571	2.64313	closed	peak5838
1.979	2.90829	5.02456	2.10323e-05	0.000234805	2.64092	open	peak39037
2.02408	3.47506	5.02413	2.10581e-05	0.000234805	2.63974	open	peak3360
-1.94583	3.3719	-5.02221	2.11731e-05	0.000235506	2.63446	closed	peak40186
-1.85294	3.1672	-5.0222	2.11739e-05	0.000235506	2.63443	closed	peak9575
1.98093	3.43325	5.02016	2.12965e-05	0.000236575	2.62885	open	peak40695
2.0602	3.66153	5.0195	2.13364e-05	0.000236723	2.62703	open	peak49133
1.91702	3.47272	5.01682	2.14995e-05	0.000238235	2.61967	open	peak3474
1.9227	2.90063	5.0155	2.15804e-05	0.000238833	2.61604	open	peak4188
-2.06289	3.3343	-5.01502	2.16097e-05	0.000238861	2.61473	closed	peak14298
2.066	3.33944	5.01346	2.1706e-05	0.000239628	2.61043	open	peak37176
1.84951	3.22415	5.01291	2.17397e-05	0.000239703	2.60893	open	peak11712
-1.8994	3.1033	-5.01169	2.18155e-05	0.000240241	2.60556	closed	peak49278
2.04221	3.22055	5.01016	2.19104e-05	0.000240793	2.60136	open	peak47959
-2.96348	1.63017	-5.01001	2.19198e-05	0.000240793	2.60095	closed	peak4125
-2.2513	3.7445	-5.0084	2.20202e-05	0.000241598	2.59653	closed	peak15772
-2.17305	2.67091	-5.0078	2.20577e-05	0.000241706	2.59488	closed	peak22782
-2.58318	3.41288	-5.00737	2.20844e-05	0.000241706	2.59371	closed	peak21858
1.90624	3.06777	5.00618	2.21592e-05	0.000242227	2.59044	open	peak43086
2.25346	2.82099	5.00243	2.23967e-05	0.000244522	2.58014	open	peak47495
-2.00825	2.81155	-4.99979	2.25654e-05	0.000246063	2.57288	closed	peak48861
-2.24124	2.43777	-4.99866	2.26376e-05	0.000246548	2.56979	closed	peak36719
1.97177	3.22784	4.99799	2.26807e-05	0.000246715	2.56795	open	peak44195
2.02497	3.0874	4.99731	2.27246e-05	0.000246891	2.56608	open	peak31922
1.82457	3.23383	4.99539	2.28492e-05	0.000247941	2.56079	open	peak36473
1.87662	3.12635	4.99276	2.30205e-05	0.000249496	2.55357	open	peak42914
1.92322	2.62293	4.99169	2.30903e-05	0.000249948	2.55065	open	peak1880
-1.88036	3.15505	-4.98855	2.32971e-05	0.00025188	2.54202	closed	peak45356
-2.03132	3.6412	-4.98587	2.34756e-05	0.000253502	2.53464	closed	peak43512
1.87199	2.88049	4.98474	2.35505e-05	0.000254003	2.53156	open	peak45417
-2.07178	2.74634	-4.98427	2.3582e-05	0.000254034	2.53027	closed	peak32423
1.85015	3.25661	4.98231	2.37136e-05	0.000254921	2.52489	open	peak18042
2.31292	3.78368	4.98158	2.37629e-05	0.000254921	2.52288	open	peak18128
2.08408	2.8771	4.98128	2.37833e-05	0.000254921	2.52205	open	peak41790
1.87147	2.91829	4.98119	2.37896e-05	0.000254921	2.52179	open	peak20340
1.95761	3.20572	4.98092	2.38075e-05	0.000254921	2.52107	open	peak30020
1.85962	3.26216	4.97807	2.40009e-05	0.000256633	2.51324	open	peak24282
-2.09228	3.1115	-4.97772	2.40251e-05	0.000256633	2.51227	closed	peak53313
1.96965	3.43033	4.97596	2.41454e-05	0.000257526	2.50744	open	peak46019
2.00157	3.20041	4.97565	2.41666e-05	0.000257526	2.50659	open	peak39732
2.72786	3.0247	4.97295	2.43526e-05	0.000259198	2.49918	open	peak17619
-2.01175	3.12185	-4.97024	2.45409e-05	0.00026089	2.49173	closed	peak33397
1.90109	3.1566	4.96383	2.49918e-05	0.000265346	2.47413	open	peak30067
1.89344	3.1064	4.96329	2.50302e-05	0.000265346	2.47265	open	peak14708
2.27288	2.30437	4.96282	2.50636e-05	0.000265346	2.47136	open	peak48461
-2.21671	3.61232	-4.9626	2.50793e-05	0.000265346	2.47076	closed	peak8224
-2.14898	2.61134	-4.96199	2.51225e-05	0.00026546	2.46909	closed	peak49157
1.91942	3.57788	4.96161	2.51498e-05	0.00026546	2.46804	open	peak43672
1.93576	3.45186	4.9579	2.54158e-05	0.00026795	2.45787	open	peak13798
2.3905	2.33801	4.95702	2.54794e-05	0.000268302	2.45546	open	peak36767
-1.96086	3.20004	-4.95488	2.56352e-05	0.00026935	2.44956	closed	peak43509
-2.34187	3.81537	-4.95482	2.56394e-05	0.00026935	2.4494	closed	peak5839
2.00571	3.29457	4.95428	2.56782e-05	0.00026944	2.44794	open	peak5259
-2.0576	2.72204	-4.95289	2.57804e-05	0.000270193	2.4441	closed	peak30480
-2.47584	3.90565	-4.95198	2.58471e-05	0.000270505	2.4416	closed	peak13867
1.9072	3.38048	4.95134	2.58934e-05	0.000270505	2.43987	open	peak2862
-1.97332	3.26863	-4.95124	2.59014e-05	0.000270505	2.43958	closed	peak49238
-1.89855	3.31042	-4.94646	2.62548e-05	0.000273875	2.42648	closed	peak24169
1.88425	2.9693	4.94375	2.64581e-05	0.000275672	2.41902	open	peak44272
-1.88035	3.29502	-4.94029	2.67186e-05	0.000278061	2.40955	closed	peak54452
1.7763	3.10128	4.93967	2.6766e-05	0.000278229	2.40784	open	peak22933
2.05105	3.04393	4.93912	2.68077e-05	0.000278338	2.40633	open	peak53753
1.84962	3.25676	4.93791	2.69001e-05	0.000278929	2.40301	open	peak35268
2.1301	3.55714	4.93755	2.69274e-05	0.000278929	2.40203	open	peak42911
2.66358	2.52523	4.93515	2.71116e-05	0.000280511	2.39544	open	peak25056
-2.16801	3.77183	-4.93419	2.71858e-05	0.000280952	2.3928	closed	peak53103
-2.44149	2.05917	-4.93241	2.73237e-05	0.00028205	2.38791	closed	peak48630
1.87882	3.11339	4.93178	2.73726e-05	0.000282227	2.38618	open	peak37911
2.33315	3.0395	4.93095	2.74366e-05	0.000282374	2.38392	open	peak33542
-2.62408	2.01549	-4.93078	2.74504e-05	0.000282374	2.38344	closed	peak16886
1.80691	3.26297	4.92804	2.76644e-05	0.000284216	2.37593	open	peak51244
1.869	3.07753	4.92767	2.76934e-05	0.000284216	2.37492	open	peak20128
1.7985	3.08174	4.92606	2.78204e-05	0.000284851	2.3705	open	peak51139
1.8856	3.49201	4.92541	2.78721e-05	0.000284851	2.3687	open	peak16685
2.24694	2.35959	4.92519	2.78892e-05	0.000284851	2.36811	open	peak45620
-2.2134	2.85227	-4.92507	2.78987e-05	0.000284851	2.36778	closed	peak17097
-2.2712	3.71929	-4.92486	2.79153e-05	0.000284851	2.36721	closed	peak46680
1.99169	3.459	4.92439	2.79527e-05	0.000284907	2.36591	open	peak16961
-1.8858	3.50176	-4.92362	2.80142e-05	0.000285206	2.36379	closed	peak46944
2.24954	3.96307	4.92301	2.80621e-05	0.000285368	2.36213	open	peak4311
2.41061	2.23063	4.92121	2.82058e-05	0.000286455	2.3572	open	peak5105
2.01218	3.69579	4.92087	2.82334e-05	0.000286455	2.35625	open	peak48683
-1.94534	3.40427	-4.92007	2.82976e-05	0.000286779	2.35406	closed	peak54451
-2.13961	2.3408	-4.91912	2.83742e-05	0.000287228	2.35145	closed	peak50963
2.09969	3.50984	4.91766	2.8492e-05	0.000288093	2.34745	open	peak18058
1.89617	3.35962	4.91214	2.8942e-05	0.00029231	2.3323	open	peak34727
1.85281	3.4247	4.91006	2.91127e-05	0.000293701	2.32662	open	peak12974
1.86246	3.23282	4.90868	2.92273e-05	0.000294523	2.32282	open	peak332
1.84232	3.34681	4.90812	2.92736e-05	0.000294653	2.32129	open	peak25150
1.96488	2.8681	4.90773	2.93063e-05	0.000294653	2.32021	open	peak36995
-1.98559	3.62455	-4.90541	2.95002e-05	0.000296267	2.31384	closed	peak29216
-2.6983	2.02988	-4.90461	2.95666e-05	0.0002966	2.31167	closed	peak10735
1.9218	2.89262	4.89942	3.00051e-05	0.00030066	2.29744	open	peak37920
-1.88496	3.32857	-4.89853	3.00816e-05	0.000301086	2.29498	closed	peak4642
1.76622	3.20505	4.89579	3.03159e-05	0.000303091	2.28749	open	peak47496
-2.13321	3.68745	-4.89317	3.05427e-05	0.000304804	2.28029	closed	peak28047
-1.92962	3.47202	-4.89302	3.05558e-05	0.000304804	2.27987	closed	peak46614
1.86488	3.46046	4.89051	3.07739e-05	0.00030655	2.273	open	peak35909
2.02431	3.6652	4.89021	3.07997e-05	0.00030655	2.27219	open	peak27202
-2.18054	3.01095	-4.88892	3.09132e-05	0.000307336	2.26864	closed	peak7389
1.97085	3.33828	4.88798	3.09954e-05	0.000307581	2.26607	open	peak9433
-1.90161	2.9496	-4.88764	3.10256e-05	0.000307581	2.26513	closed	peak53862
2.05477	3.58363	4.88746	3.10416e-05	0.000307581	2.26463	open	peak44174
1.88179	3.29617	4.88679	3.11006e-05	0.000307739	2.2628	open	peak33693
1.77806	3.28776	4.88613	3.11591e-05	0.000307739	2.26098	open	peak41722
1.97929	2.5132	4.88573	3.11943e-05	0.000307739	2.25989	open	peak705
2.00465	2.79252	4.88571	3.11959e-05	0.000307739	2.25984	open	peak28573
-2.07327	3.55496	-4.88481	3.12753e-05	0.000308181	2.25739	closed	peak17205
1.83521	3.46128	4.88332	3.1408e-05	0.000308269	2.25329	open	peak53246
2.09284	3.22516	4.88321	3.14179e-05	0.000308269	2.25299	open	peak18212
-2.42529	2.46205	-4.88316	3.14224e-05	0.000308269	2.25285	closed	peak53863
-1.85351	3.30322	-4.88316	3.14228e-05	0.000308269	2.25284	closed	peak46360
-2.41945	3.83433	-4.88166	3.15563e-05	0.000309238	2.24874	closed	peak1460
1.91684	3.54859	4.88008	3.16983e-05	0.000310288	2.24441	open	peak3559
-2.00011	3.05672	-4.87773	3.19103e-05	0.00031202	2.23797	closed	peak49987
-2.30911	3.94155	-4.87698	3.19787e-05	0.000312345	2.2359	closed	peak7037
1.96357	3.30218	4.87536	3.21257e-05	0.000313436	2.23147	open	peak17117
1.78176	3.27194	4.87411	3.22401e-05	0.000313553	2.22803	open	peak26523
2.22799	3.66229	4.87409	3.22413e-05	0.000313553	2.228	open	peak48409
-2.49495	4.13457	-4.87407	3.22433e-05	0.000313553	2.22794	closed	peak44803
1.83341	3.31277	4.87364	3.22827e-05	0.000313593	2.22676	open	peak36542
2.44391	2.21525	4.86886	3.27236e-05	0.000317529	2.21366	open	peak44200
-1.86575	2.8358	-4.86835	3.27712e-05	0.000317645	2.21225	closed	peak13578
1.89627	3.06511	4.86704	3.28926e-05	0.000318475	2.20868	open	peak13326
1.88327	2.66614	4.86572	3.30161e-05	0.000319096	2.20506	open	peak44201
-2.04183	3.56208	-4.86559	3.30285e-05	0.000319096	2.2047	closed	peak54344
1.79895	3.05699	4.86444	3.31362e-05	0.000319789	2.20155	open	peak53395
-1.89947	3.094	-4.85797	3.37504e-05	0.000324989	2.18381	closed	peak7377
2.12003	3.10707	4.85763	3.37828e-05	0.000324989	2.18289	open	peak34442
2.04528	2.49458	4.85761	3.37845e-05	0.000324989	2.18284	open	peak6700
-2.17597	2.78412	-4.85652	3.38893e-05	0.000325645	2.17984	closed	peak4966
-1.9377	3.3229	-4.85487	3.40481e-05	0.000326818	2.17533	closed	peak53717
1.98115	3.17057	4.85391	3.41407e-05	0.000327136	2.17271	open	peak41529
-2.73734	1.54723	-4.85377	3.41548e-05	0.000327136	2.17231	closed	peak32525
1.7408	3.19094	4.85311	3.42186e-05	0.000327395	2.1705	open	peak28932
2.21731	2.99464	4.85211	3.4316e-05	0.000327974	2.16776	open	peak14672
1.91423	3.2965	4.84927	3.45935e-05	0.000330146	2.15998	open	peak5180
-2.05176	3.13714	-4.84903	3.46174e-05	0.000330146	2.15931	closed	peak48697
2.21423	3.72034	4.8482	3.4699e-05	0.000330435	2.15704	open	peak15206
-1.98153	3.25718	-4.84796	3.47221e-05	0.000330435	2.1564	closed	peak34616
1.98855	3.33989	4.84753	3.47646e-05	0.000330486	2.15522	open	peak23179
-2.00393	3.34453	-4.84662	3.48544e-05	0.000330731	2.15272	closed	peak52610
2.52677	2.45388	4.84652	3.48647e-05	0.000330731	2.15244	open	peak40726
-1.94223	2.85134	-4.84595	3.49202e-05	0.000330862	2.1509	closed	peak22301
1.99416	3.26865	4.84563	3.49529e-05	0.000330862	2.15	open	peak30167
2.08201	3.20145	4.84444	3.50704e-05	0.000331622	2.14676	open	peak13092
-1.86474	3.2246	-4.84288	3.52264e-05	0.000332744	2.14247	closed	peak45745
2.14812	2.45161	4.84241	3.52736e-05	0.000332836	2.14118	open	peak5893
1.73934	3.21198	4.84069	3.54452e-05	0.000334102	2.13649	open	peak29056
1.74844	3.16018	4.8393	3.55858e-05	0.000335071	2.13267	open	peak31578
2.4793	2.44585	4.83865	3.56516e-05	0.000335294	2.13088	open	peak5023
-2.10324	3.55718	-4.83778	3.57395e-05	0.000335294	2.1285	closed	peak9029
-2.54992	3.87103	-4.8376	3.57571e-05	0.000335294	2.12803	closed	peak32394
2.00485	3.34261	4.83757	3.57602e-05	0.000335294	2.12795	open	peak52193
2.05665	3.76272	4.83591	3.59291e-05	0.000335951	2.1234	open	peak41158
1.77024	3.0697	4.8358	3.59407e-05	0.000335951	2.12308	open	peak25517
-1.96029	2.75033	-4.83577	3.59435e-05	0.000335951	2.12301	closed	peak6451
-1.92733	2.96635	-4.83539	3.59824e-05	0.000335962	2.12196	closed	peak34540
1.86278	3.25049	4.83441	3.60822e-05	0.00033654	2.11929	open	peak27612
-1.97616	2.68381	-4.8297	3.65672e-05	0.000340707	2.1064	closed	peak54131
-1.94564	3.0827	-4.82773	3.67723e-05	0.000342259	2.10099	closed	peak53314
1.88722	2.64437	4.82601	3.69519e-05	0.000343572	2.09629	open	peak47508
1.82351	3.15792	4.82531	3.7026e-05	0.000343887	2.09435	open	peak52663
1.81534	2.92514	4.82495	3.70631e-05	0.000343887	2.09339	open	peak1643
2.15188	2.55633	4.82354	3.72117e-05	0.000344906	2.08953	open	peak39061
1.79218	3.16508	4.82058	3.75261e-05	0.000347458	2.0814	open	peak45017
-2.50259	2.55694	-4.81908	3.76854e-05	0.000348338	2.07731	closed	peak53957
2.64893	3.07407	4.81889	3.77056e-05	0.000348338	2.07679	open	peak45797
1.9391	2.70917	4.81858	3.77386e-05	0.000348338	2.07595	open	peak52332
-2.65904	4.25034	-4.81809	3.7791e-05	0.00034846	2.07461	closed	peak47273
-2.24566	3.90169	-4.81642	3.79712e-05	0.000349416	2.07002	closed	peak41861
-2.78953	1.64097	-4.8164	3.79732e-05	0.000349416	2.06997	closed	peak36481
-2.21192	2.41003	-4.80932	3.8743e-05	0.000355691	2.05059	closed	peak3730
1.92832	2.90824	4.80891	3.87883e-05	0.000355691	2.04946	open	peak25185
-1.811	3.11077	-4.80883	3.87964e-05	0.000355691	2.04926	closed	peak8014
2.14098	3.11139	4.80866	3.8815e-05	0.000355691	2.0488	open	peak31227
2.09152	3.70917	4.80809	3.88779e-05	0.000355901	2.04723	open	peak34071
1.96435	2.48857	4.80482	3.92403e-05	0.000358713	2.03827	open	peak40348
1.80317	2.93955	4.80459	3.92657e-05	0.000358713	2.03765	open	peak30768
-1.90204	2.95101	-4.80287	3.94581e-05	0.000360101	2.03293	closed	peak53783
-1.96552	2.66935	-4.80201	3.95535e-05	0.000360602	2.0306	closed	peak45179
-1.9965	3.64124	-4.80121	3.96441e-05	0.000360714	2.02839	closed	peak38463
-2.14185	3.92047	-4.80118	3.96469e-05	0.000360714	2.02832	closed	peak47161
-2.28111	3.78837	-4.80062	3.97103e-05	0.000360922	2.02678	closed	peak24615
-1.9134	3.22218	-4.79978	3.98053e-05	0.000361416	2.02447	closed	peak18898
1.8173	3.18764	4.79772	4.00379e-05	0.000362869	2.01885	open	peak35926
2.03963	3.231	4.79764	4.00469e-05	0.000362869	2.01863	open	peak17120
-1.99478	3.60888	-4.79684	4.01379e-05	0.000363324	2.01644	closed	peak12548
1.84404	3.2496	4.79623	4.02067e-05	0.000363577	2.01479	open	peak12956
1.85867	3.40454	4.79566	4.02724e-05	0.000363801	2.01321	open	peak20357
-1.8852	2.71092	-4.7944	4.04161e-05	0.000364728	2.00977	closed	peak38443
2.20737	3.76619	4.79331	4.05415e-05	0.00036549	2.00678	open	peak14265
-2.02112	2.90867	-4.7921	4.06808e-05	0.000366204	2.00347	closed	peak27761
-1.86976	3.04878	-4.79191	4.07031e-05	0.000366204	2.00294	closed	peak54462
1.84419	3.10125	4.79093	4.08159e-05	0.000366848	2.00027	open	peak47595
2.10018	3.66283	4.78997	4.09266e-05	0.000367472	1.99766	open	peak51216
-1.96052	3.21013	-4.7889	4.1051e-05	0.000368217	1.99473	closed	peak18896
1.81658	3.17015	4.7877	4.11914e-05	0.000369105	1.99143	open	peak42629
1.72061	3.21776	4.78698	4.12751e-05	0.000369483	1.98947	open	peak3943
-2.00989	2.54953	-4.78653	4.13281e-05	0.000369585	1.98823	closed	peak46154
1.75977	2.97636	4.78562	4.14345e-05	0.000370165	1.98575	open	peak13240
-2.02445	2.79415	-4.78384	4.16436e-05	0.000371659	1.98089	closed	peak20592
1.95923	3.24338	4.78234	4.1822e-05	0.000372878	1.97676	open	peak6802
-1.87802	3.01271	-4.7817	4.1897e-05	0.000373173	1.97503	closed	peak43724
-2.85277	1.39864	-4.77993	4.21079e-05	0.000374676	1.97019	closed	peak33474
2.1797	3.83491	4.7792	4.21952e-05	0.000375078	1.96819	open	peak36348
1.82879	2.96587	4.77836	4.22956e-05	0.000375595	1.9659	open	peak35180
-1.77793	3.44155	-4.77539	4.26533e-05	0.000378394	1.95777	closed	peak17504
2.03302	2.99452	4.77209	4.30537e-05	0.000381485	1.94875	open	peak36608
1.95455	3.22811	4.77182	4.30875e-05	0.000381485	1.94799	open	peak17728
-1.90071	3.06305	-4.77085	4.32055e-05	0.00038215	1.94535	closed	peak532
-2.12417	2.49841	-4.77003	4.33063e-05	0.000382661	1.9431	closed	peak6355
-2.22098	3.67236	-4.76924	4.34027e-05	0.000383132	1.94096	closed	peak20844
1.85495	3.45319	4.76857	4.34855e-05	0.000383483	1.93912	open	peak8289
1.76989	3.35335	4.76713	4.36636e-05	0.000384492	1.93517	open	peak5662
2.11537	2.87049	4.76694	4.36864e-05	0.000384492	1.93467	open	peak54314
1.85712	3.26058	4.76182	4.43246e-05	0.000389191	1.92067	open	peak10922
2.33474	2.54389	4.76177	4.43308e-05	0.000389191	1.92054	open	peak28345
-2.82365	4.30437	-4.76128	4.43931e-05	0.000389191	1.91918	closed	peak37880
-2.00681	3.44536	-4.76126	4.43952e-05	0.000389191	1.91914	closed	peak19347
-1.77435	3.10456	-4.75974	4.45871e-05	0.000390488	1.91497	closed	peak6378
2.12362	2.50817	4.75759	4.4859e-05	0.000392483	1.90911	open	peak47132
-1.90209	3.00848	-4.75698	4.49366e-05	0.000392776	1.90744	closed	peak11087
1.91065	2.74522	4.75623	4.50326e-05	0.000393229	1.90538	open	peak49628
1.87721	3.25903	4.75315	4.54275e-05	0.000396288	1.89696	open	peak20724
1.90186	3.27688	4.75217	4.55534e-05	0.000396667	1.89428	open	peak45380
1.83962	3.05054	4.75212	4.556e-05	0.000396667	1.89414	open	peak49096
1.87548	2.78554	4.75102	4.57024e-05	0.000397517	1.89113	open	peak16944
-2.41444	2.76608	-4.75046	4.57746e-05	0.000397756	1.88961	closed	peak32936
-1.92879	3.67923	-4.74752	4.61578e-05	0.000400694	1.88157	closed	peak30346
2.25275	3.47333	4.74708	4.62154e-05	0.000400804	1.88036	open	peak44066
2.0428	3.11022	4.7464	4.63043e-05	0.000401183	1.87851	open	peak21202
-1.88927	2.50546	-4.74531	4.64475e-05	0.000402033	1.87553	closed	peak9877
2.01017	3.68675	4.74286	4.67703e-05	0.000404434	1.86885	open	peak38959
1.86522	3.16592	4.742	4.6884e-05	0.000404672	1.8665	open	peak51663
-1.75945	2.96719	-4.74197	4.68888e-05	0.000404672	1.8664	closed	peak24955
1.95536	3.65836	4.74147	4.69547e-05	0.000404848	1.86505	open	peak4576
-3.27609	2.23218	-4.74064	4.70653e-05	0.000405409	1.86278	closed	peak30518
1.75195	3.29807	4.74017	4.71285e-05	0.00040556	1.86148	open	peak321
-1.8814	3.16259	-4.73698	4.75554e-05	0.000408838	1.85278	closed	peak19495
1.7537	3.3876	4.73662	4.76037e-05	0.000408859	1.8518	open	peak3756
2.13383	2.6139	4.73606	4.76792e-05	0.000409113	1.85027	open	peak27349
1.8572	3.43825	4.73064	4.84171e-05	0.000414616	1.83546	open	peak27271
1.92618	2.39029	4.73059	4.84235e-05	0.000414616	1.83533	open	peak23339
1.93409	2.82662	4.73031	4.84628e-05	0.000414616	1.83455	open	peak25373
1.81359	3.10316	4.72998	4.8507e-05	0.000414616	1.83367	open	peak8058
-1.81639	2.95208	-4.72893	4.86517e-05	0.000415453	1.8308	closed	peak40195
2.05235	3.11589	4.72803	4.87766e-05	0.000415957	1.82832	open	peak33378
1.92325	3.5096	4.72783	4.88041e-05	0.000415957	1.82778	open	peak14527
1.85012	2.86461	4.72673	4.89559e-05	0.000416851	1.82478	open	peak35438
1.89589	3.50843	4.72539	4.91424e-05	0.000417768	1.82111	open	peak12925
1.76295	3.32237	4.72528	4.91575e-05	0.000417768	1.82082	open	peak39614
-3.06246	4.4206	-4.72437	4.9284e-05	0.000418444	1.81834	closed	peak14874
-2.16532	2.7976	-4.72195	4.96236e-05	0.000420926	1.81171	closed	peak32461
1.89645	3.02085	4.72117	4.97323e-05	0.000421446	1.8096	open	peak32134
2.20203	3.21817	4.71991	4.99107e-05	0.000422556	1.80615	open	peak22025
1.94198	2.5743	4.7192	5.00107e-05	0.000422999	1.80422	open	peak10868
2.37213	2.0763	4.71702	5.03199e-05	0.000424529	1.79827	open	peak26898
1.9366	3.49997	4.71698	5.03267e-05	0.000424529	1.79814	open	peak26520
-2.14759	2.32374	-4.71692	5.03347e-05	0.000424529	1.79799	closed	peak17975
2.04607	2.84069	4.7149	5.06237e-05	0.00042636	1.79247	open	peak50471
1.80862	3.3003	4.71473	5.06477e-05	0.00042636	1.79201	open	peak11715
-1.88042	3.54326	-4.71326	5.08584e-05	0.00042773	1.788	closed	peak23229
2.04836	3.42334	4.71026	5.12932e-05	0.000430979	1.77979	open	peak13188
1.70832	3.27981	4.70938	5.14209e-05	0.000431644	1.77739	open	peak31134
1.78847	3.02487	4.70895	5.14825e-05	0.000431754	1.77624	open	peak44346
1.9142	3.00595	4.70823	5.15876e-05	0.000432228	1.77427	open	peak7097
1.79255	2.91268	4.70566	5.19643e-05	0.000434975	1.76725	open	peak16160
1.85046	2.83816	4.70478	5.20944e-05	0.000435654	1.76484	open	peak23387
1.91663	2.76095	4.70399	5.22116e-05	0.000436225	1.76267	open	peak27242
1.94131	3.40072	4.70337	5.23022e-05	0.000436571	1.761	open	peak28377
1.85511	2.76555	4.70292	5.23691e-05	0.00043672	1.75977	open	peak39766
1.82037	2.95993	4.70104	5.26479e-05	0.000438231	1.75465	open	peak3777
1.8275	3.32065	4.70104	5.26488e-05	0.000438231	1.75463	open	peak23587
-2.27744	2.08757	-4.69823	5.30683e-05	0.000441196	1.74698	closed	peak9147
1.77708	3.20727	4.69796	5.31093e-05	0.000441196	1.74623	open	peak47349
-1.88069	2.95407	-4.69767	5.31538e-05	0.000441196	1.74542	closed	peak14794
1.70221	2.99089	4.69626	5.33654e-05	0.00044254	1.74159	open	peak38932
-1.91804	3.6661	-4.69195	5.40202e-05	0.000447542	1.72983	closed	peak34033
2.46811	4.00078	4.69163	5.40692e-05	0.000447542	1.72896	open	peak6527
2.14636	2.44155	4.68921	5.444e-05	0.000450011	1.72237	open	peak30561
2.01826	3.29594	4.68903	5.44686e-05	0.000450011	1.72186	open	peak18108
-1.87165	3.46865	-4.68843	5.45609e-05	0.000450299	1.72023	closed	peak23847
1.86529	2.91161	4.68815	5.46048e-05	0.000450299	1.71945	open	peak10973
1.71073	2.89315	4.6866	5.48447e-05	0.00045186	1.71522	open	peak47414
-1.84516	2.85551	-4.68542	5.50269e-05	0.000452941	1.71202	closed	peak29117
-2.02215	2.67568	-4.68293	5.54173e-05	0.000455733	1.70521	closed	peak37326
-2.06547	2.82783	-4.68182	5.55911e-05	0.00045674	1.70219	closed	peak41503
1.77061	2.72599	4.6801	5.58623e-05	0.000458545	1.6975	open	peak334
1.83496	3.37474	4.6792	5.60039e-05	0.000459284	1.69505	open	peak299
1.96967	2.9798	4.67823	5.61576e-05	0.00046012	1.69241	open	peak16919
-2.1972	2.68992	-4.67464	5.67322e-05	0.000464127	1.6826	closed	peak6433
-2.04255	2.62263	-4.67452	5.67509e-05	0.000464127	1.68228	closed	peak18552
1.96644	3.0099	4.6734	5.69304e-05	0.000465167	1.67923	open	peak44837
2.34093	2.56855	4.67203	5.71513e-05	0.000466543	1.6755	open	peak22932
1.72029	3.12236	4.67113	5.72977e-05	0.00046731	1.67303	open	peak25491
1.76412	3.10913	4.67061	5.73818e-05	0.000467567	1.67162	open	peak36714
-2.07712	3.89017	-4.66891	5.76584e-05	0.000468963	1.66698	closed	peak34299
1.85118	3.25097	4.66891	5.76585e-05	0.000468963	1.66698	open	peak45763
1.85315	3.11937	4.66415	5.84405e-05	0.000474889	1.65399	open	peak31791
1.83422	2.52239	4.66358	5.85334e-05	0.000474927	1.65246	open	peak24368
-2.03475	3.8283	-4.66347	5.85519e-05	0.000474927	1.65216	closed	peak31182
1.8926	3.56333	4.66272	5.86768e-05	0.00047523	1.6501	open	peak42161
-2.06693	3.06792	-4.6626	5.86961e-05	0.00047523	1.64978	closed	peak50775
1.96055	3.17851	4.66044	5.90563e-05	0.000477712	1.64389	open	peak35925
-2.27975	2.31286	-4.65821	5.94299e-05	0.000480297	1.63781	closed	peak32457
1.75026	3.30104	4.65723	5.95938e-05	0.000480716	1.63515	open	peak47506
-1.89041	2.53222	-4.65723	5.95941e-05	0.000480716	1.63515	closed	peak1714
1.8157	3.02799	4.65694	5.96438e-05	0.000480716	1.63434	open	peak25031
2.05112	3.51222	4.65331	6.02579e-05	0.000485226	1.62447	open	peak54169
1.94133	3.58793	4.65279	6.03478e-05	0.000485511	1.62303	open	peak45106
1.94121	3.15466	4.65152	6.05648e-05	0.000486816	1.61957	open	peak34498
-1.8093	2.90037	-4.64998	6.08281e-05	0.000487963	1.61539	closed	peak34346
-2.01066	3.50204	-4.64984	6.08528e-05	0.000487963	1.615	closed	peak52353
1.94303	3.52784	4.64973	6.0872e-05	0.000487963	1.61469	open	peak45012
1.7444	3.19035	4.64853	6.10788e-05	0.00048918	1.61142	open	peak36315
-1.80553	3.13955	-4.643	6.20416e-05	0.000496444	1.59635	closed	peak30528
1.66227	3.05071	4.64147	6.23094e-05	0.00049814	1.59219	open	peak6116
2.13902	3.61335	4.64093	6.24057e-05	0.0004984	1.59071	open	peak41735
-1.79901	2.81183	-4.64065	6.2454e-05	0.0004984	1.58996	closed	peak34601
1.73186	3.30129	4.63804	6.29173e-05	0.000501647	1.58284	open	peak37834
1.91524	2.50887	4.63469	6.35147e-05	0.000505729	1.57373	open	peak1338
1.83274	2.94537	4.63454	6.35429e-05	0.000505729	1.5733	open	peak44660
1.85259	3.54038	4.6335	6.37283e-05	0.000506751	1.57049	open	peak44435
-1.95783	2.5085	-4.63256	6.38993e-05	0.000507617	1.56791	closed	peak28079
1.86477	3.11911	4.63227	6.39513e-05	0.000507617	1.56713	open	peak24988
-2.35965	3.60535	-4.62966	6.44251e-05	0.000510585	1.56001	closed	peak53861
2.174	3.02679	4.6293	6.44894e-05	0.000510585	1.55905	open	peak42937
1.90171	2.74079	4.62926	6.44974e-05	0.000510585	1.55893	open	peak36958
1.71566	3.0505	4.62555	6.5177e-05	0.000515507	1.54883	open	peak18066
1.70615	3.3788	4.624	6.54623e-05	0.000517304	1.54462	open	peak13636
-2.7531	3.37855	-4.62064	6.60879e-05	0.000521784	1.53545	closed	peak54334
-1.71852	3.05771	-4.61991	6.62236e-05	0.000522391	1.53348	closed	peak46429
1.70585	3.046	4.61733	6.6708e-05	0.000525746	1.52645	open	peak50129
-3.28614	4.61297	-4.61575	6.70077e-05	0.000527641	1.52214	closed	peak16866
2.1087	3.23293	4.61455	6.72347e-05	0.000528961	1.51888	open	peak295
-2.37012	2.39003	-4.61364	6.74073e-05	0.00052985	1.5164	closed	peak921
2.17012	2.58887	4.61271	6.75841e-05	0.000530771	1.51388	open	peak23822
1.99602	2.35127	4.61183	6.77531e-05	0.000531629	1.51147	open	peak28422
-2.96963	2.21919	-4.61135	6.78449e-05	0.00053188	1.51017	closed	peak45171
1.87194	2.69785	4.6094	6.82201e-05	0.00053435	1.50486	open	peak48324
-1.83822	3.02389	-4.60896	6.83046e-05	0.000534542	1.50366	closed	peak38480
-2.02097	3.75611	-4.60791	6.8507e-05	0.000535266	1.50081	closed	peak4639
2.02833	3.73525	4.60786	6.85174e-05	0.000535266	1.50067	open	peak644
-2.08551	2.91732	-4.60705	6.86741e-05	0.000535355	1.49847	closed	peak13023
2.3408	2.18199	4.60702	6.86803e-05	0.000535355	1.49838	open	peak16960
-1.93113	2.8527	-4.60687	6.87093e-05	0.000535355	1.49797	closed	peak4883
-1.76466	3.57516	-4.60601	6.88764e-05	0.000536061	1.49563	closed	peak53848
1.95223	3.26765	4.60535	6.90044e-05	0.000536061	1.49384	open	peak15355
1.9751	2.31276	4.60519	6.90365e-05	0.000536061	1.49339	open	peak19124
1.80452	3.24736	4.60516	6.9041e-05	0.000536061	1.49333	open	peak16292
-2.01937	3.28349	-4.60147	6.97652e-05	0.000541213	1.48328	closed	peak34937
1.73815	3.0252	4.60073	6.99104e-05	0.000541499	1.48127	open	peak15897
1.76128	2.8184	4.60066	6.99239e-05	0.000541499	1.48109	open	peak9084
-1.96553	3.03123	-4.59885	7.02829e-05	0.000543799	1.47615	closed	peak12635
1.87232	2.66342	4.59855	7.03431e-05	0.000543799	1.47533	open	peak50277
-2.29972	2.10119	-4.59772	7.05072e-05	0.000544595	1.47308	closed	peak39927
1.84305	3.23607	4.59736	7.05786e-05	0.000544673	1.47211	open	peak49346
1.89077	3.36314	4.59589	7.08735e-05	0.000546169	1.46809	open	peak37122
-2.2004	2.27917	-4.59578	7.08952e-05	0.000546169	1.4678	closed	peak46564
1.71254	3.24877	4.59501	7.10495e-05	0.00054649	1.4657	open	peak40944
1.83006	3.38111	4.59496	7.10597e-05	0.00054649	1.46556	open	peak22991
2.10693	2.57019	4.59429	7.1193e-05	0.000547043	1.46376	open	peak53941
-2.4243	2.13952	-4.59317	7.14188e-05	0.000548304	1.46071	closed	peak53924
1.79073	3.46961	4.59252	7.1551e-05	0.000548846	1.45893	open	peak21589
2.22609	2.83821	4.59206	7.1643e-05	0.000549078	1.45769	open	peak36458
1.87826	2.53702	4.59133	7.17917e-05	0.000549744	1.45569	open	peak20628
1.95257	2.77595	4.59056	7.19469e-05	0.000550459	1.45361	open	peak27814
1.73869	3.09351	4.58719	7.26354e-05	0.000555249	1.44443	open	peak33716
2.02834	3.6321	4.58647	7.27837e-05	0.000555905	1.44247	open	peak6191
1.71017	3.30213	4.58562	7.29577e-05	0.000556756	1.44017	open	peak33684
-2.12158	3.91978	-4.58338	7.34216e-05	0.000559816	1.43406	closed	peak43372
-2.11279	2.90656	-4.58287	7.35263e-05	0.000560135	1.43269	closed	peak32921
-2.22626	2.33661	-4.5825	7.36041e-05	0.000560248	1.43167	closed	peak43134
1.78156	3.06086	4.5764	7.48813e-05	0.000569482	1.4151	open	peak275
-2.66578	1.75322	-4.57556	7.50584e-05	0.000569483	1.41283	closed	peak52537
2.44783	1.83829	4.5755	7.50723e-05	0.000569483	1.41265	open	peak50516
-1.83855	2.96265	-4.57549	7.50734e-05	0.000569483	1.41263	closed	peak20366
1.82961	3.41373	4.57422	7.53444e-05	0.000571051	1.40916	open	peak46005
1.96925	3.6977	4.57105	7.602e-05	0.000575682	1.40057	open	peak26875
1.87744	3.56717	4.56975	7.63004e-05	0.000577314	1.39702	open	peak22926
1.72958	3.08235	4.56927	7.64034e-05	0.000577602	1.39572	open	peak32054
-1.9091	2.53475	-4.56743	7.68025e-05	0.000580126	1.3907	closed	peak9629
1.85971	2.50792	4.56568	7.71819e-05	0.000582498	1.38596	open	peak50076
2.03632	2.40187	4.56408	7.75307e-05	0.000584634	1.38161	open	peak667
1.88355	3.0205	4.56122	7.81594e-05	0.000588876	1.37384	open	peak45389
1.95852	3.76244	4.56067	7.82797e-05	0.000589283	1.37235	open	peak15404
1.91301	3.43851	4.55967	7.85017e-05	0.000590455	1.36963	open	peak6862
1.75871	3.35316	4.5592	7.86058e-05	0.000590739	1.36835	open	peak21583
-2.15882	3.95557	-4.55814	7.88404e-05	0.000592001	1.36548	closed	peak47065
1.84991	2.98167	4.55736	7.90147e-05	0.00059281	1.36335	open	peak15112
-3.15365	1.2069	-4.55676	7.91491e-05	0.000593319	1.36172	closed	peak32882
-2.41516	4.21162	-4.55585	7.93512e-05	0.000594333	1.35926	closed	peak19372
-1.94326	3.56488	-4.55396	7.97754e-05	0.000597007	1.35413	closed	peak32375
-1.80098	3.31693	-4.54898	8.0904e-05	0.000604945	1.3406	closed	peak37391
-1.88506	3.64385	-4.5473	8.12891e-05	0.000607098	1.33603	closed	peak5611
1.69524	3.1862	4.54713	8.13285e-05	0.000607098	1.33556	open	peak40699
-1.94537	3.67685	-4.54599	8.15909e-05	0.000608547	1.33246	closed	peak51396
-1.94052	3.28537	-4.54432	8.19744e-05	0.000610468	1.32794	closed	peak16525
-1.88269	2.99048	-4.54427	8.19857e-05	0.000610468	1.32781	closed	peak43125
1.81236	3.42876	4.54305	8.22685e-05	0.000612061	1.3245	open	peak43091
2.11781	3.66067	4.54216	8.2476e-05	0.000613092	1.32207	open	peak15325
-1.96254	2.85288	-4.54056	8.28495e-05	0.000615354	1.31772	closed	peak27929
1.76291	3.34432	4.53988	8.3009e-05	0.000616025	1.31587	open	peak31199
1.76072	3.35443	4.53952	8.30932e-05	0.000616136	1.31489	open	peak24288
-1.98656	3.20003	-4.5387	8.32853e-05	0.000616549	1.31267	closed	peak51822
-2.18234	3.93005	-4.53869	8.32874e-05	0.000616549	1.31264	closed	peak49695
-1.84453	3.49202	-4.53833	8.33707e-05	0.000616652	1.31168	closed	peak11603
2.06758	3.69728	4.5377	8.35191e-05	0.000617237	1.30997	open	peak28729
1.74494	3.22614	4.53617	8.38803e-05	0.000619392	1.30582	open	peak24489
-1.89172	2.53272	-4.53227	8.48087e-05	0.000625728	1.29522	closed	peak53254
1.96788	3.47945	4.52927	8.55279e-05	0.000630512	1.28709	open	peak5154
-1.83283	2.86533	-4.52814	8.58007e-05	0.000631999	1.28402	closed	peak19436
2.21055	2.17979	4.52714	8.60433e-05	0.000633262	1.2813	open	peak50476
1.75614	2.71483	4.52648	8.62044e-05	0.000633446	1.2795	open	peak33885
-2.6774	2.17908	-4.52645	8.62107e-05	0.000633446	1.27943	closed	peak47429
1.79927	2.82375	4.52513	8.65327e-05	0.000635287	1.27585	open	peak54168
1.73984	3.13283	4.5226	8.71509e-05	0.000638883	1.26899	open	peak31746
2.14309	2.17307	4.52254	8.71661e-05	0.000638883	1.26882	open	peak54534
1.81039	3.52816	4.51977	8.78497e-05	0.000643364	1.2613	open	peak24381
1.81517	3.45176	4.51814	8.82536e-05	0.00064579	1.25689	open	peak4179
2.0036	3.44654	4.51649	8.86654e-05	0.00064827	1.25241	open	peak24513
1.80021	2.45015	4.51542	8.89325e-05	0.000648837	1.24951	open	peak14895
1.73606	3.1859	4.51536	8.89495e-05	0.000648837	1.24933	open	peak49087
-2.13276	3.68876	-4.51517	8.89963e-05	0.000648837	1.24882	closed	peak51954
-2.42594	4.15909	-4.51502	8.90347e-05	0.000648837	1.24841	closed	peak14073
1.79588	3.12041	4.51433	8.92063e-05	0.000649557	1.24655	open	peak5625
1.64778	3.25613	4.51355	8.94029e-05	0.000650455	1.24444	open	peak53360
-2.29633	1.86471	-4.51307	8.95237e-05	0.000650625	1.24314	closed	peak54294
-2.09571	2.59442	-4.51288	8.95724e-05	0.000650625	1.24261	closed	peak29813
-1.94597	2.99048	-4.51184	8.98353e-05	0.000651493	1.23979	closed	peak30217
1.80145	3.56903	4.51183	8.98384e-05	0.000651493	1.23976	open	peak4613
-1.85783	2.89262	-4.50947	9.04373e-05	0.000655302	1.23336	closed	peak3064
1.83209	3.4253	4.50916	9.05172e-05	0.000655347	1.23251	open	peak32115
-1.7417	2.81898	-4.50779	9.08664e-05	0.000657341	1.22881	closed	peak50889
1.6774	3.34105	4.50652	9.11923e-05	0.000659162	1.22536	open	peak20826
2.05174	3.64919	4.50174	9.24281e-05	0.000667247	1.21241	open	peak20624
-1.9375	2.29496	-4.50162	9.24607e-05	0.000667247	1.21207	closed	peak13850
-1.68786	3.34022	-4.50051	9.27504e-05	0.000668267	1.20906	closed	peak34818
1.7889	2.97067	4.5005	9.27523e-05	0.000668267	1.20904	open	peak2519
2.01583	3.49092	4.49977	9.29428e-05	0.000669098	1.20706	open	peak30081
1.90789	2.83367	4.49914	9.3109e-05	0.000669752	1.20534	open	peak33892
1.83359	3.51285	4.49776	9.34694e-05	0.000671372	1.20163	open	peak40893
-2.16928	3.98181	-4.4977	9.3485e-05	0.000671372	1.20147	closed	peak18967
1.73696	3.18066	4.49663	9.37697e-05	0.000672873	1.19854	open	peak13131
1.88368	3.66213	4.49548	9.4073e-05	0.000674506	1.19543	open	peak21105
1.67878	2.93376	4.49506	9.41835e-05	0.000674754	1.1943	open	peak38905
1.67379	3.06099	4.49292	9.47545e-05	0.000678026	1.18849	open	peak54237
1.93085	3.72355	4.49258	9.48436e-05	0.000678026	1.18758	open	peak49959
1.91537	3.45302	4.49249	9.48688e-05	0.000678026	1.18733	open	peak22477
1.67514	3.08989	4.49217	9.49526e-05	0.00067808	1.18648	open	peak24319
-1.87996	2.48774	-4.49112	9.52352e-05	0.000679553	1.18362	closed	peak43478
-2.77118	1.40161	-4.49066	9.53584e-05	0.000679887	1.18237	closed	peak53140
1.88795	3.40767	4.48786	9.61133e-05	0.000684721	1.17479	open	peak52277
1.98657	2.36503	4.48757	9.61917e-05	0.000684731	1.174	open	peak46210
-1.82644	3.21972	-4.48572	9.66956e-05	0.00068753	1.16897	closed	peak2588
1.82467	2.92934	4.48553	9.67459e-05	0.00068753	1.16847	open	peak351
1.69966	3.0888	4.48503	9.68827e-05	0.00068753	1.16711	open	peak38663
2.73174	1.42569	4.48499	9.6894e-05	0.00068753	1.167	open	peak53172
1.76727	3.12278	4.48303	9.74297e-05	0.000690337	1.1617	open	peak36953
-3.08077	4.58863	-4.48297	9.74448e-05	0.000690337	1.16155	closed	peak53102
-1.71352	3.06115	-4.4826	9.75473e-05	0.000690514	1.16054	closed	peak847
-2.02914	2.51087	-4.48138	9.78837e-05	0.000692344	1.15722	closed	peak47791
1.80781	3.52452	4.481	9.79874e-05	0.000692527	1.15621	open	peak9618
1.76261	3.08447	4.48064	9.80864e-05	0.000692677	1.15523	open	peak17935
1.70892	3.15568	4.47975	9.83342e-05	0.000693336	1.15281	open	peak21659
1.7403	2.86628	4.47974	9.83356e-05	0.000693336	1.15279	open	peak26537
1.80524	3.30534	4.47843	9.87001e-05	0.000695355	1.14923	open	peak44032
-1.74359	3.44657	-4.47708	9.90756e-05	0.000697448	1.14558	closed	peak45567
2.24162	1.97003	4.47609	9.93529e-05	0.000697994	1.14289	open	peak13163
1.68514	2.93196	4.47608	9.93538e-05	0.000697994	1.14288	open	peak6214
1.80564	2.64313	4.47572	9.94547e-05	0.000697994	1.1419	open	peak8011
-1.91339	3.25077	-4.47568	9.94669e-05	0.000697994	1.14179	closed	peak18075
-1.73747	3.08109	-4.47519	9.96032e-05	0.0006984	1.14047	closed	peak12168
2.24554	2.54421	4.47435	9.98405e-05	0.000699513	1.13818	open	peak47184
-1.78898	3.19342	-4.47354	0.000100068	0.000699614	1.13599	closed	peak21290
1.78361	2.99639	4.47348	0.000100086	0.000699614	1.13582	open	peak6593
1.79921	3.21871	4.47329	0.000100137	0.000699614	1.13533	open	peak54359
-1.74837	2.96929	-4.473	0.00010022	0.000699614	1.13453	closed	peak25737
1.76608	2.91576	4.4729	0.000100248	0.000699614	1.13426	open	peak14471
1.67666	3.26955	4.47229	0.000100422	0.000700275	1.1326	open	peak15600
-2.19232	2.26943	-4.47189	0.000100534	0.000700507	1.13153	closed	peak14685
-2.06502	2.434	-4.47128	0.000100706	0.000701031	1.12988	closed	peak48261
-1.74117	3.49563	-4.47107	0.000100766	0.000701031	1.1293	closed	peak35157
1.89076	2.80606	4.46991	0.000101094	0.000702239	1.12618	open	peak45463
1.60404	3.21596	4.46916	0.000101308	0.000702239	1.12415	open	peak14751
-1.81817	3.0947	-4.46914	0.000101315	0.000702239	1.12408	closed	peak10746
1.63871	3.06817	4.46892	0.000101376	0.000702239	1.12349	open	peak37398
1.74568	3.39873	4.46883	0.000101402	0.000702239	1.12325	open	peak42372
-2.00932	3.82701	-4.46854	0.000101484	0.000702239	1.12247	closed	peak26381
1.79085	3.14252	4.46852	0.000101492	0.000702239	1.12239	open	peak4853
1.69744	2.86924	4.4666	0.000102041	0.000705483	1.11721	open	peak19939
-2.17618	2.23843	-4.46313	0.000103043	0.000711862	1.10781	closed	peak1050
1.74818	3.30284	4.46233	0.000103274	0.000712904	1.10565	open	peak30676
1.92351	2.39529	4.46049	0.00010381	0.000716048	1.10068	open	peak8753
1.81739	3.34583	4.45683	0.000104886	0.000722881	1.09076	open	peak49731
1.73013	3.22857	4.45657	0.000104963	0.000722881	1.09005	open	peak15376
1.71848	3.10114	4.45437	0.000105614	0.000726803	1.0841	open	peak14244
1.68151	3.16258	4.45341	0.000105901	0.000727823	1.0815	open	peak10919
-2.23823	1.92983	-4.45332	0.000105926	0.000727823	1.08127	closed	peak41365
2.63213	1.41505	4.45259	0.000106145	0.000728761	1.07928	open	peak53859
1.79178	2.3949	4.45178	0.000106386	0.000729854	1.0771	open	peak44910
1.85645	2.53778	4.45017	0.000106869	0.000732605	1.07274	open	peak45829
-2.05651	2.46011	-4.44959	0.000107043	0.000733233	1.07118	closed	peak51882
1.68025	3.26136	4.44828	0.000107438	0.000735369	1.06764	open	peak21803
1.75316	2.97164	4.44716	0.000107779	0.000737136	1.06459	open	peak691
1.90575	2.82241	4.44675	0.000107901	0.000737408	1.0635	open	peak50570
1.82642	3.58799	4.44608	0.000108107	0.000738245	1.06167	open	peak23968
2.09837	2.41624	4.44444	0.000108606	0.000741083	1.05724	open	peak28861
1.79171	3.41825	4.44318	0.000108991	0.000743144	1.05383	open	peak13781
-1.75268	3.00813	-4.44283	0.0001091	0.000743315	1.05287	closed	peak1780
-1.70101	3.36032	-4.44227	0.00010927	0.000743906	1.05138	closed	peak11823
1.9611	3.61072	4.44083	0.000109715	0.000745935	1.04747	open	peak44244
1.68921	2.79517	4.44076	0.000109736	0.000745935	1.04728	open	peak20668
1.61504	3.09237	4.43897	0.000110288	0.000749068	1.04246	open	peak54063
2.60899	2.2144	4.43872	0.000110365	0.000749068	1.04179	open	peak13142
1.68578	2.79507	4.43491	0.000111554	0.000755548	1.03148	open	peak44661
1.67491	3.01687	4.43472	0.000111615	0.000755548	1.03096	open	peak5177
1.64369	2.98806	4.43467	0.000111631	0.000755548	1.03082	open	peak27328
1.73698	2.58203	4.43444	0.000111704	0.000755548	1.03019	open	peak50073
1.64572	3.23372	4.43426	0.000111759	0.000755548	1.02972	open	peak53645
-1.62712	3.33104	-4.43404	0.000111829	0.000755548	1.02911	closed	peak21285
2.25428	2.55067	4.43187	0.000112514	0.000759354	1.02324	open	peak6258
1.61435	3.04156	4.43171	0.000112563	0.000759354	1.02282	open	peak14247
1.62658	3.043	4.43129	0.000112696	0.000759675	1.02169	open	peak44354
1.98854	2.52856	4.42916	0.000113373	0.000763662	1.01593	open	peak14693
-1.96543	3.56728	-4.4275	0.000113905	0.000766661	1.01143	closed	peak44251
-1.68247	2.82878	-4.42548	0.000114551	0.000769857	1.00599	closed	peak41819
1.72019	3.43776	4.42548	0.000114553	0.000769857	1.00598	open	peak32198
-2.42249	2.16358	-4.42511	0.00011467	0.000770065	1.00499	closed	peak2794
1.5871	3.06522	4.42469	0.000114808	0.000770284	1.00384	open	peak44696
1.61862	2.95473	4.42448	0.000114876	0.000770284	1.00327	open	peak44413
1.80989	3.25537	4.42373	0.000115115	0.000770968	1.00127	open	peak19895
1.67593	3.21087	4.42346	0.000115203	0.000770968	1.00053	open	peak46760
1.95011	3.42937	4.42336	0.000115238	0.000770968	1.00024	open	peak27348
1.72039	3.21518	4.42079	0.000116071	0.000775955	0.993322	open	peak5121
1.63558	2.93254	4.41996	0.000116342	0.000776716	0.99108	open	peak14170
1.75931	3.63043	4.41991	0.000116359	0.000776716	0.990936	open	peak37484
2.22052	1.96187	4.4195	0.000116493	0.000777027	0.98983	open	peak30865
1.99936	2.88608	4.41862	0.000116782	0.000778371	0.987449	open	peak26745
1.65963	3.04162	4.41785	0.000117035	0.000779472	0.98537	open	peak40742
1.8186	3.42853	4.41482	0.000118036	0.000785486	0.977176	open	peak32237
-1.93965	3.6336	-4.41454	0.000118128	0.000785486	0.976432	closed	peak17099
1.87231	3.42696	4.41432	0.000118202	0.000785486	0.975825	open	peak31458
-2.87029	4.52202	-4.41387	0.000118351	0.000785829	0.974616	closed	peak39937
-2.01632	2.87079	-4.41363	0.000118431	0.000785829	0.973971	closed	peak14570
1.88157	3.42563	4.4127	0.000118741	0.000787304	0.971451	open	peak50561
-1.71874	3.28645	-4.41108	0.000119284	0.000790309	0.967073	closed	peak35751
2.28524	4.10187	4.41006	0.000119625	0.000791982	0.964325	open	peak28371
-1.86619	2.773	-4.40873	0.000120074	0.00079436	0.960728	closed	peak42335
1.70736	3.4586	4.40787	0.000120364	0.000795088	0.958409	open	peak44813
1.70379	3.27556	4.40784	0.000120373	0.000795088	0.958331	open	peak21246
2.40445	2.72003	4.40745	0.000120505	0.000795088	0.95728	open	peak38927
-1.95295	3.53473	-4.40734	0.000120541	0.000795088	0.956993	closed	peak43126
1.67884	3.26003	4.40698	0.000120666	0.000795321	0.956	open	peak51412
-1.86611	3.43948	-4.4058	0.000121066	0.000797369	0.952816	closed	peak20392
-1.61302	2.99055	-4.40516	0.000121282	0.000798204	0.951098	closed	peak46763
1.63199	3.12316	4.40407	0.000121654	0.000799786	0.948158	open	peak22089
1.56207	3.0087	4.40393	0.000121703	0.000799786	0.947774	open	peak41153
-1.68751	2.818	-4.40355	0.000121831	0.000800041	0.946758	closed	peak36730
-2.12362	2.4508	-4.40112	0.000122668	0.000804939	0.940183	closed	peak21722
1.63681	3.33499	4.40072	0.000122804	0.000805238	0.939118	open	peak673
-2.28211	2.14325	-4.40039	0.000122918	0.000805395	0.938221	closed	peak26989
2.10239	2.61517	4.39964	0.000123178	0.000805472	0.936191	open	peak16268
1.80757	2.93081	4.39899	0.000123402	0.000805472	0.934446	open	peak27998
1.64426	3.19319	4.39878	0.000123476	0.000805472	0.933869	open	peak20634
1.72709	2.93488	4.39856	0.000123551	0.000805472	0.933287	open	peak27020
1.74357	3.18318	4.39843	0.000123597	0.000805472	0.932929	open	peak48196
1.7218	2.95502	4.39831	0.000123638	0.000805472	0.932611	open	peak52232
-1.79275	2.93555	-4.39828	0.000123651	0.000805472	0.932508	closed	peak47974
1.65952	3.29022	4.39827	0.000123654	0.000805472	0.932484	open	peak48411
2.37803	2.27602	4.39587	0.00012449	0.000810324	0.92601	open	peak27476
1.7893	3.56817	4.39343	0.000125344	0.000815284	0.919441	open	peak47873
-2.8453	1.58253	-4.39244	0.000125695	0.000816856	0.916752	closed	peak45170
1.72446	3.03259	4.39223	0.000125769	0.000816856	0.916186	open	peak26881
1.80252	3.30649	4.39104	0.000126189	0.000818987	0.912981	open	peak49852
1.70236	3.01736	4.39025	0.000126469	0.000820204	0.910854	open	peak18067
2.02564	2.33469	4.38968	0.000126671	0.000820917	0.909319	open	peak30239
-1.90403	2.62651	-4.38879	0.00012699	0.000821922	0.906903	closed	peak54527
1.68099	3.07575	4.38873	0.000127011	0.000821922	0.906744	open	peak3538
-2.16157	2.14086	-4.38557	0.000128143	0.000828643	0.898219	closed	peak2060
1.70809	3.06883	4.38453	0.000128518	0.000830466	0.89541	open	peak40728
-1.85039	2.48224	-4.3828	0.000129142	0.000833389	0.89075	closed	peak33320
1.81023	3.39928	4.38276	0.000129157	0.000833389	0.890639	open	peak36517
-2.01605	2.32695	-4.38237	0.0001293	0.000833703	0.88958	closed	peak51079
1.74578	3.47436	4.38012	0.000130119	0.000838376	0.883514	open	peak33713
-1.81407	2.81163	-4.37974	0.000130257	0.000838658	0.882494	closed	peak3067
-1.77764	2.93235	-4.37884	0.000130584	0.000840157	0.880083	closed	peak50205
1.86338	3.76346	4.37714	0.00013121	0.000843572	0.875492	open	peak9022
2.13493	2.78627	4.37651	0.000131443	0.000844464	0.873782	open	peak550
1.65999	2.86274	4.37596	0.000131646	0.000845157	0.872301	open	peak53772
2.24595	2.88774	4.37354	0.000132542	0.000849936	0.865788	open	peak21023
-1.77358	3.32261	-4.37341	0.00013259	0.000849936	0.865436	closed	peak7379
-1.94428	2.8677	-4.37318	0.000132677	0.000849936	0.864806	closed	peak8782
1.65721	2.75952	4.37178	0.000133198	0.000852659	0.861041	open	peak32165
-2.29201	2.35338	-4.37151	0.000133299	0.00085269	0.860316	closed	peak53257
1.74065	3.23327	4.36834	0.000134489	0.000859684	0.851777	open	peak22092
1.77762	3.64208	4.36469	0.000135875	0.000867924	0.841923	open	peak31718
2.17912	2.42033	4.36255	0.000136693	0.00087252	0.836159	open	peak3501
1.96696	2.42956	4.36214	0.000136849	0.00087289	0.835063	open	peak45386
1.95528	2.90059	4.36149	0.000137099	0.000873271	0.833309	open	peak28757
1.72256	3.18178	4.36148	0.000137105	0.000873271	0.833268	open	peak27979
1.73599	2.8596	4.36005	0.000137655	0.000876145	0.829424	open	peak28935
-1.63425	3.26478	-4.35921	0.000137978	0.000877045	0.827169	closed	peak51857
2.12705	2.29933	4.35917	0.000137993	0.000877045	0.827065	open	peak32612
1.90526	3.20301	4.35706	0.000138815	0.000881637	0.821363	open	peak40082
1.67952	2.7284	4.35624	0.000139132	0.000883023	0.819168	open	peak3760
-1.84354	2.67131	-4.35589	0.00013927	0.000883266	0.818219	closed	peak54547
-1.89805	3.66138	-4.35463	0.000139761	0.000885644	0.814835	closed	peak28046
-2.58305	4.3682	-4.35442	0.000139844	0.000885644	0.814268	closed	peak33656
1.7164	3.24384	4.35363	0.000140157	0.000886542	0.812121	open	peak47116
1.59309	3.35565	4.35356	0.000140185	0.000886542	0.811928	open	peak27339
-2.04303	3.86148	-4.35302	0.000140396	0.000887245	0.810485	closed	peak6973
2.02113	3.77238	4.35262	0.000140553	0.000887424	0.809407	open	peak38938
1.71292	2.92863	4.35232	0.000140672	0.000887424	0.808596	open	peak28181
-2.26554	2.48311	-4.35219	0.000140723	0.000887424	0.808247	closed	peak49372
-1.85399	3.29261	-4.35104	0.000141179	0.000889668	0.80514	closed	peak49298
-2.32898	2.07632	-4.3503	0.000141472	0.000890432	0.803151	closed	peak42108
1.80832	3.58455	4.35021	0.000141507	0.000890432	0.802909	open	peak4295
1.61687	3.06503	4.34997	0.0001416	0.000890432	0.802278	open	peak16695
1.66327	3.07135	4.34831	0.000142262	0.000893958	0.797803	open	peak48830
-1.7784	3.45352	-4.34795	0.000142407	0.000894239	0.796823	closed	peak50873
2.2382	2.26286	4.34717	0.000142718	0.000895558	0.794731	open	peak9024
-1.71316	3.20665	-4.34652	0.000142976	0.000895955	0.792992	closed	peak11197
1.91046	2.95729	4.34651	0.000142982	0.000895955	0.792951	open	peak24510
-2.92899	4.52954	-4.34604	0.000143169	0.000896495	0.791696	closed	peak38328
1.67117	2.84544	4.34235	0.000144657	0.000905173	0.781769	open	peak50452
-1.88565	3.57989	-4.33979	0.000145702	0.000911071	0.774857	closed	peak32804
1.55274	3.15786	4.33754	0.000146624	0.000915773	0.768799	open	peak704
1.60654	3.33016	4.33745	0.00014666	0.000915773	0.768564	open	peak54222
1.63145	3.07519	4.33681	0.000146923	0.000916776	0.76684	open	peak36969
2.01617	3.54839	4.3363	0.000147135	0.000917372	0.765458	open	peak2416
1.7926	2.79112	4.33608	0.000147225	0.000917372	0.764869	open	peak26088
1.70362	3.47268	4.33528	0.000147553	0.000918771	0.762734	open	peak34065
1.57332	3.0037	4.33373	0.000148196	0.000922134	0.758554	open	peak5114
2.00116	2.58551	4.33328	0.000148383	0.000922651	0.757344	open	peak7150
1.7106	2.79759	4.33267	0.000148635	0.000923502	0.755716	open	peak12591
-1.9862	3.4612	-4.33222	0.000148826	0.000923502	0.754481	closed	peak33193
-1.90783	3.77973	-4.3322	0.000148831	0.000923502	0.754448	closed	peak616
1.90042	3.16903	4.33139	0.000149169	0.000924954	0.75227	open	peak28117
1.71581	3.07274	4.33095	0.000149353	0.000925451	0.751086	open	peak36624
2.05696	2.09206	4.33054	0.000149528	0.000925517	0.749962	open	peak14243
1.79421	3.60791	4.33037	0.000149597	0.000925517	0.749521	open	peak31840
1.57841	3.15379	4.33018	0.000149676	0.000925517	0.749012	open	peak51359
-2.09238	2.70182	-4.32992	0.000149787	0.00092556	0.748301	closed	peak29125
-1.68439	3.18687	-4.32922	0.00015008	0.000926029	0.746428	closed	peak32309
1.63171	3.39268	4.3291	0.000150129	0.000926029	0.74611	open	peak13120
-1.83685	3.66566	-4.329	0.000150175	0.000926029	0.745817	closed	peak40202
1.87481	2.59956	4.32766	0.000150739	0.00092886	0.74222	open	peak21200
1.75616	2.93336	4.32722	0.000150925	0.000929366	0.741033	open	peak53572
1.91383	3.72092	4.32654	0.00015121	0.000930476	0.739222	open	peak53366
1.72578	3.38002	4.32544	0.000151677	0.000932644	0.736265	open	peak52258
-1.81848	3.67347	-4.32522	0.000151772	0.000932644	0.735661	closed	peak18965
1.70701	3.31516	4.32427	0.000152178	0.000934356	0.733099	open	peak4273
-2.30799	2.78228	-4.32407	0.000152261	0.000934356	0.732574	closed	peak40408
1.74271	2.89411	4.32285	0.000152784	0.000936724	0.72928	open	peak647
1.59955	2.99907	4.32268	0.000152857	0.000936724	0.728821	open	peak36416
1.7123	2.90499	4.3223	0.00015302	0.000937077	0.727798	open	peak4848
-1.91514	3.20834	-4.32175	0.000153257	0.00093788	0.726315	closed	peak15454
-1.75065	3.57311	-4.32083	0.00015365	0.00093829	0.723853	closed	peak37881
-1.94444	2.49907	-4.32046	0.000153809	0.00093829	0.72286	closed	peak45339
1.67422	3.28764	4.32033	0.000153865	0.00093829	0.722512	open	peak6794
1.74293	2.88606	4.32031	0.000153875	0.00093829	0.722448	open	peak4849
1.71107	3.24398	4.32025	0.000153898	0.00093829	0.722304	open	peak13139
1.65141	3.2187	4.3197	0.000154139	0.00093829	0.720803	open	peak44324
-1.73158	3.11698	-4.31968	0.000154148	0.00093829	0.720749	closed	peak39778
1.61467	2.7701	4.31963	0.000154167	0.00093829	0.720628	open	peak2816
1.65289	3.13534	4.31896	0.000154459	0.000939421	0.718815	open	peak40042
-2.50249	4.33145	-4.31865	0.000154593	0.000939596	0.71798	closed	peak16519
1.74774	3.02006	4.31617	0.000155669	0.000945492	0.711319	open	peak45315
-1.71637	2.55175	-4.31537	0.000156018	0.000946965	0.70917	closed	peak35756
1.64442	2.81884	4.3141	0.000156573	0.000948959	0.70576	open	peak30784
1.6371	3.4759	4.31404	0.000156601	0.000948959	0.705589	open	peak13144
-1.64737	2.88816	-4.31359	0.000156798	0.000948959	0.704382	closed	peak40147
1.54982	3.04668	4.31342	0.000156871	0.000948959	0.703936	open	peak15993
1.66652	2.84615	4.3134	0.00015688	0.000948959	0.703881	open	peak14396
1.78445	3.04264	4.31275	0.000157165	0.000950034	0.702142	open	peak16019
1.74104	3.5619	4.31084	0.00015801	0.000954494	0.696995	open	peak24583
1.69292	2.56779	4.31053	0.000158148	0.000954526	0.696154	open	peak33851
-2.51814	2.19171	-4.31034	0.000158229	0.000954526	0.69566	closed	peak47551
-1.70813	3.00597	-4.30904	0.000158808	0.000957366	0.692158	closed	peak13272
-1.62732	2.87941	-4.30823	0.000159169	0.000958404	0.689977	closed	peak6819
1.56416	3.2102	4.30817	0.000159196	0.000958404	0.689817	open	peak3417
1.70936	3.37592	4.30736	0.000159558	0.000959938	0.687633	open	peak53184
-2.17775	4.06103	-4.30667	0.000159866	0.000961139	0.685784	closed	peak31401
1.82366	3.06575	4.30642	0.000159978	0.000961163	0.685112	open	peak48997
-1.6356	3.14821	-4.3054	0.000160436	0.000963266	0.682366	closed	peak16500
1.73634	3.63453	4.30299	0.000161521	0.000969126	0.675897	open	peak14031
1.73464	3.5878	4.30159	0.000162154	0.000971878	0.672142	open	peak53000
1.89532	3.7827	4.30149	0.000162198	0.000971878	0.671881	open	peak26507
-1.98035	3.41487	-4.30064	0.000162588	0.00097356	0.669576	closed	peak40220
-2.05189	3.96971	-4.29982	0.00016296	0.00097513	0.667384	closed	peak19330
1.65894	2.93345	4.29773	0.000163914	0.000979818	0.66178	open	peak13447
-1.80556	2.62932	-4.2974	0.000164065	0.000979818	0.660897	closed	peak43479
1.7875	3.36592	4.29709	0.000164208	0.000979818	0.660062	open	peak46690
1.64662	3.10884	4.29663	0.000164421	0.000979818	0.658817	open	peak52459
2.07307	2.19414	4.29633	0.000164558	0.000979818	0.658021	open	peak3864
1.81187	3.07316	4.2963	0.000164573	0.000979818	0.657931	open	peak43281
1.96246	3.76617	4.29619	0.000164623	0.000979818	0.65764	open	peak39490
-1.83143	3.49226	-4.29619	0.000164624	0.000979818	0.657631	closed	peak1437
1.74805	3.59253	4.29516	0.000165099	0.000981986	0.654868	open	peak49865
-1.71991	3.03701	-4.29459	0.000165363	0.000982602	0.653335	closed	peak49469
1.5589	3.03674	4.29446	0.000165423	0.000982602	0.652984	open	peak29241
-1.98116	2.59034	-4.29379	0.000165732	0.00098378	0.651193	closed	peak8609
1.60123	3.32849	4.2918	0.000166656	0.000987724	0.645858	open	peak8570
-1.76801	3.42299	-4.29173	0.000166691	0.000987724	0.64566	closed	peak28536
-1.8903	2.74786	-4.29165	0.00016673	0.000987724	0.645435	closed	peak30607
1.75774	3.1785	4.29137	0.000166859	0.000987831	0.644693	open	peak29975
1.67571	3.22419	4.29108	0.000166994	0.000987973	0.643916	open	peak50623
-1.92685	3.05955	-4.28837	0.000168265	0.000994834	0.636638	closed	peak54195
-2.30203	2.31005	-4.28761	0.000168624	0.000996293	0.634594	closed	peak53974
-1.71604	3.40645	-4.28735	0.000168747	0.000996355	0.633897	closed	peak18921
1.7815	2.98468	4.28646	0.000169169	0.000998187	0.631497	open	peak32616
1.64369	2.88137	4.28447	0.000170111	0.00100277	0.626168	open	peak31580
1.91054	2.7171	4.28434	0.000170171	0.00100277	0.625832	open	peak45481
1.56888	3.10668	4.28363	0.000170509	0.0010041	0.623926	open	peak53883
1.67333	2.7891	4.28218	0.000171204	0.00100752	0.620022	open	peak22962
1.81846	3.24049	4.28144	0.00017156	0.00100841	0.618028	open	peak5917
-1.60001	3.08111	-4.28138	0.000171585	0.00100841	0.617888	closed	peak53641
-2.20948	2.24535	-4.281	0.000171772	0.00100841	0.616847	closed	peak33395
1.68135	3.30235	4.28092	0.000171809	0.00100841	0.616638	open	peak6804
1.55825	3.00463	4.28037	0.000172072	0.0010093	0.615169	open	peak48317
-1.67752	2.89524	-4.27985	0.000172324	0.00101011	0.613764	closed	peak42655
1.91952	2.68481	4.27899	0.000172736	0.00101185	0.611475	open	peak11008
-2.14758	2.73443	-4.27799	0.000173221	0.00101403	0.608785	closed	peak48885
-1.56765	3.1688	-4.27765	0.000173386	0.00101432	0.607874	closed	peak39817
1.60649	3.13417	4.2748	0.000174773	0.00102177	0.60023	open	peak16143
-1.99719	3.71523	-4.2719	0.0001762	0.00102943	0.592428	closed	peak29115
1.7323	3.12092	4.27123	0.000176529	0.00103068	0.590634	open	peak52118
1.78988	3.18278	4.27017	0.000177052	0.00103226	0.587796	open	peak46037
-2.15445	2.86268	-4.27004	0.000177115	0.00103226	0.587456	closed	peak45217
1.69375	3.41253	4.26976	0.000177252	0.00103226	0.586715	open	peak16668
1.73767	3.18191	4.26974	0.000177264	0.00103226	0.586649	open	peak39297
1.59463	3.18734	4.26822	0.000178019	0.00103598	0.582572	open	peak41407
1.73605	3.03533	4.26728	0.00017849	0.00103804	0.58004	open	peak648
1.76051	3.43368	4.26671	0.00017877	0.00103899	0.578531	open	peak44359
1.76506	2.53425	4.26524	0.00017951	0.00104261	0.574571	open	peak37297
-1.76037	2.54731	-4.26476	0.000179747	0.00104331	0.573303	closed	peak17517
1.80791	3.08543	4.26391	0.000180178	0.00104512	0.57101	open	peak37954
1.5985	2.92623	4.26274	0.000180769	0.00104787	0.567867	open	peak30933
1.57761	3.24559	4.26248	0.0001809	0.00104795	0.567169	open	peak27794
1.69273	3.36239	4.25969	0.000182312	0.00105544	0.559714	open	peak23355
-1.71906	3.39327	-4.25868	0.00018283	0.00105775	0.556992	closed	peak38303
1.63177	3.16924	4.25815	0.0001831	0.00105862	0.555577	open	peak12597
-2.56399	4.37921	-4.25778	0.000183291	0.00105904	0.554579	closed	peak13938
1.71669	2.87996	4.25749	0.000183441	0.00105922	0.553794	open	peak44245
-1.60284	2.99882	-4.25496	0.000184739	0.00106539	0.547029	closed	peak45313
1.55932	3.25273	4.25488	0.00018478	0.00106539	0.546818	open	peak44199
1.65697	3.04163	4.25471	0.000184869	0.00106539	0.546353	open	peak50173
1.78686	2.7296	4.25263	0.000185946	0.0010709	0.540783	open	peak16768
-1.77174	2.86276	-4.25128	0.000186647	0.00107425	0.537174	closed	peak41493
1.6111	3.49205	4.25059	0.000187011	0.00107565	0.535306	open	peak42585
1.58862	3.31115	4.24994	0.000187351	0.00107691	0.533562	open	peak52995
2.0505	2.97151	4.24942	0.000187622	0.00107753	0.532178	open	peak39842
1.70062	2.69086	4.24913	0.000187772	0.00107753	0.531412	open	peak47500
-2.33535	1.82733	-4.24904	0.000187823	0.00107753	0.531151	closed	peak51724
-2.23921	1.88282	-4.24787	0.000188437	0.00108005	0.528019	closed	peak46998
1.71919	3.39424	4.24774	0.000188505	0.00108005	0.527676	open	peak8798
-1.92266	3.26831	-4.24676	0.000189021	0.00108231	0.525051	closed	peak27228
1.63364	3.15162	4.24585	0.000189501	0.00108436	0.52262	open	peak42120
1.71918	2.75379	4.24546	0.000189706	0.00108484	0.521582	open	peak15917
1.98042	2.66893	4.24466	0.000190135	0.00108659	0.519417	open	peak14487
1.68477	3.05764	4.24228	0.000191398	0.00109295	0.513069	open	peak16122
1.7056	2.75634	4.24193	0.000191586	0.00109295	0.512126	open	peak32155
1.72346	3.32737	4.24176	0.00019168	0.00109295	0.511658	open	peak26896
2.77541	1.38597	4.24165	0.00019174	0.00109295	0.511357	open	peak32232
-2.00956	3.83018	-4.24019	0.00019252	0.00109622	0.507465	closed	peak13437
-1.70517	3.09293	-4.24012	0.000192558	0.00109622	0.507272	closed	peak3649
2.27307	2.37506	4.23984	0.000192707	0.00109636	0.506531	open	peak26547
1.63229	3.40314	4.23949	0.000192895	0.00109673	0.505595	open	peak50619
1.95506	2.36131	4.23668	0.000194414	0.00110466	0.498074	open	peak14918
1.5933	2.91343	4.23496	0.00019535	0.0011087	0.493468	open	peak28023
1.74233	3.51141	4.23492	0.000195375	0.0011087	0.493347	open	peak52052
1.61299	2.80789	4.23253	0.000196682	0.00111483	0.486953	open	peak24280
-1.76408	2.69245	-4.23246	0.00019672	0.00111483	0.486768	closed	peak15631
-1.98519	3.08554	-4.23226	0.00019683	0.00111483	0.486233	closed	peak37174
1.60362	3.05847	4.23048	0.000197809	0.00111966	0.481477	open	peak41694
-1.7955	3.30504	-4.22999	0.000198083	0.00112021	0.480151	closed	peak21266
1.60741	3.44812	4.22985	0.000198158	0.00112021	0.479784	open	peak26708
-1.84367	3.12672	-4.22926	0.000198484	0.00112134	0.47821	closed	peak5939
1.96384	3.72981	4.22871	0.000198789	0.00112235	0.476738	open	peak45470
1.7802	3.54328	4.22842	0.00019895	0.00112255	0.475962	open	peak44909
1.65061	3.16122	4.22796	0.000199208	0.00112329	0.474719	open	peak38062
-2.27037	4.19624	-4.22493	0.0002009	0.00113211	0.466612	closed	peak13278
1.70893	3.51022	4.22447	0.000201155	0.00113283	0.465393	open	peak50616
1.79476	3.28736	4.22361	0.000201642	0.00113486	0.463074	open	peak17829
1.64466	3.29268	4.22155	0.000202801	0.00114066	0.45758	open	peak22049
-2.1633	4.07079	-4.22027	0.000203527	0.00114304	0.454156	closed	peak3419
1.67218	3.43617	4.22016	0.000203592	0.00114304	0.453851	open	peak45400
-2.04668	2.66466	-4.22013	0.000203609	0.00114304	0.453771	closed	peak47270
1.56115	3.04707	4.21929	0.000204084	0.0011445	0.451537	open	peak12868
-1.98673	2.89069	-4.21922	0.000204127	0.0011445	0.451332	closed	peak54465
-1.74196	2.55407	-4.21892	0.000204295	0.00114472	0.450545	closed	peak19635
1.95998	2.23178	4.21695	0.000205424	0.00115033	0.44526	open	peak36713
1.74187	3.52334	4.21442	0.000206878	0.00115726	0.4385	open	peak43145
1.81279	3.09466	4.21434	0.000206923	0.00115726	0.438295	open	peak53369
-1.83158	3.56575	-4.21259	0.000207937	0.0011622	0.433607	closed	peak18496
1.57123	3.22675	4.20953	0.000209717	0.00117142	0.425436	open	peak26873
-1.63587	3.49488	-4.20921	0.000209904	0.00117172	0.424585	closed	peak53312
1.53304	3.09444	4.20869	0.000210209	0.00117269	0.423192	open	peak40855
1.6687	2.81972	4.20731	0.000211019	0.00117645	0.419507	open	peak4290
1.60629	3.13724	4.207	0.000211203	0.00117645	0.418669	open	peak12899
1.88015	3.36246	4.20687	0.000211279	0.00117645	0.418326	open	peak25409
1.61703	2.64571	4.2058	0.000211913	0.00117924	0.415452	open	peak36209
1.73015	3.18073	4.2052	0.000212266	0.00118046	0.413859	open	peak33514
1.58901	2.81743	4.20369	0.000213161	0.00118405	0.409825	open	peak52344
1.93251	3.72378	4.20366	0.000213177	0.00118405	0.409753	open	peak52853
1.64038	3.43691	4.20278	0.000213704	0.00118624	0.407386	open	peak34072
-1.80158	3.07535	-4.20231	0.000213982	0.00118704	0.406142	closed	peak50443
1.55899	2.93885	4.20183	0.000214267	0.00118788	0.404867	open	peak42581
1.89794	3.57752	4.20032	0.00021517	0.00119172	0.400836	open	peak51025
1.6916	2.62606	4.20012	0.000215295	0.00119172	0.400279	open	peak33423
-1.5331	3.02129	-4.20001	0.000215361	0.00119172	0.399986	closed	peak52315
1.72339	3.18483	4.19965	0.000215572	0.00119215	0.399046	open	peak13681
1.74344	2.50292	4.19724	0.00021703	0.00119946	0.392586	open	peak33530
1.67074	2.80095	4.19623	0.000217638	0.00120207	0.389908	open	peak16625
1.60897	3.12731	4.1949	0.000218446	0.00120578	0.386354	open	peak45861
1.54886	3.11399	4.19469	0.000218579	0.00120578	0.385773	open	peak48237
-1.95441	3.77388	-4.1937	0.000219183	0.00120836	0.38313	closed	peak27593
-2.01678	3.26628	-4.19338	0.000219375	0.00120867	0.382288	closed	peak40396
1.76032	3.70025	4.19193	0.000220266	0.00121283	0.378403	open	peak5185
-1.7564	3.46623	-4.19018	0.000221338	0.00121798	0.373753	closed	peak21067
2.00856	2.4716	4.18772	0.000222863	0.00122561	0.367172	open	peak16962
-1.70195	2.86721	-4.18595	0.000223966	0.00123062	0.362443	closed	peak33858
-1.64116	3.20855	-4.18568	0.000224131	0.00123062	0.361737	closed	peak13056
1.7079	2.77921	4.18559	0.000224189	0.00123062	0.361491	open	peak32064
1.52543	3.1818	4.18322	0.000225675	0.0012369	0.355161	open	peak52495
1.73971	3.72147	4.18319	0.000225691	0.0012369	0.355093	open	peak43622
-1.79751	2.87563	-4.1831	0.00022575	0.0012369	0.354841	closed	peak44853
[truncated: 7,274 more rows]

## Sheet: emb10-emb12
logFC	AveExpr	t	P.Value	adj.P.Val	B	DIFF	peak_id
[truncated: 8,898 more rows]

[truncated: 1 more sheets: emb12-emb14]
