# Supplementary material for: Gene regulatory dynamics during the development of a paleopteran insect, the mayfly Cloeon dipterum
Source: Development. 2024 Oct 10;151(20):dev203017. doi: 10.1242/dev.203017 (PMC11491810; doi:10.1242/dev.203017)
Supplement: Table S4. Mfuzz output values. [file develop-151-203017-TableS4.xlsx]

## Sheet: center
emb10	emb12	emb14	emb4	emb6	emb8
-0.223938185763564	-0.544067125478139	0.621420871327653	-0.920015861346946	-0.16006231744467	1.22666261870567
-0.0706886418291542	-0.454239019421294	-0.753738300267722	-0.368952038539736	-0.0686599592423893	1.71627795930029
-0.660843141835719	-0.774263551202453	-0.855151978902848	1.20068229475068	1.15529584465082	-0.0657194674604811
-0.445690647181825	-0.78492873876042	-0.923937846717352	-0.0226739938622907	0.807416215174491	1.3698150113474
0.338824936257701	0.301901849488919	1.63601259225485	-0.773126014213664	-0.749948906271583	-0.753664457516225
-0.124899104586319	-0.190606145019218	1.79014956913385	-0.112921128027916	-0.578326525270895	-0.783396666229485
0.838693128587857	0.407944934081819	1.22151187455345	-0.919219573570001	-0.79273094087046	-0.756199422782659
1.5602865817022	0.0530687237961481	-0.622046880442946	-0.74873724229877	-0.390994547090059	0.148423364333429
0.960148977706248	0.87146947481809	0.729894357097459	-0.916032311978678	-0.891917349866425	-0.753563147776699
0.81747154997734	-0.443351326216101	-1.16358287824156	-0.399192341588329	0.710560009025954	0.478094987042694
-0.00956426535936697	0.182217718737572	1.81498061126191	-0.686140196004082	-0.644648248362502	-0.656845620273536
0.926485170314583	0.647558993643843	0.0395462502193049	-1.25506272749951	-0.780115667664266	0.421587980986049
-0.371091322654094	-0.48474941423059	1.82306281412328	-0.495382251698309	-0.25180199897902	-0.220037826561269
0.297340165369292	-0.0663575154853068	1.60196426255308	-1.02335988342122	-0.70042419931068	-0.109162829705161
-0.572263360864672	-0.697744863433161	-0.754173651133115	1.67486033196488	0.558767009414088	-0.209445465948039
1.52029911858953	0.419453337150626	0.183292418645148	-0.859828715752361	-0.721607087838094	-0.541609070794851
0.365505661659897	0.66699802509856	1.36375534832369	-0.948480587522482	-0.903530052687308	-0.544248394872358
-0.378216585504361	-0.465968093581095	0.578646934283121	1.38776709871282	-0.306400448855149	-0.815828905055348
0.315279223483667	0.88884305361808	1.22846782527718	-0.659278429860687	-0.824121785430229	-0.949189887088005
0.922789335914694	1.25046103537985	0.0566326014174661	-0.739332906879987	-0.805063891127468	-0.685486174704534
0.32622022809069	1.25948042391929	0.827778480235633	-0.903720738190754	-0.767585002075781	-0.742173391979081
-0.602012805341719	-0.856344793125141	-0.997247634823181	1.25927008897813	0.704642465447961	0.49169267886394
-0.371344165861337	-0.785467174070193	-1.04050903626687	0.721034788635212	0.188488845432188	1.287796742131
-0.270263442271172	-0.731878866584738	0.597533105893479	-0.460939348783166	1.29132297479561	-0.425774423050004
-0.406420777008375	-0.552806749632445	-0.58434232253825	1.86660156863076	-0.0425546911197695	-0.28047702833193
-0.0703811295930883	0.667028248950604	1.58051582113857	-0.767044322283182	-0.693130025250606	-0.716988592962303
-0.343320892211399	-0.656225185335274	-0.911689628874209	0.0781903476362888	1.59177653836672	0.241268820417877
-0.211188596655543	-0.0861161763630049	1.90054012606523	-0.573591695706739	-0.533249942967382	-0.496393714372564
0.190105412216575	1.58966072986975	-0.176303894148148	-0.68746083881983	-0.508434461704848	-0.407566947413499
-0.652953160645662	-0.873957162710084	-1.00311469974457	0.634464717727858	1.16367276210136	0.731887543271083

## Sheet: cluster
peak_id	cluster
peak1000	11
peak10000	17
peak10006	8
peak10021	2
peak10022	23
peak10025	24
peak10029	5
peak10032	11
peak10053	22
peak1006	6
peak10072	2
peak10086	18
peak10088	6
peak10095	24
peak10099	22
peak10103	7
peak10105	3
peak10108	5
peak10125	20
peak10126	11
peak10136	30
peak10138	23
peak10139	27
peak10142	28
peak10170	28
peak10177	17
peak10184	21
peak10195	30
peak1020	12
peak10202	23
peak10213	9
peak10215	29
peak10230	11
peak10234	11
peak10236	28
peak10237	23
peak10241	6
peak10254	1
peak10256	20
peak10281	20
peak10283	30
peak10288	13
peak10289	4
peak10295	26
peak103	15
peak1030	2
peak10313	3
peak10316	10
peak10320	2
peak10333	14
peak10334	13
peak10347	26
peak10355	20
peak10360	21
peak10361	29
peak10376	23
peak10379	6
peak10401	24
peak10415	13
peak10422	8
peak10424	29
peak10435	21
peak10443	15
peak10446	1
peak10452	3
peak10475	3
peak10485	5
peak10492	17
peak10497	4
peak10498	13
peak1050	23
peak10504	27
peak10515	8
peak10527	12
peak1054	28
peak10548	8
peak1056	23
peak10563	8
peak10569	6
peak10577	30
peak10578	7
peak10582	3
peak10613	25
peak10632	4
peak10634	2
peak10645	14
peak10657	24
peak10668	14
peak1067	23
peak10676	29
peak10677	5
peak10679	17
peak10694	5
peak10698	21
peak10703	26
peak10705	28
peak10708	17
peak10710	6
peak10712	5
peak10714	28
peak10715	14
peak10717	1
peak10718	14
peak1072	4
peak10735	3
peak10737	21
peak10743	18
peak10746	15
peak10751	3
peak10752	27
peak10764	9
peak10766	26
peak10771	16
peak10773	11
peak10804	8
peak10818	6
peak10829	30
peak10840	15
peak10860	14
peak10862	18
peak10868	19
peak10870	5
peak1088	14
peak10884	20
peak10890	12
peak10893	28
peak10898	12
peak10901	1
peak10905	5
peak10906	11
peak10919	17
peak10921	7
peak10922	11
peak10925	21
peak10926	29
peak10927	17
peak10961	15
peak10965	15
peak1097	17
peak10973	26
peak10975	17
peak1099	20
peak11	3
peak110	30
peak11002	6
peak11008	26
peak11012	1
peak1103	14
peak11033	13
peak11037	28
peak11049	11
peak1106	28
peak11066	1
peak11079	24
peak11082	4
peak11087	30
peak1110	9
peak11107	9
peak11129	26
peak11136	30
peak11158	30
peak1116	1
peak11162	15
peak11192	28
peak11193	24
peak11197	22
peak11198	10
peak11209	14
peak11212	28
peak11213	11
peak1122	25
peak11222	14
peak11230	24
peak11231	24
peak11233	7
peak11239	28
peak11240	5
peak11269	9
peak1127	6
peak11271	5
peak1128	26
peak11302	11
peak11311	27
peak11319	14
peak11323	14
peak11324	16
peak11327	12
peak11331	29
peak11332	29
peak11354	7
peak11360	14
peak11367	23
peak1138	23
peak11385	6
peak11388	16
peak11405	9
peak11419	30
peak11437	14
peak1144	19
peak11444	27
peak11447	14
peak11462	8
peak11466	13
peak11467	16
peak11468	4
peak11479	12
peak11485	17
peak11510	22
peak11513	10
peak11515	1
peak11517	19
peak11520	2
peak11533	5
peak1154	4
peak11544	5
peak11554	24
peak11556	17
peak11557	20
peak11583	4
peak11603	22
peak11607	8
peak11620	17
peak11622	30
peak11624	20
peak11636	7
peak11654	4
peak1166	14
peak11669	25
peak11674	11
peak11678	21
peak11680	21
peak11691	8
peak11698	26
peak1170	20
peak11704	16
peak11707	9
peak1171	1
peak11712	11
peak11714	5
peak11715	26
peak11717	9
peak11718	19
peak11720	11
peak11724	11
peak11728	20
peak11729	7
peak11731	26
peak11741	6
peak11742	14
peak11743	26
peak11751	26
peak11755	14
peak11756	7
peak11764	29
peak11767	9
peak1177	3
peak11770	6
peak1179	5
peak11795	9
peak11803	18
peak11823	22
peak11829	6
peak11841	27
peak11845	2
peak1188	24
peak11898	25
peak11906	4
peak11926	11
peak11927	5
peak11929	9
peak11931	9
peak11933	6
peak11934	14
peak11935	6
peak11936	5
peak11943	11
peak11945	11
peak11947	11
peak11948	21
peak11951	5
peak11952	28
peak11953	19
peak11956	9
peak11965	19
peak11969	5
peak11973	17
peak11974	28
peak1198	25
peak11981	20
peak11984	20
peak11991	17
peak11993	12
peak11998	19
peak11999	26
peak12004	17
peak12007	14
peak12012	25
peak12015	17
peak12016	11
peak1202	11
peak12025	17
peak12031	4
peak12036	20
peak12038	3
peak12045	14
peak12048	30
peak12054	9
peak12065	9
peak12075	21
peak12076	9
peak12081	22
peak12089	8
peak12097	30
peak12114	18
peak12144	4
peak12155	22
peak12160	1
peak12161	27
peak12162	24
peak12168	30
peak12169	2
peak12173	6
peak12182	13
peak12184	7
peak12187	16
peak12193	27
peak12217	21
peak1222	3
peak12224	8
peak12227	7
peak12260	16
peak12267	6
peak12273	11
peak12295	12
peak12299	27
peak12307	26
peak12314	28
peak12324	1
peak12330	3
peak1234	8
peak12342	11
peak12348	11
peak12351	17
peak12355	26
peak12360	7
peak12372	3
peak12373	17
peak12396	12
peak12400	28
peak12403	6
peak12414	15
peak12416	3
peak12437	3
peak12440	15
peak12443	15
peak12449	4
peak12450	22
peak12453	29
peak12454	29
peak12461	25
peak12462	16
peak12467	17
peak12475	20
peak12477	12
peak12483	20
peak12484	21
peak12485	28
peak12486	14
peak12506	9
peak12512	11
peak12517	28
peak12520	19
peak12526	15
peak12528	9
peak12548	22
peak12591	26
peak12594	26
peak12597	11
peak1260	9
peak1261	29
peak12635	22
peak12636	15
peak12654	18
peak12660	4
peak12669	20
peak12676	5
peak12679	2
peak1268	13
peak12703	15
peak12714	7
peak12715	12
peak12717	30
peak12719	19
peak12720	8
peak12721	10
peak12731	13
peak12732	18
peak12736	9
peak12741	26
peak12752	1
peak12761	24
peak12764	1
peak12765	29
peak12779	21
peak12803	1
peak12813	30
peak12823	25
peak12828	4
peak12849	13
peak12852	26
peak12859	9
peak12867	19
peak12868	5
peak12875	12
peak12876	7
peak12877	6
peak12880	5
peak12892	19
peak12895	15
peak12899	5
peak12906	3
peak12919	20
peak12920	21
peak12925	7
peak12939	5
peak12949	14
peak12952	19
peak12956	11
peak1296	4
peak12961	6
peak12962	17
peak12965	7
peak12967	24
peak12974	11
peak12976	17
peak12983	13
peak12997	14
peak13008	16
peak13009	5
peak13012	20
peak13013	14
peak13020	29
peak13021	29
peak13023	15
peak13024	3
peak13027	5
peak13028	22
peak13030	5
peak13032	26
peak13036	5
peak13053	5
peak13056	15
peak13067	3
peak13071	7
peak13084	21
peak13087	7
peak13092	9
peak13114	5
peak13118	26
peak13120	17
peak13125	21
peak13127	17
peak13130	13
peak13131	14
peak13132	29
peak13134	24
peak13139	9
peak13140	11
peak13142	11
peak13143	17
peak13144	7
peak13145	5
peak13146	11
peak13156	5
peak13157	9
peak13158	5
peak13163	11
peak13168	6
peak1317	4
peak13173	11
peak13174	11
peak13176	9
peak13177	5
peak13183	9
peak13184	17
peak13185	21
peak13186	5
peak13187	24
peak13188	26
peak13190	16
peak13192	29
peak13194	11
peak13195	15
peak13199	5
peak1320	6
peak13204	1
peak1321	7
peak13213	1
peak13217	28
peak13232	7
peak13235	1
peak13240	11
peak13241	21
peak13245	10
peak13263	26
peak13266	28
peak13269	2
peak13272	30
peak13273	4
peak13277	13
peak13278	4
peak13301	23
peak13304	6
peak13312	28
peak13315	5
peak13322	28
peak13323	26
peak13326	26
peak13347	16
peak13359	21
peak13360	6
peak13362	21
peak1337	6
peak1338	28
peak13414	8
peak13435	29
peak13436	24
peak13437	22
peak13442	6
peak13447	11
peak13450	7
peak13459	24
peak13470	26
peak13473	21
peak13474	29
peak13475	7
peak13476	5
peak13478	11
peak13480	15
peak13481	3
peak13511	6
peak13519	17
peak13521	5
peak13529	26
peak13539	28
peak13560	29
peak13561	28
peak1357	22
peak13577	15
peak13578	15
peak13586	29
peak13597	15
peak13598	15
peak13616	5
peak13617	9
peak13620	7
peak13623	29
peak13625	6
peak13626	28
peak13634	26
peak13636	5
peak13637	11
peak13638	11
peak13639	13
peak13643	12
peak13649	11
peak13651	22
peak13659	6
peak13661	13
peak13666	17
peak13667	16
peak13678	9
peak13681	28
peak13689	18
peak13700	8
peak13701	26
peak13710	29
peak13726	12
peak13732	30
peak13742	20
peak13754	19
peak13758	19
peak13766	26
peak13777	5
peak13778	26
peak13781	7
peak13786	10
peak13798	21
peak13799	5
peak13822	14
peak13824	24
peak13836	23
peak1384	26
peak13844	29
peak13846	7
peak1385	17
peak13850	22
peak13853	4
peak13854	26
peak13865	3
peak13866	3
peak13867	15
peak13870	3
peak13875	19
peak13879	10
peak13881	15
peak13888	7
peak1389	13
peak13912	1
peak13928	6
peak13938	30
peak13956	3
peak13957	15
peak13958	2
peak13961	29
peak13978	16
peak1398	5
peak13981	3
peak13982	3
peak13985	6
peak1399	30
peak13992	4
peak14012	7
peak14022	22
peak1403	30
peak14031	5
peak14032	18
peak1406	17
peak14063	7
peak14068	16
peak14073	30
peak14077	14
peak14083	8
peak14091	9
peak14098	22
peak14122	28
peak14123	14
peak14126	20
peak14141	14
peak14145	27
peak14152	30
peak14157	11
peak14160	11
peak14163	11
peak14170	26
peak14183	14
peak14199	3
peak14216	7
peak14228	17
peak14235	11
peak14243	11
peak14244	11
peak14246	21
peak14247	11
peak14248	21
peak14260	19
peak14265	7
peak14267	17
peak14269	7
peak14279	7
peak14282	27
peak14295	3
peak14298	3
peak14299	3
peak14329	12
peak14339	26
peak14341	10
peak14346	22
peak14348	5
peak1437	30
peak14374	1
peak14375	20
peak14378	11
peak14379	7
peak14386	7
peak14389	27
peak14395	16
peak14396	16
peak14397	16
peak14402	8
peak14408	20
peak14412	23
peak14437	26
peak14449	28
peak14462	20
peak1447	17
peak14470	7
peak14471	26
peak14478	3
peak14484	19
peak14487	21
peak14489	26
peak14492	16
peak14494	19
peak14496	12
peak145	30
peak14502	30
peak14514	17
peak14519	11
peak14521	26
peak14523	26
peak14524	11
peak14527	26
peak14530	9
peak14546	24
peak14547	6
peak14556	18
peak1456	2
peak14569	5
peak14570	22
peak14572	16
peak14574	9
peak1458	21
peak14585	25
peak14586	13
peak14598	17
peak14599	4
peak1460	3
peak14607	4
peak14616	5
peak14631	20
peak14634	29
peak14639	11
peak14647	5
peak14648	5
peak14654	4
peak1466	12
peak14660	20
peak14670	21
peak14672	28
peak14681	29
peak14685	30
peak14688	24
peak14689	27
peak14693	26
peak14697	26
peak14698	12
peak14702	16
peak14706	26
peak14708	11
peak1472	4
peak14721	19
peak14724	5
peak14727	12
peak14739	20
peak14741	7
peak14743	21
peak14744	20
peak14746	17
peak14748	20
peak14751	21
peak14756	26
peak14762	4
peak14773	13
peak14784	20
peak14790	20
peak14794	25
peak14795	3
peak14804	5
peak14817	7
peak14819	19
peak14820	28
peak1484	26
peak14851	18
peak14874	3
peak14875	30
peak14876	4
peak14891	2
peak14893	9
peak14894	12
peak14895	14
peak14896	28
peak14900	29
peak14918	17
peak14936	16
peak14937	6
peak14940	28
peak14948	13
peak14949	1
peak14953	24
peak14978	29
peak14989	7
peak15003	20
peak15004	14
peak15009	14
peak15013	8
peak15016	24
peak15018	21
peak15030	7
peak15034	7
peak15035	9
peak15036	29
peak15037	6
peak15039	21
peak15041	26
peak15042	5
peak15044	26
peak15046	28
peak15053	18
peak15055	3
peak15059	6
peak15060	12
peak1507	3
peak15071	25
peak15074	25
peak15075	27
peak1508	30
peak15086	8
peak15089	17
peak15100	23
peak15101	14
peak15103	16
peak15112	17
peak15114	12
peak15116	20
peak15140	22
peak15150	15
peak15158	30
peak15159	3
peak15166	15
peak15178	12
peak15179	23
peak15189	3
peak1519	20
peak15192	23
peak15206	26
peak15208	7
peak15213	5
peak15217	25
peak15240	4
peak15241	15
peak15245	13
peak15246	20
peak15248	27
peak1525	12
peak15255	29
peak15267	22
peak15275	21
peak15277	4
peak15280	28
peak15289	5
peak15292	20
peak15307	13
peak15310	6
peak15311	23
peak15314	14
peak15325	26
peak15326	28
peak15342	23
peak15351	18
peak15355	17
peak15358	5
peak15368	29
peak15369	20
peak15376	5
peak15383	18
peak1539	12
peak15391	14
peak15394	7
peak15395	1
peak15396	13
peak15397	25
peak15398	25
peak15399	5
peak154	3
peak15401	19
peak15402	12
peak15404	14
peak15408	19
peak15412	14
peak15413	15
peak15415	12
peak15416	13
peak15418	11
peak15434	13
peak15437	24
peak15454	23
peak15466	12
peak15482	19
peak15491	14
peak15493	6
peak15500	7
peak15505	23
peak15512	9
peak1552	8
peak15539	25
peak15547	18
peak1555	3
peak15553	19
peak15558	17
peak15559	21
peak15563	11
peak15565	7
peak1557	30
peak15572	24
peak15573	26
peak15577	11
peak15579	19
peak15580	6
peak15587	16
peak15596	21
peak15600	5
peak15601	16
peak15607	19
peak15609	26
peak15610	5
peak15612	7
peak15613	26
peak15615	17
peak15616	17
peak15620	6
peak15628	5
peak15629	16
peak1563	5
peak15631	23
peak15639	13
peak15642	18
peak15643	17
peak15645	17
peak15660	3
peak15662	11
peak15667	28
peak15685	22
peak15705	22
peak15713	19
peak15720	6
peak15721	19
peak15729	29
peak15731	6
peak15769	2
peak15772	3
peak15781	4
peak15785	4
peak15797	19
peak158	6
peak1580	2
peak15809	27
peak15820	16
peak1583	30
peak15833	16
peak1585	1
peak15855	5
peak15858	2
peak15864	20
peak15868	19
peak1587	25
peak1588	10
peak15883	26
peak15893	18
peak15896	11
peak15897	5
peak15900	9
peak15901	21
peak15908	17
peak15911	14
peak15913	20
peak15915	16
peak15917	9
peak1592	6
peak15934	13
peak15955	20
peak15956	12
peak15959	14
peak15960	11
peak15966	14
peak15974	11
peak15977	21
peak15982	12
peak15986	19
peak15989	19
peak15990	21
peak15992	11
peak15993	21
peak15994	5
peak16010	5
peak16016	20
peak16019	11
peak16034	19
peak16050	14
peak16054	11
peak16058	2
peak16065	15
peak16067	11
peak16075	12
peak16078	7
peak16079	9
peak16086	21
peak16092	28
peak16096	11
peak16097	9
peak1610	13
peak16104	7
peak16107	14
peak16108	19
peak16113	9
peak16115	7
peak16118	19
peak16122	11
peak16127	17
peak16130	16
peak16141	7
peak16143	13
peak16144	5
peak16145	17
peak16146	14
peak16149	5
peak16151	28
peak16160	11
peak1617	30
peak16179	14
peak16187	25
peak16191	13
peak16193	13
peak16204	14
peak16209	6
peak16210	4
peak16214	20
peak16230	27
peak16231	3
peak16236	26
peak16247	21
peak1625	5
peak16255	19
peak1626	26
peak16268	11
peak16271	9
peak16272	16
peak16273	14
peak16275	17
peak16290	15
peak16291	18
peak16292	11
peak16297	22
peak16298	4
peak16312	29
peak16314	27
peak16317	30
peak16324	5
peak16331	23
peak16338	20
peak16346	2
peak1635	9
peak16352	9
peak16358	18
peak16360	29
peak16361	29
peak16364	23
peak16372	23
peak16378	16
peak16397	10
peak16398	9
peak16405	4
peak16411	2
peak16422	18
peak1643	5
peak16435	29
peak1645	7
peak16455	23
peak16457	23
peak16465	1
peak16475	4
peak16478	3
peak1648	17
peak16484	3
peak16490	3
peak16500	30
peak16503	27
peak16507	7
peak16512	8
peak16516	10
peak16517	22
peak16519	22
peak16522	2
peak16525	30
peak16529	29
peak16537	25
peak16553	19
peak16555	26
peak16559	10
peak16560	13
peak16565	14
peak16570	1
peak16579	7
peak16597	4
peak16617	25
peak16625	11
peak16629	6
peak1663	26
peak16630	6
peak16641	29
peak16644	20
peak16648	29
peak16657	23
peak16662	15
peak16668	5
peak1667	11
peak16679	19
peak1668	7
peak16682	20
peak16683	9
peak16684	16
peak16685	17
peak16688	9
peak16689	21
peak16691	11
peak16693	5
peak16695	14
peak16701	28
peak16702	17
peak16703	19
peak16710	30
peak16719	10
peak16723	19
peak16725	8
peak16726	6
peak16730	24
peak16732	7
peak16734	28
peak16740	22
peak16748	2
peak16750	23
peak16768	26
peak1677	11
peak16770	3
peak16776	8
peak16780	30
peak16788	8
peak16791	11
peak16797	3
peak1680	26
peak16824	1
peak16825	6
peak16828	17
peak16836	10
peak16838	20
peak1684	7
peak16842	18
peak1685	5
peak16851	7
peak16863	27
peak16866	30
peak1687	17
peak16870	15
peak16886	15
peak16893	15
peak16900	14
peak16901	17
peak16902	6
peak16904	12
peak16905	21
peak16908	17
peak16918	19
peak16919	11
peak16927	5
peak16930	26
peak16933	21
peak16935	11
peak16936	21
peak16944	11
peak16947	17
peak16949	26
peak1695	26
peak16951	26
peak16953	5
peak16955	3
peak16960	28
peak16961	11
peak16962	28
peak16964	24
peak16985	20
peak16987	19
peak16996	6
peak16998	13
peak16999	12
peak17004	26
peak17008	27
peak17028	13
peak17037	7
peak17038	7
peak17042	26
peak17049	17
peak17050	9
peak17066	28
peak17067	26
peak17073	5
peak17074	25
peak17078	11
peak17087	1
peak17089	13
peak17094	15
peak17095	30
peak17096	3
peak17097	30
peak17098	30
peak17099	3
peak1710	1
peak17100	3
peak17110	17
peak17114	15
peak17115	17
peak17117	28
peak17120	5
peak17125	11
peak17130	26
peak17131	26
peak17132	28
peak1714	22
peak17143	6
peak17144	11
peak17149	14
peak17150	21
peak17151	14
peak17160	28
peak17163	14
peak17169	11
peak17170	19
peak17177	6
peak17178	13
peak1718	18
peak17180	26
peak17183	7
peak17187	6
peak17188	5
peak17190	16
peak17205	15
peak17206	3
peak17229	16
peak17240	7
peak17246	14
peak17260	13
peak17274	23
peak1729	5
peak17293	10
peak17296	27
peak17304	1
peak17342	8
peak17346	9
peak17352	21
peak17353	17
peak17357	20
peak17358	9
peak17359	17
peak17379	15
peak17388	9
peak1739	7
peak17394	20
peak17422	1
peak17445	19
peak17447	8
peak17448	17
peak17457	20
peak17462	11
peak17472	18
peak17477	4
peak17488	3
peak17491	11
peak17495	18
peak17497	23
peak17498	5
peak17500	19
peak17501	26
peak17504	30
peak17506	11
peak17513	16
peak17515	6
peak17516	18
peak17517	15
peak17519	3
peak17525	26
peak17535	28
peak17543	5
peak17546	15
peak17556	11
peak17564	13
peak17571	11
peak17572	26
peak17578	7
peak17581	11
peak17583	28
peak17584	11
peak17591	15
peak17592	6
peak17598	28
peak1761	23
peak17619	11
peak1762	22
peak17621	17
peak17630	28
peak17653	8
peak17654	15
peak17660	1
peak17667	9
peak17669	5
peak1767	15
peak17670	5
peak17675	17
peak1768	15
peak17680	5
peak17681	5
peak17682	28
peak17691	19
peak17699	22
peak17710	18
peak17716	14
peak17717	19
peak17722	12
peak17723	11
peak17724	7
peak17728	21
peak17734	26
peak17750	5
peak17756	21
peak17760	1
peak17768	26
peak17784	21
peak17794	9
peak1780	25
peak17804	6
peak17808	7
peak17823	11
peak17829	11
peak17830	13
peak17847	25
peak17848	25
peak1786	23
peak17863	23
peak17866	3
peak17870	23
peak17871	23
peak17885	18
peak17893	5
peak17904	3
peak17908	12
peak17926	19
peak17931	17
peak17934	11
peak17935	11
peak1794	6
peak17940	5
peak17961	18
peak17962	18
peak17967	5
peak17969	18
peak17975	25
peak17979	26
peak1798	16
peak17997	17
peak18003	20
peak18013	9
peak18016	19
peak18017	21
peak18018	28
peak18020	5
peak18022	14
peak18025	14
peak18026	11
peak18027	9
peak18028	14
peak18032	29
peak18033	17
peak18035	28
peak18036	11
peak18039	5
peak18042	9
peak18045	8
peak18047	16
peak18048	5
peak18055	26
peak18058	11
peak18059	11
peak18064	9
peak18065	20
peak18066	7
peak18067	26
peak18071	21
peak18072	22
peak18075	15
peak18076	15
peak18082	3
peak18101	8
peak18107	7
peak18108	19
peak18111	20
peak18120	21
peak18123	19
peak18128	5
peak18130	21
peak18131	9
peak18154	11
peak18157	19
peak18161	19
peak18168	11
peak18191	19
peak18195	3
peak18201	26
peak18206	9
peak18210	21
peak18211	21
peak18212	26
peak18215	24
peak18216	12
peak18219	9
peak18223	27
peak18226	26
peak18227	29
peak18232	17
peak18234	18
peak18237	17
peak18246	11
peak18249	29
peak18260	29
peak18266	21
peak18269	25
peak18271	7
peak18274	18
peak18281	25
peak18290	28
peak18291	21
peak18293	22
peak18294	6
peak18319	22
peak18330	19
peak18335	16
peak18338	11
peak18339	13
peak18342	16
peak1835	30
peak18350	17
peak18353	24
peak18362	26
peak18368	4
peak1837	3
peak18370	3
peak18385	1
peak18395	3
peak18412	17
peak18424	1
peak18434	9
peak18465	30
peak18466	11
peak18473	2
peak18480	1
peak18486	4
peak18496	22
peak18498	21
peak18499	21
peak18504	13
peak18507	23
peak18518	7
peak18538	10
peak18545	17
peak18552	3
peak18556	3
peak18561	3
peak18568	16
peak18577	10
peak18578	8
peak18596	2
peak18604	30
peak18614	13
peak18655	28
peak18659	9
peak18660	9
peak18661	11
peak18664	6
peak18675	18
peak18682	29
peak18684	10
peak18691	9
peak18692	25
peak18705	8
peak18709	13
peak1871	16
peak18715	7
peak18717	17
peak18720	5
peak18725	18
peak18734	11
peak18739	28
peak1874	2
peak18744	7
peak1875	22
peak18753	6
peak18754	5
peak18760	12
peak18761	26
peak18762	29
peak18770	10
peak1878	4
peak18781	25
peak18782	12
peak18783	17
peak18789	4
peak1880	19
peak18801	7
peak18803	27
peak18811	14
peak18823	4
peak18825	27
peak18829	7
peak18835	9
peak18840	8
peak18844	27
peak18857	25
peak18860	16
peak18863	1
peak1887	4
peak18877	1
peak18894	22
peak18896	3
peak18898	30
peak18921	30
peak18923	20
peak18927	29
peak18940	14
peak18955	18
peak18963	30
peak18965	22
peak18967	22
peak19004	21
peak19008	30
peak1901	22
peak19012	12
peak19019	10
peak19020	24
peak19022	8
peak19033	6
peak19034	19
peak19042	3
peak19046	22
peak19055	27
peak19079	5
peak19099	17
peak19101	11
peak19108	14
peak19109	14
peak1911	20
peak19114	11
peak19124	14
peak19132	2
peak19143	5
peak19149	21
peak19152	15
peak19166	3
peak19178	13
peak19187	27
peak19188	28
peak19192	24
peak19204	11
peak19205	2
peak19207	16
peak19208	14
peak19210	11
peak19233	2
peak19236	29
peak19261	1
peak19271	26
peak19295	2
peak19297	7
peak193	24
peak1930	14
peak19308	22
peak19330	22
peak19334	10
peak1934	20
peak19344	15
peak19345	13
peak19347	15
peak1935	19
peak19355	15
peak19360	15
peak19364	8
peak19372	30
peak19373	6
peak19384	2
peak19392	2
peak19400	4
peak19401	8
peak19402	13
peak19404	25
peak19407	15
peak19408	25
peak1941	7
peak19414	29
peak19416	25
peak19420	5
peak19421	26
peak19429	10
peak19430	13
peak19432	26
peak19433	19
peak19436	15
peak19439	25
peak19440	25
peak19441	26
peak19448	23
peak19454	30
peak19456	30
peak19474	10
peak19495	22
peak19499	24
peak195	13
peak19505	23
peak19511	25
peak19532	26
peak19536	28
peak19539	28
peak19544	20
peak19556	21
peak19580	16
peak19582	22
peak19600	5
peak19606	9
peak19632	7
peak19635	30
peak19639	29
peak19648	6
peak19664	23
peak19665	15
peak19670	24
peak19672	14
peak19674	6
peak19675	5
peak19683	2
peak19684	1
peak19689	27
peak19693	2
peak19696	26
peak19700	11
peak19708	21
peak19713	30
peak19718	9
peak19728	2
peak19730	8
peak19746	15
peak19777	16
peak1981	9
peak19815	25
peak19816	11
peak19831	3
peak19849	3
peak19855	2
peak19856	4
peak19861	21
peak19873	21
peak19895	14
peak19896	6
peak1991	7
peak19929	27
peak19930	17
peak19934	5
peak19939	5
peak19945	4
peak19950	30
peak19959	26
peak1996	12
peak19986	2
peak20	6
peak2000	16
peak20004	2
peak20012	22
peak20013	27
peak20014	29
peak20018	4
peak20021	9
peak20022	21
peak20047	19
peak20064	22
peak20071	28
peak20074	4
peak2008	29
peak20089	14
peak20094	26
peak20097	26
peak2010	7
peak20100	9
peak20101	26
peak20102	29
peak20107	11
peak20113	8
peak20114	20
peak20128	11
peak20131	5
peak20135	16
peak20143	19
peak20144	30
peak20151	19
peak20160	30
peak20178	26
peak20179	16
peak20199	2
peak2020	16
peak20204	3
peak20212	7
peak20214	15
peak20220	29
peak2023	23
peak20255	20
peak20273	11
peak20274	6
peak20281	1
peak20284	13
peak2029	1
peak20307	5
peak20313	9
peak20318	14
peak20322	14
peak20328	9
peak20330	16
peak20333	12
peak20336	26
peak2034	16
peak20340	28
peak20344	9
peak20346	14
peak20347	26
peak20357	11
peak20362	13
peak20364	29
peak20366	25
peak20368	5
peak20370	28
peak20392	22
peak20406	13
peak20415	28
peak20428	8
peak20435	4
peak20446	17
peak20447	17
peak2045	25
peak20454	5
peak20456	14
peak20459	14
peak20461	29
peak20462	13
peak20470	21
peak20472	26
peak20477	23
peak20483	6
peak20485	27
peak20489	10
peak20495	1
peak20498	3
peak20500	28
peak20509	24
peak20523	30
peak20529	25
peak20530	25
peak20531	30
peak20533	21
peak20566	12
peak20570	2
peak20589	2
peak20590	23
peak20591	5
peak20592	30
peak20594	8
peak20596	20
peak20597	26
peak2060	30
peak20600	23
peak20604	6
peak20605	13
peak20606	28
peak20612	28
peak20614	7
peak20624	5
peak20627	26
peak20628	11
peak20629	5
peak20632	7
peak20634	26
peak20637	9
peak20647	20
peak20648	29
peak20649	19
peak20651	16
peak20652	4
peak20664	5
peak20665	21
peak20668	9
peak20679	22
peak20685	26
peak20689	5
peak20696	18
peak20700	22
peak20714	14
peak20723	5
peak20724	28
peak20726	17
peak20740	20
peak20748	21
peak20753	28
peak20761	11
peak20763	1
peak20778	19
peak20785	27
peak20789	11
peak20793	12
peak20798	5
peak20802	26
peak20803	11
peak20804	11
peak20814	29
peak20816	4
peak20821	7
peak20822	14
peak20826	5
peak20827	26
peak20836	22
peak20843	25
peak20844	15
peak20858	27
peak20860	15
peak20870	23
peak20872	5
peak20892	6
peak20894	16
peak20895	23
peak20896	26
peak20909	4
peak20928	8
peak20937	4
peak20939	21
peak20945	5
peak20961	16
peak20966	6
peak20969	27
peak20979	26
peak20997	17
peak21011	19
peak21016	20
peak2102	22
peak21023	28
peak21035	5
peak21048	13
peak21049	26
peak21050	26
peak21051	26
peak21067	4
peak2107	18
peak21092	12
peak21105	5
peak21111	28
peak21114	19
peak21122	20
peak21123	6
peak21124	29
peak2113	3
peak21130	14
peak21135	7
peak21137	17
peak21140	9
peak21143	26
peak21144	6
peak21146	19
peak21147	5
peak21153	11
peak21156	15
peak21160	15
peak21170	23
peak21183	21
peak21196	2
peak21200	17
peak21202	5
peak21210	7
peak21211	6
peak21212	5
peak21215	13
peak21217	20
peak21221	14
peak21222	8
peak21233	15
peak21245	29
peak21246	28
peak21254	16
peak21259	13
peak21265	18
peak21266	30
peak21270	13
peak21272	25
peak21274	27
peak21276	2
peak21282	14
peak21285	30
peak21286	6
peak21290	15
peak21299	24
peak21308	30
peak21310	1
peak21311	5
peak21323	26
peak21329	23
peak21342	13
peak21346	15
peak21359	13
peak21365	7
peak21370	21
peak21378	5
peak21380	13
peak21383	2
peak21385	22
peak21422	9
peak21423	13
peak21425	29
peak21445	13
peak21448	14
peak21466	11
peak21468	7
peak21475	5
peak21491	7
peak21498	19
peak2150	6
peak2151	10
peak2152	17
peak21523	9
peak21527	17
peak21528	11
peak21530	20
peak21535	13
peak21546	21
peak21548	1
peak21551	22
peak21552	24
peak21557	9
peak21560	21
peak21561	26
peak21563	19
peak21569	6
peak21573	12
peak21574	7
peak21576	7
peak21577	12
peak21579	21
peak2158	17
peak21583	17
peak21586	19
peak21588	26
peak21589	7
peak2159	17
peak21598	19
peak21602	7
peak21611	21
peak21622	6
peak21623	26
peak21631	14
peak21634	16
peak21637	13
peak21642	1
peak21648	30
peak21651	20
peak21658	28
peak21659	28
peak21689	12
peak21690	17
peak217	20
peak21706	4
peak21714	2
peak21722	23
peak21724	11
peak21742	2
peak21744	1
peak2175	12
peak21757	5
peak21758	28
peak21765	9
peak21771	8
peak21776	6
peak21777	7
peak21779	17
peak2178	11
peak21783	6
peak21794	16
peak21795	16
peak21798	9
peak21803	17
peak21805	9
peak21806	17
peak21809	17
peak21817	9
peak21842	15
peak21845	14
peak21846	9
peak2185	29
peak21856	15
peak21858	3
peak21859	23
peak21860	1
peak21877	16
peak21885	18
peak21900	10
peak21901	2
peak21904	17
peak21916	1
peak21925	28
peak21926	5
peak21929	1
peak2193	26
peak21934	17
[truncated: 6,899 more rows]

## Sheet: membership
	1	2	3	4	5	6	7	8	9	10	11	12	13	14	15	16	17	18	19	20	21	22	23	24	25	26	27	28	29	30
peak1000	6.83606734948198e-05	1.56321959158185e-05	1.19147474836389e-05	1.16159120501347e-05	0.0462816321477585	0.00999129467416638	0.00168524722342262	3.18336679836449e-05	0.000412889978129474	1.55070461154174e-05	0.817511370242387	7.96872524208056e-05	0.00179476920325182	0.00307324820877024	1.33921270889331e-05	0.000103580427463589	0.00558797414573576	7.37315919237786e-05	0.00405435451500107	0.000121165365677161	0.000688953216277883	1.0876104950203e-05	1.13568072575387e-05	6.47418188550431e-05	1.67313026503465e-05	0.0782190897013506	1.29275656142856e-05	0.0299358514558547	8.98596225034337e-05	1.04110584450129e-05
peak10000	0.010883854738095	0.00257118542589559	0.000705627277646612	0.00132247644303153	0.0462918465759689	0.00884214366217393	0.0754211471710505	0.00777424797015899	0.085479654448853	0.00236394040094376	0.0296962565735896	0.100687312009496	0.0104597236511054	0.0728977371281329	0.000674597538758362	0.0236128117904228	0.181114847449413	0.00150290829774345	0.0546763550810693	0.0345646040310174	0.134658755568236	0.000720844307359323	0.00104375621824495	0.00326691060460551	0.000751920675940109	0.0596447869177671	0.00116150891830349	0.0176680030403256	0.0287001948504313	0.000840041234220506
peak10006	0.0172512637010988	0.0213486930283096	0.00858936185955163	0.0101982026636251	0.0231138040925912	0.0182805869088936	0.0399036814714089	0.169777481819327	0.0575758986362821	0.0274580601713048	0.0167673705319375	0.0733385981943952	0.012470036765435	0.0228205177525742	0.0130252621132742	0.14022828744082	0.0283707645314971	0.0261250573772738	0.0282644841151627	0.0745679559461551	0.0284917894674467	0.0117352494655061	0.0182343051954751	0.00807133987509624	0.0225727357724139	0.0175194514819648	0.00756444513449345	0.01435846404067	0.0337662300408631	0.0082106204051529
peak10021	0.0415162397366705	0.84269220767823	0.00202486724809638	0.0264068907184523	0.00120083617531562	0.00124910999956917	0.00129400448295742	0.00445730629045541	0.0012680367696456	0.0073103872327863	0.00124380640633576	0.0051600681674459	0.00199514444315784	0.00228806276252022	0.00187763022450681	0.00177350038792385	0.00140854563590381	0.00143250338951284	0.00103179316763512	0.00135951324320572	0.00116243472812805	0.00416568939476943	0.0292890238034228	0.00190767698126029	0.0019111562948026	0.00115582738838366	0.00304663341770706	0.00143307819530074	0.00164986348584291	0.0052881621500555
peak10022	0.00246694421391131	0.0194984505215899	0.0166656964140484	0.27413923056461	0.000352399190179901	0.000445006426761504	0.000381673849187828	0.00164163968259173	0.00038769915909251	0.0177991173953864	0.000364689289534714	0.000839052315860946	0.000591287902281137	0.000477046888580189	0.00792720019001222	0.000596336512841287	0.000359049351242546	0.00124432539787747	0.000337492259601235	0.000481346643390311	0.000362743229912407	0.0652636808055952	0.338811155607614	0.00211167253435914	0.00409633416374914	0.000342867856799767	0.0278818130945403	0.000417003472351378	0.00061738835035382	0.213099656716143
peak10025	0.0418598070661682	0.0118538855336841	0.0124224257327434	0.01892403230533	0.0120852157115636	0.0168847177462813	0.0108479794778243	0.0105179401337322	0.00666892008366999	0.0225048972179422	0.0140104458320972	0.00827578966074843	0.0393258797389764	0.0208476010856694	0.00768025174437361	0.00862687071494368	0.0087491200699555	0.00971204629703434	0.00698104655608892	0.00478655568179403	0.00570640261301032	0.00988588550308061	0.00954207866205365	0.593774994168832	0.0057042375543735	0.0093194205339171	0.032645590975461	0.0189235660954774	0.00445591394935649	0.0164764815538169
peak10029	0.00417881630761962	0.00125864661487521	0.0013694608839267	0.00115058001647311	0.165375044442008	0.0628090703631708	0.127685681294927	0.00466407548036206	0.0379136709935066	0.00238353825406662	0.110960443376042	0.00678031453024912	0.034579671593637	0.0512044032423195	0.00131642756290223	0.0171766193239139	0.0632975714016538	0.00486961672437779	0.0780880065632846	0.0124815604399094	0.0320939106985073	0.00106066206904636	0.000963182496074487	0.0154528356437288	0.00140839142199622	0.0841892279491605	0.00189039924546568	0.065064935023593	0.00720287048993089	0.0011303655532716
peak10032	0.00113188586509051	0.000218378239099221	0.000144427451089656	0.000165758322895574	0.152215816150949	0.0183346737286136	0.0210569841457283	0.000463949482423388	0.00534515460527182	0.000237366078161239	0.294486991867018	0.00133055298845984	0.0178402443633904	0.0547224718233689	0.000142424185893662	0.00144819748889421	0.0579298633010716	0.000532359106543843	0.0257801181926306	0.00157589781884038	0.00941607715833736	0.000127462029206048	0.000137986137545773	0.00122197446809873	0.000158829626971216	0.244928150991595	0.000195159316296037	0.0873013207313831	0.00127106330360391	0.000138461031528879
peak10053	0.00839282951348357	0.02835099142409	0.0759913671117854	0.0672374162160238	0.00220762293474306	0.00297853150031711	0.00250522534449838	0.0117309651388976	0.00244857835506035	0.0722561024846414	0.00218630903764844	0.00419640939553875	0.00339095416296055	0.00277376778218096	0.0680610998739952	0.0043191743493012	0.00209031978921511	0.0115406908972605	0.00204258042147587	0.00287007221928276	0.00198904217126498	0.201354800077804	0.189977224735245	0.0103588151479931	0.0444047441702824	0.00193354562629498	0.0497560841777697	0.00246614414960078	0.00290321462131062	0.117285377170035
peak1006	0.00205292703221336	0.00052779155187296	0.000522850140871249	0.000438838536592975	0.147869236544296	0.313481652884726	0.0447216406688353	0.00147203884267894	0.00890739679126768	0.000714530223091969	0.145627185676488	0.00206867026783048	0.0517205870046885	0.0498240140845957	0.000589544280642372	0.00472606680939405	0.0249202046794962	0.00366516255017604	0.0216971146164081	0.00277714680936291	0.00629466975865626	0.000455802790436865	0.000435483115884306	0.00363702293309659	0.000726588050370332	0.0331489263409434	0.000557543129598372	0.124442989542839	0.00155074822319563	0.000425626119450473
peak10072	0.0604333223732463	0.440808483856761	0.00506908870669226	0.343438197432609	0.00132498935323824	0.00150661019338498	0.00131091061944151	0.00349155095103411	0.00121547669864081	0.0133723108305167	0.00147601363898563	0.00378794261392413	0.00283353988319705	0.00241815115735873	0.00321695743537116	0.00155529285732521	0.00144229892559992	0.00177116272466296	0.00111791102736044	0.00129453144843167	0.0012559571680119	0.00918116606454715	0.0476419165835264	0.00570014624973229	0.00242674157002277	0.00136059792749218	0.0132556391573082	0.0017944697198281	0.00182674172516198	0.0226718811065863
peak10086	0.00270120807255423	0.00236767754949024	0.032825457260108	0.00361305663282262	0.00450378488065206	0.0104499399250459	0.00389262209033306	0.00310134587150478	0.00335004928886869	0.00444474498043141	0.00488317529930366	0.00204621568087555	0.00637748514201276	0.00335732291046537	0.0867615978751528	0.00344770074735978	0.00337030015622443	0.611228054583409	0.00466138585070853	0.00338862671878006	0.00334406956935935	0.0176142498780095	0.00566610100116419	0.0120682775955102	0.131112498140346	0.00428334654695395	0.00802876889834861	0.00549246658344384	0.00338343409876175	0.00823503617199947
peak10088	0.00356053058759825	0.00106978373748825	0.0020458519160059	0.00113044924878229	0.0264228521172954	0.516468304510773	0.00926177222756145	0.00132239070603125	0.00438278312927194	0.00113769161538724	0.0569177058338461	0.00178661876869583	0.130480096183391	0.0159498788640709	0.00247390164771027	0.00248560831977675	0.0110052128781675	0.0293691393246305	0.0131972107276766	0.00246950716214375	0.00557026797688661	0.00161542815627009	0.00120379968920351	0.0104580333893367	0.0030163756694489	0.0261436703582509	0.00156077820100383	0.11379106375101	0.002332592558952	0.0013707007433337
peak10095	0.0151586334761128	0.00661254201011615	0.0114537494007356	0.00843462465631453	0.0410342447325995	0.0348671764904447	0.0460809423280328	0.0212140589142752	0.0322238954099096	0.0230010977693421	0.0372539343986642	0.0174046667716678	0.0368072135514448	0.0333781548789897	0.00829411167042167	0.0338116792272078	0.0300357263763755	0.0149048491601455	0.0340096138656473	0.0232072854215403	0.0286139796111803	0.0072819887711093	0.0056389163804702	0.321288222812294	0.0069185398664435	0.0337734588778904	0.0242469705520976	0.0345313145481035	0.0190586249472725	0.0094597831231511
peak10099	0.00146290766097865	0.00580492115011025	0.0748271520098058	0.0160769705660337	0.000478128924895229	0.000650182409558331	0.000512412304380193	0.00172767588554509	0.000561811806539915	0.00826794544979801	0.000487198756985436	0.000887462915703638	0.000680020399494469	0.000531813262957728	0.0960099574088292	0.000794721527315925	0.000486070858191137	0.00366743958571095	0.000523159995317592	0.000778701251292727	0.000551262011733359	0.570353783045691	0.0889807636850986	0.00188181964458905	0.0413562619508447	0.000486126678556241	0.0143279719718531	0.000535033362407959	0.00104371205554921	0.0652666114642333
peak10103	0.0011829352588151	0.000302585522491164	0.00020095061764319	0.000212941136695931	0.313866890742536	0.026130176153658	0.325684558087648	0.00132548597854063	0.018531376940463	0.00041871378268429	0.068695713488499	0.00244782995364852	0.0100756983004032	0.0695472202298156	0.000220929603908581	0.00720933468915812	0.0544427527171155	0.000982528290641692	0.0281423798141223	0.00319073676145785	0.00770825759155478	0.000186715082198053	0.000205581955328772	0.00120059470020761	0.000273268523688203	0.0275551983295992	0.000244797806428346	0.0283446176745752	0.00128726827470275	0.000181961991770961
peak10105	0.00461226789891067	0.00717442675614152	0.294722163200248	0.0174296868340483	0.00331129997878461	0.00456475596488782	0.00369988397203628	0.00951006306192378	0.00379396404320715	0.0418317651916506	0.00323701981704738	0.0038743496154481	0.00422453483012663	0.0031131866758712	0.15963967873155	0.00570988451178581	0.00296862412503082	0.0234315492148326	0.00356742389861503	0.00482655489798609	0.00342856146938334	0.0868298797963468	0.0202648682792251	0.0277349013489538	0.0630387767619151	0.00311281044179196	0.119729404772784	0.00342661766543016	0.00525211744468911	0.0619389787993486
peak10108	0.000148001281252907	4.04990608300145e-05	2.56323696061312e-05	2.73847689870046e-05	0.438749550285549	0.00299475065801842	0.357781848346872	0.000168897013755923	0.00824646250678851	5.16479682144308e-05	0.0185012336558704	0.00045003528765667	0.00103004292356172	0.00850083619813733	2.8450610048774e-05	0.00107789602111738	0.0948961148775161	0.00012314416058807	0.0362164307390678	0.000873858910600311	0.00446237807569478	2.38711743701004e-05	2.66024107503154e-05	0.000130928575385895	3.57100958277166e-05	0.0209718674290736	3.0998036960024e-05	0.00402419548563072	0.000337532299298333	2.31987729696001e-05
peak10125	0.00407916022084331	0.00277717148195781	0.00215090666495686	0.00175849764125408	0.0360397043151576	0.0196600081276588	0.0636962029451505	0.0149892995438194	0.149521900156334	0.00373403705454258	0.0213089113760544	0.021882208141272	0.00782590359367234	0.0159548021747435	0.00312656536838095	0.0642666335687961	0.0534227926676565	0.0131485601357295	0.110710135241383	0.180423665355111	0.0947666203658722	0.00222506463763303	0.00241354734547568	0.00325359173581417	0.00517664572564706	0.0335490389938541	0.0018657902014585	0.0135861784202953	0.0510077687926716	0.0016786880068042
peak10126	0.00118503065411757	0.000250686407321016	0.000204912617500884	0.000206327881579723	0.096768497164379	0.0354819781640536	0.0141849461452611	0.000471502593665942	0.00450579343672197	0.000275896207425552	0.319896482603163	0.00116335360071046	0.027337846749327	0.028628148788066	0.000203886662999712	0.00133680546037369	0.0333628691609258	0.000844066716061071	0.0262004916658633	0.00159906389684427	0.00891354437921384	0.000173973582401514	0.000174959523352298	0.00177154717053653	0.000226579871179984	0.252522169232398	0.000259791724240307	0.140219471572921	0.00144428301349455	0.000185093353901931
peak10136	3.22761048698583e-05	9.32804973413907e-05	0.00179472332559447	0.00137783356229591	6.19408373930524e-06	8.71482095560516e-06	6.07879845234777e-06	1.53115887794168e-05	5.91005388628452e-06	0.000121070351820184	6.82415664001221e-06	9.9083811497172e-06	1.19368263339835e-05	7.77160756040258e-06	0.000258949886809475	7.65895581263491e-06	6.00230649002428e-06	2.73859387040509e-05	5.98933588920882e-06	7.12035691548163e-06	6.2542192899341e-06	0.00228779989339331	0.000587204779708791	7.30881075356573e-05	8.15056394656486e-05	6.46176650655137e-06	0.0035602078375115	8.06657033995542e-06	1.02870403070028e-05	0.989568183205902
peak10138	0.00154864300660198	0.0220459971203851	0.00433337208440798	0.286079699019872	0.000169368898862583	0.0002098193009214	0.000181209446766982	0.00075316829122435	0.000185181831666996	0.00600810993415938	0.000176907885713788	0.000445117188316934	0.000288910158462264	0.000239888660729414	0.00255279058569359	0.000274909661251893	0.000177687158117498	0.000526154132166758	0.000161816806016801	0.000229560994910086	0.000177244192220735	0.0171861136453617	0.604277116092581	0.000811475354497456	0.00156212646004301	0.000167849527008435	0.00677351985988164	0.000203390071578686	0.000305978989991503	0.0419468736405877
peak10139	0.0153576471453915	0.0270348505890804	0.110143005431003	0.0639385604551862	0.00681528953613217	0.00769349393743577	0.0068541243472917	0.0123035221448321	0.00816700001825395	0.0443764767135498	0.00722108930627562	0.0115354980707269	0.00876026309114972	0.00686243973893252	0.0527691152720583	0.00825899942701777	0.00761709824529784	0.0170015011689254	0.00887152963311079	0.0126591858545156	0.0114273564155341	0.0708928518501881	0.0423059571822772	0.0384238009194282	0.0296534153043539	0.00875529514201227	0.200591665348078	0.00748886200303186	0.0303775332387842	0.115842572470145
peak10142	0.000197033819199434	2.92477038134686e-05	1.89751113988877e-05	2.19159770098394e-05	0.00672035806905695	0.013116674432542	0.000938328560356324	4.3985805106898e-05	0.000242002993461832	2.5293021796244e-05	0.0483672853298431	9.97401666238184e-05	0.0463996861612506	0.0144739743680706	1.99867731952473e-05	0.000105848705365329	0.00162379025541275	9.56326840461498e-05	0.000749533604504258	8.59031631102329e-05	0.000280013583663182	1.79004080470632e-05	1.98875582330386e-05	0.00014282716673683	2.34267885508438e-05	0.00360013101749908	2.217972070568e-05	0.86243231054964	6.78391734840604e-05	1.82873282764891e-05
peak10170	0.000337378575025032	6.10164588308023e-05	4.52022403656784e-05	4.61486948929478e-05	0.0144158374578203	0.158806749286402	0.00204082454208376	9.69294341392364e-05	0.000532949070219783	5.39534314825561e-05	0.0778565199403536	0.000193311711842397	0.0529596076205467	0.0141984492106165	5.1265955363947e-05	0.000240161464262663	0.00301706939373893	0.000313182370712796	0.00173603014573645	0.000191372176608295	0.000564958333570715	4.30263381283597e-05	4.59803882743809e-05	0.000269542910246788	6.40138811031367e-05	0.00630174369514317	4.69785673039048e-05	0.665287456159333	0.000141579485350389	4.07610605021835e-05
peak10177	0.000583808705929167	0.000153866356230757	7.73734766037381e-05	9.85466595358799e-05	0.071851358083341	0.00304881237326341	0.246227648699126	0.000676894030816902	0.0484921926235618	0.000196185468821547	0.0172242210667371	0.00291582196055455	0.00205663738851963	0.0201446896997653	7.91887126887469e-05	0.00427187304885748	0.416497949771999	0.000251324021539815	0.0669710115769025	0.00468545447375481	0.0413979989951956	7.24162256919825e-05	8.64268366836338e-05	0.000428854146947122	9.28673721625806e-05	0.0436116092488521	0.000109252640529512	0.00566276006583814	0.00195628802413246	7.66682454177643e-05
peak10184	0.000811951224200602	0.000339129940029992	0.00027326202171133	0.000255834435786051	0.0274747161664191	0.00497622515771358	0.0568362416504749	0.00169179687409544	0.112682696932304	0.000575065290133069	0.0123056952646835	0.00422010490911173	0.0024778966955753	0.00664203781107608	0.00028583330818772	0.010181875036464	0.0521706930234904	0.000897813442785215	0.240099854912963	0.0350526978718531	0.368798798338379	0.000232211509492701	0.000235375138478791	0.00119093199410189	0.000335773225216223	0.0384391313180907	0.000357928594401102	0.00546394476565352	0.0144606830282368	0.000233800118891168
peak10195	0.00195441268602536	0.00678174218105434	0.0266327296925542	0.116223337191933	0.000313929516402059	0.000418563805073771	0.000327554640543939	0.00110806572033414	0.000312285367986917	0.0133156303741321	0.000333482948806854	0.000582978185683407	0.000587296236037003	0.000420223445797748	0.00706929698459701	0.000463610257950311	0.000301758779476079	0.00111447591020155	0.000287085257681197	0.000363184930096449	0.000296529820318973	0.0450869271778226	0.0347175298688075	0.00360859976808803	0.00289745823773128	0.000302897775721156	0.119262500493893	0.000391445280676728	0.000458230680346843	0.614066236784227
peak1020	0.0623274287473688	0.0137464970102286	0.00225356545993724	0.00643111095229973	0.027784642559249	0.0105456735009468	0.0502009199261648	0.0553425103670618	0.0450942300000255	0.0163548105632513	0.0208076593967513	0.323557398274349	0.0169562470253132	0.0707702760787271	0.00189309630861995	0.0626043080530205	0.0426761300940324	0.00297935071810728	0.02078367385127	0.02818376012402	0.0295033996515882	0.00239392826307326	0.0040188354318641	0.0128993950194321	0.00189695973709845	0.0219129876134629	0.00507277197355179	0.0174592008950547	0.0202807004098744	0.00326853199425532
peak10202	0.00234732439615489	0.0100973814235184	0.0251836489620068	0.0984635853032149	0.000327541962494244	0.000483745613121972	0.00031122723190279	0.000747166598425711	0.000299353987975622	0.00371078402885943	0.000368166412580008	0.00054782554499038	0.000672954874561942	0.000438431168714741	0.0129056367824093	0.000375821062081479	0.000323829650064984	0.00167262419286089	0.000308892574476885	0.000351775604044236	0.000316291359843004	0.178756889602239	0.329820133189809	0.00193370227182359	0.00594965578101735	0.00034199567126307	0.0138792105413825	0.000447345073038483	0.000501987578523238	0.308115071556601
peak10213	0.000340949775929845	0.000146388207836675	7.06680922385178e-05	8.83230953628243e-05	0.00563875484370508	0.000894319484420356	0.0265667352943992	0.00107748915388058	0.595252689006725	0.000218454529792677	0.00231925841731469	0.00562543481145324	0.000567490909569876	0.00253440391569571	7.46443304924124e-05	0.0106573161066567	0.0233302470834123	0.00019614232030126	0.0271941624517141	0.0619345417768269	0.219600277607992	6.76366298934265e-05	8.253322458819e-05	0.000248434955437681	9.02531397715692e-05	0.00591691808363289	9.86909147783746e-05	0.0011231111217	0.00797462548340987	6.91052310681759e-05
peak10215	0.00158551789426944	0.000861133431948716	0.000411865153443929	0.000525329912707406	0.00722833600134416	0.00250712030351491	0.010435473677502	0.00258364890939023	0.0314398400091764	0.000962053747733689	0.00510216319334894	0.0132469570320034	0.001872874433885	0.00450239803637621	0.000430986412294926	0.00705335521187613	0.0205562956677533	0.000932425438511442	0.029448206401252	0.0718298407899428	0.263228763830277	0.000400834991768453	0.000493765578659259	0.00102452079591302	0.000510858905525407	0.0144029346342559	0.000553587344578527	0.00314885544349883	0.50230776491075	0.000412291906498655
peak10230	1.80052117594723e-05	3.53698650620183e-06	2.56992051877057e-06	2.67019278309687e-06	0.00702623728710441	0.00199658604322558	0.000311053838273908	6.81155114920186e-06	6.92139802521689e-05	3.50255129658003e-06	0.955709899636762	1.68780390455583e-05	0.000787230341137751	0.00124219601453823	2.7556120650685e-06	2.06166279754838e-05	0.000803062111978735	1.37099680339866e-05	0.000414931958990542	2.08082202563958e-05	0.000101134107543704	2.33048694601336e-06	2.4681264859374e-06	1.74169437543843e-05	3.29340973055551e-06	0.00518364011813907	2.97520620903973e-06	0.0261963649618207	1.57685450104544e-05	2.33200070700361e-06
peak10234	7.3831298471795e-05	1.44786225682843e-05	9.79621241808068e-06	1.06536621044809e-05	0.0420669651893531	0.00384972827930548	0.0016522316843654	2.94410278559451e-05	0.000353818604926349	1.44460606937983e-05	0.858294426754554	8.02216698100973e-05	0.00203385190481135	0.00599121231704322	1.03524563266354e-05	9.38406920902993e-05	0.005574148226718	4.71946070280035e-05	0.00230998800195297	9.9236608739963e-05	0.000560410786674515	8.92154639802297e-06	9.66538810480788e-06	6.62453763108362e-05	1.22653972454195e-05	0.0447802512478652	1.17939844119956e-05	0.0318568051518904	7.46958250514276e-05	9.08141490995445e-06
peak10236	0.000144786294148199	2.49380867169905e-05	2.04770647043222e-05	2.05786250965366e-05	0.00406350078916114	0.0220131729645918	0.000604108241616174	3.45189886668589e-05	0.000187475050282192	2.25337781664692e-05	0.0346636681118693	7.2644179262798e-05	0.0468066886813062	0.00356315721698489	2.15082629984114e-05	7.9367517900753e-05	0.00109152590577982	0.000112701422049004	0.000709495925337888	7.48865657965188e-05	0.000259348681507513	1.8331923000232e-05	1.86579312730151e-05	0.000162691919070259	2.48272848632645e-05	0.00384639287994182	2.28337248256076e-05	0.881230547164033	6.60849451182904e-05	1.85498739302782e-05
peak10237	0.00461898036866631	0.127133319207131	0.00566573056593426	0.0674528941150214	0.000574945235267384	0.000655508970667468	0.000646595202018062	0.0032412089254139	0.000719483730635473	0.0131303165996702	0.000577028560998003	0.00201911642611564	0.000822480200675496	0.000803302310919531	0.0053051587115586	0.00108871120479594	0.000650119595333604	0.00158657073161267	0.000588141276156371	0.000967611733110893	0.000677005052434607	0.0194862585969323	0.707474577100554	0.00144706947353953	0.00471215333485944	0.000575962476056311	0.00625089273459551	0.000634364019031187	0.00129994926086504	0.0191945442794295
peak10241	0.00480308931184434	0.00169827162860655	0.00207207210152548	0.00141698035780623	0.0913368993657815	0.362895356438194	0.0537941623068287	0.00473980156713896	0.0189021250888892	0.00228521421261877	0.0831782457140876	0.00507967852894417	0.0529537364093604	0.042318801282728	0.00278221681962004	0.0131846838196963	0.0318451263059475	0.0283637787764553	0.0358893224678174	0.00776289326355181	0.0123188337274016	0.00188814081052109	0.00169610047191873	0.00748820615840912	0.00402095753657985	0.0360318377341272	0.00173067008603891	0.0818283932484194	0.0041917159382893	0.0015026885208526
peak10254	0.423266811613555	0.0961094009995732	0.00653848269053964	0.0347532675206382	0.0149792024020967	0.0119210276201997	0.0137169380094589	0.0146904224535296	0.013467588251679	0.0170347683015436	0.0171411740738486	0.0519024637986697	0.0240794522202574	0.0310370644603705	0.00526525384654596	0.0112209198454441	0.0211452077295716	0.00612569625777627	0.0137990235188062	0.0135019980049053	0.0191142799348924	0.00830935627150688	0.0187600115362713	0.0171980655874041	0.00497939228581922	0.0196332399674214	0.0129909858523862	0.0190276816337642	0.0256743334796597	0.0126164898318659
peak10256	0.0104030492563281	0.0169040417380539	0.0108670990385007	0.0100793573843389	0.0151758883589608	0.0112482705974671	0.0249718954804069	0.102795520163786	0.0531946452510972	0.0299741987289818	0.0113825010155377	0.0597400861475851	0.00764685298088662	0.0121534210674451	0.0157638747845886	0.08504744003163	0.0214462130891875	0.0208983498604028	0.0280431413543723	0.173657528530954	0.0403452499309509	0.0131145796530276	0.0164635013079918	0.00756953125836614	0.0249365179174776	0.0152880198081005	0.00967018651677158	0.00924395326463832	0.132610740596019	0.00936434488614522
peak10281	0.00830879304284987	0.00745582440082448	0.00809769465444362	0.00520456044355949	0.0355666539490188	0.0307039454732818	0.0542027349499325	0.0382873877261228	0.0890518216657096	0.0117416237492291	0.0249348331622984	0.0297903366468683	0.0135155056966455	0.0202073921804058	0.0137431135760728	0.0887731385315569	0.0406960719347244	0.0563648005268031	0.067923412218751	0.128882278440164	0.0572611771427445	0.00856599400068173	0.0083486117022514	0.00805592869526569	0.0267369059470378	0.0309567087061462	0.00579829394931345	0.0190373048412775	0.056192275422076	0.00559487662394386
peak10283	0.00170416630331427	0.00327997039934957	0.0460305709037967	0.0386665994713468	0.000311234252383047	0.00045639830945313	0.000290471269641889	0.000588004072325906	0.000268499506114056	0.00388271224068638	0.000355806104831889	0.000426790236558005	0.000679427181554389	0.000398898239981395	0.00748348508438101	0.000327273887695733	0.000292915363075079	0.00122616248500272	0.000288399259575174	0.00030502511451473	0.000294170092061566	0.033418359116868	0.0118261456189788	0.00551358258951054	0.00260039802333829	0.000329264025149795	0.174202873887324	0.000434240638900403	0.000445256991244628	0.663672899331042
peak10288	0.00106947848042586	0.000171389277093672	0.000156725448278397	0.000155399773271964	0.00637220591217809	0.0402698832006764	0.00162419618106195	0.000175933160545388	0.000640749076333741	0.00014231424774232	0.0248574527406221	0.000335779367984619	0.747727006270517	0.00831904927315041	0.000158113692425217	0.000328279410831064	0.00261800152610206	0.000773647094579476	0.00189783478409762	0.000311233628112912	0.000894524900989205	0.000138173641214648	0.000135724715559224	0.0014151646683271	0.000173138329721472	0.00707930274726897	0.000172287007658109	0.151430069113561	0.000313092928854115	0.000143849400815907
peak10289	0.00216990771129012	0.0159041611788943	0.0130664432225773	0.50075953118607	0.000287709890377212	0.000356186387110104	0.000296173569879687	0.00095754326024564	0.000310383369178603	0.00784076299088102	0.000308179182896576	0.000676533739369063	0.000493700805852584	0.000382752369948295	0.00510784652544009	0.000410490609275865	0.00030564146124063	0.000884778758703001	0.000291497677763237	0.000403381335877817	0.000332439354070049	0.0347135393389967	0.100329617463635	0.00183163471950541	0.0025196891769368	0.000308300662347266	0.0317537633078462	0.000352287379059131	0.000635716676466968	0.276009406688266
peak10295	0.0110545259716359	0.00419903549157603	0.00663002503001864	0.004607632795263	0.0628489942234101	0.0604323077291621	0.0375407852893126	0.00655714991357634	0.0300371802250975	0.00604516812081796	0.0804917529771955	0.01166299871807	0.0504583678002372	0.0333714864851982	0.00583662712915677	0.0129263896102771	0.0544808282784498	0.0163024237964924	0.0883152038599414	0.0234139461286536	0.0753880510210934	0.00459385589589068	0.00363687159714091	0.0500157959108322	0.0056090012745959	0.132334697375527	0.00866393004318387	0.0689050552293436	0.0384987064177612	0.00514120566108869
peak103	0.0033863401976331	0.00672983596131107	0.215214826735261	0.0159622225043577	0.00179005839251533	0.00262496981289248	0.00197794443976202	0.00611945472696167	0.00197056205531238	0.0262350829906426	0.00177067324370786	0.00234482707382508	0.0025092340532442	0.00185326250920411	0.258181583630327	0.0031453420916276	0.00161303999148364	0.0179157308202206	0.00180404038153649	0.00240680546247268	0.00168510541583551	0.167831045591658	0.0311248378483723	0.00997057628362781	0.106762927441759	0.00161773301549106	0.0428843170778255	0.00194484342871092	0.00247626032690808	0.0581465164955128
peak1030	0.124236246300498	0.155678338468644	0.0213017617775433	0.0622473583257102	0.0145529426123136	0.0202614837370354	0.0122094704344442	0.0147553576981458	0.0115986626762845	0.0181728680134066	0.0173153549778041	0.0237430188440914	0.028426836397939	0.0226560080092264	0.0269454915311783	0.0107957987219514	0.0165714868435231	0.031394339022119	0.013586418126625	0.0121929618964547	0.0138932304012537	0.0420640382195489	0.128648170085494	0.0146421548480464	0.0348205873489486	0.0168598875379378	0.0168897019474893	0.0213037757340154	0.0181896502353678	0.0340465992269603
peak10313	3.11324333779766e-05	6.45107247361335e-05	0.957437801152812	0.000306063724751813	1.08062643761706e-05	1.71712060348319e-05	1.03899685572474e-05	2.18232581153383e-05	1.00567586405895e-05	0.00011089037630488	1.18656578965808e-05	1.30987692753887e-05	1.97036816934338e-05	1.19253355777755e-05	0.00578139511047825	1.26869103626644e-05	9.94462829684478e-06	0.000104181205204431	1.08227378754554e-05	1.21411482370282e-05	1.0514595476602e-05	0.0271926311125136	0.000469607630916227	0.000100820655752075	0.000608675612816861	1.11263426067869e-05	0.00116104113494663	1.39288101350469e-05	1.642682101479e-05	0.00640681623121572
peak10316	0.016425014013303	0.0499736412320655	0.0392783664178217	0.090171417921646	0.00529661528578464	0.00476108829688426	0.0065344236646958	0.0299929741560465	0.0086809878777391	0.218862585044261	0.00501513513055983	0.0198868400247699	0.00559750091105687	0.00595936833162316	0.0208054175243269	0.0121129827775264	0.00642085833916192	0.00774349451770124	0.00674447583064688	0.0152946075715835	0.00971850890460178	0.0369421819295909	0.0435054063668408	0.0238750966830027	0.0136913965745595	0.00600132324799529	0.180605355195539	0.00491397401914409	0.0309189051131069	0.0742700570964151
peak10320	0.119736391949752	0.387797977506154	0.00950452579529248	0.186230994723443	0.00315467335986242	0.00379758499441961	0.00325280529388989	0.0102962153337184	0.00277733516332701	0.0317310343387564	0.00339999519518197	0.00812737743260291	0.00694323043553985	0.00613689242453713	0.00714938102064305	0.00415966341768787	0.00317914900886209	0.00462616697487009	0.00238672050458741	0.00267245471476806	0.00241780777195002	0.0184058904969608	0.095379943896528	0.011249808557236	0.00600471158059527	0.00280721679104645	0.0182071059235253	0.00421551065408764	0.00294232931642949	0.0313091054237448
peak10333	0.001417907647222	0.000274711992735791	0.000128842994828499	0.000169530206712641	0.175972565772077	0.0139203780266507	0.11701898070715	0.000948455228381725	0.0102184976808811	0.000293487342242933	0.0583320496348243	0.00253154629997598	0.0100151564767816	0.472002738685981	0.000139482504355766	0.00410012013008611	0.0603945650464887	0.000548457101027916	0.013620531355875	0.00192904245412163	0.00505475068306594	0.000128613395300554	0.000160374640567818	0.000727429340721974	0.0001718082711739	0.0208767480323943	0.000163919621799112	0.0277174115009068	0.000892477335994016	0.000129419889675416
peak10334	0.00162204258903785	0.000210305973536167	0.000123524485129414	0.000152469816879317	0.0132954441656088	0.0462111623089027	0.00315928650692649	0.000255394764738935	0.000979900482767375	0.000156249470528453	0.0453105172150378	0.000540682088485262	0.520584591170844	0.0486721959193402	0.000133173312904523	0.000522359374291308	0.00483426116102724	0.000644322770913415	0.00236030084937569	0.000394410207393232	0.00103923870892921	0.000123113723675884	0.00014368146843784	0.000798149436399682	0.000158916074795292	0.00783049891261537	0.000137770769427148	0.299162635376562	0.000320031128198214	0.000123369767291456
peak10347	0.000176013221956897	3.73639864828137e-05	2.13456169199791e-05	2.49096568581067e-05	0.245016108560769	0.00397241705067872	0.00908124257021355	8.83073533078895e-05	0.00178491151271667	3.60643502819904e-05	0.150744836838373	0.000300003024378458	0.00197649779735203	0.0168730331083885	2.314453915187e-05	0.000332109979781876	0.114177063682101	9.89341642696299e-05	0.0156789948350071	0.000394271022107497	0.00310216035812377	2.02634547065189e-05	2.33557360549275e-05	0.000114591040495019	2.83711925608425e-05	0.42114636937235	2.57900413652458e-05	0.0144161786489131	0.000265043515430073	2.03037689043371e-05
peak10355	0.000662136631059121	0.00036136233063013	0.000274900373757451	0.000252468067101267	0.0108177718171199	0.00285093201550028	0.0304472656878309	0.00251580110377701	0.234676194654999	0.000639033804037747	0.00514571412058888	0.00558096229516093	0.00137950978082599	0.00358986486105221	0.000311671527999168	0.0195234227721137	0.0229368805906794	0.00092800534489359	0.0845354996915277	0.270909235680481	0.253357056634752	0.000247033805237342	0.000259005550262888	0.000766353764799552	0.000395804488721386	0.0124889046091517	0.000330020140350273	0.00266232315607407	0.0309239144079243	0.000230950291592024
peak10360	0.000725973358616379	0.000231381748512612	0.000122754843519687	0.000151717621576033	0.023866369524848	0.00272065281067114	0.0388940369416033	0.000874068508731467	0.0526940439656872	0.000290914823264964	0.0109495453187263	0.00423368987063227	0.00188265199387097	0.00854852736460049	0.000124239252375512	0.00430090979930551	0.129990093716014	0.000356754075296765	0.11219515945291	0.0119797355621721	0.531293369051019	0.000112900382806807	0.000131960212565273	0.000580058928382241	0.000143761101413836	0.0502396413055439	0.000174148226330629	0.00448260419566744	0.00758794980938693	0.000120386233949287
peak10361	0.0118768734970263	0.00685360389453153	0.0130437651335398	0.00805971383050319	0.0424324838897171	0.0316908921664138	0.044023030474427	0.0170388624970234	0.0511949391725939	0.016644697704561	0.0389920285771007	0.0216493956364991	0.0250733764141653	0.0247155558533299	0.010604850054651	0.030646587525823	0.0439558959329911	0.0190101053157481	0.0749399166836344	0.0603748424977021	0.0929382000711605	0.00829837322292839	0.0061781651430651	0.0692762854281006	0.00951254863204197	0.0605742142760436	0.0205375052370321	0.0310317864358177	0.0992240682686235	0.00960743653320504
peak10376	0.00750738957980492	0.0291316230003261	0.03453044821852	0.0499831824937389	0.00143248704789513	0.00215006472621246	0.00133437132448157	0.00273770342544889	0.00135368245420106	0.00744768727603953	0.00160596611243049	0.00235663745088833	0.00261015114297401	0.00180653096055457	0.0477662798728587	0.00155246632246768	0.0014850001982783	0.0093906398553219	0.00145944672086104	0.00166934080655645	0.00150235873830076	0.176351875520527	0.482798584466429	0.0039620299049774	0.0424038128361286	0.00156872245001614	0.012785297967536	0.00190565524702601	0.00251564863096517	0.064894915248234
peak10379	0.0148198313883617	0.00569293553736166	0.00593460964098519	0.00445567553435818	0.0653150547686196	0.213276841245274	0.0479182851494216	0.0116974125182446	0.0226827593641066	0.00618778318560797	0.0666777928347195	0.0109742589915303	0.0833298459834111	0.0603423224100509	0.00876851709676851	0.0217772859806186	0.0340518914440303	0.0862459808134612	0.0314096615198614	0.0118171187781329	0.0149189924972026	0.00624786476960688	0.0061612397989567	0.0140741710337113	0.0139890595648554	0.0334822322133859	0.00442452141081372	0.0816806156154386	0.00709140862074184	0.00455403029036155
peak10401	0.0530691453879225	0.00937712905052917	0.00534536335876257	0.00897536979877559	0.0528967688506958	0.0355398358088854	0.0507164098470779	0.0181332086866775	0.0260347108718029	0.0162712061393224	0.0549935249232933	0.0265287724370823	0.0852569490329881	0.105426889340459	0.00394676923143026	0.0255094634655252	0.0403687253673769	0.00722687929277004	0.0263891909721903	0.0142603033611471	0.0228107945858545	0.00446413368968507	0.00505720053446044	0.167079503852679	0.00348289323144379	0.0392724636044809	0.0128415840894788	0.060058852607311	0.0121414435804176	0.00652451499947422
peak10415	0.00239450471857102	0.000431409232633482	0.000453693837532312	0.000415311029157643	0.0226534302723593	0.107224032034921	0.00641089121376507	0.000602720069855966	0.00216932741254626	0.000471098901848702	0.0644048845000043	0.000980738792886546	0.510343352491829	0.0245133634049893	0.000439132175387875	0.00121803770951573	0.0073628024410712	0.00205811103667445	0.00563738887844863	0.000967287467498858	0.00250593359966314	0.000374580732197793	0.000347666526523199	0.00644148502722354	0.000463848610474037	0.0163202261914387	0.000541067731047779	0.210615554425866	0.000838050835923894	0.000400068698144587
peak10422	0.010667920097326	0.0270582686108297	0.00353896654094335	0.0106192389656364	0.00431768714404146	0.00268481316676525	0.00776285113598526	0.537522836689985	0.0135120636306549	0.0954742189623008	0.00333058322571017	0.112666811805832	0.00284451771104482	0.00543435505175991	0.00316545957493664	0.0401941997714265	0.0062918669194528	0.00264876375357382	0.00555019929007066	0.0286421389173608	0.00906264281173577	0.00444611537157583	0.00911181123734531	0.00456835693790829	0.00324245648313002	0.00401317958914734	0.00744070931470792	0.00289061506968339	0.0258901188556807	0.00540623336344895
peak10424	0.0133169759456017	0.0132188746583317	0.0107426605765562	0.0125639882132003	0.0148051835728735	0.00971809728860618	0.0188428852226547	0.0249640505770584	0.0323997230351445	0.0270259658548418	0.0130500224586034	0.0401294597335995	0.00949653406081624	0.0125311713717747	0.00846391782996418	0.0255802149656743	0.0217856532406864	0.00852549516458313	0.0278618585183492	0.07565695612832	0.0592887470288703	0.00882090660034299	0.0090784110206152	0.0205242193972382	0.00759408731729939	0.0213835144105244	0.0212421825579254	0.0107936379023228	0.409328812588403	0.0112657927592187
peak10435	0.00917078294025359	0.00257419342201789	0.000825105882153858	0.00138769945701239	0.0395172466064141	0.0101237510088692	0.0407223773299236	0.00503047360688293	0.0545811072980614	0.00200576121906929	0.0315388074817022	0.0438633575932473	0.0106826558862975	0.04156332681634	0.000819936979904105	0.0127419048069677	0.15579679798154	0.00192584703052423	0.0745583634397714	0.0342051824772718	0.250804466026252	0.000842499731193964	0.00117174464338212	0.00305208772758321	0.000938941172987304	0.0921430807281786	0.00121226643860325	0.0192112614967007	0.0560507330690304	0.000938239701863635
peak10443	0.000747534933859205	0.00147287728763766	0.0566592270052695	0.0035219008161932	0.000295962509508943	0.000525974215712777	0.000269634471930552	0.00045853016595042	0.000260612696406785	0.00127949369619167	0.000332162212392632	0.000318131037519898	0.000541214186017533	0.000318670004621054	0.51370373677808	0.000301544632689525	0.000273737891318478	0.0061087558166933	0.000301337698347324	0.000309824058788819	0.000278611105557127	0.219732741263302	0.0135005432064092	0.00116485431004416	0.157586833281119	0.000310231284561764	0.00358466946736714	0.000396035842322168	0.000414350103047916	0.0150302680211409
peak10446	0.279096157387563	0.0485082163768767	0.00278618759378981	0.0119421844625772	0.0177377843868943	0.009571942725865	0.0218907254780892	0.0291184143382741	0.022283283594221	0.0138408406750105	0.0163824763586345	0.258636449742356	0.0167916418948217	0.0483140543751331	0.00250268460316067	0.0224661187389506	0.0297217370931902	0.00360904636269291	0.015005322134088	0.0189589173330479	0.0219285877403062	0.00355874800831038	0.00819592214217658	0.00837378053734939	0.00264476719428515	0.018208076699699	0.00526847814824562	0.0157682649981399	0.0221982595589687	0.00469092931728314
peak10452	0.000418526904493804	0.000723388373626629	0.669127721773012	0.00266338042984683	0.00016596920963992	0.000284944384565476	0.000157961489504695	0.00030918441003738	0.000145565384362303	0.00132238838411586	0.000182484377270112	0.000174635518788322	0.000315446501040369	0.000181610513639176	0.135366732370429	0.000188342507680097	0.000145258823534341	0.00220366637127754	0.000158104874571255	0.000165329133682546	0.000144230419321136	0.132218489705388	0.00466828037931008	0.00150532003572466	0.0132794686710642	0.000162395949699886	0.00805905080650901	0.000218010065657056	0.000201103778802227	0.0251430084534057
peak10475	5.67239019483732e-05	0.000106917328912199	0.882070885541867	0.000368895170797125	2.52385675983496e-05	4.13468382801562e-05	2.41556438139502e-05	4.65117164374806e-05	2.37366482418521e-05	0.000189107951564841	2.75360851242249e-05	2.79840049380221e-05	4.32323941711395e-05	2.61303722254784e-05	0.0805106194417992	2.91471029612868e-05	2.30648211430559e-05	0.000343499059167706	2.62352846987483e-05	2.91727721166838e-05	2.50397949585421e-05	0.0270046825226215	0.000683494959293404	0.000186339691245455	0.00315548866149006	2.61934293467818e-05	0.00121064971173607	3.1859731170435e-05	3.92286125056544e-05	0.00359688223782564
peak10485	0.000115286201459917	2.55125137164516e-05	1.49108393079904e-05	1.69472835670658e-05	0.577259828703747	0.00337418912273453	0.00905726733831427	6.47604587728874e-05	0.00142681713057566	2.52281191813453e-05	0.122371615600378	0.000207843358610305	0.00132407416570462	0.0121286337050064	1.64886342823093e-05	0.000259701542643841	0.0925650521602883	7.43474538467716e-05	0.0129119010801598	0.000287694076977118	0.00203616118155462	1.42151975001683e-05	1.62996275598951e-05	7.66520061351214e-05	2.05948828559072e-05	0.154158026473212	1.75714788317696e-05	0.00994284307199626	0.00017557010909952	1.39664819797771e-05
peak10492	0.00503896372084444	0.000925473646599902	0.000414871785164741	0.000611749930594726	0.0965384116222148	0.0137819110526702	0.0529818407972868	0.00200388488573778	0.0237954528743709	0.000913724232116824	0.0861813500811638	0.00932578454817465	0.0184037292386747	0.114683891975916	0.000392017888414507	0.00597712108159469	0.201427946974406	0.00109739178142603	0.0561454212012921	0.00769473385576856	0.0535629713395564	0.000386991568175054	0.0004757436594994	0.00295038213756987	0.000427054672543479	0.192868401129325	0.000640075509734072	0.0427938908191207	0.00711117473457746	0.000447641255466064
peak10497	0.000743065678826629	0.00473645368689597	0.000847396023693476	0.967961619216384	5.36437238669305e-05	6.45049891692855e-05	5.54018324759233e-05	0.000185981246939316	5.32148320829062e-05	0.0017873803362914	5.79464889254079e-05	0.000131509724508919	0.000104934359880263	8.21474699734151e-05	0.000360812400363343	7.47571105919793e-05	5.52972632844329e-05	0.000110543862809302	4.81078996834444e-05	6.11737727185593e-05	5.31747507048013e-05	0.00153548199799584	0.00543748967510639	0.000457055427387505	0.00020579775595926	5.39425714062896e-05	0.00456876700048663	6.85248658073072e-05	8.47605449297734e-05	0.00995911349085156
peak10498	0.00898363545078223	0.0024206438278322	0.0042922944657883	0.00264888253266808	0.0273476012476586	0.253529772067463	0.0103631434116791	0.00203570726724162	0.00552144261977458	0.0020483964056319	0.0621967927716821	0.00301009598383345	0.282380292739588	0.0237452486996647	0.00490423935670893	0.0032462949400081	0.0144073360784874	0.0401005908915813	0.0150997877192344	0.00346472123380002	0.00782311971126031	0.00352817396852845	0.00271953708758567	0.0204444851214098	0.00559729334886298	0.0335595088248815	0.00328052560359414	0.144273452292936	0.00389593375913876	0.0031310505706936
peak1050	0.000358793341016308	0.0051847646859611	0.000949200732814545	0.0255531231153607	4.02196679966982e-05	5.11493883313599e-05	4.18196157122249e-05	0.000149765888356919	4.31560985558207e-05	0.000818818485657062	4.26354578920394e-05	0.000101219796945136	6.91593979696656e-05	5.62600280949126e-05	0.000673846169937917	6.00298451059753e-05	4.27554946360723e-05	0.000138658930383998	3.92283971262269e-05	5.41132703163758e-05	4.30047303392415e-05	0.0045546286255372	0.952517670816478	0.00015830745073355	0.000448501729697954	4.10519565571036e-05	0.00099827331904459	4.9255313221788e-05	7.57639305333827e-05	0.00664482431968603
peak10504	0.00164616111856061	0.00386924489178904	0.0424548636173031	0.0272869996106449	0.00042718691560786	0.000534685498924103	0.000434208962045251	0.0010794157416721	0.000453386886454038	0.00893952451331244	0.000458385646251268	0.000737646651587807	0.000699010885296738	0.000497683633502402	0.00801908547960566	0.00056496036960813	0.000433172674625001	0.00134054486987635	0.000453532878267522	0.000596075918553896	0.000513699347354847	0.023067241068551	0.0097444853425155	0.00561756251208915	0.003035381699183	0.000471792483267405	0.704632523978954	0.000512664732175975	0.000983034849241514	0.150495837223179
peak10515	0.0354766323914131	0.0184333421083989	0.00220123695448332	0.00640102727237632	0.0134362383143342	0.00684895612408256	0.0277752950270264	0.291958860723434	0.0283390919478496	0.0232873852554426	0.00957895606172044	0.27482609985728	0.00855325032439997	0.028174267786345	0.00210724217247935	0.105050882452407	0.0179460160501733	0.00315642756268783	0.0105039953482199	0.0212951456439913	0.0124352244731958	0.00271235317935574	0.00540789255441956	0.00637225642512916	0.00234333626909841	0.00892219505953841	0.00400756502252375	0.00845085266558313	0.0108247542604087	0.00317322071220278
peak10527	0.00537100387108043	0.00224318166762814	0.000533426053825922	0.00104648628543596	0.0124411951923718	0.00325618969494375	0.0308740221512989	0.0135932838780962	0.085639881815469	0.00254268026485029	0.00752194795267304	0.4914521832551	0.00328570557229318	0.0149950349319733	0.000515419637948376	0.0412475023445689	0.0379444169352727	0.000960867554296812	0.0209493586720911	0.0792568685771982	0.0729374436666251	0.000562463415049634	0.000860025715498626	0.00178860070707947	0.000581024316028193	0.0135575761734518	0.000907384185952441	0.00485347107899445	0.0476351335888103	0.000646220844093753
peak1054	0.0030280510831693	0.00068349862678129	0.000826149616346104	0.000650889614403274	0.0290079979220493	0.233406818972455	0.00730230915028545	0.000756404492862022	0.00332510871135802	0.000615180710411792	0.103806291318003	0.00140726770917563	0.210508603325185	0.0191254369781798	0.000882688411857333	0.00149607046756787	0.0128282472466754	0.00536206491128294	0.0129938938749785	0.00174847897662234	0.00563367000983929	0.000689583919412182	0.000609203443737517	0.00554426917241233	0.0010025290569239	0.0486289777203001	0.000802422886830482	0.284735829163302	0.00192139711056467	0.000670665397027885
peak10548	0.00488939491829094	0.0118011514838965	0.00359435925015878	0.00688198987723532	0.002684151897162	0.00194915243727365	0.00482192160378409	0.699125149629378	0.00732605931755865	0.124476963002707	0.0020596009086518	0.0234122836173756	0.00187037446530206	0.00308908736703564	0.00345797195057915	0.029351440123857	0.00331962894767979	0.00263316636407913	0.00319829434356517	0.0130554812955662	0.00420103607137596	0.00444456265122588	0.00746579727372449	0.00356384554999109	0.00363973736194909	0.00223552033243504	0.0063489333592221	0.00183739421818155	0.00862211010014734	0.00464344028061072
peak1056	0.0332235610044101	0.135606390202854	0.0229709585728436	0.0458508195531302	0.0111443639624329	0.0115464407797441	0.0134251530572992	0.0531695503224237	0.0173569574750669	0.0447563625740291	0.0103205290234899	0.0423670853603894	0.010987609939016	0.0135120465329845	0.0358761321286171	0.0244826783287952	0.0139600431484538	0.0280240864884237	0.0133133165401629	0.0262868763978288	0.0156146162034097	0.0489437648691096	0.157945637003707	0.00957533917432643	0.0593649308800284	0.01123207867762	0.0173668500998709	0.010334241792531	0.0313400651623363	0.0301015147446663
peak10563	0.00753891692880866	0.0114022638652615	0.00329813949568454	0.00605484515841067	0.00676392085950941	0.00363233051600895	0.0137207572814659	0.311314682846944	0.0327683209483116	0.0395375041741443	0.00483236880260276	0.150407346353574	0.00333708336734841	0.00685607577340264	0.00310715901358639	0.0915811129128202	0.0108234032249022	0.00322032928909333	0.0109866750730552	0.121874846867151	0.0218881793584279	0.00358965824868235	0.00549035437970469	0.00494579749402369	0.00332884367390679	0.0066424291522292	0.00610293850475237	0.00382784109600783	0.0971033063170582	0.00402256902312111
peak10569	0.00313779955528684	0.000695593552137138	0.000743970589712856	0.000608324261994026	0.0202712334651711	0.471208020991283	0.00685046336872838	0.00087750815465867	0.00257605041101993	0.000623932965673659	0.0438391190531181	0.00123750394471654	0.248640500510099	0.0218757818223138	0.00090291321236826	0.00165667192738076	0.00738188739891819	0.00783765664250655	0.00599610338620533	0.00122612870599619	0.00250747303629827	0.000700441763471731	0.000663243076091109	0.00373947225555516	0.00115826967730389	0.0122750851780994	0.000641600756936984	0.128551149476569	0.000967308129014268	0.000608792731371992
peak10577	0.000109676447007245	0.000275112767504295	0.0141585973525378	0.00295542056866504	2.38952308682933e-05	3.48830611773595e-05	2.31010732379723e-05	5.37835747438633e-05	2.22453505488934e-05	0.000379666640770712	2.6518113108459e-05	3.48851975357809e-05	4.671555112193e-05	2.92237932658022e-05	0.00141764484711075	2.83109848005545e-05	2.27688174239088e-05	0.000122366173997713	2.31282689397385e-05	2.65800475721131e-05	2.36875570574031e-05	0.0125681647058292	0.00176386281740414	0.000294298853849848	0.0003856024943557	2.49659335291105e-05	0.0114961642987996	3.15126275104442e-05	3.81191395660125e-05	0.95355909771016
peak10578	0.00020229805537649	6.18181748219069e-05	3.10282439423295e-05	3.78651927623106e-05	0.0264595609348035	0.00119840369519285	0.546740019784058	0.000335292946660814	0.0906666849120769	7.93860933004484e-05	0.00508548422696765	0.00138869485446807	0.000638033484412325	0.00571488939381685	3.366436277643e-05	0.00301749482322747	0.229135142474068	0.000114736803115777	0.0487188853452451	0.00322191011658409	0.0224721943445411	2.98736484520495e-05	3.60240127918867e-05	0.000136339708443854	4.1751495115952e-05	0.0117135781600808	4.05644333011268e-05	0.00172962768360939	0.000888862534142839	2.98900618434335e-05
peak10582	4.79215784348041e-05	8.64412190203404e-05	0.971622552028015	0.000420915617920635	1.72225422300559e-05	2.7630425239795e-05	1.63750945831734e-05	3.2205124963042e-05	1.55280013101078e-05	0.000167526259577227	1.90733326537727e-05	1.95873346446435e-05	3.24597250381883e-05	1.89472773772096e-05	0.00450517465760216	1.93672372647079e-05	1.55706228480504e-05	0.000151489802290638	1.69735904028902e-05	1.83251931003054e-05	1.63397086322886e-05	0.0105517291720456	0.000478374744304021	0.000210976649617058	0.000616592700269226	1.77168073029878e-05	0.00273109234457931	2.25487753947178e-05	2.46941757695492e-05	0.00805864825756832
peak10613	0.0097882827217114	0.0272392102633785	0.0650022930983892	0.0303395402189794	0.00609883881388979	0.00698658054632718	0.00794160271629145	0.0484427540147628	0.00990370282611953	0.0947164103005217	0.00541956711293301	0.0138722202901036	0.00587300368036827	0.00604990381418665	0.11582742859417	0.0188124870877839	0.00639514463670634	0.0334697663433633	0.00729062611988758	0.0155048481901577	0.00772368814678974	0.10031031375808	0.080460289214414	0.0118633877490515	0.159134508969497	0.00556070816954597	0.0345814441056253	0.00535695935299023	0.014738842061358	0.045295647082616
peak10632	0.00287902410814808	0.0166627619945275	0.0127009915475107	0.533528113896445	0.000386259925577723	0.000449908778263688	0.000422067437339929	0.00176131083421331	0.000434380262385633	0.0313352314929712	0.000400041966757789	0.000988243261664328	0.000638485141847156	0.000526573007879382	0.00432552122582431	0.00064929877530951	0.000401717318576475	0.000933976393272513	0.000375683780353812	0.000548478200207901	0.000426724128795899	0.0201904516640228	0.0376304288372163	0.00348150006732457	0.00215306184690147	0.000388938217177143	0.135269674051962	0.000450866495964834	0.000767844396212272	0.188892440945347
peak10634	0.0433816249340465	0.73659095463154	0.00345898668288403	0.079241554108921	0.00119375080839057	0.00137167663464309	0.00124938295611669	0.00427770739554354	0.00114975790116363	0.0113212411194417	0.00126940446411277	0.0038075678203897	0.00232203750449617	0.00223978793664775	0.00284933817436141	0.00166827573660402	0.00128667733101899	0.00178403217527037	0.00097405837926666	0.00118884690128241	0.00103861350591798	0.00752693226692418	0.0620438019066276	0.00307131945006995	0.00256656374418424	0.00111552029286145	0.00576401735443669	0.00152408182419264	0.00140121017871999	0.0113212758799249
peak10645	0.0120469560938482	0.00237893295713895	0.00110009480132138	0.00159490994796497	0.0997759377963023	0.03090382272641	0.164513250667061	0.0110422169082457	0.0355281231925127	0.00350170859862125	0.0594634871560915	0.0182117870383939	0.038393151487121	0.274009434260656	0.00106797059733875	0.0362995660911845	0.0579174038052705	0.00310070102893576	0.0257486526468955	0.00995878909023701	0.015390162890394	0.00105897305600249	0.00131844041944672	0.00904601388871559	0.00118624521640486	0.030523398282367	0.00169683658324777	0.0473591685983476	0.00468792245203145	0.00117594172149145
peak10657	0.0248487182628189	0.00645664430089329	0.0120662471680989	0.0103555255949992	0.0168699265462281	0.0322302976973016	0.0102161407458227	0.0042247079934948	0.00653540132035531	0.0071981708326795	0.026362792804671	0.00566586634301145	0.0865004882515154	0.0211501101066337	0.00785426947235408	0.0049661089178826	0.0120907916541822	0.0140705516252132	0.0112892757386315	0.00490654575663772	0.00897297961234228	0.00802156772031926	0.00608007198890599	0.545993450911066	0.00588902006488174	0.020160862622738	0.0202101866039081	0.0404096767249042	0.00658163705799608	0.0118219655595136
peak10668	0.0338616013229675	0.00520405882859591	0.0025210202155279	0.00417825762195893	0.0770220626703103	0.0340312783363007	0.0728822009674048	0.012297987742301	0.0301738492801792	0.00758585700276058	0.0740921563827455	0.0252012865904792	0.078994489384536	0.189159851524276	0.00204867658162993	0.0236220290479757	0.0589856243205007	0.00446215941670878	0.0312928461592118	0.0130998305257944	0.0257570524707614	0.0022170010345732	0.00264606530739754	0.0459517649135972	0.00195981141963638	0.0514177976346038	0.00515096470830403	0.0711651086080504	0.0100528983617629	0.00296441161914865
peak1067	0.0221354399025167	0.0703842655998224	0.0280729704719782	0.0507669423601315	0.00420925685376914	0.00639513246973743	0.00402349451078342	0.00855687600219189	0.00390416680432051	0.0150754822184956	0.00458773683793486	0.0070357987376051	0.00743319397236971	0.00568539400857201	0.0493554870181376	0.00481587959221382	0.00429691433494784	0.025332321288647	0.00396327395517629	0.00440690508647814	0.00381446027775941	0.0968230572445227	0.416807307773505	0.00711055585265396	0.0748242190316027	0.0041802986022932	0.0135162413238784	0.00547370243290007	0.00537365915188213	0.0416395662831728
peak10676	0.0327016524239231	0.0743667148678383	0.0141870137317654	0.0265833491348285	0.0170330753007899	0.0139289577216077	0.0212602092719674	0.0542470530877683	0.0346733966101228	0.0313015059066698	0.0151513427929851	0.0923494376875454	0.0125805494120447	0.0186175983798111	0.0188009434658377	0.0360620651870421	0.0261777363786706	0.0207307505206068	0.0261334087062678	0.0701298242009108	0.0397317548677675	0.0220567819336188	0.0474350792015391	0.00943709704723786	0.0272623363388723	0.0203083469971945	0.013527803258736	0.0137272052675466	0.132100307459913	0.0173967028385711
peak10677	0.00210505987621757	0.000778260733765901	0.000620833920133908	0.000532940598302231	0.186716069473076	0.0739630795269348	0.1669637283496	0.00310754113114502	0.0521582595016089	0.000961953652975496	0.0736182127772982	0.00517569154479113	0.0129559653510098	0.0338305894782812	0.000818618176990746	0.0159711100326887	0.0897135043828148	0.00550302023132944	0.130637624224457	0.0125796680107244	0.0263428644723573	0.000603252619612642	0.000633389081175484	0.00188942268838341	0.00121257505584988	0.0593943185974266	0.000582709573515338	0.0353837999031774	0.00474724364311514	0.00049869339124159
peak10679	5.27478648289072e-05	1.51608307852732e-05	7.60456959588892e-06	9.23550055188816e-06	0.00909581017922822	0.000380424743253336	0.0133910461612613	5.65411634252861e-05	0.00564913992971807	1.64516634776373e-05	0.00213777968048403	0.000260257844893832	0.000194912384302387	0.00157328271352172	8.38093409571885e-06	0.000330177716653533	0.910375747603041	3.03949677498324e-05	0.0339135469143902	0.000567771108462344	0.0104976647561893	7.39290945715008e-06	8.92746979007351e-06	3.14408450074753e-05	1.05352134293402e-05	0.0104879760879466	9.487555065362e-06	0.000627178753897266	0.000245669969637596	7.31196585965973e-06
peak10694	0.00011834544119419	3.21799585781111e-05	2.16411810373788e-05	2.21468972470727e-05	0.327164446189202	0.00366875073551114	0.0185342168602514	9.56114024435854e-05	0.00346042665250565	3.56176839570963e-05	0.0406805197120784	0.000282333378901907	0.00103335736867091	0.00495719473825382	2.44809778262513e-05	0.000445527900742568	0.149753315750481	0.000115529230910277	0.127589017228951	0.000610574054521372	0.00596924339029482	2.00888674326716e-05	2.19105855863938e-05	0.000100642411630981	3.11603518183025e-05	0.309212146095373	2.46539446679769e-05	0.00562085368847533	0.000334867225983523	1.92000954721546e-05
peak10698	9.9711609098554e-05	4.10108118375899e-05	2.01672799376239e-05	2.49962410381609e-05	0.00146836350152324	0.000272708707079576	0.00286164216543072	0.000169226973490034	0.011975746371209	4.93754263588084e-05	0.000761404735725177	0.000963649181634315	0.000177151413926437	0.000650539214279107	2.14257375454411e-05	0.000826468914772098	0.00730712329697003	5.78655996926192e-05	0.0105962245024859	0.00623877128327255	0.948036757960601	1.93426224009149e-05	2.34427069667579e-05	6.65638756861234e-05	2.59570176398296e-05	0.00285104415209221	2.69530155573643e-05	0.000369378653146049	0.00397728300141254	1.97040271895647e-05
peak10703	0.000314153456901516	7.88848593516361e-05	4.70956166179679e-05	5.36068473993505e-05	0.0238621434231171	0.00339762005716734	0.00591187429065969	0.00015962648745678	0.00310537170909954	7.29293775084349e-05	0.0253464412775234	0.000602466452099134	0.00198679896043782	0.00611138893979197	5.06289010631989e-05	0.000522905718606771	0.0612924815770799	0.000196014577710141	0.0399530368324859	0.00103174727676547	0.0154903990458365	4.4085005311277e-05	4.99085226773414e-05	0.000216220052919867	6.13339236641746e-05	0.800975007265741	5.65962115511559e-05	0.00795006745190788	0.00101473064668779	4.4435234860485e-05
peak10705	0.00158749880741653	0.000334983573136285	0.000227539620778435	0.000232394930602895	0.0535391257965095	0.253986305052847	0.00904410734594939	0.000484215875522667	0.0031202803342875	0.000254151862003798	0.186007589539409	0.00110490206181858	0.0519799652349305	0.0367128836932611	0.000279457600567096	0.0012001612110148	0.0200096937338178	0.00189377748300113	0.0125316299994502	0.00121207973817451	0.00397437478217961	0.000229249375929069	0.000255417613723787	0.000885106764091281	0.000379744058907114	0.0452668516566449	0.000215018742461558	0.311886148013404	0.000961962608483148	0.000203382889676995
peak10708	3.88916389706965e-05	9.4293013578273e-06	4.9686279430333e-06	5.95749272598035e-06	0.0499563575768115	0.000491888728026751	0.0106817582917738	3.03681282200403e-05	0.00131355755410681	9.93057234698402e-06	0.00543782501370756	0.000115895255696406	0.00023711641579321	0.0029736814799067	5.44038154066091e-06	0.000152920288634879	0.898931906325678	2.16403239820984e-05	0.00939588017239998	0.000176575624158204	0.00160232852649614	4.78663218099357e-06	5.67977477440899e-06	2.40125534281393e-05	6.77558606730329e-06	0.0172275978416407	6.14328265568347e-06	0.00103775868619415	8.81677167139944e-05	4.76020606678614e-06
peak10710	0.00104928666480676	0.00028977803208205	0.000360019003622286	0.000261695738961061	0.0739634685106161	0.348591285237909	0.0127255600740955	0.000560922826039426	0.00442732406626917	0.000347923545219548	0.203745976369201	0.000988548039496317	0.0338756148563254	0.0143309436439146	0.000401299337713261	0.00156173502359503	0.0180114331001502	0.00272703569742201	0.0275878925889646	0.00178651961420812	0.00682725570532941	0.00029190322063906	0.000254029318758278	0.00236394137656429	0.000481921427564703	0.0884891816366509	0.000360619867694849	0.151597358561094	0.00146584854567134	0.000273678369422031
peak10712	0.00039131359357279	0.000115826084762274	9.04122893105528e-05	8.65173512289979e-05	0.314507998690154	0.00910840014397268	0.137571674010293	0.000446680512054872	0.0183166418854812	0.000163335270754579	0.0488488184967743	0.00106310155732478	0.00300218606207889	0.0114646360321113	9.74293365062509e-05	0.00247808410858169	0.101697958983576	0.000418030191345465	0.209831237600256	0.00280348774017944	0.0196319256952744	7.88831064104319e-05	8.10461608950406e-05	0.000521927432104299	0.00011781439805747	0.104335425990486	0.000110720321186126	0.0112506922371221	0.00128985398304598	7.79407350991228e-05
peak10714	0.00027037131549088	4.52530968027704e-05	3.58813368584764e-05	3.64596555573764e-05	0.00584770061847656	0.0672348106830517	0.00101054442353633	6.331140291365e-05	0.000295499238966136	4.00355575657435e-05	0.0323381923615368	0.000122565990311112	0.176145821393804	0.0072691589793227	3.89008013192222e-05	0.000142181828066767	0.0014894930002913	0.000221083692908005	0.000916147450738964	0.000116284606380332	0.000338402678921461	3.31675424067235e-05	3.44484168402653e-05	0.000261530692713746	4.62054671445619e-05	0.00349999956167441	3.84903083031277e-05	0.701941305594988	9.414673208584e-05	3.26055710222763e-05
peak10715	0.0012024402210384	0.000225417256450187	9.4651870412815e-05	0.000131318283859576	0.128956045621299	0.00897097540841374	0.0823921671710452	0.000722448171690894	0.0089212269366515	0.000217493862064102	0.0446198225688993	0.00237735545713075	0.0068795427196592	0.571523909636709	0.000103267312950997	0.00305371547282745	0.0785835483706948	0.00039505728997813	0.0122208913842754	0.00165580685719338	0.00483205935199312	9.67875732255357e-05	0.000125497463994863	0.000483805121597509	0.000128635156069541	0.0200345203183509	0.000119924712395899	0.0200451919378789	0.00078924126726075	9.72352239891992e-05
peak10717	0.257014729341446	0.0192475808558468	0.00451467775627962	0.00999466802878316	0.0307444974990394	0.0518554443569912	0.0181651821351253	0.00718029917555701	0.0106017275033503	0.00576067253106362	0.0471679014012955	0.0155254697753489	0.172150778809415	0.0986185482037699	0.00489690360232539	0.00821150214289324	0.0269612900201282	0.0135520232535882	0.0152715987524735	0.00664388227888222	0.0114305359446399	0.00589139109773979	0.0102595505901226	0.0133426913133414	0.00584458386561412	0.0287785677853377	0.00491775045105341	0.0825219789506587	0.00692660775977124	0.00600696481811868
peak10718	0.0124518856026365	0.0021144973091064	0.00134163680667967	0.00163945494293875	0.0823566787339534	0.0906727169043178	0.050256205870491	0.00494002450181118	0.0128090370123312	0.00257080887499859	0.0895230050121699	0.00685125665976151	0.16500285544375	0.225976580884186	0.00134578330960698	0.0109482205557598	0.0303755333712802	0.00508476756921639	0.0167038431555582	0.00465637784708572	0.00819970275323393	0.00126537307282819	0.00142889223650666	0.0128713520281611	0.00150654958845502	0.0275346320900744	0.00176759314376554	0.123644431891738	0.00282136021336059	0.00133894261423713
peak1072	0.00114115934796855	0.0103099012839615	0.00333778047329519	0.853475269454794	0.000118879936012401	0.000145480869704628	0.000127190838321426	0.000519651209220019	0.00012668060161424	0.00612315285736415	0.000124765830719355	0.000299206297774709	0.000211110433467353	0.000170662750203815	0.00146183435803837	0.000190039765727337	0.000122292522029884	0.000321262253676669	0.000110707533290704	0.000152822603089199	0.00012114671434406	0.00866861136435231	0.046562267592626	0.000824216025092639	0.000795785502976677	0.000116934282136491	0.0111529373753968	0.000144349494603472	0.000202461614957289	0.0528214388132408
peak10735	1.3755427384154e-05	2.37886726563089e-05	0.987933665039165	8.93107487976253e-05	5.9455631897568e-06	9.89557677364144e-06	5.56822699261357e-06	9.95087756955026e-06	5.36460976564236e-06	4.14465719909293e-05	6.59923484696546e-06	6.27324405055377e-06	1.07509263096982e-05	6.20708845241014e-06	0.00600664427878956	6.41708651010093e-06	5.37508711554178e-06	7.34174859343553e-05	6.08130614171324e-06	6.45294677558733e-06	5.7812081071184e-06	0.00371435421101511	0.000133983055768556	5.39861455279365e-05	0.000431701844304937	6.2376216458576e-06	0.000371771210773013	7.73796293869927e-06	8.84760367096804e-06	0.00099268913703592
peak10737	0.000569170862042854	0.000283006134894075	0.000224964866132094	0.000204233259515051	0.00967523594374575	0.00279510025581579	0.0143042561132326	0.00112826628393781	0.0436842652743419	0.000408821389470778	0.00558953121652609	0.00310989135609308	0.00137233465334992	0.00303550643900622	0.000251626544181741	0.00501392508936192	0.0224393645939366	0.000785236141013193	0.114117805652278	0.0442828549710488	0.668186930986366	0.000199174123754991	0.000204642227999368	0.000649911399389702	0.000313761499950466	0.0194986179891318	0.000263402355682093	0.00283671305624503	0.0343825530049868	0.000188896316569568
peak10743	0.0168336096243584	0.0148970106010886	0.0231812724533046	0.0128751403122821	0.0130838449862827	0.030537365772121	0.0106317845310154	0.00915369836395429	0.00881529522497747	0.00912212060015877	0.0149679205642319	0.00820549806798546	0.0231604287600729	0.0139036359508844	0.0593494087975127	0.00889362516904274	0.011073363400588	0.359773997288727	0.0114996594471704	0.00813144402491172	0.00842953055579766	0.0366101808274496	0.0337687921850518	0.0111039725961145	0.17825476824722	0.0121073624057935	0.00905608855445379	0.0185805314898289	0.00800220525407637	0.0159964439435432
peak10746	0.000260978701563048	0.000488255443198624	0.347489758878344	0.00166116841609722	0.000102169840411886	0.000176919046902187	9.41650968228082e-05	0.00016698253135217	8.9989451549527e-05	0.000608362294996978	0.000114544805810572	0.000108924788076429	0.000191769259386131	0.000109714600148508	0.370702648736096	0.000106885577395284	9.27936613538563e-05	0.00160127444582001	0.000102774049649011	0.000106709541804662	9.61701674081238e-05	0.235639205627448	0.00383088448650715	0.000668347207372418	0.0169731577953992	0.000106596482881959	0.00322376504697939	0.000136524103056746	0.00014404505035691	0.0148045148658111
peak10751	0.000170141434717964	0.000275635326712333	0.643364670109884	0.000845388668527732	8.78378588695457e-05	0.000150711933975725	8.18314005441808e-05	0.000136309133277448	7.92717714294985e-05	0.000481300067366344	9.70826242108285e-05	8.59597145485931e-05	0.000152278952227726	8.76394196954173e-05	0.299035944031954	9.3059693333999e-05	7.86744257181522e-05	0.00147053695713008	9.18139887856188e-05	9.58186102052334e-05	8.55373223608248e-05	0.0296899221931485	0.00144032171643689	0.000651030017756664	0.0116665788143672	9.22373294320519e-05	0.00291952739036679	0.000112840541881072	0.000129216184394479	0.00625088236674035
peak10752	0.00282369617110027	0.00737454889420451	0.0168234560921594	0.141268099779616	0.000406310660600908	0.00050962090801698	0.000409553611857712	0.00110666056032568	0.000396645881241511	0.0113997579501886	0.00044367082585256	0.000763070526127432	0.000777835702123318	0.0005473218833177	0.00426005496039234	0.000523094801864359	0.000404626924258312	0.00100217276360039	0.000383432581243664	0.000469870401567885	0.000421065973523897	0.0161803489619725	0.014410199186611	0.00653580238329087	0.00189651379544864	0.000424711930563321	0.537395639729879	0.000518883797149751	0.000694305415379932	0.229429026946521
peak10764	5.76781433396842e-05	2.42873239549623e-05	1.26881940005927e-05	1.44612910520489e-05	0.00199285099891871	0.000261545041182328	0.0185785734350133	0.000189324885919747	0.939541845109341	3.43763524798701e-05	0.000625575096969147	0.000663949445027288	0.000126613095823412	0.000636224014407988	1.4583803159156e-05	0.00281112476329483	0.00726305552548133	4.81753540581362e-05	0.00938672301970129	0.00527260242371782	0.0101556423512871	1.24761854787451e-05	1.50130664275277e-05	4.01847717857909e-05	1.91225397162477e-05	0.00131140716526111	1.55198710462045e-05	0.000278829944266574	0.000583785935788407	1.17608521000797e-05
peak10766	0.000126402558554982	3.46161272595991e-05	2.46175569616173e-05	2.4622952505084e-05	0.311165057531356	0.0039291270411487	0.0201112175022384	0.000104975613430687	0.00371480264011698	4.04377497644945e-05	0.0433518654290279	0.000296199146949199	0.00114933667524343	0.00483009559681659	2.7326462543717e-05	0.000489655599127787	0.100429349236734	0.000125967603660217	0.140764735862971	0.000670950098393918	0.00675734695721685	2.23312911794429e-05	2.38004679933355e-05	0.000124296341880263	3.40716554631699e-05	0.355149536109858	2.86409484279822e-05	0.00605201553283663	0.00037495545360912	2.16462567320369e-05
peak10771	0.0142299392213808	0.00622042467802739	0.00338352483161094	0.00462947103447455	0.0363182449419672	0.0167984817179652	0.0948839597474422	0.111333052073654	0.0667888197676712	0.0219104692317053	0.022403720212837	0.0513652572289841	0.0163861611831799	0.0429567541750437	0.00306344765354197	0.2735329630631	0.0332448700095552	0.00586676680951193	0.0257227123839675	0.0344345579740494	0.0233575981614126	0.00309643567640253	0.00367027015040139	0.0210976367692886	0.00317865847179673	0.019074656934003	0.00627925116656861	0.0178508330517661	0.0133434296263332	0.00357763205235845
peak10773	0.000123253040608153	2.53784156014181e-05	1.94768409279846e-05	1.91589354607758e-05	0.0183636753906571	0.0390350975886308	0.001329378484093	4.26721122364891e-05	0.000369855687795559	2.30297856165701e-05	0.543904035900771	0.000100459546161032	0.0068310274624883	0.00489739635168727	2.19695207020418e-05	0.000118550579183354	0.00342882578244371	0.00012857185664547	0.00224073908604089	0.00012684971636201	0.000558755981848887	1.80090337876231e-05	1.88338352857149e-05	0.000108486821307498	2.73911335603881e-05	0.0207813654562645	2.05077921033504e-05	0.357198094371817	0.000101977817241095	1.71756726714217e-05
peak10804	0.0224687082948467	0.0662611198093394	0.00517746893395275	0.0215636878139208	0.00477210608986509	0.00361487638333445	0.00774621648299191	0.45984690351642	0.00922269707421196	0.193143790321916	0.00390361645817732	0.050789417927358	0.00431163233092209	0.00740295768299023	0.00467130374621716	0.0297205243656446	0.0057473419968345	0.00380646448228615	0.00453920498444541	0.0114094514330197	0.00551364212120057	0.0075028043171701	0.019756534784944	0.00679531090937632	0.00476433177123675	0.00380047926493276	0.0104505126057725	0.00376946741896565	0.00842185602200392	0.00910557065570294
peak10818	0.000398884762951455	0.000102690202537321	9.70110115042906e-05	8.04338537506804e-05	0.0319681985440235	0.647294328473188	0.00421014979318289	0.000177495227978575	0.00140745420106665	9.70146154474494e-05	0.124405525965589	0.000351335967770692	0.014199665091977	0.00744508912410288	0.000119399625853045	0.000487631010251241	0.00786610032932794	0.000972185241392082	0.008469124139486	0.000538442519006246	0.00195801766339598	8.92089154731237e-05	8.70616916573614e-05	0.000416236833515111	0.00016043369359327	0.0305443821997362	8.87804345753314e-05	0.115471874514026	0.000417763261261605	7.8081092379168e-05
peak10829	0.00062836328277044	0.00205515959318488	0.0167114928150923	0.0325341074012215	0.00011593116817906	0.000153632287005015	0.000115246668920428	0.000300570014035309	0.000116301449588156	0.00246968514699198	0.0001267695054904	0.000206805372691975	0.000210836061667601	0.000145093378741461	0.00322749943412816	0.000147833484444391	0.000116622143875624	0.000426006496813222	0.000116463164848693	0.000146264365141678	0.000127454360520261	0.0203895496050613	0.00957531396624789	0.00122934409019799	0.00117228425276551	0.000124875036581916	0.0688388011324369	0.000146945986989361	0.000228065797869098	0.838096682536498
peak10840	0.00153255119207834	0.0037114965247366	0.115622020143322	0.00818551004359915	0.000750110211826295	0.00110519534155523	0.000810018359091603	0.00241656438321677	0.000845982131534187	0.00880733011520807	0.000751478212632086	0.00106087292094361	0.00103684777392947	0.000774678665138809	0.38934803378842	0.00125502991746932	0.000707210141365992	0.00936320252533006	0.000797039253212665	0.00109747226004366	0.000767349991350361	0.204806201389166	0.0257853858888973	0.00301545674833515	0.168560613880391	0.000713970137900819	0.01363207342076	0.000823527710494382	0.0012382508100959	0.0306785261179563
peak10860	0.00286029210378639	0.000404528576128522	0.000147254506814283	0.000223502564327287	0.0423149701578517	0.0146685184239699	0.017370005600155	0.000776415765722939	0.00437586852722097	0.000293165603420468	0.0435254403232683	0.00242691478197048	0.0189087635681671	0.751467992035219	0.000163371250776994	0.00208433484910015	0.0277443654903824	0.00064167237798861	0.00696929311361294	0.0013051572520499	0.00333266340896675	0.000159251020970977	0.000219911652235829	0.000684758632636023	0.000206144103188959	0.0154891404512193	0.000177312172522257	0.0400893530823611	0.000811286134154619	0.000158352469811052
peak10862	0.0385676177746806	0.0287251540649418	0.0282712427747622	0.0232296082347049	0.0236211847005078	0.0491205964024034	0.0217093134444071	0.0244992096487654	0.015731215096738	0.0221530610861329	0.0250677219027585	0.0165251291586013	0.0444723410482759	0.0306560952363688	0.050509374929535	0.0209757430862709	0.0183679362783365	0.170373234160756	0.0165950939226954	0.0125470354223962	0.0117715432201075	0.0426983914076345	0.0495399003067503	0.0235179707842261	0.0918831900351375	0.0173420200853542	0.01591362623224	0.0316641095333538	0.00979660472977578	0.0241547352913821
peak10868	6.23412232079946e-05	1.93118478192459e-05	1.35737494623569e-05	1.3372536594444e-05	0.0250431219025259	0.00130952559220945	0.00735651358316645	5.97497499155008e-05	0.00287428618879569	2.20494811710622e-05	0.00727251360438228	0.000180433945745513	0.000399410713247921	0.00143303435923523	1.55037150023121e-05	0.000286545943306457	0.0514525264947101	7.07538069950401e-05	0.793940433356226	0.000547307705691048	0.00900501584604789	1.24919133315969e-05	1.34093420230397e-05	5.62270809343387e-05	1.98961109742956e-05	0.0965371023474622	1.5257366280308e-05	0.00165065213656818	0.000305831534445148	1.1806822522449e-05
peak10870	9.57378432727766e-05	2.55502779591528e-05	1.74920254810927e-05	1.75713960142022e-05	0.855493685766236	0.00492985513028695	0.027125393020366	8.53587885198599e-05	0.00226477607268753	2.96116593340056e-05	0.0323699552370483	0.000205639147736006	0.00101220541327143	0.00582916437973056	2.02658573604735e-05	0.000427321694927328	0.0278566227472724	0.000105621559030411	0.0159096979387591	0.000371881425360621	0.00170380702902933	1.64382800539287e-05	1.79177959528811e-05	8.27805604656607e-05	2.63895773190446e-05	0.0183581664615806	1.93878272889028e-05	0.00539576409344151	0.000170598772680501	1.53422215338197e-05
peak1088	0.00153658213009778	0.000230320004473204	0.000116285956632868	0.000148771614252088	0.062424790725367	0.042839177748122	0.0104936936709944	0.000393505153043154	0.00241038670213598	0.000182288085823737	0.158936882089682	0.00100620980741412	0.051683262138341	0.367075677011918	0.000129148328858972	0.00103683020432617	0.0186509959905857	0.000609589708825222	0.0061189426576652	0.000755805704520078	0.00228043669275697	0.000118253426680017	0.000145061563387145	0.000634472384594821	0.000161148452259316	0.0212321389629567	0.000132806712074844	0.247881020373666	0.000519320846697612	0.000116195151847953
peak10884	0.000269501436464079	0.000145372181461777	8.12346702991416e-05	9.01675490720717e-05	0.0032683017695733	0.0007526892879233	0.0122358820600584	0.00125165145438334	0.295888006428925	0.000238742821183179	0.00150208191047676	0.00420375135523851	0.000426717605199452	0.00141286766670003	9.0210887444716e-05	0.0129207265991683	0.00930407877788794	0.000237476481462388	0.018235580114295	0.515219577788006	0.103524446563331	7.75787655906605e-05	9.09041472328518e-05	0.000224085988469725	0.00011370672944519	0.0034736119558669	0.000104706899826541	0.000792490012045739	0.0137490017249095	7.48483680584786e-05
peak10890	0.0321464056599334	0.0273164027271612	0.00486999406369479	0.013687407232272	0.0148104330607691	0.00762751085303619	0.0215761973385118	0.0461586674214413	0.0371126112353224	0.0290246930339293	0.0124472006078434	0.227410861285499	0.0094234647122271	0.0189039081459941	0.00395766603963797	0.0351362617558038	0.0266576118229187	0.00438110018144658	0.021918255346848	0.069061665533419	0.0519989243685689	0.00517384359240752	0.00861286678245919	0.0122050057244059	0.00380949801853436	0.01907644334057	0.0112111740976693	0.0103431010189232	0.20671090941963	0.00722991557912224
peak10893	0.00172568369474465	0.000324529618844057	0.000214838387450157	0.000228235610847909	0.0339944656474371	0.197548343096325	0.00629847701189145	0.000412357278923005	0.00224502506942571	0.000233540491541884	0.137234932729268	0.000938436832392943	0.0888384768092307	0.0353924655006478	0.00025715265431443	0.000937812173246385	0.0135347953058777	0.00163713314715512	0.00803449478602846	0.000922279985347299	0.00290508779114634	0.000216886554639226	0.000243929906284845	0.000901842219736339	0.000339324568527713	0.03094099849601	0.000206890374613308	0.432316038988446	0.000778594125595797	0.000196931144061132
peak10898	0.0021237338793154	0.000856431358435806	0.00012178677895416	0.000300564736304549	0.00199490450447413	0.000652354315513233	0.00454924671485103	0.00530989948998211	0.00784491685419069	0.000707839070869304	0.00129543182657782	0.93563565408037	0.000734888101210845	0.00364641525652552	0.000121014110587878	0.00900589561931923	0.00474480809522307	0.000215230150520953	0.00225426478084301	0.00619135920480079	0.00434729029755559	0.000142537868453104	0.000259796902972848	0.000352099154331492	0.000140513899347	0.00174307094107119	0.000202780194960986	0.000950651201045344	0.00339298412400231	0.000161636487390381
peak10901	0.25319873966352	0.0374845944548721	0.00958148560006006	0.0221610991617152	0.0283039461028561	0.044256851927457	0.0172014432343222	0.00840083542220431	0.0127332260614928	0.00886858944623309	0.0436966403880195	0.0197245463458824	0.110393691812534	0.0573571307941618	0.00984641456149183	0.00883385201123581	0.0296113253171354	0.0205549665240635	0.0203623089629608	0.0100650153839049	0.0184008374227174	0.0125193689897797	0.021387039382931	0.0208983729399886	0.0109459301065007	0.0379410637249972	0.0102060376598061	0.066622023621812	0.014990423814838	0.0134521991605068
peak10905	0.000512781488655451	0.000144106611417888	0.000109600069156994	0.000108696274117295	0.240932975890762	0.00949756502639571	0.0823120029896926	0.00049643603531541	0.016666896468424	0.000196926845614872	0.0630606231863119	0.00129309178330185	0.00393468312357485	0.0143312512122311	0.000114454909516627	0.00241479289231641	0.121779064997752	0.000456320018368498	0.189618433640578	0.00308652651383603	0.0272842709816048	9.48339538287931e-05	9.79871835786678e-05	0.000690914297689125	0.000134458440244823	0.203977077087694	0.000139804208859138	0.0147214594412399	0.00169537184600758	9.65925819137073e-05
peak10906	0.00516823323164077	0.00119358662663751	0.00116698623041963	0.00110073393503461	0.143050302011814	0.0805358922553509	0.0631421648021362	0.00308871315704979	0.0176486626797183	0.00187446869017671	0.161568897385749	0.00507624014509109	0.0779675402126471	0.077731382759403	0.00107741652133132	0.00871222997701048	0.0471783760584905	0.00389825399653715	0.04000667965667	0.00634407159789404	0.0177165195304076	0.000922820835344178	0.000869878128386401	0.0185648023852071	0.0011153508017307	0.0782893519935685	0.0016778594831693	0.127808798952087	0.00447181525563971	0.00103197070365768
peak10919	0.00449466002348556	0.000945612432400419	0.000288590190584066	0.000490528772150137	0.0619179689877348	0.00682109180929134	0.132059211676397	0.0034998601210689	0.0700744401926759	0.000897594385210288	0.0289099628507889	0.0324037650735393	0.00711509826307885	0.123838452923294	0.000291615315629841	0.015300856729923	0.329434609757423	0.000782722162008715	0.0422926795460936	0.0135196815698408	0.0531495637082981	0.000297323530075683	0.000420625886038658	0.00137637880304643	0.000341584068747348	0.0468205746330047	0.000431709650682794	0.0145128290410936	0.00694427986084523	0.000326128035548995
peak10921	0.00164115043782794	0.000387774754138402	0.000151429226291437	0.000219884611340908	0.0680320060392046	0.00546447400884853	0.543942989200311	0.0021938216580786	0.0499212122747994	0.000467381602145512	0.0194244851541799	0.00866241807651981	0.00428021784322745	0.0946828646765863	0.000159341596243645	0.0157596359618845	0.113567859031253	0.000499898008923054	0.0215704568876427	0.00573074658325948	0.0129444124396887	0.000152703604311987	0.000201269919255631	0.000764893769423067	0.000192846614365571	0.0175216737231592	0.000211911760096616	0.00914151080726	0.00194999381771728	0.000158735912016188
peak10922	1.29964367223676e-05	2.83328760089175e-06	2.095033935556e-06	2.09796264920552e-06	0.0261285189309355	0.00200543966137688	0.000449867808312598	6.33851449337722e-06	8.09037043081869e-05	2.95173779349417e-06	0.955524850407071	1.52405173889377e-05	0.00038783356431537	0.000962135467983745	2.320547629629e-06	2.17269937660108e-05	0.00104868714153417	1.23574582761332e-05	0.000580142162905795	2.12852472526244e-05	0.000104318746405538	1.91203330205212e-06	2.0172405961774e-06	1.26298694064121e-05	2.86521503028972e-06	0.00529701891322366	2.35058587031649e-06	0.00729020726469982	1.42022509264048e-05	1.8552942880044e-06
peak10925	0.000587408343758126	0.000259942856234529	0.000110232044751137	0.000146958226712558	0.00611894269713065	0.00121214892461205	0.0156998799123876	0.00133225474407292	0.113026626035799	0.000314151595345816	0.00308444753218173	0.00983226932197948	0.000823535545789454	0.00332291243161614	0.000118024503802589	0.00741383244181044	0.0292672045877781	0.000298419948269735	0.0309182150779617	0.0743571131225814	0.664259855831992	0.000109468020658077	0.000140179386793869	0.000332834126440531	0.000144729460959245	0.00899994700183476	0.000149684418398796	0.001593229313523	0.0259144038066877	0.000111148738136595
peak10926	0.0078665782775976	0.00475076182136269	0.00313867541360024	0.00314446153379301	0.0277928673932965	0.0180897284625964	0.0247204658009363	0.00704897697326661	0.0415474873971898	0.00388815939213393	0.0260392355149971	0.0212065613277821	0.011820721131971	0.0170135827048218	0.00379913977501171	0.0137830144843977	0.0528002309585989	0.0101930663731908	0.0874240257607592	0.0641881713885021	0.17511680435634	0.00316392279777575	0.00357636919649373	0.00508907845283386	0.00504693002393198	0.0638149456707716	0.0030857071189092	0.0189846485573252	0.269061167856919	0.00280451408289329
peak10927	6.08955259835556e-05	1.44219325535207e-05	7.35576196571664e-06	9.00070900899977e-06	0.0725319334793467	0.000712908018112858	0.019164816195764	4.74447247887549e-05	0.00196510276682558	1.51283485769031e-05	0.00758054611853874	0.000183391149658405	0.000361175928878441	0.00560349821501153	8.03778189093524e-06	0.00024232778659251	0.860416855304516	3.15930632616191e-05	0.00998014706309651	0.000255982603528148	0.00201568296452816	7.13203930856745e-06	8.56291068461475e-06	3.58578907801216e-05	1.00019561608107e-05	0.0170568986042759	9.1668532054951e-06	0.00153293085612169	0.000124089026086823	7.11442094837374e-06
peak10961	0.000887119879880333	0.00127562980418919	0.274944954391484	0.00308678840164105	0.000649488027706533	0.00109996210563389	0.000632326239096658	0.00104688246080387	0.000618749490587703	0.0031713043636324	0.000687592289026454	0.000582094091272797	0.00097760386467896	0.0005956028616882	0.53327646161778	0.000759881192850919	0.000565909307798683	0.0130011247948025	0.000697718595826234	0.000752000690405859	0.000629336920894926	0.0436980038262074	0.00494590644936655	0.00423629852618998	0.0783916475266514	0.000652935168670805	0.0121731260139968	0.000769114410743944	0.000912901761641905	0.0142815349248494
peak10965	0.000187557120073013	0.000402733985121579	0.0242898272531345	0.000883842070114525	9.72179198385205e-05	0.000155482217663961	9.63248934985982e-05	0.000199841506488409	0.000100391591391227	0.000582144174510065	0.000102397001833867	0.000116755963039189	0.000143494778366547	9.67651764734897e-05	0.787809602254204	0.000125065413695353	9.21812193275289e-05	0.00185449376091328	0.000107485123282477	0.000130937747454904	0.000103038547819863	0.0414784315090694	0.00290561920855762	0.000357391757230059	0.132107737876636	0.000100332560261678	0.0013506620633323	0.000114404230418079	0.000170554744823261	0.00373728633142615
peak1097	0.00212108568727274	0.000640609020236528	0.000341829932472205	0.000376605285785247	0.186881371612242	0.0361541896192225	0.117231729763929	0.00198494416905671	0.0385248505351136	0.000592391648855414	0.0772522284874044	0.00550443105337691	0.010679886222765	0.0555932900046997	0.000432934960655643	0.00885563148904167	0.199450953185107	0.002282208239901	0.103716482404612	0.00855360865184807	0.0261393944726075	0.000357991021550256	0.000436043367395471	0.00103723207227523	0.000624187833223211	0.076134387270592	0.000345635024355017	0.0336377506501801	0.00380514182303159	0.000310974491192497
peak10973	0.000180027230875012	4.35516156502299e-05	3.53112722412328e-05	3.36614693963059e-05	0.0885488179444756	0.0122266491231805	0.00524845735050236	9.49650734159725e-05	0.00141339648838456	4.73596234072705e-05	0.27324512127657	0.00023966048894926	0.00343806981709179	0.00587355606972603	3.81901818232601e-05	0.000320280320327366	0.0170989736174361	0.000188736828745403	0.0177416826051313	0.000416238478149625	0.00290806442107345	3.10101590278742e-05	3.1467377621487e-05	0.000215025516678132	4.59331976021414e-05	0.540168565388164	4.03869758828844e-05	0.0297342356585838	0.000321990366420004	3.06140634676409e-05
peak10975	0.000180632255375771	4.81826903023816e-05	2.83792840644513e-05	3.10727839333987e-05	0.149221605584791	0.00385293770553439	0.0194805903219866	0.000135350813891315	0.00483885168571162	4.80913673589773e-05	0.034570987058206	0.000459961441169937	0.00128092078860778	0.00770484571569075	3.26389564966306e-05	0.000608479067331616	0.433166173020493	0.000149863845251701	0.103625982699466	0.000881750271502891	0.00876083589521899	2.74104508467e-05	3.14751878017738e-05	0.000117081159954896	4.24355291292759e-05	0.223749209246617	3.19801129212406e-05	0.00637235317315323	0.000493960467161956	2.59614200283406e-05
peak1099	0.000182210927662812	0.00011572457959614	5.92022915361881e-05	6.80699536412875e-05	0.00123931384424817	0.000377347423721504	0.00327427534998175	0.0008793525656557	0.0311876211122419	0.000173658751600439	0.000673067853391572	0.00322621607556442	0.000228590214158115	0.000656576979572246	6.72508503122824e-05	0.00524034392848326	0.00332619576110608	0.00015999236956328	0.00570530410755578	0.882086356585671	0.03274391802478	5.87569197396678e-05	7.16809485068358e-05	0.000130168407446971	8.65976762954151e-05	0.00150106800507475	7.40324739901205e-05	0.000392160014105146	0.0259594145292371	5.55314755598909e-05
peak11	0.000173777680875841	0.000263183553580481	0.867508832974432	0.000842559842758137	9.2050991463343e-05	0.000157522900673734	8.58773030410083e-05	0.000141037770534024	8.20045692063626e-05	0.000525259508975113	0.000101755396853531	8.73385562623047e-05	0.00016171004486131	9.16640834016749e-05	0.0893263523371439	9.70622709577059e-05	8.12606824887702e-05	0.00135409442605051	9.48537439949122e-05	9.75631647289953e-05	8.78743012652528e-05	0.0188714642245211	0.00120630639003638	0.000849209580789429	0.00690778234664249	9.57954923183016e-05	0.00396704592912738	0.000118472515888079	0.00012957569310101	0.00640071172402691
peak110	0.000459411309974425	0.00139584844707973	0.057308305591149	0.0127668642645819	0.000111905277182263	0.000152959859242687	0.000115953110726853	0.000353316265679848	0.000115920718070875	0.00346206820150666	0.000118402956041136	0.000188149037256262	0.000191949068086623	0.000134303855352073	0.00703975278032461	0.000163323843139918	0.000108114348732198	0.000544843653105763	0.000110852736730599	0.000144411255413428	0.000115517891838619	0.0599748525650345	0.00941416512401421	0.00119430130961157	0.00198719731777721	0.000112533930465456	0.075049328424709	0.000135690742851142	0.000194591761897783	0.766835164352424
peak11002	0.00493621144534037	0.00127463887021344	0.00100837268389306	0.000963261087260091	0.155704637560094	0.16947309960308	0.097253860239845	0.00421125751178879	0.019333041041521	0.00169359818328992	0.111373103668282	0.00540951846049083	0.0599284792465302	0.112343959006353	0.00116377893011069	0.0138112518408555	0.0411863041817181	0.00640083564669362	0.0287173413196223	0.00584142623623251	0.0101999981503847	0.000947629721857004	0.000994167459365579	0.00570323054585261	0.00148244839606162	0.0345072556805117	0.00109190355025738	0.0993093539895803	0.00286328791646032	0.000872747826453475
peak11008	0.00018079361247518	5.2487860059794e-05	3.44857647283872e-05	3.61980163036466e-05	0.0266046111783292	0.00248839427537286	0.00797961188530884	0.000133868511563161	0.00434356577423705	5.50500241088421e-05	0.0155743225140537	0.00046575501753343	0.00106460254608292	0.00346492982542269	3.80227390211139e-05	0.000530176186183294	0.0852888183218079	0.000155502386391293	0.192494484305029	0.00116480086399442	0.0272499441439357	3.1776914498964e-05	3.48137879474298e-05	0.000149006486053657	4.71620333591326e-05	0.625185964816622	4.03864669053231e-05	0.00416559066798713	0.00091375496092789	3.11181137556833e-05
peak11012	0.515892769665213	0.285030914223822	0.00327799982526265	0.0393071151220287	0.00350745147359183	0.0033603309814798	0.00375734971212132	0.0106279840693271	0.00323924548732781	0.0166964333931134	0.00368524586016754	0.0142920153927132	0.00674612552022334	0.00831798295882868	0.00263000660777134	0.00459192692043106	0.00395367044751062	0.00245714262383783	0.00259173470555162	0.00295857016820996	0.0028447913601764	0.00521291730974571	0.0197636642265446	0.00680843535219288	0.00245155735598733	0.0031726281635312	0.00689714799510981	0.00438755564447132	0.00328795757283867	0.00825132986086909
peak1103	0.0421278982700625	0.0146902953828601	0.0105516781285072	0.0118481138106999	0.0548688097021335	0.0783050625398098	0.060305254511112	0.040331519118157	0.0294282365999067	0.0228022575458749	0.049926923969433	0.0247430264519841	0.0846104654451993	0.0880564242844701	0.011618265746496	0.0496981180997891	0.0338181157215938	0.0351750514179763	0.0255099512581566	0.0160396571272289	0.0161170571232672	0.0110310492506253	0.0126072954009273	0.0437359282509871	0.013703794438007	0.0271808972410743	0.0119351498548053	0.0596972489611475	0.00926045119579211	0.0102760031519164
peak11033	0.00177030713565234	0.000304216410100638	0.000320613482185476	0.000296037840305007	0.0109168513280737	0.0660906066312429	0.00323786568428777	0.000366269018426657	0.00118517758959309	0.000304016929139918	0.0319075601555333	0.000596819526300332	0.716242511705408	0.0136394168035632	0.000312104049328397	0.000686790096451856	0.00396301000899421	0.00148998183252316	0.00301344456442656	0.000560329678355279	0.00140792359262196	0.000268737967735192	0.000250068862782545	0.00420389035566278	0.000329518585787063	0.00872008403975227	0.000368933323285518	0.126451065803029	0.000510407395624152	0.000285439603827669
peak11037	6.62268782815529e-05	1.2771193874691e-05	9.90257178713966e-06	9.93320019884627e-06	0.00976808975376529	0.0146163686917763	0.000702800299001543	2.20169180087152e-05	0.000178955613052937	1.22410761370328e-05	0.430584723626574	5.0603586264595e-05	0.0051867914505319	0.00318423039344994	1.07041764551846e-05	6.0713642978741e-05	0.00154381407478321	5.72037706348051e-05	0.000936917084374696	6.02138520561869e-05	0.000255812363871434	8.94912959236514e-06	9.28229135330888e-06	6.76690527843543e-05	1.28118388539843e-05	0.0081664810454342	1.1056652250946e-05	0.524335831875017	4.80252517305411e-05	8.85864512458679e-06
peak11049	0.000373654822053875	9.12398283258133e-05	7.48580738360115e-05	6.79374231996977e-05	0.0839725730293825	0.218929177897716	0.00643354293748787	0.000175432793651653	0.00178187561048329	8.68454695108788e-05	0.422097580482777	0.000385459435104924	0.0113038267400357	0.0116230627086937	8.97514471952688e-05	0.000535421933564175	0.0143903879171673	0.000619171076744453	0.0127713235167171	0.00058304977789268	0.00244881033246501	6.98218434058749e-05	7.16141339816681e-05	0.000339357958297782	0.000118808024589732	0.0633776463140262	7.3296046405609e-05	0.146631414734639	0.000420151204625888	6.29064860236559e-05
peak1106	0.00162892462473427	0.000347018794870145	0.000371397992478416	0.000312653206836028	0.0234860412602014	0.222562944726541	0.00491486406687515	0.000413213515560772	0.00203679385131157	0.000309381818584117	0.108475654329154	0.000807455610707434	0.163729619917906	0.0146811204062591	0.000401455611762065	0.000868300223715336	0.00914309578668784	0.00244629867118791	0.0085723972638744	0.000986331169099031	0.00338111643146557	0.000318921515592717	0.000294877068869613	0.00246102117861388	0.00046616569708666	0.038394939044957	0.000369655355849296	0.386489255990802	0.0010193998233611	0.000309685045056654
peak11066	0.472650329042923	0.0661427314328459	0.00786062085412446	0.0420402663043783	0.0122475402908954	0.0124260215713171	0.0128767735320695	0.0250595839475697	0.00888174599168118	0.0386212948621187	0.0129958415304448	0.0243727201503125	0.0297955783376875	0.0322186319630692	0.00584971414620774	0.0135517235247222	0.0113577591314561	0.00671857733287223	0.00729312288876989	0.00661780918510474	0.00691083208275856	0.00974774177467777	0.0201672626405671	0.0418504596451571	0.00514350872743968	0.00939304460855903	0.0189259252471703	0.016431818712274	0.00603820931275411	0.015812811228072
peak11079	0.0502161989489962	0.0132068243883921	0.00741820318886635	0.0129296747014948	0.0460835299214758	0.0269024679828181	0.0452059672581684	0.0200439511001321	0.036202688340893	0.0211048433620148	0.0478050027673977	0.0423225808413236	0.0490240388708727	0.0628928567104124	0.00517846721980732	0.026735409525044	0.0509451943752574	0.00778546767638091	0.039704422779777	0.0276023261057983	0.0505756156149573	0.00597530247438333	0.0067134280196563	0.125097538894364	0.00440262051515514	0.0557143813847789	0.0201758175413342	0.0449903612860076	0.037721802099968	0.00932301610407258
peak11082	0.0014509703815068	0.0169347742969772	0.00278961076377523	0.735121475373306	0.000123161912732533	0.000158304598358376	0.000124974655046599	0.000407790450081837	0.000122872442640865	0.00264307541237528	0.000133569796118868	0.000290007388437154	0.000235970853469392	0.0001813275577226	0.00152643521044089	0.000168500187095659	0.000127871797203818	0.000362838521145114	0.000114031814320888	0.000145611031189753	0.000123466899452974	0.00968038576816253	0.186710989812422	0.000659355856487515	0.000915825261286973	0.00012507322419306	0.00473588926585227	0.000158444094063284	0.000202838417124684	0.0335245569570104
peak11087	0.000667462242466799	0.0015290608950726	0.136510386687334	0.0109565314244117	0.000153865458359203	0.000245753299083425	0.000142431980715626	0.00028564899415534	0.000134161719145608	0.00145394314046518	0.000175056962008982	0.00019743029525973	0.000321066443182382	0.000186207268992459	0.0195364499946035	0.000162905279799186	0.000143840457383451	0.00112220182298605	0.00014721223281913	0.000156244020560216	0.000144822586388068	0.31713203118127	0.0144428631535398	0.00144923418987359	0.00448436554040386	0.000161710932706374	0.0156027819166544	0.000213229147160009	0.000221595369383025	0.471919505363817
peak1110	0.000290861703703615	0.000135919070634794	8.70464352515709e-05	8.98450420849004e-05	0.00714276807692775	0.00127182921088639	0.026981481688023	0.000910183581137713	0.403336228862904	0.000216243883508946	0.00288667479603063	0.00279308086982868	0.000638567145628271	0.00216138435770326	9.64496057499265e-05	0.00841083368281315	0.0213630334688427	0.000292681796564631	0.0730246724990814	0.0701190792797453	0.359053977776437	8.02151459471308e-05	8.90857580936006e-05	0.000281568592313402	0.000120882285371599	0.00798551576647889	0.00010955603854735	0.00134315269383957	0.00860975903266234	7.74218532589217e-05
peak11107	0.00290959061512978	0.0016675696623605	0.00162496594063476	0.00120068674408158	0.0521146458138436	0.0245818857072585	0.125672283713473	0.0125827862356568	0.190324574218273	0.00301029029806193	0.0251762574052589	0.0132827765626571	0.00807997168940266	0.0170306810842991	0.00219305538863664	0.0933708369474584	0.0527375646785576	0.0105186265003715	0.124770007606054	0.0945159053977616	0.0625994665087458	0.00151260869445845	0.00147802762708598	0.00357467821813385	0.00329845010295809	0.0326483635322445	0.00152143604629975	0.0148018641793923	0.0199934167511428	0.00120672613030847
peak11129	0.00593584098509269	0.00137907888424242	0.000815944234369675	0.00103919613033944	0.0762400319554836	0.0198438360228424	0.04072852856537	0.0026173560431979	0.0262132891788366	0.00147650747625189	0.0838903182661828	0.00959272942303515	0.0229621487949251	0.0512420693940925	0.000753201997520585	0.00690612820469868	0.12098750246176	0.00206250711741726	0.0848700548193495	0.0120642019725797	0.0951690333896049	0.000713788039647382	0.000796815025756715	0.00591000949904765	0.000795717124775561	0.259460647618672	0.00124396982248551	0.0478707073977946	0.0155882540714701	0.000830586083157609
peak11136	0.00309537718083572	0.0125874860105013	0.0340522586566656	0.170734873971328	0.00049251000245637	0.00065137814581952	0.000523555768048353	0.00196826068540176	0.0005027713098343	0.0239579451981251	0.000516334928692926	0.000966900311250628	0.000893201830431597	0.00066368260289595	0.0113999938302668	0.000775298443819528	0.000475848767108363	0.00179671384889406	0.000449881765571851	0.000587191050311626	0.000463315833477996	0.0763637518141949	0.0811877104584759	0.00459813151173028	0.00502708856858196	0.000466833489828912	0.0904677723842649	0.000602397192764571	0.000715615717160501	0.473015918721261
peak11158	0.000436437644322753	0.00212466266380411	0.00648147560184923	0.0642665338512442	6.31935397535873e-05	8.57099202714005e-05	6.36897594512536e-05	0.000192161384655052	6.269196952787e-05	0.00160044966293198	6.85700121673061e-05	0.000120880995024956	0.000119214362335508	8.40339298986885e-05	0.00197131351377411	8.54115271954327e-05	6.2959208108402e-05	0.000252609705861772	6.02882964341997e-05	7.58951896372855e-05	6.38290873250726e-05	0.0240344988403501	0.0286266345256679	0.000511156535454845	0.000803127055968563	6.45221464373482e-05	0.0103218795022176	8.08171755975759e-05	0.000106350163565048	0.857109002229167
peak1116	0.248169462934937	0.0150858728762795	0.00513282816485022	0.012757164433482	0.0301173347111085	0.0320259819318623	0.0227747991316017	0.0110639209087017	0.0117292407904382	0.0120235619404513	0.0393048394419354	0.0177728171633385	0.150875480453438	0.104882075537552	0.00392663236929608	0.0116781385273824	0.0229656551531972	0.007099281124049	0.0132531132720157	0.00686143183347309	0.0108378240256829	0.00508066882493378	0.00703476140363862	0.0866688535507762	0.00353794737757106	0.0232056952174888	0.0106794853133706	0.0594402089519626	0.00649646458181825	0.00751845805336705
peak11162	0.000197400764645775	0.000320227514715259	0.0337845525216309	0.000700145285815154	0.000132145564965673	0.000226397111792366	0.000129961936992168	0.000235798510146483	0.000128271022621872	0.000649558281756886	0.00013884073002793	0.000127693114967485	0.000197557093832126	0.000124905545440866	0.838386430634408	0.000162467295649842	0.000116941591416953	0.00354401031409197	0.000140686149076099	0.000156491152218534	0.000126094661838526	0.015843507583129	0.00156366837939718	0.000599830356154044	0.0972166984840427	0.000130302365265824	0.00166722678946062	0.00015596230900872	0.000183334726072851	0.00291289220941811
peak11192	0.000361664840806107	6.35114694208089e-05	4.17960730583145e-05	4.53677721442855e-05	0.0158966201492692	0.0636414318834735	0.0020142707330753	9.29940873652689e-05	0.000579783888462644	5.05083001265645e-05	0.116013274504104	0.000215833850939011	0.0316354887932886	0.0165125169628264	4.78028938127399e-05	0.000230311635351563	0.00427364170289826	0.000276784642917123	0.00217907063123038	0.000210456090630649	0.000714239088227062	4.09004018157173e-05	4.56594705289329e-05	0.000217354804640965	6.05496589958045e-05	0.0105709329705228	4.34336465867941e-05	0.733718759056185	0.000166308195244604	3.87318020511836e-05
peak11193	0.0214904946133871	0.00569159928800613	0.00871232333647702	0.00687084390451831	0.0422798760753641	0.0930876136311996	0.029790355638641	0.00949821296136282	0.0133439225178906	0.00999015547458915	0.0526655244902494	0.00848791050957443	0.160647221346682	0.0535082251266945	0.00748373192837508	0.013713652966366	0.0209677331311373	0.0232273840595135	0.0181472478099836	0.00741210419232732	0.0107935096760271	0.00657420532319109	0.00539099229916088	0.23492790230236	0.00693317262821152	0.025844309666359	0.0117151254650581	0.0776803749146422	0.00570017382000497	0.00742410090264543
peak11197	0.00191513253217056	0.00632992141957668	0.0938749425213741	0.0137548936877221	0.000774445719810215	0.00106942777932493	0.000821901989806578	0.0024265609887498	0.000923157731638639	0.00875256788764258	0.000787606089758307	0.00132557708021291	0.00104449846378051	0.000813902424166561	0.227584475313312	0.001240429432824	0.000791456728643767	0.0072793118243799	0.000887959143393039	0.00132114441261678	0.00093335425535228	0.37075829126043	0.0625808094818016	0.00257043299451778	0.124190576849272	0.000805800269725022	0.0144855009824881	0.000853078879968774	0.0018246054248217	0.0472782364307187
peak11198	0.00902432406727148	0.0138261318050306	0.0129335883862723	0.0233061973230112	0.00331249493280862	0.00303699767384203	0.00461021400262383	0.0379634552296352	0.0047656717777462	0.673069080948931	0.00294417137636295	0.00920314330733672	0.00374586563137966	0.00415771200232094	0.00718537848217668	0.0108281515425151	0.00330363848930345	0.00393898388125529	0.00313261262060439	0.00564536063944312	0.00350084890618048	0.0109492623901765	0.0116621703173863	0.0280355281359401	0.00496171196735038	0.0027925984411737	0.07016666847984	0.00297619087712067	0.00516419706129158	0.01985764930367
peak11209	0.00142304106308728	0.00021972206661659	9.65232173658238e-05	0.00014093310434637	0.0754565479392624	0.00666984201179879	0.0374355197457577	0.00061081408721658	0.00569472646452108	0.000230954459439324	0.045869449231721	0.00204630652500081	0.0094506071494047	0.706315320877197	9.52055864813044e-05	0.00212346560396194	0.0444190209026683	0.000308991743190171	0.00869432132758756	0.00129703142320919	0.00441115201332119	9.29559687104996e-05	0.000116442856899275	0.000748134541592255	0.000107770198282443	0.0215638559343827	0.000141066077796106	0.0233522671462764	0.00076508083574381	0.000102929897162187
peak11212	0.0030891262515094	0.000671995203375832	0.000777364519296608	0.000635802765376394	0.0293279432415019	0.194464477059667	0.00728613678146362	0.000740787541187096	0.00329019656656283	0.00060157149594815	0.108374085228404	0.00141339011544081	0.223675941503176	0.0201624576253654	0.000816283609244557	0.00146659813420161	0.0131106679280804	0.00463310710754303	0.0128187276098743	0.00171474425889239	0.00565839460580699	0.000650245691096118	0.000583372343988647	0.00552590218371943	0.000916033661597759	0.0508253920853686	0.000779998228425776	0.303444643285213	0.00190058263701169	0.000644030731660524
peak11213	0.00137451438895892	0.000337073093105096	0.000355907721670364	0.000297859640086487	0.0745473517540641	0.108548674914411	0.0125160306367743	0.00058066320691104	0.00472881901562836	0.00037419559570993	0.271477106334232	0.00121567013149067	0.0408610792573642	0.0192979444974659	0.000371166576431437	0.00153531026413739	0.0248170350028517	0.00191052364111336	0.0309039427600707	0.00196339916860039	0.00943107524637568	0.000292016656852576	0.000268764735218658	0.00268007416710506	0.000423165006976579	0.1937921067197	0.000396629519031592	0.192530241085193	0.00187858258213654	0.000293076680332053
peak1122	0.0096130281506257	0.0292437062928576	0.0456751597606162	0.0260726134704831	0.00515087458170357	0.00646393985350835	0.00592599657870837	0.0198452137200952	0.00729278437564852	0.0295020565804345	0.00488372548652388	0.0105790891133985	0.0054539011155995	0.00523215392381973	0.118829254378354	0.0103491860284932	0.00562198195907386	0.0389026209434626	0.00632356194916909	0.0111981681399269	0.00670156093738963	0.103809422263148	0.114708897440052	0.00730854657782262	0.288939027003322	0.00515807644415105	0.0179989508663472	0.00498426636548757	0.0132420230941617	0.0349902126056165
peak11222	0.00115110210522102	0.000141096249699719	5.30158099650013e-05	8.15000421469091e-05	0.0165811402912005	0.00586133088403973	0.00530829331672444	0.000242098829318493	0.00133687784975087	0.000102127262796774	0.0229022517467594	0.000770501670323539	0.0111863356335276	0.887271659513186	5.67597820852144e-05	0.000614750280011081	0.00983011296730583	0.000215089835590158	0.00241113819513734	0.000414499845068457	0.00117356463754608	5.59907217727333e-05	7.58420084371599e-05	0.000286394090399041	6.9077156873467e-05	0.00687283479507255	6.63444554700501e-05	0.0245284597590104	0.00028215159762238	5.76586679383563e-05
peak11230	0.0802442556870694	0.0225174750316329	0.0189836125433112	0.0431134299453692	0.0127619712416146	0.0160040792213605	0.0100514274334144	0.00838096978440938	0.00762027998346741	0.0211600498251024	0.0166187579728492	0.0112410245412721	0.0406441798426158	0.0203691087689271	0.0100129466158432	0.00707365387997586	0.0115685155131036	0.00977989677489568	0.00962330590495492	0.00664242436699333	0.00971020377863967	0.0147842655161399	0.0151449586517645	0.423518599539969	0.00683168346794659	0.0146575197559611	0.0667526735350779	0.0219633729702982	0.00984893731683277	0.0323764205891882
peak11231	0.19563840961294	0.0396698664097001	0.0142387634794379	0.0549756789257257	0.0161532735106425	0.0161938388751179	0.0141972581937358	0.0144957830383373	0.010918594787033	0.0338352593023876	0.0194836396728535	0.0215070742763929	0.0422002277957064	0.0307835168132016	0.00817694326717879	0.0110637149913986	0.015881011245788	0.0082136875278513	0.011789468107014	0.00931788424029222	0.0127920458963373	0.0128774478276677	0.017321887160279	0.224045107149408	0.00603138984541262	0.0173710790744723	0.055624679731326	0.0243040521206114	0.0129833466391241	0.0279150704826271
peak11233	0.000127328026510196	3.89478969478386e-05	2.0236027614731e-05	2.46901079309481e-05	0.0111985400925901	0.00067147438722787	0.893268727866845	0.000263888221928643	0.0377986130739262	5.78285287440038e-05	0.00237681861894359	0.00085977180066374	0.000388344422167643	0.00338604317457732	2.13501886340987e-05	0.00297067257753561	0.0247719455361666	6.91139635944677e-05	0.00972017779218074	0.00164995024859997	0.00522152573632401	1.91126611415851e-05	2.27214685327614e-05	0.000101319165349423	2.57558703760124e-05	0.00353679808537243	2.784301011447e-05	0.000922773133016654	0.000418135384645013	1.95529317985485e-05
peak11239	0.00281748718218803	0.000452292227637395	0.000275895133975538	0.000333044179291477	0.0453573036346937	0.0411925859280467	0.00854928320476873	0.000539775992086957	0.00348654895781261	0.000339376303649263	0.220157468949656	0.0015795698996222	0.0809046515886872	0.0516309419828855	0.000284281706897898	0.00120943798948451	0.0286359048258665	0.00116328311054317	0.0149068105700285	0.00149931345493977	0.00710235177910592	0.00025986146075917	0.000293249970110018	0.00170703580726472	0.000326964190544391	0.137933525542847	0.000328272470834952	0.344827863663128	0.00163290265220754	0.00027271564043676
peak11240	0.000305746017330493	7.00134273676566e-05	4.43783636032429e-05	4.9753826217747e-05	0.349444736766225	0.00542385399545596	0.0297798779229891	0.000198426937213523	0.00484769295385246	8.07242284288933e-05	0.0981938172334927	0.000618265012795952	0.00293197594951988	0.0189191106049535	4.60615666276412e-05	0.000832646750663842	0.134168995913322	0.000180750036659356	0.0393960595760128	0.000954809877173043	0.00804093138375247	4.01006254821233e-05	4.42237279925069e-05	0.000287743852274039	5.41042616744599e-05	0.289571590522463	5.74419401429012e-05	0.0147782779744492	0.000596321830298921	4.156692156489e-05
peak11269	0.000188380067265326	9.66367013354167e-05	5.67757318192417e-05	6.13242914034271e-05	0.00298073893348929	0.000620795470739873	0.0191987739678306	0.00116482945862728	0.818241506507451	0.000180876150360454	0.00118950893020506	0.00269821859319723	0.000333199570880761	0.00121619867867831	6.3169584871827e-05	0.0289252012059581	0.00663821472861343	0.000176416202929709	0.0110974057069672	0.0779398290474569	0.0203444081816532	5.36804917116815e-05	6.18544261975374e-05	0.000174272553765444	7.97551322171599e-05	0.00220257548670051	7.36265671551686e-05	0.000617590486644247	0.00327269809200202	5.15390518721066e-05
peak1127	0.00134761184050714	0.00027958884753748	0.000233362900309867	0.000217868221497668	0.0289258081593474	0.553885500993748	0.00705559797956332	0.00046788391335421	0.00199387172098502	0.0002623507598782	0.0659294546535398	0.00075900355537901	0.100902810123525	0.0277989786040217	0.000277722927108166	0.00110319012136702	0.00740242421543931	0.00201048975237574	0.00508663151645422	0.00076449659260794	0.00176980883082324	0.000223772742340093	0.000231026853027931	0.00123658528057195	0.000360127179511192	0.011430832552531	0.000224513137532857	0.177090760801854	0.000526735839448755	0.000201189383812829
peak11271	5.73166232043861e-05	1.2807046570893e-05	8.11740677974325e-06	8.82043494031323e-06	0.695413044166442	0.00257490808526552	0.00418166559350728	3.21388567626314e-05	0.000636280930759352	1.30893920367278e-05	0.170862320780248	9.35986266467596e-05	0.000834302016803066	0.00552977422518723	8.97814592879021e-06	0.000126155586134581	0.0232203643380215	4.24715937203531e-05	0.00606115198911569	0.000135212776517926	0.000880274163875738	7.61070488354452e-06	8.47625905775622e-06	4.38473287187826e-05	1.11759855847511e-05	0.0814556683861353	9.44870270164898e-06	0.00764004273092368	8.34881804436523e-05	7.44894308214436e-06
peak1128	0.00157979778147157	0.000429344845607312	0.000370520142867579	0.000348139620194402	0.0543362727920819	0.0260401208018719	0.0144517243102083	0.000736246343258841	0.00815199977259665	0.00044042405917775	0.0967962157204468	0.0019980770401685	0.0147971089890387	0.0159802295295935	0.000385243475136454	0.00200240592570273	0.0484544217076427	0.00158051100001575	0.0739353711619132	0.0037890591773707	0.0318866023386431	0.000316476090180348	0.000312944084873771	0.00203120829123556	0.000443333930528311	0.544284609100107	0.000432276296274818	0.0487158702352267	0.0046510607683949	0.000322384668169547
peak11302	0.000404247772184439	8.0538473556034e-05	6.70919084413801e-05	6.58687589114328e-05	0.0601142019388386	0.0419324798173562	0.00542194972220269	0.000155790667951761	0.00128935183394931	8.81434373354206e-05	0.506682501620754	0.000338614819835312	0.022784498020526	0.0168697532159662	6.91889218769458e-05	0.000446387855028615	0.00913158512223157	0.000333717936996467	0.00616361832555351	0.000421642205968913	0.00176927958412258	5.8028691056057e-05	5.82958548979911e-05	0.000583696484574153	7.92117897576734e-05	0.0407452748543705	8.0343711494726e-05	0.283378176335723	0.000326877510813023	5.96428077248964e-05
peak11311	0.00433925029805148	0.0179649151071984	0.0247225928271652	0.208733914458451	0.000743434864249925	0.000840461514238986	0.0008024066727327	0.00283003257159832	0.000863981101878388	0.0371426819924736	0.000773555444046776	0.00184358421087783	0.0011574605975368	0.000950867456137969	0.00768563218135945	0.00118275926647154	0.000794915545841917	0.001698872855855	0.000775739857909605	0.00116214295788621	0.000925783257130634	0.0275707786887069	0.0316188431755579	0.00697075142945308	0.00371445860030601	0.000797972646450948	0.40496152928737	0.000852854287243963	0.00187584466526052	0.203701982180559
peak11319	0.0145043412879922	0.00287988955757005	0.000764666889658025	0.00139091058049928	0.0661499450532714	0.01561313750011	0.161655745421814	0.0146152002033775	0.0560016560543659	0.00285325524178867	0.0352737424831207	0.0566683746385256	0.0176221685108652	0.285193348044664	0.000797329738730966	0.053439187780594	0.0864309410874371	0.00216374462289014	0.0257209074172677	0.0144346939213591	0.0199711989037933	0.000837779750260048	0.00127128754010019	0.00345257645472741	0.000960194396819927	0.0260813428227364	0.00110976989729956	0.0252126175143365	0.00604087661464395	0.000889170069381145
peak11323	0.00673970113275128	0.00125442129381619	0.00045118016395658	0.000658666568311615	0.102380786585286	0.0347273544692115	0.0647021999181301	0.00292664624187856	0.0180112703446161	0.000932083434215118	0.0749245703648775	0.00887842839952944	0.0278920918170848	0.417906220947145	0.000527967998758433	0.00876960886955995	0.0843037723288772	0.00217422294757481	0.0238458452988832	0.00514267459240663	0.0113089088942229	0.000501566570502404	0.000703849926940744	0.0016844645287346	0.000704330880088896	0.0365264333944477	0.000513086304819713	0.0576462205630787	0.00278839451835231	0.000473030701942195
peak11324	0.00442768630830494	0.00182080288902	0.00101711686792111	0.00126035842455467	0.0324980668734634	0.00937780231424221	0.157275106955654	0.0322516287945536	0.111171834366388	0.00482448592402965	0.0154137497229638	0.0291431006007211	0.00720200392981721	0.0268927018328081	0.000996155583536428	0.400267517896239	0.0333871310108563	0.00236407036256171	0.0263724460761287	0.033686228948814	0.0232554185623522	0.000932916449762357	0.00108832202340237	0.00549505196961463	0.00111382471474584	0.0150249624836876	0.00163805702196948	0.0100603282688015	0.00873598816158206	0.00100513466150352
peak11327	0.00213979803067632	0.00110859434481172	0.00022084062431935	0.000443325609728102	0.00405867028386062	0.00121944203961396	0.0106529229467783	0.009081440808774	0.0332629999728144	0.00110857826953073	0.00242789370668287	0.803962455578814	0.00113259856535431	0.00503339902740794	0.00022932087306604	0.0262075498885541	0.011426973587374	0.000433080665437314	0.00660109661941052	0.0388738999158246	0.0175531147448874	0.0002504547025738	0.000415562421863205	0.00056346141001237	0.000276514236220325	0.00390016934240023	0.000338719180317836	0.00163114204217052	0.015178318506027	0.000267662054693671
peak11331	0.0107630310550749	0.00723589517402136	0.00481036878939057	0.00468711563888289	0.0305529925368947	0.0230035785286279	0.0272449657499886	0.00957031427887744	0.0439090071783601	0.00544934554684231	0.0292454770359968	0.0259459032183111	0.0148982768719502	0.0199930898282527	0.00619275281703217	0.0169901332261748	0.0534333898140148	0.0167694092787829	0.082926969460225	0.0692736580063837	0.137384320783486	0.00506952095795189	0.00580791159411865	0.00643345661391836	0.00871887459565796	0.062166390912458	0.00432966029113662	0.0226075238385278	0.240348142435751	0.00423852394290865
peak11332	0.0042056743891193	0.00338320151448405	0.00252602678857246	0.00222156743068118	0.0158989696007046	0.00978759173238092	0.0197299594602292	0.0086357680618064	0.0470079106576726	0.00370867192448056	0.0123830103158675	0.0192447720375103	0.00560357006146013	0.00900671843800697	0.00331345621528978	0.0184137013032012	0.0289005038663145	0.0083949448609481	0.0562358569949895	0.136704431222662	0.118517665611129	0.00256233350882081	0.00280191067326916	0.00322565047462385	0.00478488536763095	0.0258494964953345	0.0023455565735193	0.00871007525970928	0.413803920295559	0.00209219886402368
peak11354	0.000287303029136244	6.84399736089204e-05	3.62049162266334e-05	4.34714494381726e-05	0.360778534550592	0.00381336690530669	0.368307385228801	0.000273609866551426	0.00898401554747291	7.9796733791518e-05	0.026075740475443	0.000834869710707771	0.0018225247279131	0.0356257481723897	3.96195198794635e-05	0.00161387548821515	0.140637301698284	0.000159434811985034	0.018291670373409	0.0010499182622912	0.00433239321030991	3.49568200717831e-05	4.15483140298161e-05	0.000189463361045046	4.93205258631392e-05	0.0193440506869669	4.53912396436932e-05	0.00668029779667239	0.000425055884566413	3.46907193878519e-05
peak11360	0.0141949157902055	0.00105675101187408	0.000340114988160811	0.00062703951187954	0.0266543413915451	0.0154910967572672	0.0129813653561759	0.00138644787980327	0.00426584496729809	0.000722315354151131	0.0391548809592387	0.00407403116344531	0.0750463066884994	0.68957089685249	0.000330809744906407	0.00264247868202283	0.0184572283831624	0.000992566531998219	0.00610064208835623	0.00164387710630597	0.0038739247958205	0.000357476463378285	0.000505390960719026	0.00248303660191708	0.000368186206742351	0.0154171969289541	0.000490475778495062	0.0590835818249653	0.00127874313627346	0.000408036093949029
peak11367	0.00148596605680069	0.0181297292216324	0.00728774846266239	0.0768426698612706	0.000227662022129173	0.000277252624857399	0.000245815244297774	0.00100698298136293	0.000269122641574975	0.0065280439235076	0.000234793507416561	0.000617387568926788	0.000347896628427985	0.000297428652401402	0.00499903665131127	0.000383634928336871	0.000247261118307409	0.000815020279033166	0.000237134072505382	0.00036590287529504	0.000269566943644635	0.0342852792422036	0.787804009378553	0.000881940487346064	0.00313837950720605	0.000235740968779157	0.00750056814902154	0.000261712703456848	0.00053354507867787	0.0442427682190531
peak1138	0.00722946258295715	0.0714554072505561	0.0242566714352695	0.0959584002006242	0.00147010044157393	0.00166177807275635	0.00177519222815985	0.012974430757029	0.00201102791360169	0.0950284136861287	0.00140925676187393	0.00485262998531082	0.00190298167274215	0.00188797439784987	0.0218295056745428	0.00358550722891749	0.00159344072553973	0.00477816198501891	0.00152656626164296	0.00279698143910367	0.00171422607492231	0.0756674102284407	0.444161375307389	0.00451089644645203	0.0174979691234126	0.0013875925256677	0.026529189088832	0.00150542167475409	0.00327070728456445	0.0637713215443659
peak11385	0.0015461434522593	0.000345182840375098	0.000235922330741433	0.000237349814348069	0.0711745585665342	0.255093337519122	0.0114780349860646	0.000539231081921389	0.00387267317061595	0.000270153078239274	0.213561181512824	0.00123809873240683	0.0402466236268403	0.0381475182147292	0.000292813184368219	0.00141092224135577	0.0258627311742902	0.0020183741535333	0.0166629938772616	0.00144611032176485	0.00486884486436611	0.000237381842307677	0.000263786308666995	0.000887163771224522	0.000403136382126951	0.0568428746654644	0.00022202681263516	0.249283934828794	0.0011022122213347	0.000208684423483675
peak11388	0.00397001393322169	0.00262781604302036	0.00323168947925302	0.00226256563863177	0.0309589346018425	0.0149886141572169	0.076820505266494	0.030233589313396	0.147371167291324	0.00852136868786434	0.0176432913491311	0.0203545554716306	0.00783530051804263	0.0141379635697878	0.00351503784394457	0.173070209459587	0.033105146797417	0.00890371605393096	0.0647501775010329	0.168248677936694	0.0650018548545826	0.00257556056761188	0.00227723920696246	0.00943498712030363	0.00415516820131561	0.0239488976559449	0.00400803693046566	0.0115576092829359	0.042097013712438	0.00239329155397667
peak11405	0.00143855087268139	0.000719174618909254	0.000246417126733276	0.0003755617039316	0.00775833028368683	0.00177861858693453	0.0365046087169303	0.0109455481882324	0.336057842433403	0.00116132841666019	0.00372448870325439	0.0984220273286923	0.0013670042733115	0.00627087725846373	0.000255254031901403	0.168187323914759	0.0217469212364168	0.00054573507059637	0.0160770221394529	0.209764084664882	0.0470821848806415	0.000251923136220202	0.000347578288016697	0.000764245770387067	0.0003052067441613	0.00635777915273994	0.000374915918715946	0.00219323929410487	0.0187117916159943	0.000264415629185193
peak11419	0.00127870357483651	0.00265415453392452	0.0406111255310706	0.0314276182193602	0.000243908981646599	0.000351543280328203	0.000237916266103898	0.000570096181282804	0.000218428426689314	0.00473258800839667	0.000270452471932649	0.000351187525310604	0.000508354014739701	0.000314572411129461	0.00637097215048066	0.000291235902047814	0.000225958563127997	0.000972320010268479	0.000221089865084715	0.00024568777474348	0.000221981192379953	0.0304311638694762	0.0103410548937016	0.00456221469060165	0.00218093925076729	0.000243897009608527	0.245582653997441	0.00032633674694776	0.000326581051414498	0.613685263605156
peak11437	0.00645950363640225	0.000754458153463758	0.000319853434160386	0.000474429858613761	0.0399393883268574	0.0350818096421251	0.0159458295652178	0.00122110686765759	0.00421831807362524	0.000584802161705429	0.0589382475886139	0.00273201582283658	0.104914189030873	0.573348915629654	0.000338824450872684	0.00266287565647741	0.0177325760659394	0.0013232812866162	0.00662152304450927	0.00148262893046819	0.00326378537087722	0.000334660849330171	0.000438370909055586	0.00198902735121031	0.000404444893075297	0.0151584358197637	0.000396447189142407	0.101576323613542	0.000998729050585149	0.000345197726729917
peak1144	0.000769225528217778	0.000253254689371142	0.00018044661136967	0.000169143043325273	0.119559485013529	0.0246123648654218	0.0362635305228496	0.000674412528039954	0.0173417563182324	0.000253053051120605	0.0635291328575939	0.00180627669033487	0.00517491020316062	0.0138145140666636	0.000226284825543339	0.00276743504474476	0.129887445199832	0.00130842479722585	0.332614854308416	0.00475621374110851	0.0311926575109353	0.000174797600911698	0.000189424262606036	0.000569135238442521	0.000318688251201573	0.187862579039657	0.000176978627888097	0.0206290677890938	0.00277228777538347	0.000152219997780109
peak11444	0.00248797854479256	0.00357750192053094	0.0549488961776212	0.0130712648531017	0.00113374268808125	0.00139957851115095	0.0011998454087821	0.00270995900131387	0.00121621432858672	0.0195860275034351	0.00117258348756618	0.00154661623635153	0.0016760083973618	0.00119554837128217	0.0128173926049196	0.00159772291409254	0.00107487972492914	0.00326364708222702	0.00119583616969575	0.00153249179830279	0.00128656123834693	0.0173835800994524	0.00661901650471971	0.0268073042605713	0.00527688442835865	0.00118113899129572	0.766854474794278	0.00127112318662405	0.00215678934607046	0.0427593914261577
peak11447	0.00244104486496134	0.000529894265773038	0.000272359066103429	0.00032424716330887	0.226632497409607	0.0582073002060334	0.0774059734040573	0.00144809257363928	0.0130168741665214	0.000490856838098691	0.127880834113716	0.00341181156263336	0.0230414567233523	0.230408130385746	0.000323182160876744	0.00528452319458365	0.0734620248349124	0.00163409297888073	0.0251935582289343	0.00313047342928073	0.00787707180459908	0.000281782690920984	0.000346252981071522	0.00114768232522589	0.000433421798063285	0.0391996375717555	0.000296274826960295	0.0740487885037382	0.00157033369833015	0.000259526228314907
peak11462	0.00709012718257362	0.0100946562576344	0.00681019681135999	0.00650677931583308	0.0112861409999107	0.00778301437905652	0.0227860587929922	0.314453461707772	0.0446134519052939	0.0361038113606797	0.00781127341989885	0.0474490808507608	0.00540396568320647	0.00941967990888664	0.00877135636302326	0.179715683096779	0.0142348644213989	0.0117634262302264	0.0171445351666153	0.105154394026568	0.0213461134583566	0.00757534317339629	0.00912666646368703	0.0065610836628872	0.0122073559609908	0.00920926166241525	0.00733790624368646	0.00630551493872588	0.0399638552863611	0.00597094126902442
peak11466	0.00310393757183383	0.000451095854440909	0.000392472632397105	0.000420721463261414	0.0113679464160768	0.0430377595007928	0.00411128152025873	0.000545974424497748	0.00143803195406325	0.000442887429843055	0.0259388223128892	0.000850829943942156	0.772734083786826	0.0229344453573771	0.000374686188393542	0.000965117789781709	0.0043817921719112	0.00155817814981235	0.00290056480186239	0.000663517910699542	0.00145906043210676	0.000345007181965495	0.000346109475133412	0.0054937687574835	0.000392210436781929	0.00719182918449277	0.000483984041737269	0.084735123204661	0.000561530940035675	0.000377229164641625
peak11467	0.000918403518224038	0.000420692688814313	0.000181627310922785	0.000249040693156227	0.00681790779600251	0.00154708666941671	0.0482556722194281	0.00961352410969608	0.137755414634817	0.000904110856874876	0.0029716260132657	0.0198598962745199	0.00113864001326672	0.00527755425953086	0.000185392693507542	0.687222421449477	0.0119534353237767	0.000424501364575856	0.00904776166798857	0.0311694099537271	0.0124312306415514	0.000177088911601864	0.000225994332884384	0.000705351388194456	0.000217445510237409	0.00387173393467374	0.000281417654496347	0.00176806107565266	0.00422133554341821	0.000186221496300267
peak11468	0.000770540913567353	0.0158026682433643	0.000847038193326564	0.943138939358404	5.95845438009243e-05	6.90550398833021e-05	6.43392124673333e-05	0.000276801798938454	6.52747599927432e-05	0.00262057446151649	6.2290330984839e-05	0.00017923326461683	0.000103323622976596	8.98250305862474e-05	0.000452182721234522	9.694377745891e-05	6.38139097674863e-05	0.000130429700351226	5.57180926959072e-05	7.94591442184168e-05	6.30830637380234e-05	0.00209691096561411	0.0216258688175704	0.000318866481865883	0.000286650800220149	5.94055463652107e-05	0.00255194017075306	7.15574640039714e-05	0.000108616483952938	0.00778906408576423
peak11479	0.029351986530439	0.0213507544843302	0.00678323170764455	0.0157736980224441	0.0184817610160606	0.00949868048230443	0.0319295583831076	0.121754068066141	0.0454421262178845	0.0826666218160748	0.0144631003555097	0.152408988157412	0.0118425786518057	0.0231596356413589	0.00491456941682042	0.0762575569364201	0.0260107375075281	0.00524588431359029	0.0220577476025672	0.0623593086565315	0.0385882315833897	0.00622971020195292	0.00857096571173092	0.0307938395141683	0.0043293180250034	0.0182590284925944	0.0214115981913337	0.0121095572942022	0.0684260854875898	0.00952907153205971
peak11485	0.00301518106704647	0.000815364979266707	0.000271248628089662	0.000435778055383459	0.0411133892512072	0.00488966914318681	0.122773579605047	0.00369896774531837	0.149330161844977	0.000875562801368776	0.0182365926706013	0.038933773950959	0.00441302038721611	0.0419808459562927	0.000273986303638867	0.0196206496755582	0.274446410624779	0.000704082288551675	0.0561715275848681	0.0258924372959815	0.128981159586674	0.000273834574579704	0.000375880135957413	0.00119394855945294	0.00032058211979314	0.0397151639247217	0.000408731271075753	0.00888727973364101	0.0116523925227945	0.000298797711971637
peak11510	0.000218638043315149	0.000504226106590811	0.335644080445431	0.00278618680918167	6.32506909068967e-05	0.000100371261420385	6.00758241375442e-05	0.00012703385042035	5.7951395704445e-05	0.000644637962322554	7.02947917864145e-05	8.06469207476681e-05	0.000120545341373546	7.26486504070229e-05	0.0219959857878613	7.21821378200448e-05	5.90225469063443e-05	0.000559737667602328	6.25371804449457e-05	6.95412181107025e-05	6.13436852180982e-05	0.534590842598108	0.00482123057048541	0.000541948590747139	0.00318566598141565	6.57715592332027e-05	0.0060743648691516	8.35867005926475e-05	9.64069563374235e-05	0.0871092438562202
peak11513	0.0203623597976098	0.0251361991928928	0.00863445741769512	0.0200127650535882	0.0109874004701717	0.00659567227504079	0.018786274551391	0.194355221360293	0.0283468163953041	0.207416558997309	0.00870775842208366	0.0963881325560443	0.00761863427790395	0.0129681751558977	0.00611204091510177	0.0620758260729593	0.014658643007172	0.00519201636626157	0.0136489050430755	0.048423235624328	0.0223862319427684	0.00808940341556022	0.0111968070654433	0.0238130225204891	0.00523022658578353	0.0106093247420504	0.0294384779654349	0.00753021534053568	0.052847294169221	0.0124319033005898
peak11515	0.271641190036301	0.0176398949771451	0.004603175779243	0.010601437254383	0.0290763011664359	0.0429932679752031	0.0158550856365058	0.00569344949441704	0.0100187047146917	0.00536672505633673	0.049551090093171	0.0146608255779926	0.174470514762155	0.0812633740829637	0.00446932116962612	0.00666528682061003	0.0282175664693353	0.0105364256421684	0.0165543618256539	0.00674397221490981	0.0138682289000372	0.00550119880661971	0.00881987380457086	0.0169090473493015	0.00481987841106884	0.036591788626744	0.00567589836436712	0.0859892853864114	0.00885778228509297	0.00634504731653756
peak11517	0.000219581649622738	6.37613082616669e-05	3.91909558457572e-05	4.30979852049422e-05	0.0369198798334071	0.00224671611113903	0.0178525281168248	0.000191497145220949	0.00935649825389346	7.13362486465729e-05	0.014317935459806	0.000720604989821069	0.00108360076861765	0.0047446902179655	4.229383338678e-05	0.000872545004284293	0.242951176476366	0.000158968207710497	0.344962686665965	0.00187515648119759	0.0605739854364386	3.61345869783668e-05	4.04191726375806e-05	0.000179201365648358	5.16332560344001e-05	0.255225099844048	4.84676471104703e-05	0.00384822347707165	0.00122693181576448	3.61576850799545e-05
peak11520	0.0251258659348186	0.239166976240473	0.0154881453229786	0.0790679140011624	0.00417477259133219	0.00421892301679739	0.00547298964213436	0.0646469501465759	0.00611206918227855	0.157256451049342	0.00381229199568587	0.0199066404284545	0.0049532460394814	0.00603960984728068	0.0158908548565689	0.0129497289224507	0.00467717307939915	0.00804828372371668	0.00403988175925594	0.00781235595924339	0.00451174402039928	0.0339833398983759	0.180181536713935	0.0078802480587347	0.0166883195825167	0.00362417144698307	0.0205806369359261	0.00399932378195775	0.00745167718426449	0.0322378786374772
peak11533	0.00343328182584275	0.000788028838629087	0.000556068311343807	0.000610760579840847	0.21681408685077	0.0402388305460929	0.190261078728421	0.00313109048416975	0.0248516225365271	0.00123443214539262	0.105552112704474	0.00539301031443102	0.0301190620756485	0.130066412363411	0.000550159283156562	0.0128849535107608	0.060532744761258	0.00199901247743291	0.0344661237546778	0.00586601858787393	0.0138408580234536	0.000486596707860276	0.000518562088556814	0.00537739706832897	0.000614913408346858	0.045688834564666	0.000783714109689626	0.0599389519727392	0.00288093682972983	0.000520344546475256
peak1154	0.00132476178227628	0.0129905386049172	0.00251463004467424	0.863328766885179	0.000113872585469758	0.000143610906811799	0.000118866760399247	0.000440939349019029	0.000115073482293895	0.0038012700495674	0.000121483135960502	0.000274282490888232	0.000216053619358203	0.000169827160537598	0.00125500990146426	0.000168638165931342	0.000116147160851981	0.000310476960324471	0.000102729910029329	0.000133697521535277	0.000110097911150895	0.0072486934206301	0.0655371321558303	0.000720218192763133	0.00073146932229148	0.00011137372901512	0.00604910650415374	0.000143523102467293	0.000174359568929693	0.031413349615279
peak11544	0.000315979381299553	6.92545213974154e-05	4.03714254945788e-05	4.75336913295287e-05	0.391022405922133	0.00462001133440034	0.0356535011827078	0.000199366115338294	0.00499386680048111	7.73338002073973e-05	0.0858089531163449	0.000666833238143525	0.00276845579570882	0.0273795900860411	4.19446347402815e-05	0.000852963654281099	0.206047592179244	0.000160628055450424	0.0310224112798136	0.000915723765844623	0.00728271170924693	3.71813412676217e-05	4.2258270711818e-05	0.00025547119175302	4.94719603586994e-05	0.185435924516906	5.28093518997045e-05	0.0135504148117071	0.000550367381888251	3.86694838597759e-05
peak11554	0.0197881371916547	0.00445307386911954	0.00504500943267736	0.00627206729184334	0.0118519043639246	0.0158697578990672	0.0093233886695924	0.00490363795827678	0.00524455449116672	0.00778200282680138	0.0148004847816303	0.00510954038775386	0.0421878680892208	0.0189868284663944	0.00329671951526577	0.0054019884506768	0.00799835865741277	0.00545152408486465	0.00643092239033039	0.00344862276055029	0.00504992049502251	0.00370341816532757	0.00337209724721445	0.730530152352082	0.00257323053890249	0.00967112494387106	0.0120572315011777	0.0202817306511854	0.00335664873420858	0.00575805379278468
peak11556	0.00441193955762379	0.00108778926238829	0.000450121578797025	0.000595780287923123	0.0892044344340804	0.0258510432026656	0.0380842601871577	0.00188133916696332	0.0234533624027611	0.000732387821041153	0.0859826981715078	0.0082986591767123	0.0160264228965833	0.0689559565068004	0.000533826573200685	0.00545357011054677	0.243969585899251	0.00217997777441734	0.0849894066643721	0.00881625999752965	0.0475121102761676	0.000484128947224387	0.000640559706986141	0.00137104421793806	0.000719511071530311	0.183155084978151	0.000486844870131623	0.046775509835613	0.00744517412531011	0.000451210298624887
peak11557	0.00726509973033123	0.00678430045635916	0.00653269612598837	0.00459505514686804	0.0293765738363984	0.0219366538676458	0.0524328318910947	0.051059572981911	0.0992367476233601	0.0122592348335734	0.019486691244595	0.0335704754702661	0.010445043901572	0.0173536492226743	0.0103283219595101	0.12887906515618	0.0353332235165098	0.0333894170510628	0.0564218791509684	0.166309978143829	0.0527140718153402	0.00689774375475369	0.00704707487358015	0.00697608694049061	0.0184518672071571	0.0244129182833088	0.00517855676809867	0.0145605618962722	0.0560207979483286	0.00474380920197215
peak11583	0.00346520544917885	0.0434479053586103	0.00890282352444088	0.644928258645824	0.000426050622593024	0.000475477552794246	0.000484152498245491	0.00260734949399292	0.000519251402864126	0.0454862759981754	0.000429928611106604	0.00135878053934177	0.000649404817237177	0.000591149408676287	0.00426829963863709	0.000822260869179822	0.00046002063767955	0.00099570078977509	0.000422805880718483	0.000682243541023247	0.000491450603754096	0.0198338044869361	0.097591912470255	0.00242410792856081	0.00250355106383533	0.000423578209394665	0.0353603544766964	0.000475414863947925	0.000932847795137401	0.078539632821388
peak11603	0.000151704820065134	0.000374365293907691	0.144168428074091	0.00136958220337294	5.48819281335252e-05	8.56604192380879e-05	5.35839223771382e-05	0.000119286864486178	5.41948035950246e-05	0.000513320237538232	5.93376221938877e-05	7.20687325445399e-05	9.21209294423416e-05	5.9459708298208e-05	0.0945572149280366	6.8154034948647e-05	5.22062355643885e-05	0.000627912675099853	5.75435151875404e-05	6.87093725054958e-05	5.68523438379094e-05	0.728188585193732	0.00385190256217558	0.000319522763808822	0.00779776714495662	5.7234431928607e-05	0.00242360378866508	6.83039373591601e-05	9.48485992307245e-05	0.0144816429136789
peak11607	0.00747378347750037	0.0145077320631342	0.00257613594967154	0.00698588526588601	0.00351098328004754	0.00210249137529503	0.00662392182484623	0.638444463432863	0.0113360363463756	0.0875484684411341	0.00265258360868309	0.0794565888108246	0.00223815997488355	0.00435741995863039	0.0021980922555418	0.0391289972836579	0.00498050814779052	0.00191069192474809	0.00441074407916546	0.0226002890568217	0.00710940977595905	0.00298478666442726	0.00540091348809413	0.00410709015413449	0.00217013738799224	0.00315499593998048	0.00600774416174643	0.00227603006847118	0.0179494934342834	0.00379542236741043
peak11620	0.00110337082764	0.000282072195450614	0.000135586247814543	0.000163718560464017	0.222920115741783	0.0151828101950686	0.108643785882548	0.000878201435014764	0.0213184364458414	0.000260069439819675	0.0631938697842052	0.0029698348787698	0.00590471130836123	0.0648059627951851	0.000161299790965714	0.00411425789253705	0.323877088920905	0.000737792192722694	0.0588065507077701	0.00371582966219553	0.0147406616219109	0.000140125176400451	0.000175146026693699	0.000495875423373535	0.000218573549293691	0.0615599056292085	0.000150200027101238	0.0215253542178345	0.00168942943767325	0.000129363985448347
peak11622	0.000417052221795834	0.00182632418602285	0.0137300715048993	0.0253093076409634	7.50398502003508e-05	0.000103336886127297	7.6974989929872e-05	0.000245767110284833	7.62481539578206e-05	0.00210956499372646	8.01544527621191e-05	0.000138273831765296	0.000135237243658794	9.60744433455184e-05	0.00388168357831012	0.000107642479232641	7.3705740195866e-05	0.000357052223570289	7.23135014900798e-05	9.32296743070761e-05	7.52587101721675e-05	0.0723281415070573	0.0314009940769284	0.000586135213522502	0.0013936936039598	7.50272818709293e-05	0.0121164693272333	9.3484873492013e-05	0.000124730052638153	0.83280101064658
peak11624	0.000255672419004956	0.00020916518694968	9.92905616267439e-05	0.000118918520307614	0.000946426937412099	0.000365446865912439	0.00238242827569121	0.00233940115604513	0.0145315910029431	0.000363859716589642	0.000561721909173614	0.00584216925516087	0.00024191315021565	0.000617761024352704	0.00011267081978486	0.00976258147649204	0.00203688470581243	0.000219618539700443	0.00289065078746078	0.910267043396678	0.00939257232044673	0.000101558045581279	0.000128802138209917	0.000179437502258338	0.00014448664866207	0.00102833750111476	0.000127273682574314	0.000365026508253293	0.0342719013739129	9.53885716721756e-05
peak11636	0.00776751385764306	0.00435089167655551	0.00555617312277045	0.00352921345469127	0.0732220934716498	0.0729967512440499	0.116946250934438	0.0279291491738239	0.0790250401931568	0.0089223609685704	0.0457812091166812	0.017700139196846	0.025048999439761	0.0362478744504732	0.00778670888621216	0.100977183676769	0.0474865369152005	0.046288938436684	0.067094409868859	0.0420491175476033	0.033207514480986	0.0050654093881585	0.004507485466579	0.0128154770295141	0.0118259658646527	0.036607742502464	0.00474818217623743	0.0352673890303265	0.015404752914993	0.00384352551365009
peak11654	0.00883153253097056	0.0373345045315381	0.0378052820495091	0.23121231570209	0.0012689836358459	0.00166227006166049	0.00138175303322101	0.00590789833185658	0.00129557092321956	0.0617114620526666	0.00130959332457344	0.00262880350861603	0.00229339987270482	0.00179332332701347	0.0192236459188534	0.00214187024818362	0.00121587728475642	0.00425624496307027	0.00111005487717708	0.0014524824164392	0.0011176693513185	0.0898820785312347	0.184847224411146	0.0093042329782945	0.0106655374262767	0.00114502301047843	0.0713826586693686	0.00153281864495776	0.00161481985651687	0.202671068526442
peak1166	0.000595880359001548	9.44640890197995e-05	4.63063247073092e-05	6.03080710482962e-05	0.0975779427310249	0.011743971791599	0.00946209085812702	0.00018813092794629	0.00177326306531144	8.0197646479764e-05	0.203863851122515	0.000580086681539746	0.0114451607731893	0.513553336169291	5.0009209483665e-05	0.000578886620466068	0.0269613731492282	0.000213849987950695	0.00545094318792403	0.000468034204355527	0.00185851191506892	4.60114610914145e-05	5.63828965455009e-05	0.000267290717151949	6.1116894771657e-05	0.0275269954884058	5.62477628473147e-05	0.0849796655710749	0.000313136737247852	4.65535855860347e-05
peak11669	0.00388888247146515	0.00479325937917104	0.102631803827049	0.00786641138988688	0.00514852428341396	0.00827016285793513	0.00512843545425525	0.00643029518749694	0.00552536086107247	0.0113432926677425	0.00518507811986999	0.00392262389579635	0.00570446910471695	0.00388669332330748	0.260763057456818	0.00601413332663133	0.00460658882585271	0.120944325279795	0.00662928177940872	0.00738388915616488	0.00593892029605849	0.0458608620050864	0.0124924513256531	0.0150033047834983	0.272546008459735	0.00544987617317024	0.0218081401490039	0.0053128065143149	0.00901311789550488	0.0205079437501256
peak11674	0.000417346120957411	8.42162519746955e-05	5.75620236134317e-05	5.99539831683371e-05	0.123044323180248	0.0989277703657685	0.00829439580974939	0.000177549519673935	0.00152617226907146	8.10511391803914e-05	0.435889989697565	0.000387746972930897	0.0168355075860823	0.04029585052849	6.60067969506499e-05	0.000555555684523998	0.0122243892862233	0.000381994992413656	0.00581533392800202	0.000431715014469789	0.00144621551640088	5.50752115202646e-05	6.03974720302941e-05	0.000315670313033181	8.43013157749248e-05	0.0207095029104872	6.17498409885475e-05	0.231388067182065	0.000272690313901613	5.18987727404928e-05
peak11678	0.00108630028833939	0.000355085714675139	0.000141117888174748	0.000199393319075015	0.017864587672229	0.00254940463367284	0.0318073215977243	0.00126681717102645	0.0696379587272793	0.000361136182609043	0.0089830929331454	0.0101334138877848	0.00189091651069666	0.0103134362597599	0.000148537850556266	0.00579437495155392	0.155519733639908	0.000408925507668519	0.0675899261062713	0.0197363052840013	0.542513280232239	0.000140702802964569	0.000183150088039472	0.000513312697515969	0.000179549572236578	0.0334849410499011	0.000193238714855216	0.0041699904842183	0.012687637195781	0.000146411036097426
peak11680	0.000146717672024632	5.83332978399215e-05	3.65925811527254e-05	3.91184765471981e-05	0.00341882340811854	0.000695337803455746	0.00392602283579022	0.000186123934334115	0.00827649205602378	6.86345017631564e-05	0.00197952287886056	0.000738877082042396	0.00038178963751512	0.00107059638986244	3.98275763627425e-05	0.000774384483836164	0.0131473817796451	0.0001256371372077	0.0469945253748627	0.00425960748556639	0.897372909046779	3.37618783545174e-05	3.76097385679142e-05	0.000123319645634598	4.88829621053835e-05	0.0108591118096785	4.49824950427591e-05	0.000895744437029632	0.0041859910932485	3.33405007476617e-05
peak11691	0.0107113088639002	0.0239788124194253	0.0056477603700768	0.0105735726302085	0.00762845806435563	0.00480572488991965	0.0138232713138841	0.325533670889697	0.0294373522213033	0.0531194171122624	0.00572066429052689	0.128297327194423	0.00427084187486903	0.00796200506070899	0.00606348424582289	0.0732806575347935	0.0116993629888832	0.00573282698396768	0.0119068368227578	0.0946386547713273	0.0205653285869462	0.00715060469714162	0.0126832290745556	0.00538175949955079	0.00721734212795223	0.00748587994153847	0.00823356226385398	0.00475046542255246	0.0847688348944955	0.00693098294829956
peak11698	0.000230084414184762	5.24413214708479e-05	4.0037170962096e-05	4.01778286461975e-05	0.0431123314359292	0.00957688357776452	0.00400532724354972	0.000100689423659742	0.00130616397130067	5.30404320239646e-05	0.171702477174218	0.000275063659100476	0.00421355697076795	0.00652011066985375	4.25103223118148e-05	0.000309556931886155	0.0162257388301059	0.000195349306817638	0.0135629667247566	0.000430606339809243	0.00318514222722863	3.54677048765972e-05	3.67382808382487e-05	0.00024571820152713	5.02998545328583e-05	0.691027693030749	4.67862967906062e-05	0.0329602530606383	0.000381051754998679	3.57358387001221e-05
peak1170	0.00146049963361802	0.00103563052628409	0.000815770180904976	0.000709855434221105	0.011417429902682	0.00455130326302594	0.0368846548382744	0.0157641995244811	0.171277448338308	0.00242688880448046	0.00588842454393267	0.0141691474365779	0.00230019824117569	0.00543907175053937	0.000987453369907324	0.192056733757833	0.0168294341065586	0.00264843807504725	0.0316545455832275	0.395278613373391	0.0407493798932154	0.000763685771533323	0.000806390926554025	0.00169475164550831	0.00133140291752867	0.0089385431719963	0.00092604954773837	0.00365517407688295	0.0268739377352525	0.000664943629320142
peak11704	0.00452399212161496	0.00205307815732231	0.00141115020602169	0.00145772445844767	0.0419724431818976	0.0159228610546175	0.173140655277331	0.0324414810689975	0.100976625236202	0.00515086272878256	0.0198834262889388	0.0206969666327488	0.00946054973773346	0.0286143260301804	0.00153240418531347	0.364624377159419	0.0342819106420845	0.0044998941997493	0.0318906056945914	0.0321144969829199	0.0211785735033291	0.00131223345192869	0.00144643721672428	0.00589840674642267	0.00186401976974893	0.0169860600242043	0.00187351581691252	0.0134075406054749	0.00811674573621487	0.00126663608412536
peak11707	0.00017093045939155	7.38961161585223e-05	3.95262948023092e-05	4.55135019930464e-05	0.00424254016931314	0.000626289535550079	0.0197390054206218	0.00049191344460287	0.613999905590546	0.000106377397671134	0.00161179439409234	0.00209007556924264	0.000342337045355705	0.00145645143463088	4.34473904705172e-05	0.00484251310910996	0.0186234733964575	0.000128151949320245	0.0347243295399203	0.0310204464083983	0.25605962170207	3.77402979098947e-05	4.46484972782401e-05	0.00013079950146316	5.44119769521141e-05	0.00453551875359325	5.11692380102069e-05	0.00073233772012527	0.00389780204818391	3.70320967646541e-05
peak1171	0.770014465483686	0.0264517733218874	0.00141959200162288	0.00696961067187583	0.00738656588188664	0.00502649152285537	0.00791982123133122	0.00964404488174137	0.00621269103020053	0.00630508318919666	0.00755022502099998	0.0355161920986031	0.0113684550254903	0.025913114300176	0.00123868036692142	0.00696786035767633	0.00961315275593282	0.00180792890016452	0.00484729796562543	0.00454139919530676	0.0055607076088293	0.00185249912919318	0.00441973926799729	0.0051381863673197	0.00126908076411197	0.00664425499287483	0.00272508067262439	0.00845142378558864	0.00468077162654414	0.00254381058173578
peak11712	3.19923056926598e-05	7.23240396134845e-06	5.39675317826835e-06	5.32877594131766e-06	0.0397121261596656	0.00473694398806764	0.000967307430491899	1.54574233181474e-05	0.000207703659575221	7.29372318857737e-06	0.903522950469588	3.84872168303343e-05	0.000839484779533994	0.00177668103621305	6.05652886797371e-06	5.20634379627991e-05	0.00297497242165289	3.30304086787078e-05	0.0019019664720021	5.72903048784443e-05	0.000313254832202179	4.94303948250734e-06	5.20180432630036e-06	2.98944056611717e-05	7.56827437209678e-06	0.028183326047959	5.9156021052671e-06	0.0145051410689932	4.02477530963543e-05	4.74147251290739e-06
peak11714	9.07796561345654e-05	2.18232263074354e-05	1.69846887782828e-05	1.63801654739405e-05	0.547171330447413	0.00964684252361471	0.00614760519253037	5.68237012428902e-05	0.000938284974527116	2.50307611157753e-05	0.338278147393809	0.000132684551620272	0.00183618377864252	0.00525824670807301	1.87618019486009e-05	0.000219920962114997	0.011479514341035	9.78062988577591e-05	0.0085269201085081	0.000219303416978531	0.00116396975171328	1.51988978165158e-05	1.57067426243623e-05	0.000102804736146037	2.31116844497575e-05	0.0507761564752693	1.9305618806667e-05	0.0175356944367828	0.000133940635122425	1.47363225432641e-05
peak11715	8.37784060029113e-05	1.93734163586448e-05	1.22123280056912e-05	1.3676776094047e-05	0.0219524129628892	0.00135785033308896	0.00280631010591342	4.40117404538345e-05	0.000896864747928421	1.97941511601968e-05	0.0211944702654167	0.000149355000272384	0.00076935558130289	0.00301148493137995	1.28255838101614e-05	0.000156603733739816	0.0253699572863975	5.08565807168531e-05	0.0110922645217474	0.000237826051688314	0.00271603687490467	1.11449848687813e-05	1.2331076299079e-05	6.95756704901323e-05	1.51969277021231e-05	0.903707907016298	1.52288219468741e-05	0.00399796134906113	0.000191885126752636	1.14476473089106e-05
peak11717	0.000438857409852558	0.000206847922801525	0.000134157199734337	0.000132082023246269	0.0143380540360757	0.00265644078659786	0.0515822764713706	0.00129738897211107	0.452300896121385	0.000295613425611988	0.00538347535552723	0.0035365902455536	0.00109130989664984	0.00371738699739586	0.000160705340759914	0.012139448400846	0.0395015828972465	0.000585813169917364	0.165513722295661	0.0583847129131104	0.161751806811532	0.000128356551853617	0.000143445706743126	0.000372099560852835	0.000217769708610236	0.0134667862123378	0.00015049872245388	0.00244674816994004	0.00780943732177562	0.000115689352446161
peak11718	0.000285237663173231	0.000105548956209014	8.09451134915857e-05	7.64066687143342e-05	0.0334729532440277	0.00309151841037794	0.0820772528691557	0.000514988801883152	0.0636777864965009	0.000161186217439627	0.00944883718070341	0.0013007133929867	0.00119546587969017	0.00408293069823616	8.88270966764141e-05	0.00367346104305938	0.0581705762715396	0.000338825210298619	0.608215663433328	0.00744544717287901	0.0846913675740384	7.11464456176684e-05	7.36919131244506e-05	0.00035711626935107	0.000109546050380484	0.0312708113245397	9.89132193465452e-05	0.0032714186068607	0.0024823795005037	6.90372758664874e-05
peak11720	0.000190070093431508	4.54033738277271e-05	3.7836451133034e-05	3.47213349472065e-05	0.207316453862114	0.0746036849709211	0.00713754998999746	0.000108446261664045	0.00126863260268425	5.04482788299574e-05	0.570591031841367	0.000224051725728191	0.00583511284185233	0.00953295111775462	4.31263835050677e-05	0.000379204731747293	0.00997721515107166	0.000261394224501718	0.00800756864762239	0.000341975240516755	0.00137902784238141	3.40841334296842e-05	3.45378558941573e-05	0.000219286196401209	5.44293495843593e-05	0.0309967374968099	4.03627184070136e-05	0.0710096227848746	0.000213008037711569	3.20244592882623e-05
peak11724	7.77112281683543e-05	1.50686052477825e-05	1.08111353376673e-05	1.12162473239899e-05	0.0128735651326282	0.0115024817789711	0.000849164196817435	2.54015674718806e-05	0.000227842450177774	1.35758197123335e-05	0.702636331924685	6.36005145380103e-05	0.00407263323919911	0.00397575987923696	1.18973025387778e-05	7.10101400667326e-05	0.00246394299567323	6.32103364390163e-05	0.0013481262256721	7.58646764861623e-05	0.000355045314392998	1.00158612802779e-05	1.07042005649395e-05	6.4317262837631e-05	1.45405405377721e-05	0.0164499675212605	1.19039699982045e-05	0.242622834564878	6.1655001920961e-05	9.80036593698078e-06
peak11728	0.000772744915752507	0.000499666050093249	0.000309520693664109	0.000311251815114917	0.00693741612374781	0.00222820255290869	0.0279818886205286	0.00763718728844271	0.246631074871822	0.00098743604119984	0.00329182730430641	0.0106446722910562	0.00115956991889899	0.00336258713516478	0.000370095448266199	0.158663239358934	0.0124439844355508	0.00100898596972645	0.0208187544150227	0.438616238646972	0.0310899743094967	0.000302986489589311	0.000348588181984954	0.000690943042089992	0.000499522660442775	0.00529650372004248	0.000364231703811755	0.00194048737245748	0.0145200622506489	0.00027035637226256
peak11729	0.000104239971767763	3.48075735295375e-05	2.01084005158812e-05	2.21159568560432e-05	0.0192506794480206	0.00093927451013703	0.802999927685821	0.000202264114817061	0.0552834228016696	4.7363749012032e-05	0.00318514482375945	0.000608236433072483	0.000385759545569958	0.00262302412967962	2.27180550190664e-05	0.00205806994732046	0.0534681003824258	8.72906892944072e-05	0.0403369428276544	0.00191207945672109	0.00868506431884573	1.91851738928167e-05	2.21550280136165e-05	8.20225603456383e-05	2.91766481186576e-05	0.0059933204353498	2.45255977828283e-05	0.0010744259615686	0.000460184876340902	1.83688970783273e-05
peak11731	0.00118368218084829	0.000327067890101339	0.000294198930487045	0.000253859216718255	0.0668115425660729	0.0887875869178691	0.0114830765316223	0.000531204287045899	0.00542646239337524	0.000299377465049723	0.184178205077115	0.00128162634649021	0.0187837074772235	0.0151470528476629	0.000346997772835877	0.00145304574199715	0.0366940619990518	0.00213975620042498	0.0555630908417072	0.00234649363678729	0.0136303911076901	0.000266039332106653	0.000262563239896429	0.00119150383073115	0.000448264884267044	0.389808624403353	0.000284896755334395	0.0982029698964162	0.00233029666484669	0.000242353564872469
peak11741	0.0037638071696859	0.000757344524654369	0.00049886531572211	0.000525112533370318	0.0605907673292773	0.315088828643547	0.0175004879454185	0.00123278588396823	0.00522200210672471	0.00061918802288432	0.108427071496185	0.00220821275351086	0.115553140488627	0.0836297501212233	0.000613954387886641	0.00289274997282036	0.0202461591105406	0.00412922485854763	0.0118972515851392	0.00197832319981182	0.00440757719779908	0.000514725408698461	0.000586030936953577	0.00208464113015322	0.000834312409634703	0.0246164514959851	0.000476379014510288	0.20732677545989	0.00132463293679088	0.000453446560039243
peak11742	0.00295963886076768	0.000520461842894831	0.000269335665165673	0.000340149475085047	0.116869560699499	0.0452230562940411	0.0479294723214536	0.00137951005403529	0.00766932090097899	0.00052693699538796	0.092391438333264	0.00281680146556738	0.0389119082505521	0.478879377696874	0.000294827693073232	0.00432311846894055	0.0320965639803744	0.00128574774023586	0.0117702850415136	0.00204763552389399	0.00456824516494066	0.000269594352805246	0.000327632993178342	0.00161594557220146	0.000363625408571801	0.0212770701769802	0.000325399234692269	0.0813811794218327	0.0010992132691509	0.000266947102047454
peak11743	0.00890896073140421	0.00134303291991763	0.000558568552124518	0.000841590399933427	0.0710963200362129	0.0263991949216879	0.0230259553541911	0.00163263299299256	0.0117664306045735	0.00089782586263469	0.136193249244922	0.00697493989833106	0.0457045550241011	0.12890987187042	0.000562705490835894	0.00367406523732238	0.109139279332663	0.00179734801516791	0.0377718781378953	0.00514646425998006	0.0284126752584702	0.000557284660805688	0.000715298944554289	0.00292339900417947	0.000644337398949565	0.227770252177627	0.000735228972391139	0.109169512077636	0.00611798294009232	0.000609159677982362
peak11751	0.000246279976317175	6.81223684317802e-05	4.01860030173242e-05	4.46274471605774e-05	0.0334055980911757	0.00306316703074369	0.00940664789919891	0.000164239650512001	0.00496452047112316	6.53344790171268e-05	0.0204918935044704	0.000626055737943639	0.00138006074442343	0.00539822441070895	4.49605915422186e-05	0.000631902384134481	0.165748972072524	0.000184792741567024	0.126640317030068	0.00131504763825225	0.0251085746046716	3.82883417248274e-05	4.37379464813512e-05	0.00016266355231383	5.6772253815655e-05	0.593981441872434	4.64945631178845e-05	0.00557013982195556	0.00102374202142993	3.71947497238321e-05
peak11755	0.0164001351187527	0.00194309039630375	0.00045802047616115	0.000934662691178923	0.0481777685946157	0.0106521972798224	0.0531815667661736	0.00447849824945779	0.0215370440519309	0.00143150647142045	0.035924816401036	0.0293450980151198	0.0183868892331053	0.551848461900973	0.000451126225144777	0.0112615795022868	0.084337639638436	0.00116077610696138	0.0179440848239898	0.00682119106984126	0.0162170722528834	0.000495343840678723	0.00076525225846672	0.00244446619760629	0.000516020100012771	0.0301862901727119	0.000707201604759505	0.0269851971048273	0.00444255393904078	0.000564449516301177
peak11756	0.0070178523479033	0.0018293316698755	0.000487995880569162	0.000842475973931896	0.0548378132291416	0.00937448567063522	0.199080328877991	0.0105586113082826	0.123645341978246	0.00173959173760994	0.0245436672972331	0.0853634746871512	0.00828728740547865	0.111848953447485	0.00052797779097706	0.0589786806738158	0.148830631888292	0.00145464629566608	0.0362210778061737	0.0238624503140953	0.035635880015949	0.000537320458937039	0.000813910561535906	0.00177723264144048	0.000661096641333314	0.0273674259556222	0.000674771093618714	0.0144889339005357	0.00816050714719024	0.000550245303284562
peak11764	0.00323035592368826	0.00226863644953902	0.00248219285142474	0.00194170603053885	0.0166915718629815	0.00805935131684167	0.0274382469032948	0.0114871421292347	0.0701263151773441	0.0052804579063525	0.011513018463595	0.0169825824620511	0.00507800627791889	0.00832692490747231	0.00250625486597309	0.0322678411493176	0.0252660357758818	0.00498627546919503	0.0559546832108889	0.211477913580539	0.133877809765158	0.00197434598691007	0.00180932704355878	0.00621904933527647	0.00277410441326779	0.0228840606896283	0.00331571099241196	0.00760381693547092	0.294199666625568	0.00197659549867697
peak11767	0.00298300778552583	0.00126857087093108	0.000383061806905431	0.000636953409555822	0.0143732211952846	0.00309591163403314	0.045567240764275	0.00906660025935811	0.224580305668229	0.00156253688306094	0.00755181002134351	0.172050418088829	0.00264625445915169	0.0130502285246782	0.00038795756265407	0.049123692959319	0.0540465277032357	0.000825026405401191	0.0317822506563454	0.147716335509053	0.148349399644361	0.000395225534563895	0.00056355895440003	0.00125395618710673	0.00045529871641423	0.0153429947471062	0.000594165703127527	0.00438871269150162	0.0455300863575012	0.000428689296747982
peak1177	0.000282391554697487	0.000418902811008564	0.907250767309434	0.00150065829444704	0.00014222128725467	0.000232694686153763	0.000133766899674287	0.000224589311741346	0.00012799862411857	0.000953373165525108	0.000157086096524239	0.000139894727014593	0.000250641132706921	0.000143388791965931	0.0336619092138377	0.000151969104876305	0.000126407528964297	0.00145834858449707	0.000146388263361	0.000152903519684879	0.000138869882123942	0.0187505715566672	0.00166057053003219	0.00177069963775538	0.00487347438094836	0.000149329917312791	0.0119502509603323	0.000182109015618094	0.000208670838157007	0.0126591523735644
peak11770	3.84035085147426e-05	9.36885299551878e-06	9.38567295360665e-06	7.63578981908338e-06	0.00212961898532996	0.972482039592177	0.000345793548027152	1.67144145555657e-05	0.00010112880904364	9.44238719040367e-06	0.00682574804300967	2.85129146137111e-05	0.00233653491305418	0.000746756225238441	1.13814151983798e-05	4.39376668307016e-05	0.000434764973656447	9.64812659416044e-05	0.0004025837360108	3.83123657967948e-05	0.000109313610427842	8.52285965239205e-06	8.14980060315645e-06	4.73268674880124e-05	1.49672918117763e-05	0.0010660127415334	8.66337589248966e-06	0.0125874721318632	2.75137087694233e-05	7.51253200117323e-06
peak1179	0.00153179359736018	0.000330224852837549	0.000230219299031609	0.00023873457656054	0.250816445397899	0.120391507728877	0.0495412666146038	0.000911858258532038	0.0069026540150629	0.000375466893072937	0.192787562492228	0.00165736104635268	0.034747363398091	0.122400239378433	0.000259480353055484	0.00317659902275824	0.0309433783133471	0.00139041559355346	0.0159528411250466	0.00177900657532267	0.00452009098034566	0.000217490805067655	0.000236842726154736	0.00139910747093456	0.000326004523875619	0.029533790048123	0.000258354137640758	0.125988864824184	0.000947872865919863	0.000207163085729097
peak11795	0.00140483186116922	0.000693075950762892	0.000240657020683005	0.000348435562690615	0.00964986681234971	0.00218586649437114	0.0314923546368156	0.00504159578127847	0.307332211136769	0.000817108345639206	0.00480159262882677	0.0518194423130481	0.00151695963094024	0.00667365228539935	0.000265946948725735	0.0349219544535418	0.0381482256942827	0.000643297231093652	0.0306647553743241	0.269325130788772	0.150472138539102	0.000253469506471429	0.00035163855676536	0.000626722368936098	0.000338024738272667	0.0103241600768547	0.00032173530446507	0.00269406565083231	0.0363803323237251	0.000250751983092179
peak11803	0.00980391753534511	0.00763880544743476	0.0387138306138259	0.00970049556605332	0.0246874126137703	0.0449888305212052	0.0263343381366739	0.0218961338485297	0.0213001176930747	0.0214741042599789	0.0226508038271924	0.010696547003821	0.0244074397922389	0.0172891331876067	0.0607795218980599	0.0283664648095204	0.0171841383508401	0.27722607603717	0.0234993654089527	0.0189831092998899	0.0156929612920896	0.0257327069930229	0.0131001878911748	0.0448863422972797	0.081019297796144	0.0185070347443616	0.0209088183686389	0.0230555187567487	0.0131388678992397	0.0163376781101162
peak11823	0.000247935229703468	0.000512124377878032	0.0985833635247928	0.00160072112009501	9.35958271603136e-05	0.000160039741776068	8.83800339497005e-05	0.000173297124175181	8.47661079315674e-05	0.000621349842518156	0.000103125046618314	0.000105994003709448	0.000170598374519576	0.000102187325282235	0.423966672928319	0.000105487318422327	8.53276267920954e-05	0.00152338944586546	9.31629857577478e-05	0.000100453857621155	8.67428804045432e-05	0.42659481181825	0.00501511088539607	0.000518459126231592	0.0250110677614788	9.48007646626123e-05	0.00233693080931297	0.000122249300993149	0.000128912597496208	0.0115689422128872
peak11829	0.00957324010778297	0.00195760193723908	0.00130930101776744	0.00138779067718241	0.0554869837016247	0.258585895270111	0.023663717481327	0.00290493782553042	0.00817546183966236	0.00158074864934467	0.0833103124086346	0.00436677144546172	0.186985867742229	0.096207890473839	0.00162630817968256	0.00577614835553485	0.0229723763239654	0.0106944532316289	0.0145941285674388	0.00349537125769007	0.00637844347228642	0.001386683396111	0.00159063269444266	0.00521652228971874	0.00220962321666204	0.0252490718731913	0.00121643055029292	0.158529468468238	0.00236522926068705	0.00120258828469362
peak11841	0.000529175801907113	0.000816364627670802	0.0124555614096021	0.00563526287173593	0.000135793669071385	0.000185575040452161	0.000132901356397503	0.000281712126199084	0.000124223149560183	0.00222145661226327	0.000149823632826522	0.000183165808839906	0.000263350711578061	0.000164512273521727	0.00202826713949554	0.000158063576979625	0.000126267667244328	0.000430902909187751	0.000128386919661145	0.000142750531206968	0.000132634942104098	0.00487996447863693	0.0018446622569984	0.00413834075903201	0.000748498490931581	0.000140791741802823	0.929831382452018	0.000175889179016612	0.000201243260112963	0.0316130746039451
peak11845	0.0326793580156377	0.143131263596814	0.015407856453939	0.0516626337162519	0.00967629967689353	0.007369168779057	0.0129003173283941	0.0713250965799077	0.0208988568292206	0.0803855660701505	0.00862683706126465	0.0936787052333209	0.00800779373932018	0.0116153215356854	0.0144804010405485	0.0275037457958386	0.014443114047989	0.00972920073207269	0.0138129128768166	0.045845342590687	0.0234785323539898	0.0223806713019946	0.0544939598784413	0.0110808052111921	0.0149822985162659	0.0113468755764622	0.0248210897729337	0.00795175164700212	0.110687816313412	0.0255964077284967
peak1188	0.0201619144920492	0.00702368565222893	0.0236603540353069	0.0106248940032876	0.0288180562512463	0.0967599185907769	0.0152600141293917	0.00512312975045748	0.009829593679959	0.00746012239940244	0.0488320517011093	0.00648414038385101	0.145576547527487	0.0265020172116516	0.0203266108794818	0.00675918512777967	0.0187284909295257	0.0703261725264237	0.0210568246040813	0.00749015825030396	0.0142190084296377	0.0148723659743034	0.0089514366519645	0.187263781327658	0.0171551443200098	0.0367020992282034	0.0197645517786957	0.0788344803224759	0.00988866169535634	0.0155445881458938
peak11898	0.00546313624779942	0.0067618284562172	0.0233565017270333	0.00681545485948213	0.00713706798971366	0.0122014176886853	0.00665906093259185	0.0067241576551812	0.00734975656260133	0.00687732038726699	0.00730666486181142	0.00556306988504068	0.00746141630437128	0.00561281308538959	0.0811970715039598	0.00691325685426875	0.00694486706409012	0.256644493355553	0.009453297762923	0.00950768310969606	0.00811860612953393	0.0279682006124437	0.0164318726778297	0.00640486070054898	0.410229450770275	0.00780924537397931	0.0073095002102315	0.00752742971383676	0.0113808720748028	0.010869625442843
peak11906	0.07882666211486	0.11211945735696	0.0239230199555882	0.328490591668921	0.00485134879899908	0.00563092388547546	0.00441921092163915	0.00761116961500443	0.00421458431622145	0.028848912278482	0.00570438199142206	0.00987277172832876	0.0105655812911077	0.00759772044212574	0.0122474642123302	0.00443397301943267	0.00530259597697791	0.00647454179532072	0.00450410398675978	0.00473397067063179	0.00531724329329885	0.0295064957523603	0.0569652413721973	0.0340331324126178	0.008052888677854	0.00576575217756495	0.0840173704586605	0.00688794859954782	0.00856662448944906	0.0905143167398617
peak11926	0.000114537617404265	2.52378244428432e-05	1.88908193675143e-05	1.8465362888272e-05	0.0462363245173273	0.0408811281719746	0.00218535407058506	4.92014521691108e-05	0.000512657637380713	2.38943421982688e-05	0.764815862726665	0.000114912946311121	0.00414260421475664	0.00589246175516744	2.18472152636684e-05	0.000152564129543628	0.00531759181905294	0.000132683736795944	0.00336591412395724	0.00015529395876163	0.0006787009092921	1.76822042535808e-05	1.86995637668545e-05	9.67484642627735e-05	2.80355929062369e-05	0.0236747791761487	1.96594800145393e-05	0.101161616185288	0.000110143573328392	1.65064087260893e-05
peak11927	0.000258413985879257	7.24297745830892e-05	6.01950249237149e-05	5.37742160583615e-05	0.613038600688809	0.0325545396653778	0.0276504073073448	0.000215978895435742	0.00424274125574813	8.68123077542008e-05	0.137957889144033	0.0004534366333606	0.0037367740119326	0.00974348432947222	7.04935181336898e-05	0.000940204429014786	0.0318580664579189	0.000420832068808334	0.0428282613482278	0.000926147980708464	0.00421161721001609	5.44109277166467e-05	5.52205396019005e-05	0.000293826451699052	9.18079658837287e-05	0.0647720192331833	6.35094892969816e-05	0.0227522653021325	0.000485922967766047	4.99168691797763e-05
peak11929	9.91313201348277e-05	4.0848175348826e-05	2.18429106790473e-05	2.45460184669636e-05	0.00409794006216087	0.000500412408141752	0.0382978532279486	0.000298104045262452	0.881508513153735	5.69275120498803e-05	0.00122953521753827	0.00102284691700252	0.00023328749098989	0.00118139362665597	2.52025672441063e-05	0.0040428251404053	0.0153737429909024	8.60083938875532e-05	0.0213387803997062	0.00747984162494451	0.0187149501379552	2.14055888369448e-05	2.55428861619169e-05	7.0062953738215e-05	3.31495085925338e-05	0.00265010091008779	2.64300618572228e-05	0.000530975112690463	0.000947694211319411	2.01054255546156e-05
peak11931	0.000272671862325393	0.000102440335355787	5.20703814481923e-05	6.05399484300794e-05	0.0154167400357316	0.00147501846594942	0.122104496830636	0.000617626058892027	0.576188042149567	0.000129621165852165	0.00425744979357831	0.00248839929372921	0.000693163684893648	0.00408046758301582	5.98060760529353e-05	0.00641380570439156	0.0921023680926756	0.000209341962230893	0.0856892799150297	0.0118123668592333	0.0610689350877707	5.14620159831315e-05	6.24215173634406e-05	0.000173772187466386	7.8424670831749e-05	0.0103513910975003	6.30424703826529e-05	0.00170428254316958	0.00217181611943784	4.87360910758247e-05
peak11933	0.00885157540500418	0.00336963781076552	0.00399469972384753	0.00277786304663712	0.0847759571617883	0.248118260321901	0.0643395595953464	0.00963280883395359	0.0260357891368095	0.00460625748988176	0.0754166328736129	0.00884208941518649	0.0651275694624492	0.0551951717398859	0.00551947900505153	0.0233512716479004	0.0366966292049108	0.0519956940042529	0.0378507079477451	0.01182886354972	0.0155812707374437	0.00379252577048049	0.00348120385439782	0.012454736664888	0.00819291005860614	0.0363248820569163	0.00324818546922857	0.0793670942896618	0.00630063077572602	0.00293004294600118
peak11934	0.00599284642316503	0.000868808021919725	0.000342049885270695	0.000504076852531247	0.0774582949289971	0.0316171488308444	0.0199840021507762	0.00112761275019583	0.00805484032060312	0.000543398646084287	0.160897809329528	0.00442024571751168	0.0458207228247294	0.236650005217737	0.000372682294127161	0.00268904989481029	0.0899335837412694	0.00142843534119511	0.0241786901554613	0.00303760422474565	0.0130081842092447	0.000360238397881517	0.000479546911517082	0.00150956281377504	0.000459907389870613	0.121371702691301	0.000405342895329063	0.143329610874297	0.00278878171242093	0.000365214552860646
peak11935	0.000824593490589299	0.000188620671858236	0.000169942233931931	0.000148055323093959	0.0183301113422062	0.599327146374954	0.00351169039194489	0.000248814144654012	0.00133963283251807	0.000153287486431415	0.0719935133808548	0.000485832385168284	0.0486729824568445	0.0106016101897088	0.000209629587307704	0.000565936948541522	0.0064373587025412	0.00172386732409434	0.0055203842744714	0.000590945132137178	0.00181907122292396	0.000161885405518491	0.000161970343224588	0.000704033495448273	0.000280330958203143	0.0187794882124524	0.000150644397818993	0.206245418683171	0.000511808713721605	0.000141393893665694
peak11936	0.00394086769827544	0.00122173236675749	0.00147780441553878	0.00115957896561287	0.141002608036572	0.0672165760000983	0.0782066203869512	0.00362416344920401	0.031247221766966	0.0021320991767171	0.123350569614856	0.0058628399854818	0.0354959871030572	0.039054163710192	0.00141338785338317	0.0117315031265623	0.0627376918468663	0.00535609717426084	0.0990279154413227	0.012296603724327	0.0411310335705916	0.00110966595417373	0.0009675040551881	0.0159981452415623	0.00149570391386869	0.127727142305741	0.00197140309076894	0.0719442355920533	0.00891751475085273	0.00118161968219715
peak11943	0.000403885744689814	7.06246196982495e-05	3.89783800945547e-05	4.68081858301657e-05	0.13701643811935	0.0176021118616604	0.00785992900209444	0.000143040515314549	0.00142289220876782	6.23242967382873e-05	0.499349359640396	0.000399844239960705	0.0104901743580094	0.13388101762307	4.30063808762285e-05	0.000450772985849642	0.0208230790124508	0.000203416760425048	0.00534204188399804	0.000376504249962739	0.00151933294978572	3.81817023845059e-05	4.49688915512948e-05	0.00021900596405565	5.34276278493083e-05	0.0296219941384911	4.52793285305795e-05	0.132144876165518	0.000249014087316751	3.76690752805279e-05
peak11945	8.74837134300952e-05	2.09729214455441e-05	1.58888118035365e-05	1.5403346392957e-05	0.192351416068348	0.0111626945244959	0.00371875702258999	4.83475767523e-05	0.000761076455578357	2.18991814054608e-05	0.628250344558535	0.000120043523670872	0.00182248343045905	0.00441249726626438	1.79769746215151e-05	0.000173814887067333	0.0115554549796242	9.86222824084988e-05	0.00869530939028843	0.000197030606183288	0.00114848294141757	1.45075962915344e-05	1.51821580093457e-05	8.45276020504266e-05	2.26607310192636e-05	0.112809879644568	1.73355705932325e-05	0.0221944566347368	0.000131646478491995	1.38031214570237e-05
peak11947	5.37837564532914e-05	1.07951971215001e-05	7.20158662451121e-06	7.74924725106145e-06	0.0224238438120525	0.00378999752409084	0.000971624755475193	2.03238732381895e-05	0.000239302356884068	9.96956930343712e-06	0.88557213338503	5.63935006333527e-05	0.00149478815409546	0.00360514338810999	7.88102161869052e-06	6.26770931312428e-05	0.00404879339114798	3.87837360134787e-05	0.00176597312910627	7.09534862719343e-05	0.000404436179136363	6.70913397391165e-06	7.34097419308358e-06	4.13810150404203e-05	9.64269277725494e-06	0.044306455126134	8.19626450411798e-06	0.0308958740575106	5.52299733206644e-05	6.62261975657705e-06
peak11948	0.000594206767713805	0.000217419154501956	0.000157999522223182	0.000156530360681147	0.0206954061727144	0.00428466185424562	0.0156268827631455	0.000607249900239401	0.019458641090317	0.000257848718726928	0.0133757772809167	0.00202878512156655	0.00215228344549767	0.0050903092790679	0.000170666094766845	0.00232890542510698	0.0563892332921414	0.000594542795428178	0.283700670531823	0.0087260689055581	0.445783759579862	0.000140624266246363	0.000148265897022796	0.000607401640872677	0.000206576851868556	0.101431178603356	0.000190165748219474	0.0056147239992552	0.00912410528693985	0.000139109649974854
peak11951	0.000522360320106429	9.50588705551645e-05	5.31203776671578e-05	6.49667100061431e-05	0.390373035850664	0.0105994695738135	0.0294227891988574	0.000255197953147052	0.00314740399723597	0.000101847083706182	0.184998189622049	0.000705234470453317	0.00806466847169625	0.240770664168657	5.54037546366264e-05	0.00095698897157931	0.040603589771427	0.00022479677998954	0.00893589063004713	0.000671634615968234	0.00269152678112706	5.00325030570651e-05	5.80537416845673e-05	0.000375781464093304	6.54831649513016e-05	0.0320645052459344	6.87336257653979e-05	0.0435634080969219	0.000388250365961867	5.19138182402796e-05
peak11952	0.00027763211564933	5.55800846853223e-05	5.07919396998052e-05	4.61149158140449e-05	0.00868093372489244	0.17000985181986	0.00128657410080293	7.63122816415376e-05	0.000434275587058832	4.9544924244686e-05	0.0677925821495157	0.000154202486979118	0.0461970560938988	0.0049748684153145	5.65956401547275e-05	0.000177275759265714	0.00240119706984301	0.000360906431435237	0.00189750108302066	0.000180881690952096	0.000628507693121081	4.56068773071427e-05	4.48279230137468e-05	0.000317226855512671	6.85683607109186e-05	0.00965429743661602	5.1212153538777e-05	0.683824262397426	0.00016128862422653	4.3523363797876e-05
peak11953	0.000475870737849202	0.000164477409908113	9.88414722501924e-05	0.000102373111409757	0.0721293984525511	0.00662646363527409	0.0801997790082315	0.000623179281707768	0.0436170711747072	0.000179192809175011	0.019788232644723	0.00193501779098281	0.00204911782223612	0.00942615389664431	0.000120592911654896	0.00366777711413713	0.224698954424318	0.000563965700067238	0.42135191904836	0.00620533010629219	0.0420725637103237	9.75623837081905e-05	0.000112277970796421	0.000314495063844646	0.000166884435257078	0.0541103870131823	0.000105298806287009	0.00660411564524213	0.0023053763024718	8.73301164072172e-05
peak11956	0.00141186080091347	0.000642157672641949	0.00031110745566474	0.000405501954014505	0.0130108582139149	0.0026345203413333	0.0538583617147797	0.00601047068911803	0.373996081521304	0.00118009056094696	0.00613770181219831	0.0262000213277814	0.00193827244986466	0.00754574124206267	0.000307607701201232	0.0550414122633961	0.0348223535348007	0.000688412140753931	0.0366385203812069	0.17460391596744	0.15403544526152	0.000288883887807845	0.000349617311313039	0.00123573323859659	0.000349658175571985	0.0126634806864547	0.000490279757056274	0.00333633527900248	0.0295524774870587	0.000313119170280923
peak11965	0.00032424231743049	0.000131862280241165	0.000111257421548111	9.42754725319521e-05	0.0355094874897576	0.00567372623954971	0.0526392597591238	0.000592682153582811	0.0433226643254376	0.000185674521318042	0.0114407129856355	0.00126490696070606	0.0014988244429007	0.00408174380208487	0.000135097903487224	0.00385327563818176	0.042835318403177	0.000663524645232581	0.707686707629122	0.00781745029846095	0.042840405083355	0.00010064864228205	0.000101802088542683	0.000369642346604451	0.000183324348626393	0.0295317006091035	0.000116350903990652	0.00424415644555948	0.00256013853126852	8.91363111573694e-05
peak11969	0.000164050287237001	4.255934201118e-05	2.8826471358185e-05	3.02684152733963e-05	0.591006944177488	0.00374167303419965	0.0510468848009791	0.000143716183117484	0.00521168319556441	5.28996107431081e-05	0.0424800314927362	0.000405105188947503	0.00141677478970173	0.00838079844341059	3.09248043207173e-05	0.000724350289954722	0.115033208421929	0.000130207856989191	0.0608244283450462	0.000797991455069859	0.00642605175382716	2.59951249435812e-05	2.81009687385358e-05	0.000167771785290402	3.74268226455374e-05	0.104521105092285	3.57604684860315e-05	0.00663187880662238	0.000406562961833284	2.60196092501404e-05
peak11973	0.00106366282032772	0.000317668132775137	0.000142186678020391	0.000176144134207882	0.086456538398257	0.00791200141498505	0.123616157460204	0.00116409623171871	0.0529288326628616	0.000299637789859666	0.0267906230509464	0.00483615772155249	0.00353198941807258	0.0296814884649976	0.000169566370973654	0.00643075396342403	0.454238663778314	0.000693652336384772	0.0960536054301574	0.00758920809152466	0.0336130171728503	0.00014851127692697	0.000190313389791058	0.000460653257473416	0.000231348539424379	0.0477005476098434	0.000160207361033387	0.0103406495480964	0.00292515018658037	0.000136967308416112
peak11974	0.000345103658772766	6.26779284432106e-05	4.37239787590178e-05	4.60222479562166e-05	0.0275597803951206	0.104661784210897	0.00306354429572933	0.000110048768570931	0.00070096950974291	5.68360617581905e-05	0.160280392707737	0.000231001815025	0.0326310285734559	0.0241782534765345	4.93407749826474e-05	0.000295037252471542	0.00460871964859012	0.000285740402775118	0.00235742764651333	0.000230238960058847	0.000715771820676789	4.17758264360094e-05	4.55307410634958e-05	0.000260623635087069	6.16833963764641e-05	0.00900054303767448	4.67679759987826e-05	0.627828133897571	0.000161610467528612	3.98868876929331e-05
peak1198	0.00263956615214307	0.00649571835280139	0.0293006325262805	0.00815662138677862	0.00139244495681796	0.0020760466636608	0.00147576996404265	0.00376597753753413	0.00159998559403487	0.00712416186274228	0.00139126213579486	0.00201647268808047	0.00178425589956275	0.00142503039157957	0.140472010087107	0.00218404643645376	0.00137558397326006	0.0213022378956876	0.00154600381778369	0.00211741585083884	0.00147801448057603	0.0779539557928063	0.0399350119917994	0.00270358408847481	0.610705387122307	0.00135612233117057	0.00667265573960225	0.00150697257779477	0.00239538787993412	0.0156516638225494
peak11981	0.000164134008505907	9.61804614750219e-05	4.36147565002951e-05	5.4497661865988e-05	0.00117993404517777	0.000307734846877373	0.00406911592105526	0.0009491068611146	0.0662105579679249	0.000149511050632671	0.000590945564820254	0.00438029141191349	0.000196117435258201	0.000669491236041968	4.81768873286649e-05	0.00864271238532882	0.00341983143118171	0.000112651371964801	0.00459049139931279	0.867989140630343	0.0239323209547322	4.36210206762774e-05	5.52371131620488e-05	0.000108552573676692	6.07192778569881e-05	0.0012428659872161	5.80140092429668e-05	0.000336807472093963	0.0102550782049221	4.25460517974643e-05
peak11984	0.000781638045357467	0.000462655506889822	0.000166435677117239	0.00023976134560564	0.00368748261399187	0.00100812210908417	0.0116229282750487	0.00459893259030146	0.110547034701955	0.000656601935819707	0.00197141195813316	0.0384456291175681	0.000728980237860096	0.00264057588597831	0.000179160441649924	0.0303089877037014	0.0110290627207504	0.000378657153692742	0.0109610218703864	0.668939726484777	0.0529746674957403	0.000172487464294656	0.000236222550240178	0.000410522415450076	0.000221358124375741	0.00392271848890848	0.000234308329614257	0.00118276335060497	0.0411162779496469	0.000173867455456059
peak11991	0.00190602725890518	0.000452236129303241	0.000196428813290232	0.000253244032530039	0.120694838874273	0.0170988674579451	0.0435098841449979	0.00100400591065421	0.0176060775892281	0.000347515466910606	0.0790848036311995	0.00419988606300333	0.00891695325991873	0.0701764754554552	0.000231308810502659	0.00355677285660976	0.363228091485675	0.000990378882081948	0.0663952294433408	0.00460153882022268	0.0247093875018396	0.000207040056732198	0.000268085464850729	0.000675366573426568	0.000310215877168359	0.13403772664095	0.000217604305087037	0.0319896410563008	0.00294041835914701	0.000193949778450724
peak11993	0.0248713114652606	0.00758710385205638	0.00101079929964588	0.00251792952748369	0.0190011719210035	0.00698054911810161	0.0401911451476586	0.0401816681065275	0.0417122042196721	0.00537489685008358	0.0125882098037874	0.538187202473257	0.00825791151430263	0.0484014989649465	0.0010490949387386	0.0627315084496034	0.0352272975690287	0.00208165273250269	0.014969296800419	0.0229980207708097	0.0189571618954838	0.00123725655583995	0.0023572457731023	0.00295160629704497	0.00126664954544361	0.013090344493727	0.00155065840387377	0.00998828043557594	0.0113392231806488	0.00134109989437032
peak11998	0.00156517663841296	0.000483467437602541	0.000343337540399873	0.000366366049235303	0.0852738902071355	0.0100339943783371	0.100234306506015	0.00183204862152062	0.0593074949611961	0.000728085669744684	0.0399002295993664	0.00540150237872843	0.00639334806224038	0.0210378191622349	0.000336434786014799	0.00860779679584762	0.135588890762875	0.00103832076564899	0.195873978132214	0.014631712706286	0.152496873431976	0.000292171497019596	0.000307384969414692	0.00223364948168636	0.000374411606335644	0.129737321523831	0.000494497434711268	0.0156842364058326	0.00908534786974735	0.000315904618390407
peak11999	2.77282186087395e-05	6.73667514484486e-06	4.81741423551131e-06	4.88024702095695e-06	0.0268676461946778	0.00127677977254362	0.00116502628075035	1.54661959787138e-05	0.000297763868713641	6.98250058600227e-06	0.0362636277072659	4.39966519072914e-05	0.000387990140492565	0.00112827179322574	5.30612898877166e-06	5.62460893486115e-05	0.00687497486123404	2.54554985439967e-05	0.00520259308516346	7.71222440806349e-05	0.000656344126584081	4.38198080447453e-06	4.6620906178614e-06	2.5652707348295e-05	6.53984416081632e-06	0.916385598511578	5.5069883033094e-06	0.00311150343681548	5.61151851963888e-05	4.28356007969559e-06
peak12004	0.000630912508415297	0.000191238302819648	9.73377385209253e-05	0.000112691349915369	0.118923672127611	0.00683316485439885	0.278132026544898	0.00081684529017841	0.0493211955675922	0.00020554576962986	0.0234205842665076	0.0027170489177552	0.00257759368907215	0.0219690350859546	0.000115569559025415	0.00545446429879456	0.32755306273538	0.00049903646324772	0.0906618491918026	0.00504557785037114	0.0199962467243381	9.85510917343776e-05	0.000120344663502519	0.00034471951757483	0.000156457954091822	0.0341232688145457	0.0001099609119194	0.00800505624365082	0.00167612617719517	9.08157895564017e-05
peak12007	0.00183273778182529	0.000348791589048907	0.000191152282821994	0.000224492076382665	0.163140374348633	0.082335429368987	0.0297972821605965	0.000763168506396558	0.00563993223318276	0.00030791464269268	0.1907923767736	0.0017599555002807	0.034936712008146	0.242601022987479	0.000222482624697876	0.00236548593637074	0.0376822635100485	0.00117169606202011	0.0137416672323458	0.00156041023166871	0.00431193066216007	0.000194377094285677	0.000232766586313749	0.000909590545713168	0.000290900737816092	0.0321513945913706	0.00020758092353594	0.149192453761276	0.000911651856135766	0.00018200538416843
peak12012	0.00275317388317369	0.00558186478840443	0.0436100653055722	0.00854591384978804	0.00135649119032916	0.00224333849053766	0.00125060332905509	0.00198693207446695	0.00131882921377237	0.00403064747426248	0.00148848321737238	0.00156870370440888	0.00205690566942248	0.00136695062837944	0.215697925385682	0.00140836354496744	0.00134807105573272	0.0254313283098909	0.0015527782178838	0.00171720554909812	0.00150437283957376	0.100607918318134	0.0329473656288367	0.00301934837654668	0.502760491387293	0.00151567767864231	0.00718297397608684	0.00168551401389513	0.00252750284526632	0.0199342600535254
peak12015	0.000764413165720343	0.000227126271364889	9.9342397159386e-05	0.000134574602042447	0.0334492508474092	0.00251399047097142	0.174642284792156	0.00115596939808062	0.176280391231594	0.000281133692039132	0.0104561224599661	0.00695384075852745	0.00175123931022513	0.0149646461636938	0.000103061322511494	0.00844990813322281	0.329246284003771	0.000301393846500359	0.069869205123783	0.0122804255550586	0.118611437883584	9.6150323258583e-05	0.000120712352067955	0.000451654776395589	0.000122938832365112	0.0281281616380674	0.000140712522754176	0.00415454740596985	0.00414810403548081	0.000100976684258482
peak12016	0.000233494731493008	4.71046395058689e-05	3.71199552278145e-05	3.73545091051099e-05	0.0603102625864798	0.0197041779699367	0.00401679360878821	9.42522600361756e-05	0.000915802701975163	5.07050020846036e-05	0.691544915422026	0.000220099277229785	0.00968555018287168	0.0116496423679895	3.85797977288906e-05	0.000284034768687412	0.0081583389073607	0.000182740765964746	0.00510759886788743	0.000282900461785591	0.00134212002798776	3.25084626119663e-05	3.33051140735573e-05	0.000296124132366507	4.46600666624682e-05	0.0472432928709948	4.45834911132238e-05	0.138111540125229	0.000217097750113637	3.32991746836273e-05
peak1202	0.000497158934319877	0.000115478860648893	9.91499242303486e-05	9.25239832925166e-05	0.313397252247841	0.0567719892315271	0.0214040108472073	0.00030371461265859	0.00337964692527	0.000145308410289967	0.38048220530299	0.000600444831963336	0.0135991811912799	0.0241675364505876	0.000105661936595392	0.00108700071219334	0.0205382224660164	0.000537505936103148	0.0159985141131159	0.000887077799585424	0.00343487228929556	8.56892399098841e-05	8.53081566943899e-05	0.000770285327582576	0.000125040488278275	0.0506411035303765	0.000116736156102245	0.0899014401145535	0.000544754360968037	8.51856185238559e-05
peak12025	0.000384309210394541	0.000127940173930533	6.26016220333074e-05	7.47163564699863e-05	0.0367648176905006	0.00247694311017215	0.227884093395317	0.000645859734661861	0.160113750765431	0.0001477885292303	0.00858388987799028	0.00270933832022789	0.00114020422103051	0.00851774302217245	7.19803914031669e-05	0.00539447442362366	0.345781774098554	0.0002663333994023	0.118827916435827	0.00749129507620147	0.0463695416227945	6.2509098342853e-05	7.68580063290475e-05	0.000220420519720968	9.45659710719567e-05	0.0205075323015508	7.51028724519909e-05	0.00311236534539563	0.00195399517898411	5.93392287842664e-05
peak12031	0.00312040999331874	0.0192036450041206	0.00836005420868973	0.595674636520403	0.000278794072641802	0.000382308012394128	0.000268948147847373	0.000701939984682839	0.000256922512520096	0.00391825259532917	0.000312642721380514	0.000546761677306652	0.000586303655691662	0.000405277030726418	0.00415461022881509	0.000328878593723374	0.000282538412882476	0.000928020685087217	0.000255119367741042	0.00029657431894916	0.000269653783960168	0.0285168334327422	0.192390776086594	0.00172310830152505	0.00228891760324824	0.000289829288890056	0.0118617665574309	0.000380649494910164	0.000426392577940324	0.121589435128508
peak12036	0.000634584587420829	0.000420508084116467	0.000243660090304996	0.000249958367315882	0.00522509620721775	0.00176869813878151	0.0144601958801268	0.00358372561764601	0.117329806086482	0.000641195717510155	0.00272272849485736	0.00830963710074881	0.00091638868561877	0.00250406964365485	0.000300810373952836	0.0264704688779445	0.0116544597907708	0.000839542969206401	0.022473182369518	0.689688297723148	0.0520660070219809	0.000245995424034792	0.000290975751240634	0.000471452368662505	0.000420380857490983	0.00530994641514417	0.000270127374672229	0.00159606539367787	0.0286774322385224	0.000214602348230125
peak12038	0.00127529681321351	0.00229621261735252	0.477854031991447	0.0103417398747572	0.000519495450426611	0.000741625063656019	0.000533399310889644	0.00128731215962909	0.000522937487394077	0.00915009160881283	0.000546944890659622	0.00066490625731907	0.000850124636735695	0.00055894008973895	0.0359372877975701	0.000714300354118647	0.000475627258649159	0.00301097269028897	0.000524488774502247	0.000639494621994785	0.000523118125877977	0.0576325080466589	0.00834215836253633	0.00804443520564716	0.00870675725846754	0.000518791704864769	0.267661214246052	0.000617813138855072	0.000824824841476586	0.0986831493204084
peak12045	0.00736330216261351	0.000759021305032123	0.000238594837420564	0.000408716467076012	0.0353606955683815	0.0157347291745402	0.0137183930956232	0.00100681926110876	0.00478056255608059	0.000456323297400535	0.0534007501222698	0.00379118266007011	0.0376528858639002	0.682158695996109	0.000252562755295345	0.00220715770119342	0.0327866633582307	0.000868274805617017	0.00846709696615232	0.00173822191518255	0.00503665913592887	0.000260131634879467	0.000374689116487573	0.00117260240363424	0.000304686020012537	0.024996857224755	0.000303263382965707	0.062755626018452	0.00137173232234927	0.00027310287123786
peak12048	0.0015576426059247	0.0083484377360105	0.0271478844059175	0.123648921895345	0.000290781901718992	0.000357020170308408	0.000312913623261684	0.00118953561591019	0.000332610934691504	0.0148751923687662	0.000301731043520249	0.000663339553896458	0.000460601507231076	0.000364814115327057	0.00784161824706912	0.000477068292147873	0.000301688254703901	0.00100049937372698	0.000299308037335111	0.0004430445242741	0.000336996501426783	0.0560613656171958	0.0521245843427897	0.00220594268418714	0.00326554950076881	0.000300384513426269	0.0958875715916968	0.000337138554210844	0.000647830480842598	0.598617982006369
peak12054	0.00262689980297951	0.000964477136271938	0.000448377500040774	0.000618062445851973	0.0291423708260148	0.00489823865659039	0.113883752698745	0.00699395540178706	0.278577897041344	0.00164654517242025	0.0134936041185943	0.0335801198954493	0.00401915416616706	0.0186443005762904	0.000428509365723693	0.0490250255714546	0.0783069585557346	0.000983366349111538	0.0581036930019265	0.0721043135217301	0.168472273377308	0.000412513885904583	0.00050259846197603	0.00226519623192651	0.000473499506970073	0.0271729061016431	0.000742008712340154	0.00709186471330422	0.0239125599646636	0.000464957239735985
peak12065	0.000120277696146658	5.57281205043565e-05	2.96777344761366e-05	3.4189081855695e-05	0.00223634002058833	0.000392849699176778	0.023425944976896	0.000714850740807611	0.904368207892962	0.000100153137173225	0.000804486969140152	0.00180348153732867	0.00021718323138882	0.000970301076325182	3.27604531203521e-05	0.0269104625028791	0.00499978383472508	9.35073110722743e-05	0.00581637188575623	0.0160019570694714	0.0077101087221446	2.85618078654175e-05	3.4052911735295e-05	9.96354959530038e-05	4.12159558735888e-05	0.00133480921717194	3.92869743467597e-05	0.000408458727894575	0.0011475838407733	2.7771374448043e-05
peak12075	0.000255870187525519	0.000117157654038423	6.42224342422072e-05	7.10223355862081e-05	0.00550227418796533	0.00103146511855697	0.0140330897911692	0.000596439081609988	0.118085244616396	0.000147256137044138	0.00243403247628573	0.00249546050366221	0.000521210077772908	0.00186768815304186	7.40422545853206e-05	0.00399546589839835	0.0241268376333937	0.000234187681989849	0.0660716185030324	0.0383834807743065	0.702034980735555	6.26519997767325e-05	7.40365966765938e-05	0.000178372245600145	9.69507110651965e-05	0.00783177869786723	7.62983895841076e-05	0.00113949030498478	0.0083385212373712	5.88535809162842e-05
peak12076	0.000465384559809503	0.000244197750387593	0.00010605085403469	0.000137677394657978	0.00397937146318471	0.000892727736016522	0.0242345992290562	0.00413177994803674	0.559913386295875	0.000435560836837121	0.00173405679800188	0.014675501536613	0.000578239925606447	0.00244607370777964	0.000115147666566012	0.173515588453138	0.00986596672659905	0.000277277003167683	0.00964415548392384	0.15990834580767	0.0214901968071506	0.000106015957837755	0.000136020865539955	0.000312658630966217	0.000143213542079862	0.00290277754993467	0.00014774521265263	0.000977534065470462	0.00637753425742994	0.00010521393397569
peak12081	0.000779165473126747	0.00157347336888824	0.115975112894228	0.00506578037734484	0.000260809133333583	0.000453627525039568	0.000247043504452761	0.000505349937035714	0.000227999900889641	0.00187568178672515	0.000287712115060568	0.000294626391263797	0.00050595997620059	0.000298745839761246	0.204726385790901	0.000296360520609975	0.000232557929792492	0.00383511520874611	0.000244932596495064	0.000257414300431728	0.000222781505606758	0.567359129227857	0.0162024089535281	0.00155173097400575	0.0375237316302668	0.000253377660213389	0.00626240965727921	0.000347717598496947	0.000309248415569417	0.03202360980685
peak12089	0.00793623022293636	0.0136893822242873	0.00727153018897326	0.00891364855179514	0.0089091925006375	0.0056207414833743	0.0166729361795315	0.234201463214934	0.0381006664966203	0.0561857365173474	0.00651805472597729	0.0717528622558107	0.00456498403695469	0.00785033409055791	0.00759850565771217	0.0945699804902071	0.0129038282185929	0.00725267569607236	0.0154554127248213	0.155131029139932	0.0268561054847411	0.00771526294111399	0.00991769272247445	0.00726749392481899	0.00864403519572627	0.00882003390194872	0.0106173806717727	0.00524513873107206	0.126404071536184	0.00741359027307239
peak12097	0.000342894709974173	0.000929588259196375	0.174075473560721	0.00693359128854488	9.18346101582738e-05	0.000132544226700353	9.09562541181763e-05	0.000225680170662287	9.09979244823996e-05	0.00154048437154435	9.96906666610534e-05	0.000137253161470315	0.00016268225099445	0.000106580659109816	0.0113701704487644	0.000117593559929572	8.85399071152938e-05	0.000561182592452536	9.3185477983977e-05	0.000114072133629337	9.62488906786449e-05	0.13851067127999	0.00726904875841242	0.000888721140823336	0.00244421465778986	9.6164200729311e-05	0.0278118892243223	0.000115450793129124	0.000164104186365445	0.625298490633546
peak12114	0.00370403466533715	0.00299644038535076	0.0100282208547718	0.00304914780677534	0.00987552482805053	0.0220081874142303	0.00787252476636521	0.00396265825461455	0.00762671428532654	0.0034026764287439	0.0105967114736802	0.00382108061168361	0.00960869596477941	0.0062212910624472	0.0249441845972596	0.00569423674299382	0.00836953453375229	0.69676242330725	0.0132105903198138	0.00808286635041345	0.00905881337054971	0.00918423345895495	0.00543886182572463	0.00587885877116042	0.0695246107553524	0.0110451648839055	0.00391045525071417	0.010814197806599	0.00866435310313617	0.00464270612026371
peak12144	0.00598568671627045	0.0181803985206436	0.0151176332137353	0.361883535871816	0.000708251988016029	0.000830488747604233	0.000736531312086393	0.00227066288461104	0.000722225001778404	0.0273025111309322	0.000760191955518774	0.00156779571595929	0.00130238602958996	0.000996666240307	0.00483520790639415	0.000987702511347447	0.000724279629832525	0.00139834526540829	0.000664335454021211	0.000859022610914493	0.000751334174418665	0.0166043759166302	0.0225411393981368	0.00984543436634653	0.00244259137436396	0.000732845999892055	0.352685302249202	0.000877582974862769	0.00125974399229561	0.144425790847064
peak12155	0.0126544567804247	0.0248083461747767	0.125734478063787	0.0573117416211243	0.00378788533428112	0.00582177114777341	0.00327839465408672	0.00465570307164058	0.00338924219199756	0.012561862624718	0.00444952468359985	0.00475865235317473	0.00691198545631167	0.0042146909771906	0.114844242446251	0.00326730263307979	0.0039233589980067	0.0243957689420632	0.00424130986945905	0.00435068498544526	0.00451569551139099	0.193326544182719	0.0976214698841855	0.0139111627800639	0.070415091954277	0.00473179094779013	0.0433316269502247	0.00522918386889602	0.00827092715292327	0.129285103758337
peak12160	0.577969730676624	0.0435267056947279	0.00419966881404657	0.0156296553105951	0.0151094119117522	0.0163808546412579	0.0142302644441423	0.0158170335483708	0.00917352243918992	0.0119025653728639	0.0166295129558232	0.0241106672423023	0.0380912551766532	0.0502201086826433	0.00411695519409141	0.0116540359420705	0.0144518273625431	0.00712547179208476	0.00818958720117519	0.00613859317117594	0.0070988666928465	0.00596257743857688	0.0139609513082503	0.0123329861640028	0.00454233657571651	0.0111785159957816	0.00600147712157008	0.0220836297665676	0.00527304939475315	0.00689818196780121
peak12161	0.00104581846475922	0.0028248208098803	0.10723396547578	0.0190771387586542	0.000307813699268434	0.000397767600552533	0.000324130963886944	0.000964271443125547	0.000339039936164145	0.00960110106188561	0.000321531279993878	0.0005306595692371	0.0004823000919011	0.000350433501053785	0.0134460076046815	0.000463808971410432	0.000304689315678918	0.00129533938150541	0.000324106209782809	0.000448020218068674	0.000352810816879298	0.0498649931829558	0.0113701249313955	0.00347989072031664	0.00408638854357048	0.000321130317519317	0.49950977661653	0.000357390121410011	0.000652993924265421	0.269921736467887
peak12162	0.0355916042633361	0.0318293103692553	0.0534872083889166	0.0627458569200378	0.0103971682359275	0.0143544695360613	0.0114169174647611	0.0309589904299435	0.00872069030806642	0.12211281627663	0.010535259544603	0.0124635136967049	0.0204105114671216	0.0148144677477775	0.0336889678257889	0.0156092128710428	0.008399978843661	0.0228584100045396	0.00749804230456582	0.00770317583935073	0.00650270074804345	0.0494154898182794	0.0435458495349289	0.135352311157	0.0233417733600602	0.007915356774562	0.10877125078037	0.0126487528496559	0.00662800564118316	0.0702819369978252
peak12168	0.000967827543490365	0.0020589354211665	0.0725240886035713	0.0182292390938455	0.000235567272474315	0.000328735579118755	0.000228904780673344	0.00050841860032538	0.000223760506559019	0.00375429867114883	0.000260570580922883	0.000342256215062885	0.000442290598272711	0.000280690418605054	0.00791270122002652	0.000277655049136019	0.000226591666295955	0.000979224576754342	0.000234122309809309	0.000272435709711891	0.000246554404298397	0.0310118528930013	0.00755180121716783	0.00373162638662944	0.00242387902915022	0.000252481123717639	0.406403083484945	0.000304475371259273	0.000411433422289216	0.437374498250571
peak12169	0.0200886161609245	0.923306967520594	0.000830656822640763	0.0234370719260959	0.0003816585209137	0.000393379804086467	0.00040598184184166	0.00139689433945725	0.000391913317032408	0.00356751212822447	0.000403031202219962	0.00158523301150432	0.000687366481462273	0.000733670178357637	0.000641834742914253	0.000542612191095988	0.000440303197981664	0.000425153844611639	0.000324967491163254	0.000421671096576817	0.000374838984515107	0.00158625016541174	0.0103008374892829	0.000924514696380441	0.000566391106305505	0.000376141684190514	0.00171226132771433	0.000470133722948501	0.000548688048815634	0.00273344695473593
peak12173	0.00469972681961314	0.00131740889791339	0.00114515902136169	0.00097778991957512	0.0550101208338937	0.316521824130902	0.0157886441464385	0.00155714977701587	0.00816126817506501	0.000949264190569248	0.122322708971818	0.00319419817977927	0.0718125329939607	0.0325502954611192	0.00153513446702543	0.00334248791303966	0.0326542456953017	0.0135872630544454	0.0329294608008811	0.00425235113586316	0.0126695131069424	0.00115228515338559	0.00118184429673723	0.00314017375706288	0.00224144152947729	0.0803446493313087	0.000919357319730046	0.168997389570705	0.00410582914939642	0.000938482199673216
peak12182	0.0225368837385706	0.00290191655303447	0.00140814932773604	0.00192269158036184	0.0309385177197697	0.103547967522501	0.012026870696488	0.00214352697261415	0.00546587084951127	0.00148830971674847	0.0655726918672061	0.00440900493862646	0.392178343876653	0.0844046539318817	0.00163520997421344	0.0033900073682164	0.0191839148322062	0.00779079696089807	0.0110087985057318	0.00282458130575203	0.00609985105751501	0.00158645267893663	0.00205844385013084	0.00531830675064318	0.0020751881106387	0.0264918496937307	0.00137124508722947	0.174104458971593	0.00263067162989697	0.0014848239309653
peak12184	0.00394677134373802	0.00156045041230446	0.000767275176891038	0.000911306899598982	0.0554655439467806	0.0156876331548371	0.288758658226193	0.0168511980011062	0.129225034923123	0.002404108027385	0.0224116360837145	0.0220147395101229	0.00835655223044113	0.0411706269087966	0.00090782599849242	0.201140097464643	0.0546489500347014	0.00317414407861142	0.0368789264708279	0.0262403827377784	0.0213434475667609	0.000795942886549368	0.0010001664267924	0.00250757977532386	0.00122115063211251	0.0188766464872615	0.000911277091932812	0.0138919983412891	0.00620348247639383	0.000726446685496525
peak12187	0.000411618777273723	0.000255554265163884	0.000135953937036514	0.000158757375058169	0.0019919617647184	0.000756465662325861	0.00851149933673852	0.0114477151805703	0.0158870684605929	0.000703517337328194	0.00100778942466271	0.00480231494753136	0.000494662279979326	0.00151612750470472	0.000150105224155558	0.929926547863067	0.00249848164281363	0.000342906255406287	0.00246054319499371	0.00954913458223286	0.00254161623329062	0.000135074295904056	0.000164771516904303	0.000379368704265219	0.000187132024792716	0.0011101664634233	0.000185792979113481	0.000683861515266809	0.00147442725583979	0.000129063994845906
peak12193	0.0065818484427906	0.00915726665864833	0.019841092151426	0.0598708134259683	0.00114308558324868	0.00138301368033861	0.00113146855664874	0.00244407032649734	0.00106183685267432	0.0193813258148672	0.00126326209836373	0.00187268449668619	0.00222931739783981	0.00152449167193951	0.00581431702455572	0.00132403471819189	0.00111839497884221	0.00207916304107406	0.00106097196584773	0.00120456314115895	0.00116950689322791	0.0134867119928915	0.0108376003817107	0.0335471427410107	0.00285734187980822	0.00121528082299221	0.719084237280378	0.00147391386682528	0.00180603221092499	0.0730352099026225
peak12217	0.000935783737269813	0.000337206755806846	0.000191754617395467	0.000228722775497338	0.0223894097366105	0.00312701155971433	0.0557754312165468	0.00164022068919605	0.119610408129078	0.000503806682367829	0.010040980715709	0.00682759816097701	0.00213166045087784	0.0084706076425298	0.00019096851935872	0.00949386823761768	0.0768941171945031	0.000513337211210684	0.0984359663602643	0.0284221010298549	0.501416595419084	0.000172226176497426	0.000196323377788206	0.000917350110360651	0.000217468702572844	0.0324618231320803	0.000282519303452422	0.00451891422725418	0.0134706180602838	0.000185200068240587
peak1222	1.60201773985801e-05	3.05613704279179e-05	0.988304264497599	0.00014437739672897	5.83974799869147e-06	9.271040951323e-06	5.55698678208351e-06	1.09583874041789e-05	5.37760769163273e-06	5.50471886982475e-05	6.45587242602467e-06	6.81975726766068e-06	1.06916429894952e-05	6.3508059305449e-06	0.00208381916815447	6.60604108972128e-06	5.36394577586344e-06	5.31659415021631e-05	5.90270181907779e-06	6.50340781955504e-06	5.76141768026832e-06	0.00514170949845397	0.000181195786605157	6.17580193126745e-05	0.00025157605421562	6.11285916070597e-06	0.000777146441068394	7.57105019949457e-06	9.04927863751484e-06	0.00277916590821103
peak12224	0.0116241109252423	0.013352562460807	0.0359972090530268	0.0145830866124029	0.0212277628309661	0.0220534546143102	0.0325162669267063	0.101868951735325	0.0382563088243018	0.0714488814466067	0.0165831231243143	0.0248885966951168	0.0144098713024204	0.0162514234808626	0.0476569910327486	0.0885476399769279	0.0193216030628272	0.0631983189886502	0.0255451228373965	0.0494050556010636	0.0229513004602095	0.0288772356340054	0.0195416523170696	0.0311600579919154	0.0590700059596586	0.016379282950088	0.0296390043101835	0.0148676162972753	0.0282975717521497	0.0204799307954218
peak12227	0.00478828441642075	0.00140137629394044	0.000921529295488527	0.0009372607307855	0.17219221182348	0.095570531367573	0.17729189986957	0.00570871513560739	0.0351507212598354	0.00173941096954659	0.0866129766141523	0.00802665357053457	0.0312642698850951	0.107558209201287	0.00112843381671353	0.0237541073005981	0.063548606224447	0.00611028797968674	0.0418256109162173	0.00918363270846018	0.0145565933694058	0.000922722791002077	0.00104448085904643	0.00368852575255478	0.00154700084791717	0.0373858751397764	0.00096278774579193	0.0605848325634541	0.0037792533578256	0.000813198193787105
peak12260	0.0280297859575285	0.0101687546783056	0.00654919779082891	0.0092936653619381	0.047635347755347	0.0258937574170129	0.0813456652587981	0.0652307372214716	0.0536727172534862	0.0366468919548374	0.0357592192644495	0.0485820410681081	0.0331369023749623	0.0615879166767421	0.00508143897076275	0.0973865214050461	0.0410835728850878	0.00847728039680993	0.0322980496760933	0.0319014237581918	0.0307056530277148	0.00541442828543125	0.00594689867755881	0.0898867729146572	0.00464631401475594	0.0303633257725046	0.0156696466820789	0.0313148550969384	0.0190103925508184	0.0072808258517334
peak12267	0.00493715457711666	0.00164131443812203	0.00188038602475918	0.00136834031799809	0.107027928307063	0.314092263707509	0.0662011810365353	0.00500802390727644	0.0202464694002927	0.00233276411829749	0.0907960164900335	0.00532779662655015	0.0566727155505348	0.0512550250485975	0.0023869343356327	0.0146990039323045	0.0340702795361563	0.019629256867617	0.0355212468533131	0.00769104877605362	0.0122498973792754	0.00169362276351369	0.00155384674735155	0.00816517901867388	0.00326731695526919	0.036350994719656	0.00170383291821303	0.0868277030684201	0.00398950706608027	0.0014129495117838
peak12273	0.00853568254448275	0.00186152654588203	0.00176186319877944	0.00178300064624643	0.103961164538452	0.0641519244429631	0.0486948963449463	0.0038149712780026	0.0187886986243811	0.00273142244378035	0.14226703024321	0.00708527621990879	0.095683800363491	0.077171397884444	0.00152224562297352	0.00905303642244284	0.0517086862217742	0.00465027969607741	0.0434356075008835	0.00814812727517134	0.0250105044371706	0.00136767386890997	0.00129804901527484	0.0343721512394943	0.00149348211301847	0.0999329574043457	0.00278278011382893	0.128062259989035	0.0072341739332176	0.00163532982741185
peak12295	0.0966461363265468	0.0187701948261441	0.00229632446830443	0.00670485190033551	0.0312229593047071	0.0131891172579666	0.0359327015977162	0.0189265551171641	0.0394912549479903	0.00814779674952802	0.0284201567436358	0.256688246252308	0.0208942192479465	0.0747286205284275	0.00214686553074581	0.0243119071285569	0.0683957737745382	0.00374334033293033	0.0308147824783884	0.0311411066425743	0.0546838032813013	0.00269222401395169	0.00504145664085394	0.00758598846793519	0.00234778527629441	0.0400038814486416	0.00392150505954161	0.0242762558210062	0.0435146551481645	0.00331953368585476
peak12299	0.0100572531666707	0.0187187200303409	0.0622828236289593	0.0367384587149408	0.00617111957471038	0.00586523238866419	0.00796326308075461	0.034095656806041	0.0102140353980684	0.226977663671616	0.00561578573974669	0.0144686720400836	0.00598848888812046	0.00599955876639841	0.0319165595531413	0.0160593109034674	0.00670289387370269	0.0116497145640323	0.0078593027728701	0.0171776857577485	0.0100282695555659	0.0379308495254308	0.0247238297297028	0.0382003068465797	0.0195598892651964	0.00641229347990112	0.23312974695318	0.00538775207500445	0.0246290533875959	0.0574758098617659
peak12307	0.000448033367487347	0.000133683336256139	9.10673589861885e-05	9.13763175443271e-05	0.041372387208482	0.00853495854174321	0.0105472855862838	0.000286405667255511	0.00620609426674809	0.000125415147555813	0.0377020386531543	0.000921611308705911	0.00296191778233709	0.00701159850004398	0.000106046984415582	0.000990427764400277	0.0773989993168268	0.000500824616471542	0.156918566155278	0.00213936648177326	0.0275993103238673	8.60724664763477e-05	9.38663844064037e-05	0.000330624403418348	0.000138174594798191	0.603087806927855	9.68009874711042e-05	0.0121240215534161	0.001875023903107	8.01940934350385e-05
peak12314	0.00156723820146591	0.000363703820494017	0.000308760222394475	0.000285704522054233	0.0497542182629329	0.119723558940409	0.00834220069838398	0.000487970880197412	0.00367924138765815	0.000303004640021022	0.234328689074894	0.0011828938158165	0.0430016658623721	0.019991007443191	0.000351365201619256	0.00117785981915962	0.0248377079022288	0.00203993229912188	0.0241374453951364	0.00165762800381285	0.00801605231095369	0.000281983548287227	0.000284399908142947	0.00143594920187442	0.000437186299228771	0.195966249471297	0.000307500688798968	0.253736304202676	0.0017469093662043	0.0002656686091731
peak12324	0.210378551298938	0.021124480208454	0.005706099890408	0.0146019185430729	0.0366709177503088	0.0319507909294044	0.0373742020860395	0.0274823350177795	0.0190496459563733	0.021429209656668	0.0380014388221284	0.0337760917459731	0.0890168747745291	0.129388517849977	0.00469178781051838	0.026134188687489	0.0288801956711355	0.00841000186879722	0.0161869461592608	0.0106047333062532	0.0132486093399139	0.00603966294085788	0.00916711789468186	0.0573480331591074	0.0044959564992976	0.0227217928335955	0.0114074425978669	0.0484662198977865	0.00800456528050981	0.00824167152287438
peak12330	0.000683001779611481	0.000979944981213574	0.793143467393297	0.00334877972885275	0.000337811763607876	0.000573248232256445	0.00030388937801255	0.000446980539615699	0.000291344844192363	0.00164412214193273	0.00038431917765576	0.000316020262081903	0.000622297301639517	0.000338968772316269	0.0840321212981435	0.000320170783287428	0.000303661803203073	0.00384824292544213	0.000353847655233046	0.000348980125335899	0.000336796440332771	0.0429460046048522	0.00394623018906463	0.00350345105346942	0.0128388603009466	0.000372076400475402	0.0170413471082729	0.000451627980718415	0.000513233054052998	0.0254291519808833
peak1234	0.00171847683502684	0.00224825856417777	0.000654607214282207	0.00128025197843715	0.00114292881443328	0.000729292809682109	0.00236195578367079	0.917825568107052	0.00317156814400745	0.01678261402446	0.000821699132373722	0.0100534159159102	0.000723919381272784	0.00143371606992381	0.000612338289981261	0.0204431867079023	0.00135996121669468	0.000655685164012261	0.00117682908485153	0.0040165941913924	0.00143089548943859	0.000743782469749828	0.00117886634289608	0.00122003801442539	0.000646384122589633	0.000828762550683254	0.00124780065235625	0.000717178054781153	0.00194413120877663	0.000829293664759046
peak12342	0.00060496465314479	0.000139842514016781	0.00012918700962779	0.000115738751497752	0.176644197968529	0.112454041185706	0.0161031070080317	0.000335042994237201	0.0031006575455311	0.000173540022784679	0.403384878862843	0.000630400846045588	0.0223678849327665	0.0229667901517649	0.000137818831550505	0.00109399456017155	0.0166640659534087	0.000740306542098947	0.0142726359992267	0.000914750646944564	0.00334550849608701	0.000110238033106069	0.000106935142206159	0.00104465634772402	0.000162333585363791	0.0477011682875856	0.000148462645529585	0.153697251245943	0.000600552659073502	0.000109046577453966
peak12348	0.000106327476772293	2.36903218873078e-05	1.57492512952289e-05	1.65622298660026e-05	0.128562067337027	0.00748797273367644	0.00345473564739919	5.04868738277564e-05	0.000777864221125848	2.25442823991081e-05	0.60102179109989	0.000142204366071393	0.00197638870879161	0.00677934676928874	1.77472909752961e-05	0.000173967568425546	0.0179561555052479	9.09114268937691e-05	0.00784916928154589	0.000204687254690169	0.00128423408272714	1.4816443186316e-05	1.62703289723547e-05	7.97916687370937e-05	2.23950984072218e-05	0.196819344416561	1.74647797378526e-05	0.0248568718657476	0.000144201604546966	1.42400642804646e-05
peak12351	0.000743496673780105	0.000138294320877435	5.9590828072459e-05	8.21505142108138e-05	0.163113720620746	0.00570304158189245	0.0372021294121325	0.000353720537227929	0.00659919413615358	0.000123557219422053	0.0681922362345957	0.00152883726456824	0.00457133100608297	0.20186072981302	6.37528421115676e-05	0.00137207717812226	0.389221031976455	0.000236352865756432	0.0191380744023991	0.00129348198616215	0.00735085913825635	5.96243320399513e-05	7.59101526326069e-05	0.000306514588246876	7.79179717842658e-05	0.0706491085253374	7.64637980123134e-05	0.0189723778361575	0.000773238180705038	6.11840630390751e-05
peak12355	0.00779621311952069	0.00328172586603844	0.00323102988407927	0.00274247266467245	0.0485573718957125	0.037285944668393	0.0285346379629928	0.00451502725904852	0.0308543735867118	0.00316101291519643	0.0586810544351149	0.0115830971162372	0.0245300440349807	0.0242018289476175	0.00347680530513463	0.00950910195166643	0.0675044987298152	0.0112353899086335	0.127974803849668	0.0285332797070274	0.149797853781139	0.00277003946614813	0.00263460614065742	0.00933027147617023	0.00405128995817975	0.171373563497718	0.00341420427427512	0.0432576492844127	0.0734848309065252	0.00269597740651336
peak12360	0.00536947495917338	0.00167792492801357	0.00153636888819674	0.0014414615081532	0.134985669555661	0.0434237846902409	0.221790304875549	0.00898599864819383	0.0592083203272747	0.00361200869591381	0.0713506190322978	0.0110684165962809	0.027886973864147	0.0629993514478907	0.00147857118182668	0.039990842954392	0.0630826903529041	0.00484899550844541	0.0611038392750572	0.0172962586601886	0.0301935188369754	0.00124674487687897	0.00120952896944224	0.0154398339863375	0.00159716804659868	0.0512438883998588	0.00224833267785069	0.0445410327056182	0.00780499377269758	0.00133708177794202
peak12372	0.000161265363985319	0.000359973886847456	0.844303229870174	0.00197826695417929	5.33181729711562e-05	7.99079299540737e-05	5.26667022127461e-05	0.000122547537243676	5.19451425732714e-05	0.00075610068469418	5.76877868039404e-05	7.0855283140444e-05	9.34281517106232e-05	5.93693579857879e-05	0.0120436769899858	6.74105254476689e-05	4.99056627558892e-05	0.000398174967933046	5.39929597380175e-05	6.41401790553886e-05	5.40167114495767e-05	0.0627371731279425	0.002337006817435	0.000557925072682583	0.00187712938494121	5.49106479957521e-05	0.0126011151449425	6.6715125281022e-05	8.80168789834913e-05	0.0587481269789548
peak12373	0.00016521828660038	4.96817863134712e-05	2.39364801347787e-05	2.93263083992618e-05	0.017587245853024	0.00107552258807532	0.025811564042167	0.000181214581420061	0.0175526585491737	5.1291391835364e-05	0.00508838592617018	0.000883121141870606	0.000543391792230532	0.00397831030785449	2.69237740289715e-05	0.00102880833673683	0.778885416995886	9.82036756935419e-05	0.0833426606121178	0.00200704669927002	0.0358700268373265	2.37315082243536e-05	2.91853114386761e-05	8.90242810158833e-05	3.45625148085951e-05	0.0229650631882128	2.90835869293199e-05	0.00166139140516204	0.000864938831217045	2.30634066626359e-05
peak12396	0.00894329618901692	0.00431678026925761	0.00105671718314117	0.0017658385714086	0.02844492084764	0.00960341449954693	0.0822350995776417	0.0406045125328281	0.134695238241664	0.00413489354059571	0.0155142340842699	0.190399455233005	0.00717373904688451	0.0353481198345571	0.00125719467414572	0.183064787034037	0.057183529061944	0.00320469878259963	0.0317714324346428	0.0662056463138744	0.0365551589938872	0.00126110632554406	0.00204943189749666	0.00236908268369317	0.00172893781034341	0.0181865324724885	0.00130062716056353	0.0106610397884619	0.0177976104663935	0.00116692444842681
peak12400	1.90669807739354e-05	3.2331406796716e-06	2.46456622810044e-06	2.55066223013489e-06	0.000671730800075609	0.00391805163194859	8.901008811275e-05	4.59790912996187e-06	2.59873793657437e-05	2.82344528738114e-06	0.00686840338450946	9.91243725553455e-06	0.00572218040956422	0.000645658245905538	2.65416116900447e-06	1.08706027708872e-05	0.000164959727258418	1.43868843260411e-05	9.74942229456132e-05	9.92550073741661e-06	3.40029448343736e-05	2.26960799791338e-06	2.38096935859876e-06	1.74056344285425e-05	3.14839094622612e-06	0.000525593801149561	2.6991664426592e-06	0.981115926462222	8.35683492373662e-06	2.25400742207787e-06
peak12403	0.000180062550147516	4.17625940583956e-05	3.6655712765147e-05	3.22729111250694e-05	0.0131088745290813	0.838942186482955	0.00183131170512947	7.59181744204683e-05	0.000495830580944652	4.01633175906567e-05	0.0445338701585035	0.000138957946576872	0.00996455714508795	0.00475633079015953	4.44116436454038e-05	0.000206558233254382	0.00247094132612712	0.000345812502777733	0.00196667669940642	0.000176463062263594	0.000519945446016491	3.43201086115812e-05	3.45330177682502e-05	0.000177620020560355	5.88949385776053e-05	0.00556579834316001	3.47049116342895e-05	0.0740312935197723	0.00012280931623859	3.04623116405547e-05
peak12414	0.000130426172920801	0.000257097606558332	0.016223506657545	0.00057532290449918	6.56291943373205e-05	0.000111065633336461	6.4215894454711e-05	0.000129647533358262	6.35004730084315e-05	0.000375644215835205	6.97502695932634e-05	7.273797743968e-05	0.000104192804926558	6.70248518096511e-05	0.834348115692013	8.13802859701736e-05	5.98361526919177e-05	0.0014921044557073	6.81382055760888e-05	7.74544748125075e-05	6.24329671181785e-05	0.0297324632891475	0.00190737700453279	0.000262132346418438	0.110056433233309	6.4987034859845e-05	0.000858015103989954	7.98567970115521e-05	9.31753075351457e-05	0.0024463354596834
peak12416	0.000118038793933608	0.000188297437850441	0.917665080948018	0.000622345343253923	6.11050226122385e-05	0.000101255880961773	5.84170156210073e-05	0.000104688110382046	5.63014351172306e-05	0.000423139350955891	6.65364607404727e-05	6.13918524238461e-05	0.000104193188542396	6.12958380836612e-05	0.0506686007808421	6.91025483390795e-05	5.42707901061342e-05	0.000802994067870001	6.2996119073657e-05	6.76885863534537e-05	5.89583147099036e-05	0.0142674480893184	0.000878601036346053	0.000579443058585499	0.00421512611979732	6.26793117696948e-05	0.00332045843730836	7.6743521664569e-05	8.8278243031054e-05	0.00503452429638826
peak12437	0.000363365201805962	0.00073839830643807	0.723497217338166	0.00437459562108176	0.000113489165748815	0.000173424990826532	0.000108151712011499	0.000220578482323548	0.000105217566318416	0.00124785912655053	0.000126030587598847	0.000142801609076317	0.000211635062583765	0.00012752853542939	0.0164696837958015	0.000128652847344215	0.000106190805108655	0.000794193160889821	0.000114359011417022	0.000127993400543192	0.00011473808771075	0.0705125967152379	0.00417006921920875	0.00134092795225915	0.00299059552259922	0.000120545698438973	0.0293132967250011	0.000148060857009383	0.000185491220603175	0.141812311674868
peak12440	9.95628863626155e-05	0.000166623357043702	0.181669763102965	0.000478328714126665	5.25994671382452e-05	9.0417985232211e-05	4.96657948043766e-05	8.63510187712245e-05	4.82583862667757e-05	0.000294250230118762	5.7482628098789e-05	5.22184916769807e-05	8.89258768250932e-05	5.23679139430523e-05	0.776564847310715	5.80769652658277e-05	4.70451755006295e-05	0.000999947970437603	5.48893846892197e-05	5.83940709804325e-05	5.06960845548373e-05	0.0207852047213796	0.000931080159255145	0.00034199933331431	0.0120251806787762	5.42274748457227e-05	0.00140950844107513	6.64969835651062e-05	7.59872144588582e-05	0.00318960217781352
peak12443	0.000209885006588869	0.000331235666254684	0.401735642537025	0.00094810250617823	0.000117883318553862	0.000203125132643468	0.000110948019669352	0.000185571392147559	0.000107438008653388	0.00063032711726162	0.000128957702547076	0.000112663038170008	0.000198380001544041	0.000115471521256749	0.53261143934888	0.000128042790443177	0.000104621292795289	0.00218540563803829	0.00012349643811262	0.00012961751568098	0.000113674232633484	0.0282658785231586	0.00164300830636387	0.000836323206510805	0.0188202702285432	0.000121944548716153	0.00331355113050991	0.000148806002107995	0.000169072641452974	0.00614921718755914
peak12449	0.00152239701673462	0.010854902873056	0.00128667406083179	0.947724751154076	0.000101854749953993	0.000119189983095936	0.000107034420110849	0.00038741245079959	0.000103010495990792	0.00392999125185263	0.000108883269644637	0.000267988752987254	0.000194936269931327	0.000158933662527059	0.00058009921980028	0.000148609770533165	0.000105747959451303	0.000192645639165897	9.07332558258722e-05	0.000118019563020132	0.000100965032713452	0.00228238342841937	0.00872045777612081	0.000820889782592134	0.000345167681533658	0.000101180807355308	0.00699521876144195	0.000127949735542279	0.000160221132781487	0.0122417500421101
peak12450	0.00479424268190645	0.00993305317961427	0.0842991876524467	0.0342291178029313	0.000994399694461299	0.00176116321297917	0.000867899317992335	0.00145414219570148	0.000788199433637877	0.00470462454237208	0.00117250712417177	0.00115090527120247	0.00230775994813821	0.00125321083355452	0.0840781408055934	0.000901336411015248	0.000921902997269011	0.00968932286619575	0.000914116989610945	0.000869626155823241	0.000856084323161924	0.444748803189438	0.119583314276371	0.00509726331129129	0.0396998229022043	0.00104511075744396	0.0162753191032496	0.00148912981543572	0.00119556956267588	0.122924723642111
peak12453	0.00257046339254495	0.00142131938748801	0.000753511798388028	0.000961614056227576	0.0116028731593441	0.00362129654004537	0.0240964123719034	0.00802196599624431	0.0846776757618199	0.00255199532618831	0.00728933962405784	0.0307566917378379	0.00289966914741685	0.00744690960250177	0.000714126882320575	0.0269709554701039	0.0265984050800386	0.00134258151250621	0.0355498735420867	0.212847142433856	0.202961060953268	0.000679654975605836	0.000796405499443906	0.00254970001870193	0.000775527874354518	0.0163069931683804	0.00123664966845665	0.00450170688136763	0.276736143750591	0.00076133438691016
peak12454	0.0122734626784248	0.0173733588156189	0.0230666754643211	0.0189068252333175	0.0139331206145147	0.0101283769109183	0.0208364620571423	0.0725139935589896	0.0366465754762769	0.0928041766246046	0.0113938275436297	0.0428247638439836	0.0088398067351507	0.0114830755298208	0.0184572791135071	0.0509095024910931	0.0178795248821504	0.013939071286188	0.0237477313029171	0.0972751528579509	0.039320732553066	0.0177873437110978	0.0157383954888207	0.0267007946037914	0.0161649333952455	0.0157351822272565	0.0444240093844191	0.00958517360299809	0.178741243736454	0.0205694282763317
peak12461	3.6597601364164e-05	5.64169859286058e-05	0.000841265675611128	8.50269874847207e-05	2.94927536493432e-05	5.26908577552864e-05	2.85705022322626e-05	4.4678480443415e-05	2.87793579116285e-05	7.8838334076957e-05	3.07248918772156e-05	2.67256043928303e-05	4.03002609193734e-05	2.67478810696507e-05	0.0103277335799764	3.43424283726282e-05	2.65379126657228e-05	0.00151605851955592	3.2626307914643e-05	3.51637122508161e-05	2.82300450190055e-05	0.000992238843776808	0.000242971323462209	6.63668354166555e-05	0.984857043893279	2.91931504829467e-05	0.0001166791558507	3.40106494822037e-05	3.9597119058021e-05	0.000214350348719977
peak12462	0.00069931181537557	0.000442579926707129	0.000268385114893369	0.000279576390287525	0.00491105524971556	0.0017757629463499	0.0220772452186386	0.0122815559972567	0.062650802266687	0.00107103933341378	0.00235682889384286	0.00797688453401627	0.000997127335842903	0.00295102910296823	0.000313338101668088	0.805405131908697	0.00657352780331284	0.000815884869260297	0.00792599921052565	0.0393671242259653	0.00808797813681325	0.000264012280865208	0.000307575834140398	0.000668140067440133	0.000411984605020923	0.00287436425712594	0.000331899393648037	0.00150527405863845	0.00416916290487984	0.00023941821600324
peak12467	0.000322076924429761	9.1455647232971e-05	4.29598523222907e-05	5.54169702091671e-05	0.0306159225344422	0.00153051821304111	0.129050175181338	0.000411475570716572	0.0554133275445356	0.00010884793822801	0.00765995229705374	0.00210788190521446	0.00095614323052752	0.00897093335121065	4.54183015294703e-05	0.00280021188263637	0.616004507040358	0.000145814977342579	0.0612399497023469	0.00395251790853262	0.0499543059783127	4.13959887206634e-05	5.08313811908096e-05	0.000197542252923313	5.50241679219211e-05	0.0239966744585486	5.81737905327849e-05	0.00260896893897326	0.00146895238838139	4.26236812472083e-05
peak12475	0.000458587596965571	0.000259825381918769	0.000124802018109808	0.000153948017501611	0.00325918897150846	0.000864150110817318	0.00886544821479933	0.00183299735377823	0.0855496316192855	0.000388489425674772	0.00174654772817426	0.00896450491596702	0.00056938027572387	0.00178622987255366	0.000134120611916297	0.0107459067389363	0.00988849189507222	0.00030645198887579	0.0149113575718117	0.629138656883876	0.149533945720342	0.000121587942129254	0.000149896381805112	0.000326559072811175	0.000164149788951557	0.00419992535019306	0.000169799999656342	0.000989524434500058	0.0642743024323437	0.000121591684001722
peak12477	0.00281453315875133	0.00235019952358816	0.00053389510679022	0.000994036364999967	0.00434637123244234	0.00169284185330334	0.012443575369873	0.112988108609276	0.0394809603985578	0.00400215858382956	0.00262751399724702	0.457918120055955	0.00145372122047349	0.00473989699210146	0.000562568129838154	0.202123896469926	0.00845354111701495	0.000912708467303181	0.0067166086056723	0.0896209968640075	0.0132429394157574	0.000609417093318125	0.000994851347728502	0.00110250365311053	0.000682694937781204	0.00359193042986816	0.00082532304001925	0.00188953413721756	0.0196554597127763	0.000629094111472488
peak12483	0.00293362295799954	0.00240343328699923	0.00243176461998245	0.00185666481789412	0.0151303076126322	0.00759601402982044	0.0381962148078842	0.0378806334362647	0.112778449752102	0.00753864052809734	0.00890096183728252	0.0219047059573617	0.00420986433742604	0.00806762631067982	0.00283049953320288	0.197033443983789	0.019639913835642	0.00618313560894792	0.0353924488807076	0.330143506202059	0.0468451207278061	0.00212873270024045	0.00204981204117731	0.00464225466145884	0.00359332189422325	0.0127552612925224	0.0028505436425579	0.00602289403042607	0.05418483787241	0.00187536880040234
peak12484	0.00111238313351748	0.000406088052053844	0.000184825623291593	0.000245798881204585	0.011771916083533	0.00252505517104232	0.0147586045273116	0.00115532867963113	0.0308552159947733	0.000416199064998771	0.00761126297863977	0.00719213753009984	0.00190933448645168	0.00650292688290314	0.000191193818336036	0.00402227699799901	0.0547534830908792	0.000499008841436061	0.0536449341470148	0.0193620473864279	0.715820551397547	0.000178651580714249	0.000221617973700788	0.000642322634840306	0.00022580138353796	0.0315443313004424	0.00025256580657346	0.00391943481187977	0.0278869358252435	0.00018776591397521
peak12485	0.00118172936326047	0.000209678498377778	0.000128288640777978	0.000144177471799511	0.0358694805844855	0.0858785963809881	0.00534526339767096	0.000280257239208306	0.00179953995930371	0.000152598136505235	0.196442638485128	0.00071453938863694	0.053721533231764	0.0381475811988287	0.000148434266094963	0.000673117130341766	0.0143415264081879	0.000830662546640513	0.00719344682581944	0.000692245748135035	0.00252914649890347	0.000128396129651088	0.000147510569650683	0.000585378303379414	0.000190616917897315	0.0384496598261669	0.000131546379032427	0.513231705687867	0.000589929690351205	0.000120775095145327
peak12486	0.00438494896162592	0.000618846331070208	0.000266958669840623	0.000408700642654035	0.0687080957038532	0.0131692245960139	0.0486059758438403	0.00170784472491083	0.00945445759210221	0.000688998676056758	0.0522860426152536	0.00475062509866137	0.0246513515299805	0.637164786722526	0.000254236285934047	0.00508910699396268	0.0388009716473448	0.000764913723800076	0.011412224611611	0.0025609941001176	0.00657249787081652	0.000255691759275307	0.000322070303534252	0.00246164830930602	0.000278589373713229	0.0231762612161998	0.00041386058488331	0.0389392685024502	0.00153784332952336	0.000292963679137954
peak12506	0.000528675574092817	0.000221377370491857	0.000106158181593373	0.000134928562268197	0.00820827370989899	0.00130506303551495	0.0355508700512556	0.00156300643568448	0.452603637573378	0.000333120651337316	0.00347852278621323	0.00843630266220654	0.000867111104885752	0.00386183248733496	0.000110063176333626	0.0138642774295335	0.0332518076721334	0.000281392025411233	0.0360775046208406	0.0702054473077246	0.305332133468216	0.000100804958741375	0.000122903524045604	0.000393528129820093	0.000130784817811222	0.00896465266105708	0.000152490073352219	0.00169648948884613	0.0120119586641038	0.000104881795873589
peak12512	0.000498753088841956	0.000122888831196264	0.000117991499839055	0.000101945809660538	0.0879034029128943	0.0758266559719911	0.00841470666906159	0.000242540619600215	0.00255765983988095	0.000136379780660387	0.427646828772389	0.000525353846555622	0.0146990103133321	0.0112595567365365	0.000128069001473687	0.000729936067746154	0.0178409849280197	0.000709224926965314	0.0220842441798953	0.00089180336306395	0.00466115956507099	0.000100330942999328	9.58361871429615e-05	0.00077462863717275	0.000152765450668158	0.193855882215363	0.000128870815033399	0.126961140423355	0.000733640297735576	9.78083058551982e-05
peak12517	0.000978944560990344	0.000202781923354791	0.000136062160508732	0.000141560006915363	0.0554531444055916	0.120894991255069	0.00697836718791713	0.000301807851372739	0.00236833726232563	0.000157907275396787	0.300367369687492	0.000760481998742861	0.030977361137234	0.0282906003992712	0.000161349033457288	0.000785648376185976	0.0206160341697576	0.000981118479513238	0.0122391952841619	0.000882419967886852	0.00358421637773417	0.000133923714703492	0.000148612454856784	0.000577356002315434	0.00021217190280703	0.0727038895993477	0.000135192754115187	0.337971753136468	0.000734560847751418	0.000122840786756803
peak12520	0.000381416223663893	0.00013729902243172	0.000110517954595188	9.6413907757777e-05	0.0542379605813995	0.0108896002004828	0.0228571826131944	0.000408890281396239	0.0135047451317509	0.000154361325152938	0.0256315312159603	0.0010183429845375	0.00235551527839511	0.00554007666680264	0.000136974753971689	0.00181709378077603	0.0613012182625441	0.000769268194813072	0.650687502580502	0.00372825761425943	0.0303189651078265	0.000102824050805737	0.000106061787800748	0.000355885360255663	0.000189646907290863	0.102434236282877	0.000109473286207383	0.00845205599723297	0.00207669030538753	8.9992339928658e-05
peak12526	0.000182023626063693	0.000360530273930052	0.205890027476204	0.00109068268504079	8.29462773234997e-05	0.000136139115241268	8.15155764599086e-05	0.000172882759173934	7.98641077419937e-05	0.000670016003408081	8.86708891853415e-05	9.45520329263646e-05	0.00013740488731291	8.63755244785426e-05	0.656123982519498	0.00010393660708853	7.52391512654979e-05	0.0012973801266779	8.48615461464686e-05	9.72453648432295e-05	7.9454339608263e-05	0.0992618508046827	0.00259561195725989	0.000507927164803608	0.019764198308493	8.25977172434462e-05	0.00264542196322582	0.000102049795712648	0.000120717406132499	0.00790389399282794
peak12528	0.000514458804222977	0.000219361441965831	0.000167278208989986	0.000156076642434415	0.0274867402483412	0.00393709430041443	0.149290217110262	0.00150627126431048	0.377620798984525	0.000381626375884204	0.00874795317960458	0.00321140367698166	0.00162130685241089	0.00542183102443802	0.000186538423453913	0.0160166099883943	0.0460106572981368	0.000664303306764523	0.198608824330825	0.0306456603334802	0.0974311590986753	0.000148439888038724	0.000154734668711001	0.000645962399888105	0.000233842122204606	0.0192989678347011	0.000204659360375912	0.00370045107315855	0.00562531066440771	0.0001414610939988
peak12548	0.00158107181317742	0.0053258463172214	0.0987861419145626	0.0129493165292962	0.000609677957332385	0.000842215550810641	0.000657466096459772	0.00214998964158136	0.000721970404709331	0.00916438594836545	0.000615780836697133	0.00105438280042062	0.000839184407408966	0.000654242699462274	0.19019298494816	0.00102966421734501	0.000611138253154615	0.00549205757041741	0.000674106840990487	0.00100246629419944	0.000697182375562024	0.45320287772985	0.0581786500880179	0.00230178085448372	0.0825007847267294	0.000612966056944068	0.0148864383671324	0.000671013447299548	0.001293425452736	0.0507007898594723
peak12591	0.00569891699654138	0.0011708363923676	0.000888041778888745	0.000998199067055428	0.0986604268898786	0.0393280418000354	0.0347591779494262	0.00208085783406787	0.0150643276863498	0.00135670637928388	0.162036684977153	0.00542028744172996	0.0555501621215745	0.0654071296153612	0.000804273839895986	0.00518269641047481	0.0684523928416337	0.00250226386829011	0.0512819128340203	0.006422228308124	0.0317688563622427	0.000735745612508604	0.000754169978230809	0.00994811284975668	0.000827327992917236	0.209734310189215	0.00132394297847742	0.114155374281517	0.00682806860265217	0.000858526120330511
peak12594	0.000847762553904415	0.000205743582359646	0.000167123677578994	0.000165279359153521	0.118102321261711	0.0192577940100174	0.0204080474125541	0.000468890589571184	0.00662951843461603	0.000245850291634401	0.162390926523743	0.00121457886115285	0.0107742071818997	0.0192689333888198	0.000168347006687418	0.00154647733955921	0.0523486749008528	0.000675379840255969	0.0545404634277308	0.00209839749185957	0.0156359166310247	0.0001414807379923	0.00014243210921268	0.00126736090907769	0.000189893105353355	0.46226315978537	0.000213534621957147	0.0467085831460803	0.00176418881565776	0.00014873300261106
peak12597	9.60286959103654e-05	1.70846474824559e-05	1.07515962984494e-05	1.20959484297588e-05	0.0302479033822492	0.00858761575129934	0.00149976370229717	3.2636302032677e-05	0.000296626270528541	1.56915271949347e-05	0.762007525511632	8.31389929009679e-05	0.00447632755316093	0.0156353597298598	1.17336806025104e-05	9.77216013481379e-05	0.00352070660957917	5.81829965884416e-05	0.00127735748852776	8.53393725044134e-05	0.000349519587730324	1.02031658979969e-05	1.14404006447869e-05	6.69784749905396e-05	1.43334086659138e-05	0.00898219939757017	1.23759276771221e-05	0.162413057061179	6.01898401901154e-05	1.01113750275672e-05
peak1260	0.000564034247456389	0.000304892637949422	0.000184112635350977	0.000200129133460179	0.00641989874303656	0.00152776984840857	0.0340769261268505	0.00427881241384987	0.495186938203082	0.000653744666452046	0.00281762714480692	0.00849209469856042	0.000898046155848917	0.00298538605355464	0.000196959729722057	0.100644308218051	0.0127872537504393	0.000491969307618429	0.0199838516364313	0.24618512270084	0.0418751221680295	0.000170100468676935	0.000193427342681145	0.000591461404673566	0.000238947796886063	0.00499974004607179	0.000254595324497377	0.00154939038256623	0.0110787726628402	0.000168564351307267
peak1261	0.019777860427972	0.0101755612713816	0.00523565911988198	0.00823646160059543	0.0280250519218606	0.0133588180775196	0.0360151508278352	0.0225396385156965	0.0537801787421149	0.0169042680280692	0.0240827770947077	0.0658361323747398	0.0154764767598132	0.0265313693093725	0.00409191110365087	0.0325930956199707	0.0457766913956425	0.00571145726327464	0.0464593286927597	0.0748103967477988	0.11176820248094	0.00445961285264655	0.00520632011912555	0.0246995110752143	0.00377820234584343	0.0423546893718602	0.0117141777597401	0.0186644378523074	0.215825611371201	0.0061109498764641
peak12635	8.36242602970489e-05	0.000248867892254838	0.0115653189669876	0.00085241085222003	2.58357766324758e-05	3.98123812823395e-05	2.5711222489179e-05	6.50615712690698e-05	2.5840655122099e-05	0.000278573593280877	2.76393998820679e-05	3.73260043855613e-05	4.36070323912014e-05	2.93811807574376e-05	0.0171042937918441	3.42418850879138e-05	2.47535757069696e-05	0.000275137628968301	2.6276977828173e-05	3.2245149762339e-05	2.5836437912941e-05	0.953864983631575	0.0044434524747815	0.000126180129455787	0.00369510212300249	2.6080835516817e-05	0.000811736228407089	3.19734379855306e-05	4.20435903373321e-05	0.00608665131257533
peak12636	0.00312567412719218	0.00899560846395034	0.16575383948637	0.0197011931475316	0.0015407515256737	0.00199734208929824	0.00176570617154875	0.00675107707280445	0.00201676979587149	0.0310289908569301	0.00149289744642185	0.00274050705540631	0.00187632828509951	0.00156179503181352	0.225994623478058	0.00311231543864257	0.00154372366637888	0.0119106398499454	0.0017706314489921	0.00294589483837854	0.00185795001073717	0.221677612024976	0.0495778633856288	0.00602847473721482	0.111491247515187	0.00151383631399477	0.0394067487448147	0.00156649179046515	0.00357591342340723	0.0656775527772667
peak12654	0.0263790145632904	0.0128629653531203	0.0166904485820017	0.0112393972058938	0.0277342357497048	0.0940320434721607	0.0196689541439636	0.0106650276649137	0.0125040936430437	0.00932952849352119	0.0342857601160083	0.00993757870941362	0.0732158053683473	0.0327962219589059	0.0295607679628397	0.0124049072804562	0.0188375387834126	0.296762960614301	0.017572389402126	0.00891861139070904	0.010775533884677	0.0209497557033992	0.0198944312390065	0.0196680916829553	0.0537765655248949	0.0211685662242415	0.00900138816481701	0.0493248120699923	0.00744459956074368	0.0125980054871392
peak12660	0.00139186764838853	0.0261230618260129	0.00248982155742543	0.72854789068151	0.000126910758655051	0.00015358474664042	0.000134432638103787	0.000530686274664323	0.000137636468751461	0.00406438801421085	0.000133776822110033	0.000350818592691173	0.000220372204131241	0.000184444292077641	0.00141269236169202	0.000197729407101072	0.000135447841495018	0.000340638693019048	0.000121261572958382	0.000170516695839825	0.000135680897146602	0.00811713094054183	0.192762481774354	0.000613219862497052	0.000883908771287069	0.000128410327953498	0.00490094213933286	0.00015419540835985	0.000238235741618684	0.02509781503943
peak12669	0.0032007058377216	0.00300339692229283	0.000825210330338037	0.00141122771664335	0.00527183826484645	0.00213533874975733	0.0133936471190236	0.0720123126904142	0.050985864252654	0.00554380656422943	0.00331957670638748	0.266153685671723	0.00178816152748686	0.00499346467177811	0.000853645032481242	0.116469964023945	0.0106569573736899	0.00128885445603028	0.0101110111339912	0.304355436797131	0.0257388377653117	0.000904442097975806	0.00137956352016739	0.00157867408721268	0.00101219693343883	0.0051065023953115	0.00129221280440432	0.00236148851067667	0.0819089924085341	0.00094298363440206
peak12676	3.42009354662739e-05	8.87530645437672e-06	6.24609917011711e-06	6.26994795324942e-06	0.89713280610486	0.00166191211138994	0.00614426342514465	2.66870422964111e-05	0.000747000481329698	1.01699588262498e-05	0.0255158208143438	7.01703467997795e-05	0.000393668367652841	0.00192085805718863	7.02808583294812e-06	0.000122822341548369	0.0175634597462132	3.46944927023494e-05	0.0115597616927663	0.000134297364946647	0.000902156382627355	5.73723604639128e-06	6.1565546403839e-06	3.20825110172111e-05	8.87749844920388e-06	0.0333474664809312	7.12368106684488e-06	0.00251247794222887	7.141246175004e-05	5.49652835692724e-06
peak12679	0.191330510203898	0.236898748328037	0.00527254167549808	0.0293691985808552	0.0112643187105678	0.00848359018859752	0.0152413103563628	0.0857078813983702	0.0154246537619496	0.0396633707779835	0.0100573734360754	0.123104430442066	0.0124573732827686	0.024749497869207	0.00514715550980778	0.0281023793512682	0.0146188286719759	0.00594407678069417	0.00924650831476855	0.0148626459243721	0.0108879693897571	0.00829884288326982	0.028010416602279	0.00883900505168706	0.00574986324712682	0.00937933767408053	0.00874453717122516	0.010373764830954	0.0129684173057268	0.00980145227877126
peak1268	0.000355691043633825	5.30248615854964e-05	4.23366178953642e-05	4.46174520557389e-05	0.00204466092734001	0.0168408543472079	0.000510640661630797	5.41168986451468e-05	0.000190692100605363	4.06611499752604e-05	0.00797452786824341	0.000103958794083963	0.895243847423604	0.0034374412823803	4.47578058362078e-05	0.000101231646451758	0.000807179717136113	0.000235382804063572	0.000527563213243685	8.89863494809852e-05	0.000240813616066309	3.95644814068328e-05	4.11744779253678e-05	0.00030924247300645	5.13930858183738e-05	0.00184670849506885	4.47377271260892e-05	0.0685609243037486	8.35281848261485e-05	3.97401899082077e-05
peak12703	7.30465186021799e-05	0.000152460324911076	0.0171254499746302	0.0003865458164479	3.32969220240884e-05	5.55393208438089e-05	3.22125340190923e-05	6.47646340747077e-05	3.20985399957831e-05	0.000206649432386055	3.58231818360807e-05	3.82659801240735e-05	5.43679599422875e-05	3.45168282781203e-05	0.909945675944145	4.01194042374065e-05	3.0805177278818e-05	0.000638034500624934	3.48525394052022e-05	3.97086834787419e-05	3.26941198074444e-05	0.0392431666845233	0.00127977527100134	0.000147295800614354	0.0274966324479478	3.38729201437292e-05	0.000587246202686296	4.121472971087e-05	5.07316806874269e-05	0.00203313592559147
peak12714	0.00558428021959878	0.00113720854638414	0.000551404144518766	0.000776617467782885	0.124364387235463	0.017645353767907	0.239253868715841	0.00516338851638046	0.0407765118032614	0.00167859278747897	0.05878523775409	0.0129580609245318	0.0201232444650617	0.210164242845292	0.000521925960901044	0.0221180845003682	0.0882588227962701	0.00148393826238973	0.0324684920714972	0.00893860019578074	0.0203246955338941	0.000509062193674959	0.000613996063037388	0.0049175166802004	0.000569341335091371	0.0403944320206639	0.000888381178748833	0.0341725300887327	0.00427707191854156	0.000580710006615187
peak12715	0.00716334873204893	0.00220574110617286	0.000572123245299139	0.00106995462387152	0.0273255677744582	0.00569416318152478	0.118716038350104	0.0236448903312519	0.136696662441113	0.00295623319649787	0.0134871447988906	0.255187380638287	0.00578165957850992	0.0458807469235119	0.000563483766127803	0.152071364273728	0.061417060541423	0.00122168452184243	0.0237972767154731	0.0371910151716381	0.0345976049672101	0.000601568628755618	0.000900695608530696	0.00245165504421998	0.000646659377313641	0.0164408034838351	0.000950087283333849	0.00853516399822579	0.0115569913057928	0.000675230391008151
peak12717	0.0028688298090559	0.00636943551037356	0.0390668009908896	0.0874008933947198	0.000461347767682228	0.00064730975790547	0.000430907930355982	0.000881568825647476	0.000410082684081749	0.00561353327476858	0.000527952879580173	0.000697986910924425	0.000976155369786689	0.00059896810315333	0.00849384944478154	0.000485596037621651	0.000451002084257412	0.00158410859613993	0.00044005585173397	0.000480241970705995	0.000466756360484608	0.0378314055741221	0.0204593664169219	0.00640941462413355	0.00332157816562304	0.000505333730827006	0.15416776094515	0.000637723872564595	0.000753654177149932	0.616560378938858
peak12719	0.000866534877587967	0.000285872311625336	0.000167081333147236	0.000176733375432227	0.0668118364449788	0.0112636366316428	0.0338536563130404	0.000757724386600788	0.0243071249124882	0.00026441188391525	0.0353795392949	0.00263490075292742	0.00385445530949645	0.0135423623047964	0.000204404998672241	0.00311827772928778	0.223712658089633	0.000960690538200832	0.331074126507351	0.00677931315235854	0.0650550654484944	0.000167122634675662	0.000194505799657104	0.000501042276795828	0.000282899148276092	0.156337368519747	0.000173256078761872	0.0129563317215171	0.00416742442736808	0.000149642796624597
peak12720	0.0327660384449512	0.020721146308422	0.00739837881129935	0.0166322587808597	0.0180568645157396	0.0107355745436098	0.0323788967663676	0.219653549560422	0.0324934395129679	0.138998092310633	0.0139896918888716	0.0817165126939349	0.0140172950285462	0.0262157661181548	0.00539081071992399	0.0927408895727591	0.0198812726514959	0.00600110559999046	0.0156564009154662	0.0300446377696364	0.0190522341741656	0.00688868620061078	0.00935222335849962	0.0444300959632481	0.00473505369266738	0.0135904948965585	0.0231667937698239	0.0126491327593584	0.0203339887760073	0.0103126738950082
peak12721	0.00616033198347434	0.016254026978721	0.00917799280302181	0.0145448209118074	0.00310519268774856	0.00255936487951588	0.00500799788423915	0.186928446445998	0.00683902653898974	0.584888657162814	0.00252213857379544	0.0160907799425019	0.00253369359651217	0.00347995931639464	0.00774581143320502	0.0210659961214787	0.00354841504142441	0.00427718906783818	0.00359262641227394	0.0113749822034308	0.00447105377791048	0.0104606562428169	0.0143819165306142	0.00716731488347968	0.00702395791612998	0.0026644646843131	0.0189165902101495	0.00234500821066184	0.00915075834635491	0.0117208292123848
peak12731	0.0328404962061998	0.00473113191374271	0.00356220894752386	0.00481530374150473	0.048887943834597	0.0522380540499229	0.02503203166799	0.00490476407853148	0.0124715786410656	0.00496315670378945	0.0837390575084985	0.00964541618467519	0.225784635594227	0.0841566074036653	0.0027722559320103	0.00768234881105511	0.0332478164866962	0.00652622835632506	0.0231282826857112	0.007010452067573	0.0174617953715867	0.00289609316060095	0.00298681849180262	0.096001711268845	0.00250364785259793	0.0567976626437056	0.00643565427057371	0.124768354231908	0.00806343091265964	0.00394506098041541
peak12732	0.00300398516084772	0.00303914031006486	0.0140771077690127	0.00346920752631592	0.00341611219076783	0.0078055389125677	0.00277663211512766	0.00226871125622315	0.00257498306299607	0.0026906243613101	0.00388514496645193	0.00197383535844526	0.00507130937519406	0.00289425366969287	0.0547235810717105	0.00235652463579125	0.00295197890928208	0.529680057483449	0.00372702028105584	0.00276190070197455	0.00285553495893894	0.0164834882555474	0.00821567502873523	0.00392491032327638	0.292339899923321	0.00363145562323626	0.00367276013767226	0.00449467567459534	0.00320424749893945	0.00602970345745687
peak12736	0.000741182986127839	0.000445900792409108	0.00028545652971946	0.000288808137666782	0.00757142829758054	0.00220774335623159	0.0372371332395093	0.00769036662682064	0.323519538047596	0.000977507619235962	0.00341116580013396	0.00983609710259428	0.00117896141466686	0.00358243950414607	0.000326722272514565	0.273827175864089	0.0127243087300224	0.000873517526966715	0.02036002512156	0.244399579571961	0.028119040774646	0.00027077180986259	0.000305503725368807	0.00075215722655192	0.000421707961322989	0.00528764668046803	0.000357546228065781	0.00197282338213037	0.0107768110252579	0.000250932644773092
peak12741	0.000930559337176245	0.000273442696839325	0.000198367780316991	0.000206045098460172	0.0831518295502114	0.00861529166303847	0.0498374677429367	0.000848894137537362	0.0256020560948905	0.000362748818521415	0.0434602784538276	0.0025959628247134	0.0048944004787498	0.0148285428484981	0.000200220148779723	0.00358182362426091	0.131691891000561	0.000686684171936921	0.234071922275655	0.0067233069002575	0.104913893925423	0.000170658900373934	0.000178604556570204	0.00120048163037812	0.000228265650251093	0.260677765290814	0.000266513035327225	0.014506058960204	0.00491626521224975	0.000179757191240543
peak12752	0.547003053803042	0.0177538850510595	0.00446692526290683	0.0144669750036683	0.0153648553864757	0.0185110215069815	0.0112012744908904	0.00680378404217568	0.00654508309108739	0.00880084657260036	0.0211459406644117	0.0117629010206035	0.0882641244594488	0.0498616737086069	0.00337299998094411	0.00629383312915652	0.0129454547276727	0.00542691454204233	0.00772664748202263	0.00429149981589421	0.00671051739723012	0.00479451370727856	0.00746441017100731	0.0479693970900417	0.0029937433202712	0.0137071308294657	0.0090440632908171	0.0332371772827851	0.00464969093600106	0.00741966223341074
peak12761	0.0427750708038967	0.0128025840807619	0.0274760793815239	0.0203704930950542	0.0199243404420113	0.0552798158850714	0.0137442196740247	0.00842143933062535	0.00791359849122877	0.0143810538100223	0.0276374941225081	0.00744660763683636	0.12902086666392	0.0297501387041145	0.0220897762170177	0.00836261379793983	0.0124721162373971	0.0482618550061675	0.0108344244430192	0.0055379850053831	0.0074486695088903	0.0221538645648801	0.0164113161295943	0.290493341550637	0.0179843178145246	0.0158888852441807	0.0284427461418234	0.0461959776143618	0.0053373268758779	0.0251409817267057
peak12764	0.226441100208622	0.0189201587005515	0.00992561207711457	0.0223123061835954	0.0205734072487141	0.0342573717414879	0.0131789066768489	0.00699328534351618	0.00781560471165137	0.0109783984823777	0.0317263164578659	0.0106599911395115	0.180659182155377	0.0484783403017053	0.00711196749925906	0.00687631327238066	0.0158100862192911	0.0117473217503412	0.0109437359087973	0.00539502424487874	0.00896477289085459	0.00957733966366092	0.0117777413988639	0.14770150934535	0.00591420936081443	0.0203897259688665	0.0181643170179	0.0553747248525035	0.00639781508312692	0.014933414094172
peak12765	0.0246365150664281	0.0266724142733819	0.014636915119533	0.0166216731317215	0.023930901361565	0.0219720539957884	0.0229399520624561	0.0188406353826616	0.0343059580060235	0.0148986696947164	0.0241555835369603	0.0412199713563149	0.0183895077439063	0.0211190159783325	0.0188441565640252	0.0211053654539446	0.0364805313796629	0.0293473967020054	0.0444743638189298	0.0611874086569363	0.0689223159023789	0.0176507754659568	0.0229718552695297	0.0119619043878643	0.0256884445714276	0.0388619215178594	0.0125208003493116	0.0217963253006562	0.229458377772107	0.0143882901776146
peak12779	0.000699095896546662	0.000342159695961115	0.000172853155402703	0.000213708763804514	0.00572717114330668	0.00142122783185518	0.0119042970898623	0.00162968550698238	0.0595893247254485	0.000470614281651038	0.00327042412103591	0.00842327061177899	0.000986940407426336	0.00299673867837345	0.000178782948913096	0.00719439691634729	0.0189808486866549	0.000417115253649038	0.0294106273814589	0.0990658507902116	0.649663035987109	0.000163245985897751	0.000195878078369365	0.000530620428494412	0.000210683505853309	0.00955452589252749	0.000242937403830574	0.00179246802356249	0.0843819137521843	0.0001695570555006
peak12803	0.376069974724942	0.0251398802068539	0.00426519706786821	0.0110041636568734	0.027197516660438	0.0373638862964383	0.0178082917920428	0.0082865752236314	0.0111237393075964	0.00633555701157785	0.0382442521676468	0.0196136685829719	0.105275398578388	0.0894735842790539	0.00458459479851331	0.0089232349673426	0.0265593868566206	0.0112031064675587	0.014600370017114	0.00722446301042697	0.0118050616158345	0.00578485241191157	0.0112468041361771	0.0115373667395674	0.00547268148460516	0.0257828329996128	0.00487680914786255	0.0595586163565155	0.00762290870340639	0.00601522473060807
peak12813	0.000665628775625151	0.0016802522823397	0.176464226535056	0.012596490145889	0.00018711124579238	0.000258500748684852	0.000189394932892314	0.000493475439524918	0.000191027411856817	0.0040315492879796	0.00020050008937413	0.00028837512751607	0.000319466919023771	0.000215454866368379	0.0127108056627939	0.000252147677264431	0.000180835922117776	0.000941073558177913	0.000191166874617435	0.000241847706589588	0.000200884779163145	0.0654638343105758	0.00859559718596649	0.00223261640134049	0.0032185614709753	0.00019525265501159	0.191174004688714	0.000228917353782588	0.00034817252633388	0.516042827418652
peak12823	1.96633298820283e-05	2.95099226570348e-05	0.00044637433649631	4.5074862512259e-05	1.52040194664793e-05	2.81365960177477e-05	1.4418100635403e-05	2.15685501838546e-05	1.41979217164531e-05	3.8402294453626e-05	1.60861494052281e-05	1.32906420644173e-05	2.18994260224501e-05	1.40138685879916e-05	0.00586250452451107	1.67052894429682e-05	1.35275492316506e-05	0.000888724187570086	1.64105165447613e-05	1.68985560473861e-05	1.40158746176194e-05	0.000549672926366062	0.000131028557225196	3.50982916976244e-05	0.991491222811541	1.50398378962739e-05	5.95066461172619e-05	1.81065516003985e-05	1.90836161518586e-05	0.000114614243337796
peak12828	0.0807126342566413	0.0552799276138688	0.0285023383545476	0.250885668201431	0.00482662297701933	0.00647167801737741	0.00439268464946066	0.00775506606534591	0.00352609169498326	0.0369034093965017	0.00570987734001558	0.00692286268044591	0.0139773904796872	0.00826899057676852	0.0128095095316154	0.00436920901157292	0.004437219014728	0.00722702732471376	0.00363890909289155	0.00332218641130239	0.00362135458090608	0.0304400651426992	0.0431915234502883	0.10561613358873	0.0077737609725273	0.00472921614161116	0.137229850448284	0.00746999602454233	0.00426773124251581	0.105721065716978
peak12849	0.0732957135014179	0.0106201010104645	0.00444553172542972	0.00704636980973093	0.0417521310992321	0.0732356046253867	0.0190745764898334	0.0048362787746624	0.0123246539214283	0.00413657338911505	0.0807583774040858	0.0127331479335838	0.195065044426813	0.0785701701930039	0.00475456918540558	0.00670494242698376	0.040600514913825	0.0149584552921429	0.0267706913443416	0.00828304513517965	0.0206648189946411	0.00501729229439739	0.00680844390423305	0.0137553235724307	0.0055485560008916	0.0676442086582602	0.00462436914935167	0.13911322592899	0.0117299078179586	0.00512736107677941
peak12852	7.70999791567544e-05	1.74390212015192e-05	1.14174808375108e-05	1.2233300878748e-05	0.169163474264729	0.00321273961383388	0.00374566312335549	4.06099051903826e-05	0.000772853142067112	1.75720953346146e-05	0.193564809460941	0.000120805290162366	0.00112017366048692	0.00503546581184536	1.25281285507912e-05	0.000150166717463314	0.0260320517884435	5.84939496652912e-05	0.00949908664097577	0.00018382307279237	0.0014030841061743	1.0586415162518e-05	1.16333055148507e-05	6.19997636804273e-05	1.54449031777036e-05	0.575271961074401	1.32951076877667e-05	0.0102267728705278	0.000126288860482411	1.04271452790592e-05
peak12859	0.000535392073606852	0.000226803564018533	0.000150496561627016	0.00015719704727725	0.0164861118530495	0.00245616116605903	0.123227977161005	0.00194274099499413	0.584864625941547	0.000428098479876641	0.0057408109665773	0.00458041079679322	0.00130366226879846	0.00498965552810881	0.000158756908230735	0.0265072222628803	0.0322382980113982	0.000470279332018807	0.0604265288630626	0.0387668116241874	0.0729165084765124	0.00013438259980607	0.000146596785510826	0.000639495227601384	0.000189838236586648	0.0114341834943505	0.000205682161341115	0.00265212723859277	0.00588793088819167	0.000135213486389648
peak12867	0.000128787613868101	4.42569290854062e-05	3.24098395628048e-05	3.16293957681777e-05	0.0133035531241727	0.00144956843892723	0.00985250529012008	0.000147285320931386	0.00825095592188736	5.56236442482868e-05	0.00566281586178239	0.000457910264152545	0.000592108919337768	0.00177038490505762	3.55909631259228e-05	0.000708600738927327	0.0368900435482875	0.00013813696335469	0.782364651225306	0.00196267698448893	0.0805395944281099	2.89000729549172e-05	3.04084344961959e-05	0.000136424300402855	4.38870410658171e-05	0.0522243918451706	3.86067763861944e-05	0.0018317725387758	0.0012183390011627	2.81796690828681e-05
peak12868	0.000100292363003853	2.36573370085521e-05	1.31750412449016e-05	1.52548612303925e-05	0.510863011286152	0.00199444906689902	0.020397945512819	7.09148398632122e-05	0.00227871257210569	2.4501032768928e-05	0.0308890044719596	0.000240418370347221	0.00081170488035745	0.00976116256789431	1.46239760164087e-05	0.000332681556892926	0.339123449537084	6.30595292431528e-05	0.0183752796349373	0.00035515884319643	0.00261201117096516	1.26654539594475e-05	1.47764131063472e-05	6.44167892802303e-05	1.84022483597065e-05	0.056946966112935	1.57659857059204e-05	0.00436894664899043	0.000185178014073383	1.24138816001325e-05
peak12875	0.00157916971731596	0.00101306535030803	0.000119540773925831	0.000337687992651094	0.000887578649693858	0.000358349260979905	0.00190950576385112	0.00964735617885429	0.0035142472383286	0.00103957517192325	0.000615256726127987	0.955323882664977	0.000412926298698629	0.00144351651523273	0.000112684576785871	0.00679940044142157	0.00174864999239404	0.000161468518715392	0.00106192308449739	0.00442139182183373	0.00207652268243429	0.000141334444068849	0.000271599711026042	0.000309679283116876	0.000124496748601594	0.000802257207511068	0.000224369108087628	0.000481382570969072	0.00289168647386682	0.000169495031801276
peak12876	0.000555802317625601	0.000146198703015866	6.35351618248916e-05	8.6554086365358e-05	0.0446950665490725	0.0022387565159336	0.477223210317948	0.00075598317210179	0.0647472736413141	0.00017955895064581	0.0104493008955841	0.00374900267530203	0.00155404866230723	0.0217649310302897	6.63790712037715e-05	0.00578286459127047	0.283539553660331	0.000207320844186835	0.0314820907246079	0.00445870797130516	0.0218982885840468	6.19695589761724e-05	7.81768654366338e-05	0.00031481336843889	7.9709630894505e-05	0.0182702499858899	8.89178158969754e-05	0.00390113448984525	0.00149591216141331	6.46879969264693e-05
peak12877	0.000354157868829997	8.98368144166666e-05	8.07316706616634e-05	6.92367412419661e-05	0.0759343689800987	0.586169379901764	0.00765002925060863	0.000198042314546268	0.0017602041019017	9.56078419730085e-05	0.167152976871549	0.000365771120936861	0.0117001402097899	0.0110283085919225	9.74101100258373e-05	0.000629926271842767	0.00939621874072001	0.000728646153552163	0.00871470100446059	0.000549956805230422	0.00178004901286096	7.40021671150177e-05	7.34882488524847e-05	0.000394397470417054	0.000129204137948994	0.0219297435623082	7.83733030528386e-05	0.0923613774823151	0.00034780610426134	6.59071447950799e-05
peak12880	2.75204819401343e-05	6.04461427657141e-06	3.77801334397174e-06	4.12973060988553e-06	0.894936842965318	0.00141001355952335	0.00238715538865569	1.58206755830857e-05	0.0002899142689561	6.23721589784938e-06	0.0710897659570055	4.38386092626892e-05	0.00042719398364449	0.00364068591594896	4.20682061127695e-06	6.34947610959686e-05	0.00780486114417323	2.03223976092305e-05	0.00196147755208137	5.91711479396057e-05	0.000315672277513987	3.57091324002032e-06	4.00542923208882e-06	2.05070448756775e-05	5.27361340750286e-06	0.0115266924691338	4.37703301611918e-06	0.00387981673822299	3.41356176029664e-05	3.47366027840856e-06
peak12892	0.000622544688813932	0.0002781933268075	0.00025331845736698	0.000211024361985146	0.0264915913232157	0.00574607074612876	0.0458178251393369	0.00132356535065226	0.0864765511703632	0.000451532599295398	0.011724054452934	0.00283919194202118	0.002187634876554	0.00510208780465722	0.000286224755294271	0.00795048318579411	0.0419542476798243	0.00108583968140374	0.44998846534459	0.0292265673671704	0.22571900229622	0.000216810918805075	0.000211663194953077	0.000902401953324247	0.000359508439629146	0.0360864856279093	0.000290836129448268	0.00511908958375869	0.0108743238975719	0.000202863704171126
peak12895	0.000103982936915996	0.000196933329151779	0.010235509917716	0.000400018846935386	6.07519680377319e-05	0.000101654783787327	5.96882009396038e-05	0.000114733749164292	6.07249802892956e-05	0.000299583690582138	6.39923088153077e-05	6.57721218280127e-05	9.00211022141691e-05	5.91831253015398e-05	0.703264975790518	7.56917508298973e-05	5.59942950497972e-05	0.00156032209134903	6.60493187484173e-05	7.6592833441953e-05	6.09266167038275e-05	0.0129272847262427	0.00122152466206496	0.000213642173099491	0.266182949967666	6.13400922730314e-05	0.000638216754714744	7.18220171267037e-05	9.41154673247976e-05	0.00151600038116845
peak12899	0.00144244910571848	0.000291544502176465	0.000170516222210579	0.000202734961296403	0.31038323582133	0.0232753236073061	0.129451537668484	0.00100970995909534	0.0104863282955117	0.000362769965062998	0.105938955574464	0.00222429188685642	0.0157838009297492	0.236711121769755	0.000178049038999277	0.00426621017251281	0.0519623459678851	0.000711715649246344	0.0176008427786302	0.00210994101004314	0.00588908268393009	0.000159479886257709	0.000182652861113262	0.00124615786322831	0.00021041252395301	0.0298860506502908	0.000223439687221271	0.046445338323144	0.00102963248070288	0.000164328153824247
peak12906	0.0127905217628432	0.0115169938319783	0.240494384588376	0.0366092639060283	0.00451482588694114	0.0090410130883878	0.00347254432171815	0.00348576228665158	0.00294312699594665	0.010120060568647	0.00583129014196266	0.00327990182167946	0.0127325291121257	0.00510452526831882	0.106808127257681	0.00281612374808184	0.00387156071056837	0.0362170302032935	0.00412398722244888	0.00304338085396485	0.00369977497276633	0.117392537574422	0.0325891909673581	0.0572150701311805	0.0440874136871008	0.00523376669243038	0.0775551371580778	0.00774603852205456	0.00461519188444605	0.131048924832521
peak12919	0.00238865957866072	0.00169573647340252	0.000496129998088082	0.000805028005968417	0.00584059135636343	0.00202479621795657	0.013522023781524	0.0126268830572134	0.0636890846195464	0.00209072180669666	0.00363826052738107	0.13645902343696	0.00162975980505189	0.00501329288030423	0.000526977056169891	0.0350357744799877	0.0154696996880392	0.000952873053021873	0.014679892225469	0.401911533489951	0.0606341524540991	0.000536639376368555	0.00079293617820879	0.0010377455739274	0.000642463565865739	0.00688779159469978	0.000716122617281372	0.00240698367277728	0.205298249736863	0.000550173692153672
peak12920	0.0014650402553645	0.000862249043042462	0.00056867905691104	0.000549124903738931	0.0139175367922554	0.00518962794447209	0.021074583520396	0.00326288111491089	0.0764664879797523	0.00103971342788231	0.00865875832971813	0.0098289703673363	0.0026097988930999	0.00583440222256271	0.000696548639941175	0.0124651313173384	0.0344508689331535	0.00214291937718357	0.0977961404259787	0.162158629646579	0.370620189685236	0.00055543954380133	0.000621872994222141	0.00113037740607361	0.00095657523506323	0.0238613712464024	0.000600539859550557	0.00495096907226223	0.135175683613071	0.000488889152700384
peak12925	0.000728200244143742	0.000155318374367558	7.62731450760505e-05	9.89571349513912e-05	0.246401030349847	0.00576921015972379	0.322131867572077	0.000610062859484736	0.0146593784373926	0.00018448551234388	0.0407867246086904	0.00202709476619238	0.00409080340656386	0.120174847919929	7.93162793604067e-05	0.00327743972032606	0.162498040282519	0.000281454751467909	0.0214861227291541	0.00197601075167675	0.00784342006376154	7.29762438233862e-05	8.83802435336573e-05	0.000471368459878962	9.42665116719503e-05	0.0301407845437332	0.000104000363216443	0.0127418531561298	0.000874082882445623	7.62285265160984e-05
peak12939	0.000137335440155784	3.54946247557992e-05	2.84630344042429e-05	2.63805586872771e-05	0.666072641196059	0.0199359138718492	0.0115727485171769	9.81081770536954e-05	0.00170356078172356	4.11423077420313e-05	0.191590203852418	0.000215010928498735	0.00246435945909578	0.00670434284832598	3.26172874712711e-05	0.000399859857866977	0.0165172022109022	0.000186768332577599	0.0155547883557113	0.000385625221962482	0.00182219188916284	2.57366898161316e-05	2.64177146981329e-05	0.000151875728396056	4.16018505839528e-05	0.044422870993122	3.08176503862798e-05	0.0195347875506155	0.000217021827484693	2.41112412966815e-05
peak12949	0.00214198112277842	0.000250125127158768	0.000126119188688841	0.00017343872322801	0.0310348029766276	0.0246221323637857	0.00670811877492849	0.000366615062183788	0.00175052912990392	0.000201415442190523	0.0971088315110298	0.000928925445784781	0.154323782858496	0.357344784708751	0.000128156856859758	0.000839356686874988	0.0112306466563377	0.000505726322548647	0.00404241426907847	0.000614397494213349	0.00184792464724338	0.000123495495787551	0.00014975365662895	0.000986823475820084	0.00014674213947286	0.0158422524687061	0.000161226554084783	0.28568890425964	0.00047837861843847	0.000132197962729231
peak12952	0.00042541513012175	0.00014510397154591	0.000108186559084072	0.00010670285965113	0.043246536119694	0.0040638042233878	0.0545995818389168	0.000582202819542011	0.0386382109314927	0.000209502962945563	0.0154521516481122	0.00167091905696513	0.0018616433160782	0.00610912571755533	0.000113979299709407	0.00322855391390016	0.0870154452323464	0.000406158808232181	0.503465884528333	0.00713035932634076	0.146975768928749	9.39808026611629e-05	9.78390017901856e-05	0.000539834670189091	0.000135259828465365	0.0745541428982345	0.000138799456213893	0.00522737194367913	0.00356268087235577	9.48533337080309e-05
peak12956	0.000143732472419611	3.49934416722131e-05	2.70168327852805e-05	2.58721928056322e-05	0.100522706015056	0.0164791533841717	0.00419765642245092	7.40885946766801e-05	0.0011004471594254	3.52032119860922e-05	0.457901201643278	0.000188486211625439	0.00289690195959546	0.0053789408100175	3.06845090473583e-05	0.000250490236286475	0.0157658982517136	0.000169818745181046	0.0143409535329901	0.000318008307206976	0.00202045050683701	2.46352404332444e-05	2.56067565159668e-05	0.000137314168605565	3.87432886849522e-05	0.344422312907326	2.89999714670444e-05	0.033162108274327	0.000234222347408113	2.3352604003512e-05
peak1296	0.0116356974568605	0.0542174741201894	0.00505954132879325	0.792248615046189	0.000515188988263118	0.00066754563019635	0.00049754368682867	0.00128603404229174	0.000448278876328315	0.00680570042949456	0.000582351957973924	0.0010916113427546	0.0011977060773055	0.000857545814354961	0.00270116570695735	0.000587281116300227	0.000519801667869578	0.00106485128304222	0.000431317209993041	0.000475883838208067	0.000454471949151217	0.0103103389150541	0.0493599691914104	0.00350853938732491	0.00173516329877229	0.000516581555120791	0.0131289127563924	0.000726049011413668	0.000643549683999311	0.0367252886311661
peak12961	0.000527100913813656	9.99917351916382e-05	8.32257777236339e-05	7.91753515412242e-05	0.010982747105127	0.428082095252014	0.00206025196292429	0.000139039359194962	0.000642481126150672	8.55447285317353e-05	0.0470597268092143	0.000256797837222592	0.115675613695377	0.0105239177190901	9.6429664996761e-05	0.000312280323392396	0.00298342500002463	0.000665716049037625	0.00203554726336546	0.000260422602241711	0.000715439134701066	7.88126037332617e-05	8.10353883966047e-05	0.000466026967179571	0.000121573970062109	0.00658103622763053	8.10421463085868e-05	0.368944455370003	0.00020626880848507	7.27791073242982e-05
peak12962	0.000297462698396169	7.24087464848487e-05	3.80932351852993e-05	4.70427049728201e-05	0.0552606595682614	0.00225946741035071	0.0237579546737902	0.000210368941387421	0.00787195189213457	7.6872182769753e-05	0.0203942056977252	0.000910553225508467	0.00145940254941663	0.0111208630868537	3.976249756716e-05	0.000920691531381644	0.605989558999335	0.000138663512366228	0.0594411543181421	0.00144983783320654	0.0238875548282105	3.5799905726059e-05	4.21490640007683e-05	0.000199437407539198	4.72951552286714e-05	0.177730716101779	5.02799090237665e-05	0.00527249939556845	0.000940045585916091	3.72473417721048e-05
peak12965	0.000132277444626711	4.21401312107856e-05	2.73863132557518e-05	2.84580415178033e-05	0.0574023064220642	0.00176230399074285	0.714878235993642	0.000214513174344481	0.026726626206946	5.88022510768039e-05	0.00699159767990854	0.000572305943451487	0.000645425607170277	0.00388127888077728	3.05393472942306e-05	0.00177179239960662	0.072177498800338	0.000124148325392455	0.0850178723001776	0.00171543179093533	0.00966612917856344	2.52916211465639e-05	2.79117511595949e-05	0.000126078564665066	3.85295188702659e-05	0.0133229586816073	3.33276711047099e-05	0.00201640317578085	0.000518023066764103	2.44057258588388e-05
peak12967	0.0156406340448974	0.00501867529987355	0.0144766818892306	0.00907803707650191	0.0093579247313693	0.0226026427190606	0.00648840650021487	0.00374853727814961	0.00387710122003768	0.00716474829934971	0.0129508022815503	0.00341570448461807	0.0501952514654644	0.0123703478604708	0.00964282474189013	0.00387860232970966	0.00596415669510526	0.0175409660684252	0.00551027438816086	0.00280846377241674	0.00394461880381871	0.00938424663765641	0.00613589197151483	0.68887784928196	0.00696932687018149	0.00812742097870204	0.0192256322575041	0.0203122935677343	0.00290580878010161	0.0123861277043296
peak12974	6.30925199615251e-05	1.14169485509352e-05	7.21684017639635e-06	8.12002275896182e-06	0.0328080426805605	0.00469312478538749	0.00125714152828664	2.30611035592805e-05	0.000229051288332376	1.08805584380203e-05	0.869306994431692	5.95659218539245e-05	0.00248075504346658	0.0113988883307434	7.79448162260472e-06	7.19532068896271e-05	0.00298173632559654	3.74683603010555e-05	0.00102555381035988	6.28324222907008e-05	0.000270090473573642	6.78499697257793e-06	7.57665957991622e-06	4.67485669616864e-05	9.4380072833974e-06	0.00777360258340455	8.47937720677058e-06	0.0652823651151069	4.34365123606502e-05	6.78709672197344e-06
peak12976	0.0011814861458667	0.000253980376261679	0.000107606308729185	0.000153891641265932	0.0689497883485196	0.00428915770818015	0.0614965722693036	0.000767503189242741	0.0217715735398104	0.000259178007291744	0.0301009179382841	0.00427514090804778	0.00388808705908598	0.050580715431069	0.000108566957136216	0.00324613366105502	0.558906172398456	0.000330570119933722	0.0448072382408202	0.0040940276361466	0.0384863505253661	0.000104017268904278	0.000131425307212204	0.00059427731877192	0.000125970617324592	0.0872853478818907	0.000154118486232729	0.0108587079390751	0.00257857462984547	0.00011290214087087
peak12983	0.00408906645662834	0.000902069776802614	0.00112326325982742	0.000901380727400747	0.0534964432602532	0.219261173489391	0.0180064403163033	0.00159679576217967	0.00583411051748585	0.00119666883107898	0.105863827672768	0.00223686894430559	0.244728525713976	0.0402849212731211	0.00109966212056885	0.00348302073327273	0.0159982491435598	0.00548227107885135	0.0141674384067467	0.00253071187522439	0.00594636521572187	0.000885967779756482	0.000772389316801969	0.0169252850009342	0.00116595557503489	0.0311737583637444	0.00131883676415298	0.196631015960641	0.00197525625990179	0.000922260403565552
peak12997	0.00481850868752452	0.00107775290978589	0.000402950413228915	0.000583972775330691	0.108956748875982	0.0186274785183884	0.238113431048698	0.00484943600165283	0.0405232786068468	0.00110628012239742	0.0444335984259659	0.0137969324871353	0.0139678435934669	0.275018589702341	0.000450131882737429	0.023317074201339	0.0986569383714738	0.00160070249540028	0.0270999461536029	0.00787076821453165	0.0138263957764446	0.000428673695002771	0.00058516905723736	0.00173140144950954	0.00057549779418065	0.0267222223828299	0.00050870319722556	0.026858525625474	0.00307027693088481	0.000420770603380985
peak13008	0.000804027295415008	0.000437922096972622	0.000151965288568836	0.000238642927118197	0.0026321793472483	0.000799488889083629	0.0117798418737865	0.0212445941064942	0.0287136980908815	0.00104474087201229	0.00135700483879653	0.0296238288656584	0.000664769442214233	0.00265290391343145	0.000152150075939154	0.860062330943424	0.00439330780685861	0.000292950930746818	0.00326301865317227	0.0177607959973574	0.00488867218901693	0.00015478443504874	0.000214108680429635	0.000510911720156512	0.000175647304910602	0.00166755686816477	0.000250752174700977	0.000907531478454076	0.00299335830325458	0.000166514590683073
peak13009	0.000203214666272625	5.2400495419632e-05	3.53564135734055e-05	3.69091264794525e-05	0.692218443545761	0.00572631312537909	0.153075133805574	0.000206092975722791	0.0055414631563693	6.86689430952731e-05	0.0347493446098845	0.00047578812749374	0.00188414811786115	0.0141344329103028	3.87412519024819e-05	0.00115534677271229	0.0398599023483189	0.000173443671408859	0.0187955156120545	0.000787132253604515	0.00314087785819317	3.23933916124254e-05	3.52683767214976e-05	0.000206066018183013	4.7833438912859e-05	0.0192256219775057	4.29706922625435e-05	0.00768539143513004	0.000334039633967884	3.17452483203661e-05
peak13012	0.0019260318678841	0.00143149252686154	0.000855876956659989	0.000982733818840032	0.0071972652251414	0.00269375695074165	0.0205943585062019	0.0266238388235902	0.0880876011063312	0.00425849106373684	0.00419785081705674	0.0321779842422993	0.00195623387967339	0.00477595462154884	0.000845657467058362	0.13506435121898	0.0123856311755838	0.00145644637044781	0.0168304828891964	0.505646821658324	0.0414579949990948	0.00077724748522468	0.00088911708976636	0.0022833028999394	0.000946612724039236	0.00683501013869541	0.00136845733380914	0.00276634450421322	0.0718677508456714	0.000819300793389505
peak13013	0.034206951209588	0.00388141114072761	0.000972680268084577	0.00180901252600655	0.0565587536081317	0.0362716728262082	0.0349288937799114	0.00485808675790108	0.0149304017102818	0.00199363974016753	0.0646384206953988	0.0164197212515265	0.064321327489209	0.429464824435944	0.00108690865225082	0.00920360869798311	0.0567224437899566	0.00364426254600921	0.0191472010967594	0.00615112637487382	0.0124896537274774	0.00115213138755759	0.00184136709931671	0.00356952117438846	0.00138341281804453	0.0357262971576639	0.00116380906304788	0.0758354187512626	0.00447829297470923	0.00114874724961194
peak13020	0.0947041084639723	0.0325714080530725	0.00581327468922484	0.0145969038320479	0.0339274764719775	0.021889737979757	0.0294455430331104	0.0160176055710051	0.0342286213191322	0.0115366771772494	0.0375500155531113	0.0853842075892645	0.0319641151761759	0.0520784539222431	0.00553562839136557	0.0187137779544798	0.0623169812831957	0.00905998840697014	0.0426918602567149	0.0365885877913633	0.0739485876811656	0.00681644506289966	0.0118211374038996	0.0135166538579826	0.00601943125020434	0.0598048149100604	0.00855760957951288	0.0353886223811168	0.0994070734421417	0.00810465151558272
peak13021	0.0196711295991539	0.0148531966673108	0.00242534625893799	0.00584596349357835	0.0132384236051776	0.00626040561675826	0.0190820040413769	0.0243196800499047	0.0383738511068934	0.00961277624403862	0.0107733492633357	0.260262079402596	0.00683869039260535	0.0162479902918719	0.00233964728390089	0.0261675543749569	0.0293089567741055	0.0032951391411019	0.0228489856548611	0.0773194801822288	0.0637419476039629	0.00281477764687772	0.00497595533260946	0.0047864775233501	0.00260557750687716	0.018542681031297	0.00397396846196183	0.00847222191774518	0.277737656694707	0.00326408683591627
peak13023	0.000129399082775525	0.000237780285599046	0.0252881451783313	0.000540579430288751	7.45508248681412e-05	0.000123892697383044	7.10664189397393e-05	0.000123145437077598	7.32762388894635e-05	0.000343526417432973	8.03325692315166e-05	7.89511224541822e-05	0.000113158124398455	7.16096595693844e-05	0.886121600733572	8.48170467248004e-05	6.97840623859053e-05	0.00162184851983737	8.37856950686773e-05	9.47710282805165e-05	7.96285824690841e-05	0.0178063099753612	0.00136219297282435	0.000301903458392043	0.0612519327650691	7.97382938274914e-05	0.00103329782021612	9.03181542086132e-05	0.000130591006784131	0.00243806639774
peak13024	0.00313256789778724	0.00500327814497792	0.342680071665871	0.0128009417827976	0.00196352305518644	0.00296200146855231	0.0021064620687462	0.0051567958653793	0.0020518741196156	0.0217184600418156	0.00197242406830242	0.00217060442315584	0.00281020440222364	0.00193357980699848	0.227294936407361	0.00305829460957026	0.00171562382402349	0.01961043707662	0.00199087931110372	0.0024579089594051	0.00183188979369458	0.104667442183889	0.0179283873774429	0.0157520523121275	0.0723384604883687	0.00180865491075292	0.0632222956322519	0.00217021189206004	0.00261090919862202	0.0530788272112971
peak13027	3.57377595846088e-05	8.98971561416468e-06	5.52684336273368e-06	6.02823334258065e-06	0.903071561323812	0.000921100548191455	0.0191808197333522	3.09162652141292e-05	0.00109992042352853	1.03692109739091e-05	0.0104412273993607	8.91108267957752e-05	0.000308603147290785	0.00294006142802988	6.14629843287135e-06	0.000162873511047292	0.0398341619991778	2.74774240158914e-05	0.00792151529968572	0.000150255327809764	0.000906575392373613	5.1977575708746e-06	5.85401961798427e-06	2.83583587275128e-05	7.72730694711007e-06	0.0111626327734759	6.58866946471654e-06	0.00155044491257236	6.91601890261088e-05	5.05790160107169e-06
peak13028	0.000222761570042769	0.000579093342272416	0.191061025837548	0.0030962572612756	6.58612670385259e-05	0.000100217704039032	6.56221855857149e-05	0.000166883520303214	6.41492354488535e-05	0.000989049675565097	7.08670572424758e-05	9.19771360341633e-05	0.000117022159485731	7.58645133131702e-05	0.0217839003245069	8.66004121213573e-05	6.1632033745433e-05	0.000547951944308411	6.49996202204497e-05	7.79532966517777e-05	6.39894672717098e-05	0.685559026129511	0.00615850576474742	0.000534347793142092	0.00349154721671509	6.58779643558216e-05	0.00707586937430901	8.26680931304355e-05	0.000101286381571921	0.0774771917184963
peak13030	0.000214638728333613	5.26439539431079e-05	3.51206059982389e-05	3.77105373768659e-05	0.536771259361667	0.0046134255218563	0.0391838897049125	0.000165176295415609	0.00484459325560689	6.40369035089347e-05	0.0667041351879946	0.000477379585757659	0.00201339925578557	0.0121253330329808	3.70308542093305e-05	0.000764649968809929	0.11056833175337	0.000151537477698512	0.045835391999739	0.000840372160748882	0.00671088406851844	3.15615896660155e-05	3.42389839780001e-05	0.000219406613239692	4.40896980883182e-05	0.157057804102338	4.4496077210831e-05	0.0098562272215055	0.000469101174268094	3.21343254739027e-05
peak13032	0.00485285348341694	0.000827726320271101	0.000467170886833775	0.000619928554441204	0.124341315729563	0.0239628887049735	0.0440315464338393	0.00168812271084955	0.0143371409142029	0.000901727715585034	0.161099901543868	0.00534660176523369	0.0395113222627747	0.143231152713264	0.000431385869696691	0.00469342240398853	0.0944764656483415	0.00130723744881969	0.0382635921967397	0.00478866357387393	0.0236303173701005	0.000414317244680684	0.000470883922980315	0.00470333359678441	0.000456902783289965	0.16307437026668	0.000719292314961632	0.0926826117193601	0.00418387986510076	0.000483924035484826
peak13036	0.000863420082155937	0.000203596619766553	0.000128964838084169	0.000145308457948641	0.355906911454799	0.0124993888522753	0.301771730621453	0.000836900020192951	0.0154507669001971	0.000284046452797261	0.0653402446625862	0.00192282510575261	0.00697233261729884	0.06433547274916	0.000133228590692763	0.00442322904493724	0.0705179574754382	0.000510434056733728	0.0279979796763493	0.00246866493427211	0.00829717513338354	0.000116732701320967	0.000129265076115053	0.000937302673997217	0.000155946461846056	0.0349451976629098	0.000172992918172564	0.0213149307340841	0.00109608160525756	0.000120971820021937
peak13053	5.75826733122642e-05	1.41417103663315e-05	9.75518996884874e-06	9.98398147294169e-06	0.701567524374099	0.00299395599655	0.00550320865304794	3.77058796432488e-05	0.000876633742339573	1.52818371678137e-05	0.0928366143332659	0.00010386958479278	0.000762158780493385	0.00349063202792002	1.09026244648537e-05	0.000156224324829545	0.0258763856615238	5.35377736011985e-05	0.0133335265760003	0.000181111291081096	0.0012986567560333	8.99298080577168e-06	9.71457263939503e-06	5.09909984578543e-05	1.36745334980141e-05	0.144634460878305	1.11364134871801e-05	0.0059645453866816	0.000108406998136529	8.68346601406256e-06
peak13056	0.000189303327883493	0.000280102733535913	0.0256613816879044	0.000589513134708778	0.000136357416188941	0.000246138120057327	0.000129666052955121	0.000204378177575541	0.000125821977856211	0.000511167749637941	0.000145884388990408	0.000118919983934851	0.000209979391397743	0.000126295520820353	0.813129121391165	0.000151268120429644	0.000118858879966033	0.00488475530866636	0.00014501984451373	0.000150381462346222	0.000127107048897245	0.0114504788463622	0.00127273015440282	0.000594319334978092	0.135149521550976	0.000136380719108668	0.00135553405630586	0.00016557740090474	0.000178600027790543	0.00231543618974018
peak13067	0.000335554626978156	0.000684562915304874	0.485141775475798	0.00228803841724832	0.000143154352648394	0.000229661586620328	0.000142675859049138	0.000325145289618671	0.00013905532560556	0.00143844327541045	0.000152179658916531	0.000170150733274147	0.000238909900362525	0.000152132296858712	0.271004443530678	0.000186816966160303	0.000129724784625619	0.00185487580860523	0.000144181714290674	0.000168299265363938	0.000135893150905684	0.183636566678006	0.0049196179728405	0.00100063441844361	0.0189892738057419	0.000140671717453479	0.00644291514224199	0.00017519912428329	0.000205818181423178	0.0192836280252428
peak13071	0.00121537956385577	0.000318597731323099	0.000202058687045499	0.000229066957761046	0.148741711645881	0.0105225315619227	0.526408958679971	0.00165533307940079	0.03388326527256	0.000507758278317028	0.0375769024814346	0.00356527278048492	0.00647906585998353	0.0454180224198743	0.000204357693337111	0.0105086125660917	0.0683128510538249	0.000704781338382115	0.0354076949897153	0.00497207553047133	0.013839090092749	0.000180539278105217	0.000199414900442568	0.00148465698027341	0.0002348943905402	0.0294787538755652	0.000285477487633743	0.0153326082776208	0.00193993782002098	0.000190328725411245
peak13084	0.000234610805778744	0.000107840378880606	5.62276022213852e-05	6.60112676547194e-05	0.00275660418511693	0.000661453665509038	0.00450003412892754	0.000399727716064195	0.0176799376389216	0.000124417827710718	0.00158943525487314	0.00199102636938332	0.000405091072217181	0.0012240468902014	6.18024410277371e-05	0.00168666672009591	0.0110254156642538	0.000169826272433948	0.0215461056859387	0.0174724369283326	0.892200038383285	5.43939969984496e-05	6.50376022445962e-05	0.000157515707221329	7.70350913892136e-05	0.00577437499125509	7.04944542291624e-05	0.000820125755618	0.016968784743115	5.34807591005039e-05
peak13087	0.000843967178387767	0.000198636475932066	8.84091698350604e-05	0.000121345241407347	0.0777769650197938	0.00365137223315653	0.549950053281666	0.000976311440795867	0.0364621277709493	0.000250109477239445	0.0181070143874863	0.00398075850907367	0.00279845076513985	0.0530987746824608	9.05769458967005e-05	0.00651974376576631	0.171607291254442	0.000285089449146442	0.0246826833280625	0.00373306704392	0.0139582296648675	8.52864497189125e-05	0.000106531021724706	0.000509397446847884	0.000106644091189468	0.021447072826988	0.000126769783463668	0.00693202055519001	0.00141466687487003	9.06338645824102e-05
peak13092	0.000266358748044266	8.90673863774322e-05	4.48607607766569e-05	5.38776461740414e-05	0.0228631112015828	0.00145638282112821	0.258170642787445	0.000498928973277619	0.297497662953363	0.000113894921092775	0.00535386981236526	0.00216325997310527	0.000747733262332519	0.0053853014751443	4.94685252391679e-05	0.00471397110014437	0.217343945233733	0.000167350914332857	0.0955485275026701	0.0070929648317944	0.0620223500907333	4.34718319205884e-05	5.24865251390112e-05	0.000176843518473301	6.23250311028205e-05	0.0142855950093559	5.73931198960755e-05	0.00194343449526481	0.0016921073921349	4.28121558568324e-05
peak13114	0.000295797164137754	7.42841021229923e-05	6.38975978791318e-05	5.86181760002807e-05	0.364791613982733	0.0263500978681989	0.0165243722757341	0.000195036579538414	0.00304935083936445	9.13532536165245e-05	0.333252437542566	0.000429433783431125	0.00573223156249662	0.0113903416315499	6.90194035530645e-05	0.000737601870463577	0.025592146503424	0.000350109660459433	0.0279862433737609	0.000774315800353449	0.00417363697998524	5.51713509153311e-05	5.48072451280872e-05	0.000428235813020313	8.28460170271744e-05	0.135847898022067	7.39514718799178e-05	0.0409253342658128	0.000495553654371955	5.42622084079993e-05
peak13118	0.000217022502285053	5.50013059768678e-05	3.83850443507924e-05	4.05306146306976e-05	0.0464566953443154	0.00351080201501214	0.0086295944680638	0.000135755330566763	0.00304144243629033	6.18499343145243e-05	0.0354283514356403	0.000425425761656515	0.00182446776578421	0.00560257017842453	3.99025276368433e-05	0.000503959856965731	0.0480136313034481	0.00015617747190769	0.0454498586517858	0.000817912786823664	0.0103625499309001	3.39777826814165e-05	3.61832222943102e-05	0.000227784496432472	4.66927145843314e-05	0.780108088671397	4.83471719264772e-05	0.00799868169988556	0.000653346072393521	3.50115016248743e-05
peak13120	0.000140336012495455	4.13475285722237e-05	2.39038037348552e-05	2.65854783685494e-05	0.029804263426629	0.0015821503628531	0.014528609330853	0.000126527392305342	0.00722920930127914	4.34366390033404e-05	0.00951555335084876	0.000491781347516345	0.00067201206193235	0.00344210483773818	2.68558441713793e-05	0.00060726839926468	0.441604421465604	0.000107872202002408	0.335226222789841	0.00125405422955481	0.0307657660766519	2.28059460480554e-05	2.6239110238436e-05	9.5759054389587e-05	3.41750957469577e-05	0.119304239126611	2.81411192479775e-05	0.00249197523335509	0.000714323769724796	2.20596634184337e-05
peak13125	0.00245947954838555	0.00141851348095251	0.00106628429927814	0.000926876842164402	0.0283339167749485	0.0128055726677016	0.0353587720976902	0.00469225893188753	0.0870823790298802	0.00161408718259457	0.0184106250684952	0.0116479779444851	0.00538198007796591	0.0106663962995369	0.00140557530875546	0.0169669186718839	0.0575525141022844	0.00545948586297329	0.184486745537591	0.110696794960255	0.255086888049657	0.00104965432158422	0.00112832701162637	0.0019500755159431	0.00207630725900705	0.0469181782267315	0.00100286040990493	0.0106487203876294	0.0808401702747814	0.000865663853425097
peak13127	0.000323414827327088	0.00010275597489929	5.66967471242077e-05	6.28184185518209e-05	0.0791734165728755	0.00380419311620621	0.158974869625963	0.000429097606244122	0.041932474999041	0.000114750672825538	0.0145823752942233	0.00145964931672062	0.00136441796453838	0.00923091069597829	6.67638596449078e-05	0.00288410586019215	0.418405117413057	0.000286737539381717	0.197122518084824	0.00377183123701263	0.0248603474785587	5.59606755680255e-05	6.61039152997396e-05	0.000203140413785044	8.94140508453766e-05	0.0347323530562651	6.42394969368495e-05	0.00445975605922533	0.00126792546254328	5.18435643424826e-05
peak13130	0.00234880911311533	0.000480713773903778	0.000555915400298679	0.00046431086139741	0.0339059931409055	0.220510454870965	0.00924700194571211	0.000761468835438045	0.00297878808045533	0.000565637082052712	0.0899298768147436	0.00116818945467243	0.310025217377438	0.0267451509622114	0.000556925332089788	0.00164714873460998	0.00964973427332965	0.00295419213063518	0.00812563786132357	0.00128514584089408	0.00328526558271512	0.000452211815158605	0.00040547159211759	0.00706399092197499	0.000604016766827179	0.0215453698239334	0.00063007867607778	0.240593952530793	0.00104859210110505	0.000464738303106328
peak13131	0.00187529209607423	0.000324202540521016	0.00018086345191966	0.000225944937669737	0.15310363763148	0.0269234115628266	0.0507433675524512	0.000918559223896882	0.00647029252038298	0.000370161366143357	0.107655468901688	0.00200818382563843	0.0280880851204079	0.470711664566523	0.00018609222189997	0.0031180481574107	0.0321208612802369	0.000732585197745047	0.0110000305217261	0.00158659776914518	0.00420425595621021	0.000171115666659753	0.000199517381338193	0.00143651271408977	0.000216641813162502	0.0233317198223391	0.000239344651962331	0.0708038227429197	0.000874423297398258	0.000179295508132101
peak13132	0.0318657656048538	0.0589733141721605	0.015581816732547	0.0235305119298196	0.0207960128721076	0.0185348840132329	0.0247854901330384	0.0479633556169013	0.0381028642562959	0.0263432844480811	0.0186944023473292	0.0744511028085958	0.0154062074264362	0.021705374828764	0.0233403443166744	0.0375159638473205	0.0305209453538143	0.0315693480584483	0.0314375265435363	0.0685000134255113	0.0424027878619535	0.0245099217788127	0.0478069521879381	0.00984521674176013	0.0388698850500334	0.0242854800617219	0.012662990936424	0.0171015446437396	0.105731506316575	0.0171651856855727
peak13134	0.0186061964757126	0.00878909305313092	0.0132064188674123	0.0175021945249942	0.00765487867440111	0.00820060681834923	0.0071543659247525	0.007300934300462	0.00586212766079573	0.0212167163366609	0.00863798755251706	0.00734205999683103	0.0146025437890059	0.00973017836307939	0.00641966337064979	0.00614777377308525	0.00690995688901464	0.00574139885984595	0.00649804243609216	0.00548347669477919	0.00683145898197507	0.00826307688744041	0.00685024608825276	0.66932166289437	0.00418135298464382	0.00818448719810282	0.0685163007248433	0.00985721351234416	0.00749643893882205	0.0174911474276337
peak13139	1.83328378497555e-05	8.33970793770032e-06	4.03000679712229e-06	4.8703415609563e-06	0.000336440175626801	5.5244670685124e-05	0.00288539823915242	8.77009687032606e-05	0.985368811890574	1.30549085345054e-05	0.000122820076919112	0.000330892775622224	3.11974442919738e-05	0.000149355701680775	4.4862599347256e-06	0.00199629170413847	0.00105487930878553	1.27784103347741e-05	0.00113787901724612	0.0035924200296742	0.00222283958223013	3.96924146659296e-06	4.89773110636765e-06	1.273337861766e-05	5.70964239022419e-06	0.000235323911717717	5.27001438014234e-06	6.08081899495636e-05	0.000229371409413782	3.85242267746197e-06
peak13140	0.000160832454125881	3.48484415528869e-05	2.67700908228473e-05	2.67660054783551e-05	0.228532147135455	0.0147125566586552	0.00661552622946662	8.47774110310148e-05	0.00105320719577586	4.00171270068781e-05	0.629063353955004	0.00019372314801957	0.00450186385198703	0.0114510161807518	2.84881789368561e-05	0.000298664260071794	0.0103787035575851	0.00013872585300311	0.00608172536112381	0.000268993088804828	0.00124868867407103	2.37120358146608e-05	2.45597222962441e-05	0.000195273641400598	3.38432485239353e-05	0.0365514543231874	3.18819306687912e-05	0.0479996322871253	0.000174466105572706	2.37818466804649e-05
peak13142	6.86194335116595e-06	1.4502555252375e-06	1.00958601950632e-06	1.05003195035511e-06	0.0150181688859618	0.000732462209924678	0.000232928083207702	3.18965930524561e-06	4.21264624011217e-05	1.46289330439303e-06	0.974943397015921	8.16014769741179e-06	0.0001871198543995	0.00060972287780594	1.11382827015333e-06	1.09130480465717e-05	0.000676930644360878	5.70150657933098e-06	0.000303026326728955	1.090758865486e-05	5.64412771427179e-05	9.32161314438434e-07	1.00486955810521e-06	5.97790191387223e-06	1.37379720387996e-06	0.00360673267893993	1.14729758576781e-06	0.00352040811432556	7.36842164801549e-06	9.10630952176736e-07
peak13143	0.000155929702825126	4.4252182887266e-05	2.58122969631924e-05	2.90251714004723e-05	0.0342765348234687	0.00165181898087839	0.0153504915783077	0.000133600200107725	0.00700428730086256	4.76241625675289e-05	0.0113837996179869	0.000523048333290912	0.000772586616625185	0.00400892517671952	2.82629685931404e-05	0.000625157483403215	0.44529661751604	0.000108843179490014	0.249425556557421	0.00125309080802907	0.0337948767012396	2.42588082577225e-05	2.77106704152167e-05	0.000113298837515906	3.50605046377951e-05	0.190164738248373	3.14564904303441e-05	0.00287736405425103	0.000761953735205947	2.40172918055425e-05
peak13144	0.000218407213071275	7.71433430040312e-05	4.69952973208918e-05	5.04037753348643e-05	0.0282280057706664	0.00175647542911595	0.375539566071008	0.000447724230142838	0.219321487989411	0.000109985726775743	0.005858687513279	0.00138400905810329	0.000754436739963325	0.00412565441265292	5.22534458760934e-05	0.00443822696826416	0.0993004842831872	0.000190917236515227	0.186185555469672	0.00633513685853453	0.0467146674407979	4.38530389912665e-05	4.95112592869576e-05	0.000192920207260896	6.59465600807254e-05	0.0149194422608596	5.84209552610961e-05	0.00202745978294252	0.00146372970220421	4.24919604166133e-05
peak13145	3.73753199774387e-05	9.90834765087251e-06	6.73500245579858e-06	6.86344324133677e-06	0.923535311780882	0.00148409979138884	0.0155036213267722	3.39921026251054e-05	0.00108532913809987	1.18007433354031e-05	0.0132027748121775	8.63572160592435e-05	0.000369429693091859	0.00231738824501134	7.62414887572794e-06	0.00017652094789909	0.0182821375796581	3.70917876910064e-05	0.00958396209596045	0.000163011133876731	0.000886408051212695	6.25092975955664e-06	6.80423254861695e-06	3.38880668390396e-05	9.71173435213908e-06	0.0110911344880788	7.73370400237145e-06	0.00193589610828451	7.48795042190327e-05	5.95852397344887e-06
peak13146	0.000257958468221549	5.78668574711409e-05	5.07132714723085e-05	4.59003724408386e-05	0.0723112241338547	0.241254209771837	0.00507685955266544	0.000123156458003356	0.00104898083788633	6.31720220500302e-05	0.409360930478575	0.000237615546204627	0.01394707420943	0.0112051005790236	5.70806409400486e-05	0.000379519865449419	0.00649699799459014	0.000356039284898286	0.00500261270219686	0.000322324554855783	0.00113143863867997	4.52441645259125e-05	4.50391468533607e-05	0.000326907016985906	7.07353167361505e-05	0.0189492648164564	5.38065981801294e-05	0.211463716714823	0.000215660722080618	4.28492626120006e-05
peak13156	0.000206306976922556	5.05431579650683e-05	3.12479909776366e-05	3.35056909054394e-05	0.396152233673712	0.00833439003464562	0.0141709854086468	0.000126661274571814	0.00288414181844584	4.90337210179836e-05	0.134882896585727	0.0003836681770234	0.00224332510160159	0.012350617820394	3.60516418617337e-05	0.000507937787038529	0.117368309819332	0.000180399322303656	0.0368614323697098	0.000619370226886714	0.00431548819206201	3.00626612504121e-05	3.39773325541434e-05	0.000137942116701074	4.68396452095964e-05	0.251691560569846	3.44557724240852e-05	0.0158342103543163	0.000374051382342535	2.83533736044473e-05
peak13157	0.000207663245320472	8.33913547594613e-05	4.8473990945435e-05	5.24464657577463e-05	0.0108660871783509	0.00121160432996182	0.0552689563972822	0.000486489176665621	0.491435132182289	0.00011401511927963	0.00335327573047474	0.00173465224530386	0.000551161922077671	0.00247895827021448	5.50790935901303e-05	0.00459733075163538	0.0518403061161747	0.000190380391291928	0.163368084717619	0.0152224301959907	0.182184445701966	4.61919678421373e-05	5.32289055126637e-05	0.000163674924677999	7.11003992215563e-05	0.0101222416514702	5.8812527895226e-05	0.00134300721214822	0.00274744950881668	4.3928325464637e-05
peak13158	0.00034300439500369	9.32378835852517e-05	6.09582318058961e-05	6.18919070678108e-05	0.461474674186344	0.0166359949775641	0.0339639675497459	0.000261601933793036	0.00656475449671462	9.4935518641396e-05	0.10386317255698	0.000710540207310679	0.00332002858899523	0.0153801169260304	7.2850894186836e-05	0.00114570696023331	0.125111442935043	0.000397261020354168	0.0774353666535517	0.0013194792996187	0.00746934718285843	5.88792560417332e-05	6.55280832725097e-05	0.000244028826539906	9.79768481768985e-05	0.124072910344696	6.43440444045709e-05	0.0188671564898533	0.00069519769588267	5.36441057041396e-05
peak13163	0.000510356051471377	8.82940269922657e-05	5.63058018226698e-05	6.3560273168387e-05	0.0917128296029817	0.0414816975797187	0.00781714358595877	0.000181618922083106	0.00136321040300124	8.63685040807668e-05	0.364416428931338	0.000410202408856896	0.0275265558067036	0.10147491500734	6.07799816642499e-05	0.00054068098210402	0.0107087192399853	0.00029752273748212	0.0042191084687606	0.000387922051596998	0.0012794630105994	5.32170454962375e-05	5.94591044692942e-05	0.000389559171928651	7.33919522103978e-05	0.0166395524658693	6.6087321261323e-05	0.327728333934524	0.000253578810921332	5.31368156094602e-05
peak13168	0.00476989619201645	0.00201073565351249	0.00258606099982101	0.00161694055689654	0.0735097867425481	0.246878918471682	0.0322105685545142	0.00345187405314817	0.0211532914372424	0.00194762512972776	0.0916656930880166	0.0055822614014124	0.0370407752254186	0.0261289088677139	0.00390602399531688	0.00844596314745503	0.0474892918127274	0.0539147944358635	0.0894110955746172	0.0125481432977739	0.0308177860589114	0.00242590196799219	0.00213188635145775	0.00529419977501064	0.00643301558831607	0.0940628782299712	0.0018143392189965	0.0782965722853727	0.0106766716217391	0.00177810026480853
peak1317	0.0299421514245742	0.117816769002845	0.0301882456278695	0.239452623727369	0.00459257474578225	0.00447369370192651	0.00496564811268937	0.0148323161218525	0.00588788751953523	0.0760234742636565	0.00475775047271271	0.0157430555230402	0.00625884520595819	0.00599169667633378	0.0159427399927218	0.00693457879025484	0.00558344065746967	0.00643593582714545	0.00528645372552352	0.00872669862384268	0.00732463484730401	0.0366400327236074	0.0681046718750104	0.020835178099245	0.0106107915261535	0.00550890433729091	0.121715504818336	0.00501886891399931	0.0191258400422352	0.0952789930737149
peak13173	7.5175545303112e-05	1.44758045577904e-05	1.01424814871078e-05	1.05670650299831e-05	0.0166183288371008	0.0189872157652679	0.000973306579986809	2.60557356405288e-05	0.000224125883431613	1.31915042305454e-05	0.614746750942099	6.17386185101195e-05	0.00443213135439409	0.00553455249475029	1.1379144282678e-05	7.50898403118131e-05	0.00221192321056215	6.3687149576781e-05	0.00110501370992796	7.01826967073037e-05	0.000282361532119505	9.55194979614051e-06	1.03366793107636e-05	5.85280266594103e-05	1.41876718820091e-05	0.00770188968956901	1.09871966929965e-05	0.326586412798239	5.15238764614728e-05	9.18621611129486e-06
peak13174	0.000120265124289906	2.44853091450907e-05	1.66380287017276e-05	1.78317847131573e-05	0.354848266967874	0.00832750021101629	0.00587721060930665	6.0776372108423e-05	0.000769278880933277	2.670485523249e-05	0.540985469572931	0.0001479206915041	0.0030909037087994	0.016951509415556	1.78634410357648e-05	0.000219999212496369	0.0095400364647136	8.48348135674997e-05	0.00366502198166307	0.000181153936779437	0.000797121797708195	1.52364381495401e-05	1.65302147758931e-05	0.000113456616079443	2.15141810390213e-05	0.0195792209828767	1.99436790629355e-05	0.0343368350322845	0.000111216291184277	1.52533844727314e-05
peak13176	0.000226761023365321	8.36484655317946e-05	4.41050578821582e-05	5.07261328664301e-05	0.014847990488526	0.00127586743321827	0.117508401221307	0.000488488742798531	0.530629039240593	0.000108624166073168	0.00396254643639271	0.00195936050542315	0.000606116074462197	0.00349915332188282	4.98329366260676e-05	0.00485802324085241	0.0997272343424852	0.000172271549505368	0.11207485246341	0.00996270552473431	0.0831241004077358	4.28403276802187e-05	5.11004200228056e-05	0.000156086305712019	6.42077185515888e-05	0.0108404763835555	5.43957724863847e-05	0.00152333505084108	0.00196656591577103	4.11433297077848e-05
peak13177	0.000735415002433128	0.00014948400358841	8.93102070295541e-05	0.000103121534073115	0.467272431329167	0.0197867242032536	0.0694039632380022	0.00046987576144946	0.00555764710653694	0.000173450197963126	0.130077112123987	0.00108514538467306	0.0103191695877953	0.164741040114082	9.58011506403966e-05	0.00194560014526919	0.0402637627067439	0.000417566170575884	0.0125676802563743	0.00111382267075327	0.00351628367581294	8.41997722558166e-05	9.5944426392796e-05	0.00059284503658779	0.000115994318457011	0.0256449382196308	0.000111242666892426	0.042823610474406	0.00056217392941004	8.46445857637198e-05
peak13183	0.0010541314504293	0.000419181360625224	0.00018591337944813	0.000228073244401773	0.0292323770427723	0.00441418423934215	0.19290338847608	0.0029916619256086	0.446147438247926	0.000502734354339579	0.00973460289193668	0.0111208648701622	0.00216557886456406	0.013100532374981	0.000222025593497475	0.0350732403493911	0.0915493571426988	0.000776291009339593	0.0583851715915041	0.0302282113965413	0.0425559480761724	0.000194178135539349	0.00025045177690726	0.000536587790677151	0.000304096217030612	0.015465733953047	0.000217193017985629	0.00467019972424469	0.00519285227157484	0.000177799231231925
peak13184	0.00803579349597377	0.00173435202543243	0.000498391437314112	0.000901811826219719	0.0562491259631809	0.00824853884013326	0.11632009000609	0.00644712761676309	0.0899135773792962	0.00171561805187339	0.0305896402590287	0.0716133305213183	0.00954084460795051	0.107362869274246	0.000483508674820491	0.0244852994284369	0.224143421164452	0.00115912722018903	0.047749103893639	0.0235652182907449	0.0812095590113912	0.000508200831866208	0.000727135641447737	0.00250531603475794	0.000546323794428146	0.0514707787114083	0.000804817204240342	0.0170371835664	0.01385181890088	0.00058207632607686
peak13185	0.00197113293450246	0.000667667640725222	0.000403556319340159	0.000447261277157807	0.0351524617520959	0.0101769830499727	0.0209555302579146	0.0013286777325415	0.0237841815554308	0.00061570205915146	0.0311414848190224	0.00530741793334096	0.00619420669544002	0.0137873755200397	0.000441509447393006	0.00398114037915789	0.105313627587631	0.00149277899598307	0.17517900972327	0.0135462472880953	0.293321516101057	0.000380731171111673	0.000430911858390518	0.00136033051900935	0.000542293783446062	0.214620653903596	0.000472910873785955	0.0154315279322249	0.0211750397469122	0.000376131142260835
peak13186	0.000121648861556127	2.94939212463435e-05	1.67757775585164e-05	1.94169599623793e-05	0.529578641859096	0.00191340123043547	0.0752607438221334	0.000103859821935561	0.00419502752810232	3.40059755412055e-05	0.0218161300815429	0.000339599714147581	0.000867184293393532	0.010953020136422	1.8153003931354e-05	0.000557900274562998	0.288561319565266	7.32820390249876e-05	0.022779587917618	0.000526217777869618	0.00364231187601702	1.58076085789224e-05	1.82298316403957e-05	9.04050123669967e-05	2.23023640959647e-05	0.0343308841869728	2.10474696510143e-05	0.00383360921167001	0.0002441651723979	1.58267052616475e-05
peak13187	0.0129268178260149	0.00885390970803989	0.159255786448942	0.0247367491559902	0.0063754515747196	0.0138312813989208	0.00509896353832099	0.00503000997960964	0.0038087122794947	0.0146738766693935	0.00793196355412079	0.00370267789868324	0.0194233948588689	0.00721274068935786	0.0727700065414625	0.00418946641694841	0.00474353803737942	0.0459801757268422	0.00496776930948587	0.00345341977763454	0.00397621568431819	0.061708224864989	0.0197994355933178	0.266091397697596	0.0337357615929567	0.00610934536355045	0.0925956008692351	0.0107595328717734	0.00399639289515117	0.0722613811768827
peak13188	1.11372644815588e-05	2.66643417716662e-06	1.76915613172203e-06	1.89777014233209e-06	0.00325465532911355	0.00024853379101094	0.000342612695441654	5.83401334688531e-06	0.0001144389061732	2.67331529070818e-06	0.00395474352851207	1.87760777984528e-05	0.000115034873241412	0.000361439129883855	1.90141137450764e-06	2.03737018618637e-05	0.00292524084242591	8.11616575506818e-06	0.00183366854647783	3.19273900225761e-05	0.000352116699926019	1.61640121224583e-06	1.76124134944732e-06	9.41077326453926e-06	2.2959578781364e-06	0.985671555752493	2.10872028512038e-06	0.000673913716153021	2.61586741338222e-05	1.62172064164139e-06
peak13190	0.00160454843218065	0.00140002356387293	0.000728269506335331	0.000872836525997458	0.0040019250775602	0.00191639262924674	0.0120712593944095	0.164532030635909	0.0265290057506021	0.00532135658564907	0.00235775964666049	0.0209659972719643	0.00138524915443884	0.00336812310776022	0.000788016447499841	0.674680146689749	0.00525719623993693	0.00134926411075828	0.00556592067263691	0.0402214353004421	0.00707919869874265	0.000736561963606515	0.000918466407959803	0.00152932424617075	0.000955533427129373	0.00274398162291094	0.00104622632807492	0.00173462326325254	0.0076317540626567	0.000707573235886054
peak13192	0.00218503651071877	0.00128174249022224	0.000748182421332489	0.000903522544655363	0.00826719827310275	0.00311121858484601	0.0130092002973321	0.0047087224063598	0.0356857850196948	0.00200677397113898	0.00588714712392251	0.0165727592332988	0.00249625233470651	0.00526833099306873	0.000713086218437641	0.0117758029621335	0.0179562922542516	0.00131172697081506	0.0267693613359566	0.0936463476907393	0.146537366639296	0.000668679997387769	0.000760314233690337	0.00221175789991346	0.000772220533797956	0.0140458037053739	0.00116529712709014	0.00380969314701379	0.574983652645349	0.00074072443435425
peak13194	8.24931513439352e-05	1.73017186151249e-05	1.09479589292368e-05	1.20478438204042e-05	0.166552339889773	0.00390597382245705	0.00312785261026149	3.82587289557119e-05	0.00060486490639681	1.68382518590607e-05	0.637972371148626	0.000112392158923643	0.00149404815116657	0.00778330782173012	1.19802816642948e-05	0.000134630935771517	0.0172109989359169	5.62786777237652e-05	0.00511274618951087	0.000149034792858154	0.000950940417602247	1.02518011150378e-05	1.14166427574317e-05	6.15406882542055e-05	1.47347174151698e-05	0.136460882292965	1.27788855602388e-05	0.0179576032464571	0.000103003712513621	1.01396190565043e-05
peak13195	0.000654761977948546	0.000961830782574569	0.0681692561169231	0.00209100282155549	0.000419141030339962	0.000770361098553786	0.000403027526675443	0.000689956498360844	0.000373705813900825	0.00183425229431423	0.000447357899322545	0.000370238191815264	0.000690427594114062	0.000410531040719799	0.660760026603546	0.000481504352404582	0.000355619483923703	0.0131211478675994	0.000413903746338337	0.000422340717656433	0.000353864124945156	0.0400492757383985	0.00462924817126617	0.00204832709496613	0.185094622344726	0.00039632481266058	0.00449151584688343	0.000518880344361449	0.00046275263634971	0.00811479542685642
peak13199	0.000109050571337929	2.46569145415002e-05	1.79192224633426e-05	1.83377223593798e-05	0.557797743935708	0.00624599295946311	0.00747025364718146	6.43069500627162e-05	0.00107804273741493	2.82822224674266e-05	0.307329915068021	0.000161480263799857	0.00202752108091249	0.00795131624706992	1.91715666669116e-05	0.000248076538341938	0.015992887284037	8.9631208311069e-05	0.00836949662721491	0.00024437945244666	0.00138990563923372	1.60313459017506e-05	1.69240032435406e-05	0.000119144364314937	2.29890306884189e-05	0.0654697418595804	2.15334846963404e-05	0.0174865868665401	0.000152629656228361	1.60515297504637e-05
peak1320	0.000867956326831181	0.000215265034844386	0.000267243362831931	0.000198461904215816	0.0278292420532283	0.51160941508738	0.00525256414185657	0.000333988235450689	0.00193210660258022	0.00023084053071519	0.110270641817333	0.000583360325674842	0.0581192642325086	0.00999394642434075	0.000296355932955375	0.000797535712632123	0.00785143382691615	0.00210676135651692	0.00910231897153284	0.000856424548957202	0.00287077369965986	0.000219981660543517	0.000192019004016573	0.00184237718895974	0.000351587041914164	0.032717261870854	0.000260288654526182	0.211857511387438	0.000766020988483175	0.000207052074301718
peak13204	0.331192016391777	0.0730675293087301	0.0104140084103949	0.065090480250092	0.0138719551671204	0.0116486640358992	0.0138534957440014	0.0205666199575617	0.0118427837108163	0.044624931178312	0.0153446851120151	0.0357278090137413	0.0268948428238572	0.028563872147711	0.00642509474805059	0.0131004570192767	0.0156017896108698	0.00610766776804432	0.0108669139258954	0.0108401725049922	0.0132420832246964	0.0108602442060738	0.0191217553181779	0.0750419794051701	0.0050302660496637	0.0147613165328902	0.04017559565393	0.0176817380766735	0.0154244108727303	0.0230148218308355
peak1321	0.00112213019952575	0.000413336276171946	0.000330601643273219	0.000301709318675042	0.0915172626642692	0.0151226689866694	0.543608243521584	0.00288202885082158	0.0805728979038933	0.000736075625379929	0.0251043522859978	0.00408037117799905	0.00517610584231983	0.0184500052234152	0.000376232472880168	0.0275586247293672	0.0476682899052522	0.00161534960523382	0.0629613450139013	0.0112613989231566	0.0185536291063466	0.000296435937813958	0.000305757213639059	0.0015270209701591	0.000478973241230321	0.0227465466504463	0.000388964073588734	0.0115271598272136	0.00303995722399038	0.000276525585784866
peak13213	0.102060622999634	0.035143160125292	0.00675991919437764	0.0130581398823545	0.0471626938869024	0.0525954383201935	0.0440974885903719	0.0290082395194483	0.0319892972372531	0.012671599196588	0.0472465788758584	0.0524114236186375	0.0585828686037739	0.0984980719201571	0.00899371559420456	0.0324568159761086	0.0501034939186881	0.0264228897815487	0.0307990547545717	0.021348505801786	0.0241492793540975	0.00990502376233841	0.019750200582467	0.0110699162797814	0.013541014958301	0.0355552657992401	0.00638730855893086	0.0539200429778005	0.0161761474256133	0.00813578250367952
peak13217	0.00603036652407327	0.000873706883940943	0.000447849402616366	0.000568311068813773	0.0389978695066188	0.113992446231326	0.0106225553356724	0.000971149848962464	0.00384427848371196	0.000550467492124903	0.102268935024121	0.00224320766630014	0.228676981505428	0.111657197950426	0.000520953964019742	0.00195780634280655	0.01924797430017	0.00272470420056785	0.00933980571957737	0.00162547010893066	0.00422035211037938	0.000478480336849716	0.000595521800060048	0.00192759053730196	0.00067195787533657	0.0277312562573572	0.000456503942770493	0.304965459024198	0.00134184672037513	0.000448993835164658
peak13232	0.000460670936783135	0.000156162067596036	0.000125488164476914	0.000113653855223369	0.180181584111701	0.0110202119449715	0.380251624057002	0.00075878475664652	0.0406768214801768	0.000233592262972414	0.0292729664017867	0.00150178552428048	0.00288336787046785	0.0106508370561726	0.000143800055798015	0.00546051746659891	0.072023914701081	0.000681240139954253	0.188500224016621	0.00489984911330547	0.0189509865121772	0.000112025180622769	0.000114823982128223	0.000578884680517589	0.00018446949817627	0.0391326562461254	0.000142894319958729	0.00905162254001413	0.00163008245898933	0.000104458597673507
peak13235	0.477746916884643	0.230891826082352	0.00657559547433321	0.0658354453062688	0.00483607484042821	0.00582899341028976	0.00422468417643935	0.00635542018666589	0.00362694364919392	0.0109972084186567	0.00581042836098995	0.0105478477900966	0.0123927209011385	0.0101690205423501	0.00553060196193902	0.00384792901525124	0.00534395586628794	0.00514544248946252	0.00377772803151709	0.00343711646713772	0.00401392621669536	0.0113220298870528	0.0428412646973625	0.00956126947595486	0.00517707065884532	0.00516588842331755	0.0100573593156113	0.0075334728771859	0.00481466353744108	0.0165911550550918
peak13240	0.00091908344051648	0.000152299794079758	8.2918119886962e-05	0.000104136795883462	0.0789807070021015	0.0150366180874232	0.00866659010389782	0.000253470478433993	0.00252015199163844	0.000127684532259501	0.394248028738669	0.000839885577312196	0.0176095707454841	0.0753366469879147	8.62969166326008e-05	0.000708314717455514	0.0430621388971842	0.000346920945819917	0.0121315147774888	0.000803819511586348	0.00459900765597859	7.89979351206327e-05	9.24699735563256e-05	0.000516392788258562	0.000101382072278069	0.196328149872922	0.000103200662514768	0.145383460785207	0.000697585792072096	8.25543004234488e-05
peak13241	0.0156440867560388	0.00535509977421003	0.0032503173340172	0.00417426001357165	0.0456664650574925	0.0238255489168252	0.0333006822086001	0.00686749815656402	0.0367420646406555	0.00498450274483878	0.0513488932082565	0.024093160464678	0.0266493996372095	0.0362348506598446	0.00293942276101203	0.0128246020612785	0.0779123064594111	0.00628343210984482	0.0832311570357374	0.0336578969399239	0.161498903584913	0.00286492068302005	0.0031921533533225	0.0141500637363129	0.00301735915982439	0.130082102160197	0.00487910111458326	0.0392230180689674	0.102725771733074	0.00338095946577601
peak13245	0.00708485391247923	0.0197668248607856	0.0487818934902528	0.0395853674742874	0.00277475514821665	0.00306450782898118	0.00361621106833713	0.029965730387573	0.00395565179425647	0.473924138373683	0.00253196480447245	0.00677083894869938	0.00324899561488724	0.00318151085792947	0.0320983948851062	0.00841495805983975	0.00275254736363411	0.00835639576952681	0.002833610815645	0.00526227599108469	0.00301378597418216	0.053447926519853	0.0432595965848981	0.0145014740070717	0.0208507775282539	0.00241699346203505	0.0881682708989645	0.00261795867611955	0.00504464943640132	0.0587071394625426
peak13263	0.00547316127712211	0.00172440494039209	0.00122634921510433	0.00121895689636854	0.0607772272870262	0.0498424625201096	0.0232066800178379	0.00219878824984227	0.0184085305137087	0.00128352193284784	0.0935053658022471	0.00660097742857614	0.0274568153007313	0.0300322555779014	0.0014470124473838	0.00507674527930318	0.0841887630838535	0.00647069716453984	0.10952357985976	0.0114670962146903	0.0693399116238142	0.00118659803594275	0.00128573549153622	0.0035293779819755	0.00187997736214764	0.294790762971603	0.00120071733596629	0.0670981933646493	0.0174706934267591	0.00108864139625992
peak13266	0.00107483985793173	0.000166818334266273	0.000109523790428442	0.000125643488104315	0.044567694953192	0.0601647976967332	0.0073885026521387	0.000300538122494318	0.00159159687823384	0.000161446948242198	0.150030839025317	0.00061763459673249	0.125078380923834	0.108148676077053	0.000114667296802905	0.000769015508097179	0.00884751557975933	0.000537937160517532	0.00406110923312197	0.000522047131621926	0.00149548229930626	0.000102539703212547	0.000113433697472748	0.000898485265328457	0.000133847498534291	0.0138119606595586	0.000131555024300053	0.468462761830116	0.000365652005530808	0.000105056762017846
peak13269	0.0158556565647409	0.487585287417939	0.00925631735793066	0.0783075935392188	0.00208118127238655	0.0020982351352265	0.00245726941945075	0.0139749029085161	0.00298842677662537	0.0343964489741556	0.00201951587400525	0.0105526293190278	0.00255340555345129	0.00291249449436321	0.00920653420991337	0.00446918152955239	0.00256808348833166	0.00404629241675538	0.00227989779937426	0.00439261138412621	0.00286267098481499	0.0228968581509344	0.221550392025763	0.00364736883006177	0.00935583752946744	0.00215173886027747	0.0116435554007365	0.00212078201546514	0.0063445454757705	0.0234242852916176
peak13272	0.000289786874377066	0.000772410597352109	0.00820111142617133	0.0134577293137337	4.97124287486873e-05	6.98094290189514e-05	4.81107243054756e-05	0.000115025797562166	4.60114294384096e-05	0.00088883782382981	5.54444078124173e-05	7.86091369080721e-05	0.000100362534443118	6.40088081768491e-05	0.00141070297664613	5.85828551784033e-05	4.80753274328761e-05	0.000194867688889984	4.71585490513648e-05	5.4269007691961e-05	4.92879694685784e-05	0.00933232708853445	0.00370591745713622	0.000662231780550208	0.000492007075342494	5.21526219919021e-05	0.0305433325364202	6.6281806066906e-05	7.92000638406168e-05	0.92896663446388
peak13273	0.000727034558775366	0.00590779275871497	0.00276150925570304	0.877303632549745	8.12652094427672e-05	9.88967576566516e-05	8.58605069642991e-05	0.000322436716200911	8.71374603051319e-05	0.00368017951299127	8.59570984566232e-05	0.000201300616781914	0.000142854572694451	0.000113661818883579	0.00107249940799184	0.00012474296480115	8.4649452487537e-05	0.000219645492578004	7.80145820764955e-05	0.000108114162807613	8.72188757577951e-05	0.00654884560246613	0.0244459534019841	0.000598041348050229	0.000550800545310063	8.27093628951099e-05	0.0114194755112974	9.89173304545504e-05	0.00015370659566106	0.0627271459700652
peak13277	0.120462338890333	0.0146905717541875	0.0118023051180852	0.0192527070419539	0.0208051345987877	0.0440079040486702	0.0126267677462496	0.00617741041846714	0.00725396434985081	0.00976917880106018	0.0334135257773815	0.0084613588651273	0.237472236064676	0.043135953253756	0.00868595243251296	0.00634589147732963	0.0146237694783218	0.0162076638666772	0.0108009713762761	0.00495428741053443	0.0082127731196939	0.0108090518108088	0.0114993002866665	0.18920544612608	0.00720422123414617	0.0200461824180316	0.0182677067277417	0.0625453351856516	0.00568306950181359	0.0155770208191268
peak13278	0.00181657348477989	0.00812736340003224	0.00504074702356604	0.808176706769677	0.000180630724202088	0.000223462240373415	0.000183435352528512	0.000555285179036272	0.000178467641070267	0.00551034882120178	0.000196788382761808	0.000394062383425919	0.00035034409537351	0.000259195991469327	0.00171087720710343	0.000240803870012899	0.000184441565610214	0.000428181498400999	0.000167629229626368	0.000210770561755548	0.000185525484181837	0.00800629254720779	0.0158781987899817	0.00188682799306671	0.000858013354110571	0.000186822287780967	0.0399717114454834	0.0002317895177746	0.000307366551214339	0.0983513366071902
peak13301	0.00575719746084257	0.226435639038906	0.00653580690972359	0.137769538320932	0.000656487467167792	0.000722126458927472	0.000750648394473825	0.0041886016959619	0.000841230700048471	0.0226766534930939	0.000654940683968283	0.00251952805142922	0.000931675037860291	0.000928714371832501	0.00529521695401544	0.00130478758914602	0.000747780282251215	0.00158327869637218	0.000671345340181998	0.00114338440914334	0.000790775559218481	0.0199874305509271	0.512126421851141	0.00186599266732453	0.00431530806921473	0.000658278683161065	0.00947327763703949	0.000715679263449654	0.00156213747194633	0.0263901168903001
peak13304	0.00431538488767408	0.00157576416670938	0.00341531130243	0.00168134007266564	0.0619086253782206	0.38970429041367	0.0284403629200295	0.00327705019108498	0.0127936117935526	0.00242813107596047	0.0829023500547681	0.00365711466158522	0.0699830831992766	0.0246306763962474	0.00405981383412875	0.00755892780104512	0.0231640030705547	0.0417442577748523	0.0352481439597106	0.00668199424097133	0.0132740117187538	0.0024799155888054	0.0017564244915407	0.0202150708507905	0.00490702469976052	0.0450480869198413	0.00283171509506231	0.0931667539394605	0.00503533172371586	0.00211542777713161
peak13312	0.00702467242848864	0.00150749783174982	0.00130481106753665	0.00121563537439789	0.0326184549435668	0.217910403590134	0.00959831792247588	0.00128302491896072	0.00487754952587016	0.000972698928323505	0.0946635934534559	0.00262752704124134	0.220560017608818	0.0323012483690871	0.00157090767335418	0.00231121132618371	0.0191889650510454	0.0105304753348241	0.0161222135571617	0.00272403866819173	0.00778534041569748	0.00128465060583418	0.00131508014528481	0.00468090957276261	0.00201889641079109	0.0503377101600569	0.00112235030797404	0.246355388896427	0.00304291207589972	0.00114349679440505
peak13315	0.00048823398695105	9.78617195411242e-05	6.17158244021373e-05	6.82565367587292e-05	0.422153221979815	0.0306699994485231	0.0237744232309092	0.000257587741144099	0.00273503002379252	0.000104228282913463	0.270680718517213	0.000586674172819068	0.0110722542706628	0.100465193448648	6.81149654848418e-05	0.000945052319375793	0.0237609585363506	0.000334970431285124	0.00842548167762831	0.000629125351765574	0.00210673522957457	5.85449828978309e-05	6.5698979588101e-05	0.000379978552168967	8.44028756479304e-05	0.0235087597278861	7.21089635876349e-05	0.0759378079020012	0.000349598989306734	5.7261331357989e-05
peak13322	0.000112874469443743	2.02642592550769e-05	1.38259215978903e-05	1.49382786267383e-05	0.0108562743775036	0.0122383529832991	0.000905585314539274	3.17729879663515e-05	0.00025250868901452	1.74145788617031e-05	0.313644763122387	8.07469077131957e-05	0.00747171874519231	0.006084604374543	1.50812562265482e-05	8.41979312392037e-05	0.00255964476052059	7.74753383793059e-05	0.00127225846513827	8.72839916152035e-05	0.000383695382637282	1.29581124648653e-05	1.41141763513535e-05	8.39540289263791e-05	1.82873204813185e-05	0.0129775990743812	1.53897485690868e-05	0.63056669770532	7.29055040874897e-05	1.28121937190625e-05
peak13323	0.00045649747175539	0.00010610300817949	5.67219873341105e-05	6.98485794731772e-05	0.0497052193686218	0.00364450016109171	0.0140947478046367	0.000247745515233282	0.00594408674677379	0.000102832359569297	0.0348876579016579	0.00104806705805738	0.002534041020083	0.0138305493061731	5.92239696726314e-05	0.000899517028206621	0.231410597841291	0.000210423365923885	0.0515731106602229	0.00154159985223477	0.0235330201513744	5.33764960614578e-05	6.25398227360793e-05	0.000292227113609639	7.02530294109597e-05	0.552436642532751	7.32508245785888e-05	0.00972201157133032	0.00127803733730798	5.55501146478423e-05
peak13326	0.000610189691458454	0.00012575095456907	8.27303296598848e-05	9.06333192979463e-05	0.0463276762059005	0.0175410749681928	0.00562533380950144	0.000199369696284451	0.00212589445660025	0.000107101331579991	0.227934351017891	0.000604689886331022	0.0108730346428017	0.0165164441873747	8.93596568945996e-05	0.000548770188540075	0.0287054929815173	0.000405212670507143	0.0164240318199437	0.000777734141257041	0.0052598588360898	7.70540343397806e-05	8.46095655280008e-05	0.000439043922554389	0.000107762725900279	0.532428862678295	9.43962992413997e-05	0.0849561694346981	0.000760285911989267	7.70806352610044e-05
peak13347	0.000317066200572956	0.000197447009072033	6.76966885080601e-05	0.000104151177237445	0.000924415923281693	0.000314300975524055	0.00380455413402768	0.014588235508203	0.00976057837659905	0.000475839242959806	0.000489584846388439	0.0116006197773365	0.000250165164168955	0.000914083476094319	7.03113468315538e-05	0.940946691301129	0.00149469862799154	0.000134179338351651	0.00118410476787725	0.00788844090128817	0.00170154744434484	7.0881876510436e-05	9.97530281515008e-05	0.000191977344654919	8.38138711355283e-05	0.000590916652378918	0.000105617311676121	0.000335844504194348	0.00121919136126073	7.32918222498471e-05
peak13359	0.00055666728889366	0.000276884776076994	0.000211973138948382	0.000190339404272216	0.014534566239139	0.00352741096150954	0.0304792639709783	0.00141654742715805	0.13734527287398	0.000407188277743517	0.00670384707328595	0.00354178527434426	0.00144796415144215	0.00376263497656302	0.000251655525049347	0.00907675321796602	0.033845620342097	0.000907087380646938	0.24066695628511	0.0706504319954424	0.397931232377223	0.000194283122756009	0.00020372919999484	0.000575068765840831	0.000334706415331427	0.0198949716015725	0.000233849047511953	0.00317560451591893	0.0174803875063296	0.000175316866874821
peak13360	0.0104758742273734	0.00355903845456928	0.00336628519856491	0.00263742678149603	0.0531647815175601	0.288341470984399	0.0229146771889254	0.00385393999968188	0.0132034382035937	0.0024409897953308	0.0845073014607851	0.00636594260929607	0.0885261906216732	0.0409834347340931	0.00512784255727813	0.00714768316421093	0.0341862979841637	0.063945309172359	0.0345624834853466	0.00782437253125356	0.0159078904712297	0.00364039656153271	0.0037026624404413	0.00654183761031386	0.00854313569466961	0.0540654874341016	0.00231095250319118	0.118453608112315	0.00705937400735442	0.0026398744928969
peak13362	0.0049657566724615	0.00142318951641523	0.000464753437284423	0.000775617937886077	0.0367285285193889	0.00602389389301093	0.0779379543412877	0.00560486920112564	0.124325403488762	0.00153484301399197	0.0202315597962099	0.063586686553239	0.00595850680896373	0.03794493789649	0.000452404022123876	0.0224663311375324	0.174355218103455	0.00104768078413667	0.0611469798592261	0.042152105639137	0.219062088433147	0.00046265450400817	0.000634673517673996	0.00207084809691261	0.000511445344441183	0.047833125828413	0.000742214314773468	0.0108865140277117	0.0281450683313682	0.000524146979422996
peak1337	0.0032781509960405	0.00117680531629827	0.000946919285868587	0.00079893676866679	0.15169298326551	0.165119078676856	0.077053405388761	0.00324834422660452	0.0318942386354652	0.00120609705083713	0.104285939038639	0.00565489024871918	0.0235918297523756	0.0421780795458431	0.001318701239953	0.011641142758782	0.0784945337350448	0.0110158883790974	0.098068011936302	0.0110009573875135	0.0243771273123048	0.000954593797342088	0.00100810059923754	0.00249601395885301	0.00206656140192641	0.0746513863155799	0.000810019672424133	0.0636526112862996	0.00556404521912544	0.000754606803729612
peak1338	0.000608309399817991	8.60565243497404e-05	5.71390672188664e-05	6.57882585795237e-05	0.00862286507733863	0.0353398138699933	0.00170756338682665	0.000114954955585978	0.000493128515593643	7.10447658205733e-05	0.0380917922308716	0.00023715225734694	0.419582173121084	0.0221772448558513	6.06031460694575e-05	0.000249071595260422	0.00255582622376068	0.000299991548948267	0.00131567399285921	0.000191679714609557	0.00053849581428303	5.45805553176148e-05	6.05201715706853e-05	0.000425369436876991	7.10595069610499e-05	0.0048570188091932	6.47349854237736e-05	0.461790745444363	0.000154357675903974	5.52450923203566e-05
peak13414	0.00294147382839372	0.003539518702779	0.00112771700174532	0.00213003611327346	0.00249186244236699	0.00135722909642746	0.00552965684849177	0.79475706105672	0.00962760944616879	0.0261379036731293	0.00173540325642323	0.0353814381361183	0.00132930252952659	0.00281889865054659	0.00099175642637729	0.057194224441296	0.00336427161292731	0.00106388976315453	0.00307820165843415	0.0168420846637717	0.00463701433753733	0.0011714805724295	0.00171740858061285	0.00245194571852903	0.00100384500115271	0.00201106846944543	0.00244550487285036	0.00141982484625604	0.00829777580830686	0.00140459244480861
peak13435	0.0185331138972672	0.028855822434386	0.0274555078118487	0.0226789387113535	0.017138020105964	0.0165416629706572	0.0182662482437955	0.0240589363167324	0.0286716720935272	0.0241015704043933	0.0165177635657141	0.0339917904375967	0.0134282219745577	0.0144517052769411	0.0362321224884427	0.0223440074735777	0.0237117229325906	0.0359227434115772	0.0314961687176365	0.061843590697317	0.0476101724675199	0.0315040137728398	0.033655790787538	0.0142231772673456	0.0474734510840741	0.0246231325209985	0.02119255055124	0.014984494505683	0.224743485747664	0.0237484013292208
peak13436	0.0112502092501741	0.00957624620425299	0.0979156187582603	0.0169441332633236	0.0188020674240669	0.0259885349170997	0.0181423985063364	0.0155796528042935	0.0182954666547194	0.0296771187883056	0.0193186846389255	0.0113757524827294	0.0206362028155593	0.0134502863646584	0.0711499757877334	0.0174373678340444	0.0161604738767221	0.0704792899752164	0.0239192269813772	0.0221645405299725	0.0223288210453318	0.0371167083690663	0.0151852919580503	0.139778935317855	0.0478923525592001	0.0212364895102305	0.0832700337950477	0.0192587084147699	0.0297769997991321	0.0358924113735459
peak13437	0.000159795405803886	0.000336979370869559	0.329683917239467	0.00130818670500829	5.66193460551007e-05	9.3850180684061e-05	5.36611681157505e-05	0.000107937811560427	5.17258600948055e-05	0.000452946442419234	6.25250534302189e-05	6.63750108643272e-05	0.00010421397293678	6.23309760293766e-05	0.104781544585709	6.43197768247082e-05	5.19731043052785e-05	0.000720890966064325	5.65803287575709e-05	6.19375899111258e-05	5.38518155623027e-05	0.532548808845742	0.00311539933951129	0.000393541098430677	0.00695965952996411	5.81133007123417e-05	0.00257404244811104	7.39771206993528e-05	8.23608753145918e-05	0.015801934731043
peak13442	0.00726974792764775	0.00204357076561653	0.00312263821298393	0.00202872330205486	0.0338681556192586	0.393804599018643	0.0155118731896283	0.00282548028960405	0.00648762552654696	0.00224103883004405	0.0548404786657542	0.00314254052614031	0.1957485983339	0.0314083992751636	0.0038625469488003	0.0049484009006203	0.0136566560272184	0.0396705286049431	0.0128877792894672	0.00338750173318317	0.00580716624293892	0.00274072996923836	0.00226126189512795	0.0156791521872484	0.0048775949585874	0.0205057704426029	0.0024761425930939	0.10801401407279	0.00259677141149083	0.0022845132396633
peak13447	0.000616803118571822	0.000109168495387622	6.88849868391769e-05	8.02257836534573e-05	0.201760582774943	0.0174667005547116	0.0155082128985348	0.000249709628662731	0.00248920759275011	0.000117617667283359	0.434022967933703	0.000640515288691462	0.0163294895283861	0.108170684373832	7.00831005421914e-05	0.00081203465376955	0.0254957089264552	0.000287902516547831	0.00867836622345002	0.000647479150369673	0.00272780648416313	6.26726476949515e-05	6.94432791652085e-05	0.000573306639850425	8.04584615481007e-05	0.0466742017739222	8.96701965142154e-05	0.11559943931273	0.000434442059572388	6.62139477542152e-05
peak13450	0.00187935234681755	0.000805471828944814	0.000537076298516517	0.000516012938696231	0.0698239866280396	0.0172169222517033	0.333786019854061	0.00618483297318443	0.180879149137582	0.00121749287854572	0.0237221096747727	0.00923266443484986	0.00590432329859065	0.0219472143228912	0.000675010791569594	0.0678689349376421	0.0662769437717362	0.00304648640811014	0.0815194855099144	0.0285372963025446	0.0305641098793374	0.000529968375103042	0.000594343581491921	0.00158918963123489	0.000959684186694913	0.0248256368851802	0.000567428816046832	0.0122734704052814	0.00606318879041959	0.000456192860497111
peak13459	0.0191932191239883	0.0144124751417421	0.0879281440499184	0.0345123169744036	0.00883493243856326	0.015222895050127	0.00847624827362431	0.0129895733991172	0.00624215839356517	0.0431724001812851	0.0096607727677752	0.00673403837382088	0.0205488175727975	0.0108631965049719	0.0486442235184379	0.0090061916762703	0.00659902452997595	0.0335326067313028	0.00647223443094059	0.00546781613798928	0.00525320909979061	0.052382007924306	0.0261659168809981	0.273188854389538	0.0284548458394964	0.00715317375283605	0.115009048398826	0.0121556275906874	0.00513479546947012	0.0665892353834341
peak13470	0.000289322747520118	7.20200715272696e-05	4.24134348733838e-05	4.91509811696253e-05	0.0663298448129395	0.00298637637941656	0.0184777328100172	0.000196746771250796	0.00625781045761729	7.8293332879412e-05	0.0296621979334058	0.00074484657567742	0.00174988962924956	0.00941214645905473	4.42960846784053e-05	0.000813199853963879	0.250763683246335	0.000161978912038343	0.0782570183857048	0.00133363121151356	0.0220646585188189	3.89592938945025e-05	4.4080938172152e-05	0.000230748059042566	5.24753432806714e-05	0.50188124986708	5.48530723212678e-05	0.0069279588364701	0.000942108920270369	4.03070598162904e-05
peak13473	0.000295826471012312	0.000108623033350648	5.1224784883312e-05	6.3316903395864e-05	0.00843043240573448	0.00113566772721966	0.0161676524559422	0.000425856285842259	0.0490095568779267	0.000116698953747604	0.00366710377531017	0.00242968487445682	0.000647757578655346	0.00306379666464653	5.7091126945403e-05	0.00232923429252028	0.0782727495731829	0.000180329069355686	0.0778266711929771	0.0101480242367046	0.723525544804466	5.07356592833887e-05	6.28228804407928e-05	0.000165625254336958	7.26225430359296e-05	0.015479099128348	6.36745731035366e-05	0.00156341826067516	0.00453951885309322	4.96397594071867e-05
peak13474	0.0173087201799116	0.0147465284463479	0.00547346734517778	0.00783742834255192	0.0202555347986992	0.0139313773341769	0.021095623061092	0.0144291049408323	0.0363529658459036	0.0085993276124634	0.0190113644320002	0.049119085785901	0.012026617121646	0.0181783517562859	0.00636496246557239	0.018747328724108	0.0378321545196471	0.0109761336477916	0.0426925189179202	0.0699781210199776	0.0886274494707651	0.00636201937481156	0.00913372131337887	0.00674289479054935	0.00816177708060364	0.035280418655703	0.00586860981456708	0.0156726650062913	0.373307858540581	0.00588586965474286
peak13475	0.000527155045795232	0.00017452084175685	0.000129088471651822	0.00012409460064929	0.0998871401065834	0.00888207887982095	0.681486237696405	0.00103036956698789	0.0367142002749288	0.000277391844132833	0.0193369694739433	0.00178709816957953	0.00287985287741755	0.0130695286718755	0.000146111919217514	0.00874827964556362	0.0400825849311432	0.000644118385860462	0.0432643212924584	0.00428668522211845	0.00976133135662041	0.000117429956797086	0.00012436924709772	0.000626309488160987	0.000185747138471659	0.0166595240059666	0.000152707335347521	0.00750711833482237	0.00127684782664246	0.000110787392183919
peak13476	4.20154411532905e-05	9.40391552493042e-06	6.60333585043006e-06	6.80526384316608e-06	0.79540605842651	0.00338744324637909	0.00334727279691027	2.5070441827665e-05	0.000397370230467347	1.04839492812257e-05	0.163192971184998	6.08018117684641e-05	0.000846523882234238	0.00424208551752176	7.25971722408856e-06	9.87346091008059e-05	0.00563967371368399	3.61870390055352e-05	0.00248579172173532	8.62680999544648e-05	0.000411418403687239	6.04833933631406e-06	6.49430048517369e-06	4.0404717488088e-05	8.94274924978294e-06	0.0119172130300685	7.67683330358111e-06	0.00821099611243276	5.00646047066422e-05	5.91656426744615e-06
peak13478	0.000250483997304961	4.6533518080548e-05	2.65321253039692e-05	3.16606958810863e-05	0.144722465267499	0.00664369058613097	0.00627851670578466	9.59402847864463e-05	0.00129409404867462	4.3017718340243e-05	0.565659675844374	0.000305628016339779	0.0044388518922522	0.0369431572463933	2.82703017740233e-05	0.000315901479924137	0.0355814397661979	0.000121099167450426	0.00752076630713737	0.000334100197410322	0.00201055775527931	2.51493768606868e-05	2.90000176712662e-05	0.000159503387988604	3.40034365270439e-05	0.139785935147313	3.24088784482808e-05	0.0469727781149924	0.000243213259658702	2.56254582217071e-05
peak13480	0.000893210084420165	0.00125327978099311	0.0810218149668454	0.00246947734586365	0.000781639359250454	0.00135562084649222	0.000741361185477148	0.00104652379462137	0.000755517848059467	0.00238827811462022	0.000830872762454399	0.000656430224837198	0.00108670433318814	0.000671542688313042	0.565988091526008	0.000843831979922034	0.00069802091213895	0.0247411602073107	0.000907463280185872	0.000958413647490838	0.000817446045193265	0.0297748545673531	0.00460061444920352	0.00306860836627271	0.253509332297376	0.000827222081814358	0.00646139742018536	0.000911724029017072	0.00123518987719171	0.00870435597790029
peak13481	0.000221368396507532	0.000416509952177416	0.678832091084136	0.00128004393603137	0.00011453982494826	0.00017985428507078	0.000113313462221753	0.000230798895157599	0.000114993453232905	0.0009306750242878	0.000121701241168961	0.000130379301201469	0.000177773776395914	0.000113729189518714	0.237451585548923	0.000144451654637107	0.000105654759980835	0.0015015548831568	0.00012384254366183	0.000146896770283599	0.000119813045397297	0.0453598068813876	0.00224532502158343	0.000786629325441872	0.0139223018627052	0.000118471880191317	0.00508013024063564	0.000136744867636669	0.000195640647176588	0.00958337824514522
peak13511	0.000345457491668519	7.93719677845083e-05	7.81939494797152e-05	6.64362098054822e-05	0.042643079886742	0.503972929254015	0.004848422230205	0.000161002582258576	0.00115177078450537	8.98122871536e-05	0.178172298042251	0.000285192854002203	0.0232397779199504	0.00998521478790332	8.72852807138926e-05	0.000462194457631964	0.00560706146981149	0.000569582693289635	0.00496027647987062	0.000390391153190683	0.00125967807844026	6.78289018378462e-05	6.46411227481267e-05	0.00055031908622461	0.000106403573671992	0.0162208288702973	8.17408019300691e-05	0.204115566691666	0.000272978328203958	6.42627627466171e-05
peak13519	0.000138191050737888	3.6861520770668e-05	2.15112012142399e-05	2.36974259102493e-05	0.304027296008422	0.00293089386964702	0.0409501473666445	0.000120374518783321	0.0052558435755502	3.92772681330397e-05	0.0248064099742526	0.000389765734537707	0.000958969842944686	0.0077330313291383	2.46287547746033e-05	0.000622488909247164	0.472451120483008	0.000111806173727957	0.0654073030788826	0.000730598283231667	0.00562631539817588	2.07444325923966e-05	2.3894358848189e-05	9.28854262459555e-05	3.19310344113438e-05	0.0625245424405539	2.4698978194997e-05	0.00451306129444164	0.000341995120669075	1.97151463081808e-05
peak13521	0.00113531043118927	0.000346443075331282	0.000235130631720684	0.000226761455315205	0.225355413685534	0.0521028204147279	0.0547128325466763	0.000921347500641194	0.018092279571363	0.000336048809089907	0.115446370705414	0.00230568707515793	0.009113810369145	0.0276135139567279	0.000298350591020011	0.00372576350414782	0.134781717143993	0.00184749990369893	0.145826935631018	0.00463632582781973	0.0202610013700377	0.000232922249573372	0.000258148335287641	0.000761952075864616	0.000426197906457276	0.137047197736678	0.000228233419279319	0.0390277886786164	0.00249519384566191	0.000201001552812659
peak13529	0.00147965202012777	0.000523986521233313	0.000475924175904271	0.000412137531854074	0.0473932743692937	0.0186472402636259	0.0210347226807476	0.00111097861044238	0.017966660425525	0.000586099180093352	0.0472698458071803	0.00299076468496433	0.00798364259258868	0.0114407821865594	0.000524816453288266	0.00343330615975747	0.0652283105096447	0.00217534860130633	0.253563870509031	0.00954276544875366	0.122689309877384	0.00040914374702078	0.00039869580916787	0.00185673165842098	0.000638056517239874	0.325102238490828	0.000521829196656832	0.0221203737261526	0.0120859278494178	0.000393564395790632
peak13539	0.00026780707296846	4.7257497196808e-05	3.74009411458282e-05	3.75125184805744e-05	0.00557295634451256	0.0551574256192882	0.000897969921799988	5.89472832838343e-05	0.000307795282818662	3.82072099689241e-05	0.0409127037177264	0.000126491177636219	0.0660902742447916	0.0051811356289797	4.13666548763704e-05	0.000130452280893304	0.00179336720037949	0.000241918376070998	0.00118568081967075	0.000129416584758072	0.000436587906160882	3.48543558494512e-05	3.6225955839131e-05	0.000226657177447331	5.0028860049437e-05	0.00605754026851012	3.85469302013742e-05	0.8147121948369	0.000117551333851137	3.37259979447282e-05
peak13560	0.0126838280383543	0.0227948861897781	0.0306345057283067	0.0249120248274151	0.0117039568688391	0.0091356459622627	0.0171175091336925	0.0811136010108613	0.0294023106332108	0.128323995126247	0.00974938290471533	0.040550166724164	0.00803297690296093	0.0101216799317048	0.0253802706951945	0.0443894464992127	0.0148935453611209	0.0154876925676778	0.0191333813496784	0.0777917764971604	0.030209450782755	0.0253929775222241	0.0228978799064106	0.0230714683676727	0.022308186860647	0.0129837272187976	0.0534518884026642	0.00844368805050237	0.140142648031097	0.0277455019046718
peak13561	0.00221849251876669	0.000330781922651368	0.000186483199144908	0.000226189188601421	0.0266853428205382	0.0733741002845361	0.00530268946843105	0.000379637503889224	0.00187744727924977	0.000221820144726822	0.11434998741638	0.000948835457736672	0.150912605938232	0.056391790943499	0.000210516343244674	0.000814574256525194	0.0121858619784119	0.00108314709792976	0.00587069069219028	0.000774216655515923	0.00247174030884726	0.000190057792879628	0.000225541827386382	0.000905489974669813	0.000263484478337094	0.0256360060405063	0.000195988250293503	0.514897831494925	0.00068537460067389	0.000183274121280446
peak1357	0.000638651742698092	0.00245260765527252	0.030850440091928	0.0121014400457837	0.000146810876473688	0.000214321989814414	0.000150396582499745	0.00046314910972343	0.000148868397990787	0.00269526143772566	0.000155521734756564	0.000245918414348881	0.000255534847008719	0.000180195766888569	0.0192704444348987	0.000212186231702769	0.000141634326346889	0.00103855885311067	0.000142536556054561	0.000181429196265779	0.000142381495089453	0.753870133559394	0.0726417078104725	0.000824592021749556	0.00680242530745619	0.000143541459357163	0.00713995625069566	0.000181004822813264	0.000227586443122784	0.0863407625385577
peak13577	0.000226627997606378	0.00048113633062562	0.0255231919401547	0.00106734548219394	0.00011101533404957	0.000182008419842705	0.00011038119255312	0.000238442193926352	0.000111205630247359	0.000709465432106132	0.000116861981330693	0.000131179823056168	0.000170965049765847	0.000113799664462521	0.7440723149212	0.000144696781027051	0.00010282408063674	0.00222476567073147	0.000116860876180536	0.000138638419194308	0.00010894356516244	0.05825983777985	0.00380237969638142	0.000426351284989074	0.154921703781342	0.000110197554328447	0.00151777506747322	0.000132512862546564	0.000168091292500115	0.00445847989453584
peak13578	9.27591945056945e-05	0.000168302236007686	0.0333620045959074	0.000411143699426676	5.30288833756879e-05	8.77043501994303e-05	5.07866581200542e-05	8.96755788542386e-05	5.20012060746652e-05	0.000269201496349489	5.70806625330838e-05	5.59957750855411e-05	8.13138671634474e-05	5.10733783184498e-05	0.91787457422587	6.10521559305864e-05	4.92460554240914e-05	0.00106665719802165	5.90270865901706e-05	6.68510126818465e-05	5.60959207014558e-05	0.0146559637605695	0.00094434319342561	0.000245561838440854	0.0268050438018895	5.6320754157204e-05	0.000928515368959304	6.42601483363861e-05	9.13631118361577e-05	0.00209305278524416
peak13586	0.000997175103361235	0.000814032440605871	0.000640888953511052	0.000580561658247832	0.00374614881893073	0.00192125249283537	0.0056856965869032	0.00310422346185	0.01724426657974	0.00127322431193777	0.00270663173221615	0.00646270769773469	0.00121889797081453	0.00211320344478535	0.000727063957987597	0.00715717920686078	0.00694033170966649	0.0014383568079189	0.0138767039992924	0.0979391196540732	0.0446695378963464	0.000591978337281839	0.000622294697707928	0.00102907399722395	0.000904743012410583	0.00576229568074754	0.000736438296956157	0.0018383508854135	0.766713012945459	0.000544607661179805
peak13597	0.00100211622030542	0.00194464512926211	0.320539876443599	0.00506939096504631	0.000576582359295427	0.000865811265549718	0.000607355824621028	0.00149590509358224	0.000626183443056393	0.00602216213664988	0.000586020168388643	0.000700708190023046	0.000809626813865727	0.000564757810142924	0.417719067036888	0.000874013883390276	0.000529697561583361	0.00721095640521032	0.000623104228488789	0.000808910857875835	0.000597446569071483	0.102232207434215	0.00955620194386155	0.00337971937138041	0.0687301682507864	0.000563744194464602	0.0181603311650778	0.000641473944076188	0.000959898026890322	0.0260019172633515
peak13598	0.00273494757109874	0.00325716690404183	0.0802500437641634	0.00623306745714266	0.00172640559429508	0.00366667433453563	0.00139769690280668	0.00145475813571537	0.00128823926212544	0.00298607048635437	0.00206977467847139	0.00122573292794345	0.00339181675628636	0.0016562932974371	0.360374620473344	0.00124416310562716	0.00151067747320601	0.0772181933907182	0.00179685592098383	0.00144521567715042	0.00153968410036474	0.0667010015265557	0.0131860846004818	0.00592429638411495	0.321567220678823	0.00194601010349428	0.00876609204188328	0.00253491180242186	0.00202982494653458	0.0188764597018785
peak13616	0.00033712964151959	8.45652084932573e-05	4.99433091114981e-05	5.43961594216448e-05	0.398469691164995	0.0115185663710786	0.0265437319035595	0.00022192808357452	0.00530201030063249	8.08710583422478e-05	0.11033979502908	0.000680456611863907	0.00313289970138432	0.0198947254177608	5.85683547907731e-05	0.000925557155652126	0.19046207343498	0.000294876467168945	0.0520981980905002	0.00107935136344169	0.00669262651433884	4.89454486567081e-05	5.64266753960508e-05	0.000205501574050204	7.75344219521902e-05	0.151877514726283	5.44043272354965e-05	0.0187062111832695	0.000605951624467553	4.55486769985629e-05
peak13617	0.000927228054670126	0.000320431757963732	0.000118603589024368	0.000168884903863311	0.0190817089684234	0.00228773541228889	0.179596184663905	0.00244842062197715	0.521011536490047	0.000390214600238902	0.0064482696426735	0.0167611549804919	0.00151210580624597	0.0128287760964871	0.000129902174073835	0.0301092798641729	0.0927208597068385	0.000375627408195663	0.0303006028956903	0.0223646744655697	0.0405948209317937	0.000122407366483833	0.000165207764737802	0.000418758073447042	0.000163921535595645	0.0110365187303374	0.000159668041146502	0.00309111330562207	0.00422298917163174	0.00012239297636276
peak13620	0.00171115056694766	0.000630935153935322	0.000347229891774866	0.000373177615810308	0.0968630789365528	0.0165431623987619	0.3295659548897	0.00347139827232147	0.127329470555281	0.000749581657738807	0.0295796360983783	0.00796736987225922	0.00573276806228961	0.029814563225491	0.000435413827936666	0.0273733985952081	0.122201523397171	0.00199734136397991	0.0950396186167698	0.017526849592318	0.0306138782926878	0.000357170625179644	0.000429590090909226	0.00103205052333115	0.000622531021391682	0.0325656023369484	0.000367806857120714	0.0138120739191553	0.00463436404928142	0.000311309693369374
peak13623	0.017616928432946	0.0121539134346399	0.0224198602075216	0.0158038178494928	0.0298518233415967	0.0237092942178221	0.0319163077093192	0.0226705273546397	0.0391905774338962	0.0311753204634806	0.0286830276847552	0.0278227795099078	0.0231016562116261	0.0223592342255384	0.0157117063112052	0.0290422003911439	0.0335187824361164	0.0187803062999233	0.0469810981282762	0.0547006098485858	0.0670066998124106	0.0140356435181598	0.0106449635210398	0.0965972042993196	0.0126345297112485	0.0418396240517116	0.0458431295099491	0.0249147591230958	0.120712797119601	0.0185608778410309
peak13625	0.000772103302316529	0.000181454441535411	0.000175384071160658	0.00015103764999924	0.113207669851728	0.341572912787529	0.0154429119417569	0.00042647041646262	0.0031192102186357	0.000222861872517856	0.224827308515544	0.000714123516781003	0.035138045332546	0.0251095365215837	0.00019370299338687	0.0013190571839437	0.0132111045014458	0.00118623821351917	0.0112619556847204	0.000976091794805441	0.00288212427778818	0.00015167104445823	0.00014551690217133	0.00130847579032157	0.000234485278981874	0.0275987517024863	0.00018980102972503	0.177517095207051	0.000617945770033418	0.000144952185066191
peak13626	0.00474639436706649	0.00110850799700865	0.00133682635541926	0.00108903024583531	0.0531110483312294	0.133943726044658	0.0147361396219245	0.00140333645090026	0.00696699009341737	0.00115032487872151	0.153298474309994	0.0027320848983185	0.145839518546147	0.0305814411954937	0.00130516725434052	0.00291422824983352	0.0260119937956672	0.00591993090158183	0.028321472657424	0.00366407467762528	0.0134557278090507	0.00105355903041905	0.000923728218655337	0.0124534302418823	0.0013807553390764	0.110207061472086	0.00151311987005711	0.233460018478943	0.00426234126964709	0.00110954739757777
peak13634	0.000795975254996011	0.000141613216789509	7.26720471032884e-05	9.37240750878029e-05	0.150298049033823	0.00907403003842798	0.016790804977692	0.000291629422033576	0.0040807214286472	0.000128945562535278	0.22480657057451	0.00107883252429229	0.00865527840087111	0.0968582338092639	7.50750437068646e-05	0.000948232999230543	0.124762930788077	0.000282387668482243	0.0195731143053614	0.00106516152524663	0.00724050085803087	6.9199060722411e-05	8.23855563201869e-05	0.000450414060034665	8.81119434325863e-05	0.281335860914216	9.44209314038252e-05	0.0498730907009657	0.000819064194893909	7.29690838027186e-05
peak13636	0.000175412357191433	4.51699151326376e-05	3.39941107368885e-05	3.36420905441435e-05	0.749837984092485	0.00665072690214284	0.0399736734542041	0.000151520788406078	0.00369731829440345	5.90197684673323e-05	0.0638158476021678	0.000354692984593918	0.00204284370070831	0.00909865924015994	3.65418907502322e-05	0.000724687075868417	0.0344200457924178	0.0001658038941243	0.0264945875057013	0.000658850991440169	0.00355314353089765	3.00576666363464e-05	3.13288357928639e-05	0.000217507837195854	4.40718891706499e-05	0.0471412691770354	4.13817799242359e-05	0.0101041787834086	0.000336184872869056	2.98531754240167e-05
peak13637	0.000197737991804798	4.49947931407783e-05	4.09663900097463e-05	3.64676795247694e-05	0.0490305822728512	0.109842323814141	0.00334185706689344	8.91385475704287e-05	0.000816370211075399	4.84589257794707e-05	0.5818795675604	0.000183017966114483	0.0101076305122916	0.00668770888688708	4.53370244619416e-05	0.00026667273904311	0.00570374909166115	0.000272047590189938	0.00508081882971402	0.000266745860844189	0.00111246524611215	3.58246150657298e-05	3.50383260327207e-05	0.000270903157822511	5.51683727887884e-05	0.0307600088187712	4.3883633787848e-05	0.193472090172003	0.000198010948003128	3.44129552153682e-05
peak13638	0.00011902814238476	2.84273769909709e-05	2.15598107931275e-05	2.07253966736564e-05	0.259695652675605	0.0255250150594534	0.00518555551803546	6.70979298526315e-05	0.000942123862464247	2.96567069060385e-05	0.601291716049101	0.000155426691218443	0.00279972449340119	0.00681787345784028	2.48787763942825e-05	0.00024212905711144	0.011089151259452	0.000146129174735871	0.00766016498995637	0.000240804594408555	0.00113002285302901	1.99286549957374e-05	2.09242252108386e-05	0.000111252284833422	3.19587079647428e-05	0.0409672640572886	2.29367038158564e-05	0.0354238006944844	0.000150450736326401	1.86200592724324e-05
peak13639	0.001362182782727	0.000236825871594264	0.000229030108006903	0.000217748298373624	0.0172426510077006	0.0844950101177713	0.00399857586637033	0.000321437650013043	0.00133222422650853	0.000240084532874648	0.0658313768323248	0.000579223434811167	0.467632849386511	0.0178520848452397	0.000226048007856004	0.000673725606623887	0.0053869672286876	0.00108354215569748	0.0039546238501491	0.000578823606291851	0.00168038236379129	0.00019355020282367	0.00018509814674675	0.00271219420063936	0.000244191317956204	0.0141575772156118	0.000269248798134569	0.306361360641643	0.000516661808794761	0.000204699887725884
peak13643	0.0116324188938954	0.00885630681597256	0.00178773008975141	0.00334576232438804	0.0156963753863664	0.00702588140005888	0.0254639585697759	0.0244619234845809	0.0633728346573961	0.0058624430906903	0.011450386292806	0.238284837264472	0.00603962744093508	0.01661814593193	0.00204316942235617	0.0382511882398525	0.0383499738501604	0.00375992042246677	0.031078411151211	0.136700274324252	0.0784893255485856	0.002183669769524	0.00377776300968999	0.00290382162014635	0.00267622553073577	0.0197784977475222	0.00226014035232197	0.0084184964308682	0.187325052723077	0.00210543821421078
peak13649	0.000352581335501468	7.8083437699937e-05	6.45967927571239e-05	6.25169407321171e-05	0.110311025003128	0.0249697383837445	0.00779317167811221	0.000165426395102312	0.00189880418583714	8.76708544389614e-05	0.550835853566804	0.000390093960990617	0.00974524383538875	0.0131039930605808	6.73760081397569e-05	0.000524354495316992	0.0171660392232532	0.000318359799898772	0.0137095262610975	0.00057989611224576	0.00317129452495303	5.57392817723304e-05	5.60325099913748e-05	0.000490162607826913	7.81941281360174e-05	0.153243781525584	7.72050191277894e-05	0.0900978225545919	0.000448663330582626	5.67531866637632e-05
peak13651	0.000951600493619552	0.00276673934281445	0.290056801519657	0.0120822541751381	0.000316183366016797	0.0004454399463617	0.000317119458680201	0.000779985075503506	0.000338745336682089	0.00408156306053859	0.000337463076558749	0.000492126009071978	0.00049498786860898	0.000343901779192446	0.0698314425800577	0.000421844313335077	0.000316641359158383	0.00226960776351171	0.000349192994658513	0.000461041883221111	0.000372118440260235	0.401924598118012	0.0223211215817334	0.00194459612010718	0.0149733592087254	0.000343903778681561	0.0266357954919794	0.000378018505131411	0.000714526647687906	0.142937280705294
peak13659	0.00861767303416506	0.00388285647512666	0.0122229365834545	0.00467894666186828	0.052604001659999	0.155732750127958	0.0277202774086241	0.00557282519686498	0.0194960856174848	0.00544480746361491	0.0746597301191827	0.00706163848932985	0.066157270591231	0.0250333930852867	0.0140143614756089	0.0103530242654672	0.0328583656731677	0.103256896348791	0.0590666700396855	0.0148734993649146	0.0323773568127963	0.00783675560752624	0.00479359478335387	0.0457929164818145	0.0155215047770051	0.0765035350388838	0.00899941144811633	0.0802091781695637	0.0179712360462077	0.00668650115290753
peak13661	0.00185421302100171	0.000328986876820983	0.000291287918324352	0.000277566398453835	0.0105095965010437	0.150529837727538	0.00274560852354046	0.000319167054403745	0.00112474693087313	0.000241570879736506	0.0371806164979014	0.000591981260729984	0.53990829283092	0.0131565686243322	0.000329964239072436	0.00058910898946838	0.00446581369045874	0.00213670434679872	0.00330934478513351	0.000556350888268817	0.00147182902285984	0.000276442807773344	0.000278897752059699	0.00157550919954578	0.000400342239088116	0.0105959762895599	0.000273219385742235	0.213885241664156	0.000536027471789509	0.000259186182605097
peak13666	0.0106517189813346	0.00251327978331039	0.000612032181920947	0.00113999353206724	0.048640423280435	0.00976366420283931	0.0686161433535102	0.00642987936181201	0.0749266686773069	0.0017900563656261	0.0314756539378767	0.0901925900702049	0.0103367447611152	0.0858265261602523	0.000636984145966477	0.0193515281743324	0.238804393603614	0.00160067968305186	0.0556109831494455	0.0287595783609541	0.104797855920302	0.000669453557197602	0.00102956408210446	0.00216103543346666	0.000767855891163808	0.0608028270183445	0.000871536328053772	0.0188193084163536	0.0216822138120303	0.00071882777400683
peak13667	0.00029402922213506	0.000165314799313943	7.50515601045719e-05	9.75208651539903e-05	0.00177589606268172	0.000481724951600651	0.00980065209265784	0.00497811934292121	0.0550143497512773	0.000381430652908312	0.000831040744287026	0.00786556748146894	0.000333500859616537	0.00125550519573748	7.88333841279111e-05	0.8690680850138	0.00321635759047672	0.000172460664062341	0.00308029564404004	0.0312324553987059	0.00503185282375818	7.36993793214813e-05	9.31711821108995e-05	0.000234521704547515	9.46881073032205e-05	0.00116672049343472	0.00011154946210499	0.000508397141450457	0.00241228679259654	7.49216362944455e-05
peak13678	0.00162736394820091	0.000858637582752861	0.000349139369742629	0.000442835440883256	0.0146441437187391	0.00378154509780559	0.040376747611159	0.00530927615730656	0.288117821636155	0.000953411214593947	0.00729282640865962	0.028360012260397	0.00217124364904372	0.00826535455987202	0.000419301475603657	0.0342369309976166	0.050673805229203	0.00119755998342185	0.0560599982191358	0.241097047977022	0.15545541021909	0.000373490406503568	0.000499134006267189	0.000770502676086843	0.000577225160196534	0.0154771617930344	0.000406381545279209	0.00406037924198595	0.035805343906611	0.000339968507630634
peak13681	9.90694250176939e-05	1.76102764892184e-05	1.3832202681827e-05	1.38916439852582e-05	0.00435736863046747	0.0441100826171627	0.000578522089246009	2.75600228087746e-05	0.000152900061568714	1.62081808704594e-05	0.0327717973698914	5.50122749023543e-05	0.0260315993522524	0.00385622231253994	1.51727942713631e-05	6.75507773280392e-05	0.000876234947227041	8.78848510153079e-05	0.000527876721653877	5.58315260358687e-05	0.00017406434446212	1.27601908102787e-05	1.3274723276608e-05	9.62159101431382e-05	1.83005068330701e-05	0.00221257968728085	1.48647133539055e-05	0.883670162142537	4.31216126399527e-05	1.24280912466005e-05
peak13689	0.00949715697216517	0.0111670853975931	0.037738566383711	0.0121446072193646	0.0215874735304412	0.0226487262466047	0.0304232129249259	0.0555581229659712	0.042283499135011	0.0410558065823053	0.0172382753797234	0.0224054424122676	0.0131783828802615	0.0142038577025514	0.0583674231575283	0.0639372783337219	0.0212250807704556	0.0878450511203536	0.0334971709481942	0.0707450868205196	0.0322689965594164	0.0285549163931572	0.01735998859171	0.0240167249862769	0.0830987808698503	0.0196681336916193	0.0247923781934783	0.0148417152800912	0.050249089680977	0.0184019688697532
peak13700	0.0130467015466055	0.0065924453806556	0.0016754466516697	0.00353269136966388	0.0137950406074596	0.00568977627199035	0.0371703179391181	0.273811314872481	0.0427286615502028	0.0189572894973662	0.00878588292789968	0.168266482729894	0.00638767187266049	0.0212547923945256	0.00149492232388772	0.251172329403318	0.018306587627915	0.00230146403119506	0.0120631634543355	0.0305726440592511	0.0155151551273221	0.00174137229472836	0.00264914190609348	0.00707425270139486	0.00156049244280093	0.00893880125508979	0.00347112316753089	0.00696737903112656	0.0123407275341388	0.00213592802767862
peak13701	0.000181289149897356	4.63137380568978e-05	2.83375607334742e-05	3.05703400724523e-05	0.0761246266484194	0.00475832736673459	0.00788506758182033	0.000107590034799885	0.00255131686989196	4.3306195407363e-05	0.050393367732822	0.000356377477275862	0.00157311193045821	0.00660170020302128	3.25591481410109e-05	0.000407465709161194	0.105562221621628	0.000154840518395137	0.0482985406520384	0.000629003167344745	0.00606601930040541	2.72465170792011e-05	3.08680052811933e-05	0.000117765966917043	4.21196177744682e-05	0.678357728148305	3.12898443268384e-05	0.00909930678953975	0.000435906266570945	2.58158976801336e-05
peak13710	0.00353618293618978	0.00299416147792918	0.00347305072006029	0.00239721869192967	0.0143286915240698	0.0092721903663165	0.018904617996596	0.00967159355456368	0.0443560669425794	0.00486438508422199	0.0110115156783895	0.0148299342763525	0.00524931299239261	0.00746300336579136	0.00427449602765003	0.0206910100972438	0.0219906839330871	0.00953746461230984	0.0497998220892759	0.151381499924092	0.0977542943666747	0.00304593322420998	0.00278228206657278	0.00463899640439854	0.00561117260026509	0.0217178926880463	0.00335261738992598	0.00779283867751942	0.440713453454236	0.00256361683710967
peak13726	0.00625238092530961	0.00211558932315936	0.000394485582356393	0.00083700202736844	0.0123723725728487	0.00319615246539349	0.0301125057232328	0.0109968709922343	0.0548500636113008	0.00177175779390234	0.0073937498990258	0.66169354237764	0.00333327441686459	0.0210425063443576	0.000403182424425768	0.0321862473344745	0.0383822375431518	0.000831523716862283	0.0150188157278418	0.0301866038196087	0.0316599958954309	0.000446718868672217	0.000749177923134853	0.00122491141297214	0.000480113281336153	0.0111605895865368	0.000612281408916583	0.00492263842351017	0.0148832576583829	0.000489450919748524
peak13732	0.000970850747114056	0.00592056389606013	0.0102913393545948	0.224206696883248	0.000137058548056047	0.000177515550246521	0.000140821163065418	0.000460276204079384	0.000142894628479656	0.00415519027613611	0.000146922328066076	0.000292044829120471	0.000244583952189415	0.000181987554575325	0.00346646043272041	0.000195901590957289	0.000140332949611113	0.00048971441583127	0.000134279233242985	0.000179042582006408	0.000146774750217484	0.0340569720287635	0.0681166620863902	0.00100111707585951	0.00152771007524634	0.000141771036505504	0.0215185390469108	0.000170215763933078	0.000259813268586178	0.620985947748186
peak13742	0.00130880175435871	0.00116109805449152	0.000616362555052069	0.00072541918235423	0.00393809706550321	0.00163307147517604	0.0107968640707436	0.0285686999579887	0.0491499530367086	0.00320271880284694	0.00235277516396935	0.0279113124211431	0.00115556869531562	0.00277336748860834	0.000652038307482215	0.114637718400344	0.00690729143337937	0.00108536598091257	0.00911796339896744	0.644326782340917	0.0212451342193782	0.000599933308557865	0.0007282832831677	0.00121871481129249	0.000776728871519814	0.00370623470621544	0.000895520819489648	0.00160141423696722	0.0566132698381872	0.000593496318961478
peak13754	0.00184580592139101	0.000724018779849989	0.000627723663768556	0.000548844702002194	0.0400886721040129	0.0169549772668106	0.022572391546349	0.00153370765418731	0.0248571868168669	0.000780214845412473	0.0367619491002412	0.00430709497702318	0.00756104415868205	0.0115085696779306	0.000713105985975203	0.00464506057734379	0.0686280535965757	0.0028463242969079	0.270567331498904	0.0160123151809948	0.213398628102709	0.000554454348576848	0.000551826910814728	0.00200282321913286	0.000893252595124696	0.205140619527224	0.000666895022294122	0.0187625162805394	0.0234243680296816	0.000520223612672113
peak13758	0.00045708599571906	0.000140019244573178	8.94210746134996e-05	9.75959456368191e-05	0.0728333039501871	0.00379150463751318	0.138832303734625	0.00059713452601015	0.0515159656257321	0.000194169870236425	0.0186036583038699	0.00197232484914819	0.00195341902209254	0.00980580983416719	9.31996566831213e-05	0.00368626936037624	0.218748053337047	0.000321128558553194	0.291843026115846	0.005947978266234	0.0939010213783972	8.00603461398682e-05	8.79936000870852e-05	0.000475950229967109	0.000110256220158074	0.0753211879632512	0.000119318843261721	0.00571479246090359	0.00258373982078709	8.23072281838743e-05
peak13766	0.00756352735132273	0.00120673268173743	0.000598092224995383	0.000863027152283477	0.0949952015045301	0.0229252112703684	0.0376357869983836	0.00205905378637157	0.0158910049466578	0.00114464325580524	0.134519165722807	0.00765191862894092	0.04249859631938	0.142311446027566	0.000550254633460235	0.00515306675769575	0.10803645659938	0.00156698422585812	0.0416341768738192	0.00608363969020358	0.0323772205610927	0.000545246391320974	0.000647608528971534	0.00521265317569633	0.000582283702560779	0.189279179636518	0.000927632081556972	0.0886260645874855	0.00626899758389488	0.000645127099335777
peak13777	0.000928420993982166	0.000182439897136276	0.000106398176766928	0.00012523790548444	0.372157542197935	0.0223302725674453	0.0682303898830439	0.000561618746526225	0.00598863568987686	0.000208965646561337	0.133149145853173	0.00129396234845888	0.0131817250170352	0.241558293965804	0.000113606918536507	0.00224254830139076	0.0407472629834314	0.000487656618529174	0.0125747757904488	0.00124530963548178	0.00377447658256561	0.000100795710520954	0.000115882250317962	0.00071830383268999	0.000136998976701627	0.0259979108401586	0.000133537306079517	0.0508685156742694	0.000637507515874339	0.00010186217377502
peak13778	0.00215923392787757	0.000458636472575892	0.000335875400071532	0.000368199231745366	0.115408389477727	0.0258493267422914	0.0276534206638989	0.000930741662787289	0.00980085116171511	0.000523856956093942	0.188502944638431	0.00257177602486191	0.0254653623516369	0.0452143741124176	0.000322059110853486	0.00271656821748865	0.0684145353353078	0.00113080674761415	0.0475904884528216	0.00343610088381149	0.0217242985800459	0.000285944600356489	0.000297664303200126	0.00302077307153836	0.000348898877472511	0.317586237877311	0.000465436429327238	0.0839039083527968	0.00319645823316824	0.000316832102755443
peak13781	0.000610868161760508	0.00014592763610182	7.6492047636149e-05	9.13527928615721e-05	0.336847980148857	0.00902833715278976	0.341912864823867	0.000585503759314221	0.0133914654880065	0.000166377587044768	0.0423134667778462	0.00159096091179789	0.00399083470747297	0.0747734887486611	8.57519310141006e-05	0.00332156927171734	0.103883421004688	0.000364321860126815	0.0217715739869224	0.00181901024022649	0.00567352947843896	7.52490006554336e-05	9.03045106861579e-05	0.00037583254798753	0.000109208156538836	0.0224660913836444	9.25929069253342e-05	0.0135489186228773	0.000723721504603897	7.2982848929145e-05
peak13786	0.00700791267619484	0.0430238419927923	0.0379130670839634	0.112435548702794	0.00156201283026583	0.00177172808615978	0.00190727625811956	0.0145221376290679	0.0020837789589393	0.27480702619154	0.00149317347833917	0.00458593179341774	0.00207749250936479	0.00198223668210696	0.0242716598506801	0.00391154248118021	0.0016232037893838	0.0048335843517806	0.00157299211121977	0.00279060158934364	0.00173231270760217	0.0826313696768399	0.167065255596482	0.00721877692706778	0.0154025843974614	0.00143667277569015	0.0662791380390323	0.00160102037074408	0.00311891013360308	0.107337210328822
peak13798	0.000423354852667632	0.000163642572937784	7.20560233829043e-05	9.53083355136738e-05	0.00704022739970842	0.001050703383348	0.0210803703111738	0.000840434357563076	0.130948968041316	0.000202861961953542	0.00312975716981094	0.00581940453669784	0.000708508981080589	0.0034064053037634	7.60054155711853e-05	0.0053611009411443	0.0432711677686404	0.000203040335456884	0.0364297794918191	0.0279361093465741	0.690567441259439	7.02732767290148e-05	8.83818474145579e-05	0.00025402581281521	9.19379052651002e-05	0.00987423693271182	9.97062992665074e-05	0.00147543768671641	0.00914693789479611	7.24145547223299e-05
peak13799	0.000724756490789592	0.000152910412940745	8.33344707366132e-05	9.87012150615895e-05	0.466574210944285	0.0175331622846298	0.0844973272257302	0.000486148681856599	0.00666182227029085	0.000163033457377601	0.0997853068402644	0.00122728972591523	0.00775375386219645	0.173054037242484	9.30337820923819e-05	0.0021208696003687	0.0593093902505146	0.000421389188009384	0.0146245201828944	0.00124172559883457	0.00389068832354926	8.16897194049263e-05	9.67835026575018e-05	0.000446572098869758	0.000117505426468055	0.025653626340854	9.91851344425558e-05	0.0323351490681729	0.000592590403266136	7.94862550429944e-05
peak13822	0.0150932734962229	0.00174984885415171	0.000526009152103187	0.0010031396209609	0.0517944455779983	0.0128273551185609	0.0556533176112723	0.00457640219003662	0.0171519452671325	0.00169018845214832	0.0401431229419935	0.0171680764268005	0.026719016911968	0.58704365335843	0.000490184483365617	0.0113012563517557	0.0523937721544775	0.00124263123851154	0.0148715792601796	0.00539754926752014	0.0116382226311403	0.000533564842358486	0.000755972783111821	0.00413532834483984	0.000531225447776202	0.0255891626787131	0.000879985515004342	0.0330671224147552	0.00339603557484056	0.000636612031870391
peak13824	0.0212227159640137	0.00923613350715967	0.0117100835707812	0.0118712151482882	0.0322583371660563	0.0240093382308126	0.037132586199422	0.0243013246442582	0.029933414681756	0.031978656680114	0.0300937321820776	0.0234370422999354	0.031214080406282	0.0317628412251696	0.00766608985242724	0.0312886526968206	0.0283501120518222	0.010722100882985	0.0289714889208702	0.0245931004040688	0.0301723831321202	0.00778125496767378	0.00671437727356948	0.338415179948316	0.00607659582859342	0.0304909219227234	0.0339722861778138	0.028135598736791	0.0248146047793962	0.0116737505178824
peak13836	0.00483044901870115	0.0200060698154559	0.0185950160304053	0.0695288760946246	0.000606525487779819	0.000929552525432708	0.000561850585316164	0.00122652327274324	0.000530320316211398	0.00435905472133485	0.000691240659369779	0.000982586832403433	0.00129829600423924	0.000840083860709505	0.0161957454738934	0.000646930120132478	0.000600922486489889	0.0032516470947403	0.000558358441150502	0.000602864375470904	0.000557911077842487	0.10754582402321	0.645588405465971	0.00249772900435996	0.0106525099132545	0.000630005275458413	0.00936639456290683	0.000855463085282327	0.000836548533638793	0.0746262958414706
peak1384	0.00126292061920728	0.000365021206430121	0.000297825469972247	0.000277885206626252	0.0464377274531027	0.0250412395278455	0.0119596533615577	0.00060717040318173	0.00733601629074253	0.000338813402802312	0.0793359599069185	0.00171353893384799	0.0107113759967337	0.0126686097056288	0.000333039406144519	0.00167720802167245	0.0491141547653965	0.00155103845381806	0.0853138331349658	0.00346888665687868	0.0307377709557217	0.000267269077259729	0.000271798035099588	0.00122039206600185	0.000410983109969762	0.583944134507812	0.000315848433864249	0.0385637894679299	0.00420004609704889	0.000256050325818429
peak13844	0.00960088449749501	0.00494675454811457	0.00130778450719778	0.00251493336746346	0.0148048467936816	0.00535000253082316	0.0232925505841088	0.0134158353924751	0.0535085902689319	0.00482200654189694	0.011073174572924	0.148833159658092	0.00555926158432769	0.0155452736692093	0.00122750434926406	0.0239178600573853	0.0385556790725841	0.00203214908286144	0.0303155370972127	0.0942476844397905	0.126655725329383	0.0013535343588766	0.00200278187124476	0.00372416897744801	0.00133691313823526	0.0227240891696549	0.00223013339993178	0.00776096515684414	0.325745998776557	0.00159421720598558
peak13846	0.000259803677911907	8.20665450301999e-05	5.68194258708045e-05	5.6183390970615e-05	0.159481588584395	0.00552440443957542	0.612440591243396	0.000399417704050341	0.0228026502356839	0.000112908021006484	0.017497987948645	0.000885206743988392	0.00156713073275223	0.00851418925980849	6.54783302314743e-05	0.00300360693512743	0.0625583686157092	0.000303606453906906	0.0680106881415714	0.00224842136189489	0.00822415954709456	5.27908000517784e-05	5.72609476542568e-05	0.000253920190826813	8.50269573376232e-05	0.0194799578364378	6.52629560128138e-05	0.00513738709174949	0.000723791203677227	4.93246776315117e-05
peak1385	0.000182031427595386	5.30968260250771e-05	3.10346070383855e-05	3.36797707939341e-05	0.0924339584207576	0.00310690168604814	0.0336551557002539	0.000172163472378486	0.00917636283624622	5.54963058174403e-05	0.0179625864117533	0.000587464162402059	0.00102696920814093	0.00614327622352996	3.61659435574992e-05	0.000888744203052233	0.518760677980131	0.000163409826928111	0.214602169272097	0.00134924827759483	0.013733715659501	3.01404340368137e-05	3.47675114161954e-05	0.000119035283054174	4.7735748370821e-05	0.0806981033595173	3.48039171243127e-05	0.00421585434324064	0.000637063314989033	2.8187866607842e-05
peak13850	0.000227782582571055	0.000625126055672168	0.257996789212577	0.0028639658809439	7.5583189088867e-05	0.000111362802118685	7.643743046005e-05	0.00019931257839989	7.79914068886845e-05	0.00113133341420973	8.02615943760541e-05	0.000110350970764388	0.000123789743454551	8.37498965386396e-05	0.0366128519347064	0.000103950208021387	7.24969680016863e-05	0.000643000487365724	7.86342384878752e-05	9.9991663430256e-05	7.94989034012785e-05	0.629660261544785	0.00625384646386818	0.000524572515055464	0.00513818300296249	7.7431048019983e-05	0.00701790126594578	9.14123440242705e-05	0.000135829492274712	0.0496263011615852
peak13853	0.00422898277987626	0.0293402588094322	0.0176939923134461	0.411450278704785	0.000536628747757623	0.00067354285105495	0.000584859796135002	0.0026046974182563	0.000574952100386002	0.0320372332636935	0.000554750527919117	0.0012734960626389	0.000933801039992611	0.000755460379236797	0.00833664576641676	0.000915448849955914	0.000537535635529897	0.00166714578732716	0.000492259585968573	0.000682599023496107	0.000520834841335909	0.0503279285072378	0.200714559788848	0.00361670168111275	0.00452168263641878	0.000507161392213467	0.0416943338006679	0.000640520490112245	0.000830389571687754	0.180751317847061
peak13854	0.000101400469446066	2.87962030679443e-05	1.92968776094649e-05	2.00297255849066e-05	0.0264698096855171	0.00171189476178681	0.00610426385643617	7.66622751455186e-05	0.00262530333479196	3.10384677631594e-05	0.0128227257735827	0.000254969015160494	0.000674657899777444	0.00236120881990309	2.12771214936913e-05	0.000317290514363688	0.0676132916381361	8.96706911290491e-05	0.147882603419941	0.000622780776127473	0.0121570467029935	1.76905744678435e-05	1.92405483352484e-05	8.75012426243037e-05	2.6388884738782e-05	0.714468784935354	2.26150493273725e-05	0.00289088862910076	0.000443563802544058	1.73083037504786e-05
peak13865	4.35013833202538e-05	7.29767864105996e-05	0.979923005203531	0.000285136839531256	1.96436871880079e-05	3.13693172892928e-05	1.88749924082757e-05	3.57182932060986e-05	1.82510678847232e-05	0.000168557054136002	2.14532152674865e-05	2.12094354590299e-05	3.42437934911e-05	2.0357440936387e-05	0.00681942662643462	2.25554680285118e-05	1.76987460681871e-05	0.000194195345410577	2.01082772304398e-05	2.2059584817606e-05	1.93083914207696e-05	0.00543537393741187	0.00033956379826017	0.000224180388730591	0.000820052913969229	2.03280486566392e-05	0.00214963021337681	2.48098796497778e-05	2.96916357868957e-05	0.00312671823468764
peak13866	0.000626414299550984	0.00115729941425354	0.669235098194856	0.00657067030110317	0.00020851349501103	0.000314627932895273	0.000199392604795926	0.00039788860781579	0.000193260147610128	0.00232878075003234	0.000231003277217421	0.000255670554033463	0.000385336634104201	0.000231576678409838	0.0199225731280645	0.000236143584294038	0.000193754313874551	0.00132099291767881	0.000210216330370569	0.000234171785228854	0.000211272148957707	0.0535933954211252	0.0051603872279845	0.00299261763340468	0.00409910458852525	0.000221448836435045	0.0866118467318283	0.00027005599146579	0.000338954863218405	0.142047531605854
peak13867	8.64658513996054e-05	0.000152490622186077	0.0734011246297606	0.000409919155248957	4.70543581797663e-05	7.88677399533239e-05	4.46644374074731e-05	7.80463718765782e-05	4.47871709158333e-05	0.000252333564862073	5.11256770262703e-05	4.86246652410798e-05	7.56143277032328e-05	4.60448148851127e-05	0.887526627218139	5.28069597541556e-05	4.31219785707012e-05	0.000890620765374677	5.10735081702551e-05	5.62570564070972e-05	4.81955390757684e-05	0.0169938583088578	0.000860637486968649	0.00025818821888517	0.0146959960837917	4.96808662816436e-05	0.00106511512444531	5.82714843586222e-05	7.63733561376355e-05	0.00245601265813606
peak13870	1.06419752290692e-05	1.86785037769074e-05	0.994085291213212	7.62704923778943e-05	4.50918456987091e-06	7.21343100020826e-06	4.29781910538515e-06	8.11194391307495e-06	4.17421205161672e-06	3.80384066913096e-05	4.958198590133e-06	4.97880521709042e-06	7.98079028186922e-06	4.72802105606312e-06	0.00189877499906301	5.08829722541971e-06	4.10329551287182e-06	4.486159215764e-05	4.62991654606899e-06	5.07371520180137e-06	4.47988339651415e-06	0.00192938881632063	9.52268832819949e-05	4.79557125331898e-05	0.000208195761899035	4.72252706577794e-06	0.000481802422557534	5.76002335979992e-06	7.00108317346041e-06	0.000973062073632976
peak13875	0.00011332849684087	3.61599116814147e-05	2.84076123168531e-05	2.62732296568206e-05	0.0318408425001335	0.00282291240149957	0.00881446749547091	0.000106123086576732	0.00395013298143128	4.26690750328163e-05	0.0132999906148731	0.00029171328739127	0.000798290660425669	0.00212902135828825	3.23393705672487e-05	0.000471190511791569	0.0370544319612366	0.000152568074908832	0.69813109144528	0.000941816380471623	0.014176563076744	2.54430916508041e-05	2.61992179271309e-05	0.000120893018484791	4.11225693776603e-05	0.180627809910521	3.14662723034368e-05	0.00325180191215502	0.000590931601367485	2.39988735943153e-05
peak13879	0.00617744818206099	0.03844819856642	0.0261202616015887	0.136469590589478	0.00132958282107765	0.00136217640852104	0.00162868110661907	0.0113522480599751	0.00191718433464654	0.386511502982146	0.00127478536880164	0.00468703580891664	0.00166604123256981	0.00165287041171412	0.0122992113086202	0.00325515311244755	0.00147512870678931	0.00288205812069008	0.00145185238353524	0.00285674250491588	0.00178929596895949	0.0366875607903743	0.0610906348379666	0.00733901143299758	0.007189634877073	0.0013336091973244	0.138595788144852	0.00132805251211736	0.00399586303321524	0.0958327955935861
peak13881	1.56883269372867e-05	2.76922723932642e-05	0.0112084845690408	7.62827430364239e-05	7.70155999925411e-06	1.34430626426502e-05	7.21865642746429e-06	1.26522910997622e-05	6.99530317102164e-06	4.0823925256036e-05	8.4613135070501e-06	7.81304157364644e-06	1.32953098199171e-05	7.83167235253237e-06	0.978834427649728	8.39902176795612e-06	6.9322471990778e-06	0.000162701203598565	7.96001484824838e-06	8.41355637872166e-06	7.32148555379072e-06	0.00523197923073911	0.000182894547402578	4.26093942203784e-05	0.00338984627222159	7.92545190367937e-06	0.000161073960694548	9.87494365012876e-06	1.09084451064728e-05	0.000472348527729859
[truncated: 8,292 more rows]

## Sheet: size
1	178
2	201
3	366
4	242
5	494
6	333
7	404
8	190
[truncated: 22 more rows]
