# Supplementary material for: Gene regulatory dynamics during the development of a paleopteran insect, the mayfly Cloeon dipterum
Source: Development. 2024 Oct 10;151(20):dev203017. doi: 10.1242/dev.203017 (PMC11491810; doi:10.1242/dev.203017)
Supplement: Table S5. Gene ontology enrichment for each Mfuzz cluster. [file develop-151-203017-TableS5.xlsx]

## Sheet: topGO_cluster1mfuzz
GO.ID	Term	Annotated	Significant	Expected	elimKS
GO:0006627	protein processing involved in protein t...	3	3	0.03	8.2e-07
GO:0006666	3-keto-sphinganine metabolic process	3	2	0.03	0.00026
GO:0071897	DNA biosynthetic process	1611	27	15.2	0.00166
GO:0032508	DNA duplex unwinding	412	11	3.89	0.0017
GO:0006529	asparagine biosynthetic process	420	11	3.96	0.00198
GO:0007219	Notch signaling pathway	571	13	5.39	0.0027
GO:0006486	protein glycosylation	1333	23	12.57	0.00274
GO:0015936	coenzyme A metabolic process	460	11	4.34	0.00399
GO:0008643	carbohydrate transport	673	14	6.35	0.00419
GO:0030968	endoplasmic reticulum unfolded protein r...	339	9	3.2	0.00467

## Sheet: topGO_cluster10mfuzz
GO.ID	Term	Annotated	Significant	Expected	elimKS
GO:0000056	ribosomal small subunit export from nucl...	370	9	2.89	0.0023
GO:0006914	autophagy	914	15	7.13	0.0044
GO:0034729	histone H3-K79 methylation	97	4	0.76	0.0069
GO:0015698	inorganic anion transport	103	4	0.8	0.0085
GO:0031047	RNA-mediated gene silencing	620	11	4.84	0.0085
GO:0001578	microtubule bundle formation	108	4	0.84	0.01
GO:0035082	axoneme assembly	108	4	0.84	0.01
GO:0032784	regulation of DNA-templated transcriptio...	237	6	1.85	0.0104
GO:0032968	positive regulation of transcription elo...	20	2	0.16	0.0104
GO:0000387	spliceosomal snRNP assembly	20	2	0.16	0.0104

## Sheet: topGO_cluster11mfuzz
GO.ID	Term	Annotated	Significant	Expected	elimKS
GO:0006171	cAMP biosynthetic process	1251	67	23.49	3e-16
GO:0034765	regulation of monoatomic ion transmembra...	1872	84	35.15	4.4e-16
GO:0007601	visual perception	910	53	17.09	3.6e-14
GO:0061098	positive regulation of protein tyrosine ...	739	47	13.88	5.7e-14
GO:0051260	protein homooligomerization	1288	64	24.18	6.6e-14
GO:0006809	nitric oxide biosynthetic process	549	40	10.31	7.8e-14
GO:0032784	regulation of DNA-templated transcriptio...	237	26	4.45	2.9e-13
GO:0010466	negative regulation of peptidase activit...	1554	70	29.18	3.7e-13
GO:0045944	positive regulation of transcription by ...	2098	83	39.39	1.1e-12
GO:0000055	ribosomal large subunit export from nucl...	712	44	13.37	1.2e-12

## Sheet: topGO_cluster12mfuzz
GO.ID	Term	Annotated	Significant	Expected	elimKS
GO:0007156	homophilic cell adhesion via plasma memb...	1328	25	11.2	7.2e-05
GO:0016055	Wnt signaling pathway	1644	28	13.87	0.00014
GO:0060271	cilium assembly	1189	22	10.03	0.00028
GO:0019287	isopentenyl diphosphate biosynthetic pro...	379	11	3.2	0.00033
GO:0051260	protein homooligomerization	1288	23	10.86	0.00034
GO:0016573	histone acetylation	1737	28	14.65	0.00036
GO:0009887	animal organ morphogenesis	1697	27	14.31	0.00058
GO:0071897	DNA biosynthetic process	1611	26	13.59	0.00061
GO:0030198	extracellular matrix organization	771	16	6.5	0.00066
GO:0007411	axon guidance	1351	23	11.4	0.00066

## Sheet: topGO_cluster13mfuzz
GO.ID	Term	Annotated	Significant	Expected	elimKS
GO:0000184	nuclear-transcribed mRNA catabolic proce...	603	25	7.44	7.4e-08
GO:0051260	protein homooligomerization	1288	38	15.89	1.7e-07
GO:0006470	protein dephosphorylation	1930	48	23.81	4.4e-07
GO:0008053	mitochondrial fusion	372	18	4.59	6.8e-07
GO:0006171	cAMP biosynthetic process	1251	36	15.43	7.3e-07
GO:0006378	mRNA polyadenylation	304	16	3.75	9.9e-07
GO:0006914	autophagy	914	29	11.27	1.7e-06
GO:0008643	carbohydrate transport	673	24	8.3	2.1e-06
GO:0009408	response to heat	536	21	6.61	2.3e-06
GO:0006098	pentose-phosphate shunt	492	20	6.07	2.4e-06

## Sheet: topGO_cluster14mfuzz
GO.ID	Term	Annotated	Significant	Expected	elimKS
GO:0051260	protein homooligomerization	1288	52	19.74	1.9e-11
GO:0006470	protein dephosphorylation	1930	66	29.58	2.1e-11
GO:0080111	DNA demethylation	380	26	5.82	1.2e-10
GO:0006211	5-methylcytosine catabolic process	380	26	5.82	1.2e-10
GO:0006171	cAMP biosynthetic process	1251	49	19.18	2.6e-10
GO:0060294	cilium movement involved in cell motilit...	610	32	9.35	6.7e-10
GO:0016055	Wnt signaling pathway	1644	55	25.2	5.2e-09
GO:0009887	animal organ morphogenesis	1697	56	26.01	5.9e-09
GO:0007411	axon guidance	1351	48	20.71	1.1e-08
GO:0006633	fatty acid biosynthetic process	1451	50	22.24	1.3e-08

## Sheet: topGO_cluster15mfuzz
GO.ID	Term	Annotated	Significant	Expected	elimKS
GO:0006633	fatty acid biosynthetic process	1451	56	24.74	1.4e-09
GO:0016055	Wnt signaling pathway	1644	57	28.03	4.8e-08
GO:0016573	histone acetylation	1737	59	29.62	5.3e-08
GO:0010466	negative regulation of peptidase activit...	1554	54	26.5	1.2e-07
GO:0045944	positive regulation of transcription by ...	2098	66	35.78	1.2e-07
GO:0006468	protein phosphorylation	3731	102	63.62	2.2e-07
GO:0006486	protein glycosylation	1333	48	22.73	2.6e-07
GO:0006511	ubiquitin-dependent protein catabolic pr...	2567	79	43.77	1.3e-06
GO:0006397	mRNA processing	2044	70	34.85	1.5e-06
GO:0007157	heterophilic cell-cell adhesion via plas...	956	37	16.3	1.6e-06

## Sheet: topGO_cluster16mfuzz
GO.ID	Term	Annotated	Significant	Expected	elimKS
GO:0051260	protein homooligomerization	1288	36	14.25	7.9e-08
GO:0009887	animal organ morphogenesis	1697	42	18.78	1.4e-07
GO:0010466	negative regulation of peptidase activit...	1554	39	17.2	3.4e-07
GO:0045944	positive regulation of transcription by ...	2098	47	23.22	3.7e-07
GO:0045907	positive regulation of vasoconstriction	375	17	4.15	7.5e-07
GO:0043114	regulation of vascular permeability	375	17	4.15	7.5e-07
GO:0008033	tRNA processing	660	23	7.3	7.6e-07
GO:0006529	asparagine biosynthetic process	420	18	4.65	7.7e-07
GO:0034765	regulation of monoatomic ion transmembra...	1872	43	20.72	7.7e-07
GO:0007411	axon guidance	1351	35	14.95	8.1e-07

## Sheet: topGO_cluster17mfuzz
GO.ID	Term	Annotated	Significant	Expected	elimKS
GO:0006171	cAMP biosynthetic process	1251	53	16.45	1.3e-15
GO:0007157	heterophilic cell-cell adhesion via plas...	956	44	12.57	4.6e-14
GO:0007229	integrin-mediated signaling pathway	958	44	12.6	4.9e-14
GO:0007169	transmembrane receptor protein tyrosine ...	611	35	8.04	6.4e-14
GO:0009887	animal organ morphogenesis	1697	59	22.32	1.3e-13
GO:0007411	axon guidance	1351	52	17.77	1.4e-13
GO:0006470	protein dephosphorylation	1930	62	25.38	8.1e-13
GO:0006182	cGMP biosynthetic process	519	30	6.83	4.4e-12
GO:0007156	homophilic cell adhesion via plasma memb...	1328	48	17.47	1.8e-11
GO:0051260	protein homooligomerization	1288	47	16.94	2.3e-11

## Sheet: topGO_cluster18mfuzz
GO.ID	Term	Annotated	Significant	Expected	elimKS
GO:1904294	positive regulation of ERAD pathway	4	2	0.04	0.00052
GO:0006213	pyrimidine nucleoside metabolic process	263	8	2.48	0.00337
GO:0006556	S-adenosylmethionine biosynthetic proces...	365	9	3.44	0.00749
GO:0009896	positive regulation of catabolic process	259	9	2.44	0.00936
GO:0061014	positive regulation of mRNA catabolic pr...	255	7	2.41	0.01034
GO:0061157	mRNA destabilization	255	7	2.41	0.01034
GO:0050779	RNA destabilization	255	7	2.41	0.01034
GO:0031331	positive regulation of cellular cataboli...	255	7	2.41	0.01034
GO:1903313	positive regulation of mRNA metabolic pr...	255	7	2.41	0.01034
GO:2000113	negative regulation of cellular macromol...	267	7	2.52	0.01307

[truncated: 20 more sheets: topGO_cluster19mfuzz, topGO_cluster2mfuzz, topGO_cluster20mfuzz, topGO_cluster21mfuzz, topGO_cluster22mfuzz, topGO_cluster23mfuzz, topGO_cluster24mfuzz, topGO_cluster25mfuzz, topGO_cluster26mfuzz, topGO_cluster27mfuzz, topGO_cluster28mfuzz, topGO_cluster29mfuzz, topGO_cluster3mfuzz, topGO_cluster30mfuzz, topGO_cluster4mfuzz, topGO_cluster5mfuzz, topGO_cluster6mfuzz, topGO_cluster7mfuzz, topGO_cluster8mfuzz, topGO_cluster9mfuzz]
