# Supplementary material for: Gene regulatory dynamics during the development of a paleopteran insect, the mayfly Cloeon dipterum
Source: Development. 2024 Oct 10;151(20):dev203017. doi: 10.1242/dev.203017 (PMC11491810; doi:10.1242/dev.203017)
Supplement: Table S6. APREs in each cluster in the kmeans clustering. [file develop-151-203017-TableS6.xlsx]

## Sheet: Hoja1
cluster_1	peak14876
cluster_1	peak14875
cluster_1	peak14874
cluster_1	peak34945
cluster_1	peak34946
cluster_1	peak54393
cluster_1	peak1222
cluster_1	peak30344
cluster_1	peak54176
cluster_1	peak16866
cluster_1	peak53915
cluster_1	peak4402
cluster_1	peak4403
cluster_1	peak49696
cluster_1	peak49695
cluster_1	peak25463
cluster_1	peak7768
cluster_1	peak52925
cluster_1	peak47166
cluster_1	peak248
cluster_1	peak32463
cluster_1	peak16490
cluster_1	peak15241
cluster_1	peak33396
cluster_1	peak48858
cluster_1	peak32462
cluster_1	peak37100
cluster_1	peak53102
cluster_1	peak39937
cluster_1	peak19372
cluster_1	peak43500
cluster_1	peak50502
cluster_1	peak45069
cluster_1	peak17098
cluster_1	peak6041
cluster_1	peak16478
cluster_1	peak8233
cluster_1	peak43492
cluster_1	peak18561
cluster_1	peak15189
cluster_1	peak53861
cluster_1	peak18076
cluster_1	peak9654
cluster_1	peak47989
cluster_1	peak27111
cluster_1	peak17546
cluster_1	peak3065
cluster_1	peak16231
cluster_1	peak4396
cluster_1	peak32394
cluster_1	peak43495
cluster_1	peak44803
cluster_1	peak16519
cluster_1	peak50752
cluster_1	peak40151
cluster_1	peak48690
cluster_1	peak51806
cluster_1	peak31401
cluster_1	peak9362
cluster_1	peak10313
cluster_1	peak13867
cluster_1	peak47757
cluster_1	peak4354
cluster_1	peak41463
cluster_1	peak23260
cluster_1	peak32310
cluster_1	peak38079
cluster_1	peak13938
cluster_1	peak7478
cluster_1	peak38328
cluster_1	peak42958
cluster_1	peak32571
cluster_1	peak38278
cluster_1	peak29787
cluster_1	peak39337
cluster_1	peak33656
cluster_1	peak15413
cluster_1	peak42286
cluster_1	peak24614
cluster_1	peak34299
cluster_1	peak1460
cluster_1	peak36880
cluster_1	peak1507
cluster_1	peak2233
cluster_1	peak19344
cluster_1	peak6364
cluster_1	peak50903
cluster_1	peak5839
cluster_1	peak7030
cluster_1	peak27704
cluster_1	peak37880
cluster_1	peak47271
cluster_1	peak13437
cluster_1	peak14346
cluster_1	peak43502
cluster_1	peak33070
cluster_1	peak29124
cluster_1	peak18967
cluster_1	peak25958
cluster_1	peak6887
cluster_1	peak7388
cluster_1	peak49525
cluster_1	peak10136
cluster_1	peak41861
cluster_1	peak24154
cluster_1	peak11158
cluster_1	peak37031
cluster_1	peak12097
cluster_1	peak38281
cluster_1	peak21648
cluster_1	peak27158
cluster_1	peak717
cluster_1	peak4665
cluster_1	peak35324
cluster_1	peak47273
cluster_1	peak37556
cluster_1	peak858
cluster_1	peak13278
cluster_1	peak27152
cluster_1	peak34586
cluster_1	peak43035
cluster_1	peak47161
cluster_1	peak4634
cluster_1	peak41425
cluster_1	peak16597
cluster_2	peak43491
cluster_2	peak51728
cluster_2	peak42394
cluster_2	peak49244
cluster_2	peak53517
cluster_2	peak26087
cluster_2	peak54421
cluster_2	peak54420
cluster_2	peak31129
cluster_2	peak51750
cluster_2	peak51749
cluster_2	peak54165
cluster_2	peak51070
cluster_2	peak22938
cluster_2	peak38586
cluster_2	peak41930
cluster_2	peak48373
cluster_2	peak5182
cluster_2	peak34037
cluster_2	peak48321
cluster_2	peak36552
cluster_2	peak47423
cluster_2	peak33382
cluster_2	peak22592
cluster_2	peak47442
cluster_2	peak6836
cluster_2	peak37931
cluster_2	peak3529
cluster_2	peak5666
cluster_2	peak28856
cluster_2	peak4991
cluster_2	peak50559
cluster_2	peak3416
cluster_2	peak23718
cluster_2	peak22640
cluster_2	peak11927
cluster_2	peak5185
cluster_2	peak5186
cluster_2	peak37921
cluster_2	peak32954
cluster_2	peak34052
cluster_2	peak45986
cluster_2	peak23900
cluster_2	peak11707
cluster_2	peak39742
cluster_2	peak52853
cluster_2	peak50558
cluster_2	peak46608
cluster_2	peak53816
cluster_2	peak43663
cluster_2	peak40814
cluster_2	peak44182
cluster_2	peak5261
cluster_2	peak45470
cluster_2	peak21817
cluster_2	peak20778
cluster_2	peak14820
cluster_2	peak27806
cluster_2	peak27808
cluster_2	peak36317
cluster_2	peak22804
cluster_2	peak2413
cluster_2	peak43139
cluster_2	peak50528
cluster_2	peak11973
cluster_2	peak36929
cluster_2	peak37914
cluster_2	peak29477
cluster_2	peak32060
cluster_2	peak4169
cluster_2	peak35385
cluster_2	peak31054
cluster_2	peak11945
cluster_2	peak10230
cluster_2	peak37959
cluster_2	peak12076
cluster_2	peak22992
cluster_2	peak22991
cluster_2	peak45446
cluster_2	peak18130
cluster_2	peak28371
cluster_2	peak6881
cluster_2	peak39490
cluster_2	peak53416
cluster_2	peak3043
cluster_2	peak54169
cluster_2	peak5466
cluster_2	peak47806
cluster_2	peak3413
cluster_2	peak3414
cluster_2	peak50556
cluster_2	peak11714
cluster_2	peak26330
cluster_2	peak49880
cluster_2	peak41157
cluster_2	peak3946
cluster_2	peak51660
cluster_2	peak52664
cluster_2	peak31665
cluster_2	peak15609
cluster_2	peak38938
cluster_2	peak46332
cluster_2	peak4983
cluster_2	peak9022
cluster_2	peak44816
cluster_2	peak17359
cluster_2	peak2543
cluster_2	peak53878
cluster_2	peak16702
cluster_2	peak18016
cluster_2	peak50533
cluster_2	peak11717
cluster_2	peak7665
cluster_2	peak43788
cluster_2	peak30713
cluster_2	peak47627
cluster_2	peak2000
cluster_2	peak8794
cluster_2	peak37936
cluster_2	peak6609
cluster_2	peak50539
cluster_2	peak42119
cluster_2	peak25072
cluster_2	peak8798
cluster_2	peak48701
cluster_2	peak48409
cluster_2	peak44418
cluster_2	peak21140
cluster_2	peak43212
cluster_2	peak49959
cluster_2	peak23356
cluster_2	peak19580
cluster_2	peak38097
cluster_2	peak27507
cluster_2	peak52814
cluster_2	peak34071
cluster_2	peak34497
cluster_2	peak3680
cluster_2	peak50305
cluster_2	peak33717
cluster_2	peak21757
cluster_2	peak27945
cluster_2	peak50008
cluster_2	peak14031
cluster_2	peak53366
cluster_2	peak41576
cluster_2	peak41577
cluster_2	peak45396
cluster_2	peak886
cluster_2	peak45805
cluster_2	peak17049
cluster_2	peak36066
cluster_2	peak43162
cluster_2	peak52375
cluster_2	peak17115
cluster_2	peak32871
cluster_2	peak48459
cluster_2	peak14524
cluster_2	peak35900
cluster_2	peak6527
cluster_2	peak20629
cluster_2	peak16703
cluster_2	peak45247
cluster_2	peak11999
cluster_2	peak20022
cluster_2	peak36943
cluster_2	peak44435
cluster_2	peak53041
cluster_2	peak32849
cluster_2	peak35848
cluster_2	peak39573
cluster_2	peak9323
cluster_2	peak18123
cluster_2	peak28361
cluster_2	peak48366
cluster_2	peak36770
cluster_2	peak2412
cluster_2	peak17997
cluster_2	peak26337
cluster_2	peak34729
cluster_2	peak43431
cluster_2	peak17584
cluster_2	peak23681
cluster_2	peak43145
cluster_2	peak2892
cluster_2	peak6191
cluster_2	peak33855
cluster_2	peak41448
cluster_2	peak423
cluster_2	peak15616
cluster_2	peak2414
cluster_2	peak28414
cluster_2	peak5665
cluster_2	peak6422
cluster_2	peak36184
cluster_2	peak53218
cluster_2	peak47345
cluster_2	peak25610
cluster_2	peak17669
cluster_2	peak53000
cluster_2	peak20307
cluster_2	peak6692
cluster_2	peak6793
cluster_2	peak3770
cluster_2	peak40695
cluster_2	peak43622
cluster_2	peak17543
cluster_2	peak13188
cluster_2	peak15206
cluster_2	peak39357
cluster_2	peak44032
cluster_2	peak13476
cluster_2	peak4028
cluster_2	peak44264
cluster_2	peak31642
cluster_2	peak13176
cluster_2	peak6179
cluster_2	peak36619
cluster_2	peak26507
cluster_2	peak30720
cluster_2	peak3118
cluster_2	peak13822
cluster_2	peak28561
cluster_2	peak36966
cluster_2	peak34072
cluster_2	peak14235
cluster_2	peak51618
cluster_2	peak26952
cluster_2	peak12974
cluster_2	peak30869
cluster_2	peak11718
cluster_2	peak43741
cluster_2	peak52792
cluster_2	peak44244
cluster_2	peak18058
cluster_2	peak28862
cluster_2	peak42461
cluster_2	peak46831
cluster_2	peak39029
cluster_2	peak3641
cluster_2	peak315
cluster_2	peak11405
cluster_2	peak20637
cluster_2	peak10922
cluster_2	peak49957
cluster_2	peak403
cluster_2	peak29057
cluster_2	peak42911
cluster_2	peak11037
cluster_2	peak53168
cluster_2	peak41598
cluster_2	peak39614
cluster_2	peak39613
cluster_2	peak20723
cluster_2	peak36789
cluster_2	peak47505
cluster_2	peak26847
cluster_2	peak5184
cluster_2	peak11437
cluster_2	peak45801
cluster_2	peak15915
cluster_2	peak45640
cluster_2	peak44538
cluster_2	peak26875
cluster_2	peak4613
cluster_2	peak48347
cluster_2	peak18128
cluster_2	peak13144
cluster_2	peak32115
cluster_2	peak36550
cluster_2	peak41158
cluster_2	peak28944
cluster_2	peak5896
cluster_2	peak22950
cluster_2	peak20804
cluster_2	peak8118
cluster_2	peak28729
cluster_2	peak1677
cluster_2	peak44560
cluster_2	peak52277
cluster_2	peak15960
cluster_2	peak46005
cluster_2	peak32438
cluster_2	peak14246
cluster_2	peak30081
cluster_2	peak15325
cluster_2	peak28377
cluster_2	peak20624
cluster_2	peak13143
cluster_2	peak26029
cluster_2	peak49110
cluster_2	peak36348
cluster_2	peak49865
cluster_2	peak22565
cluster_2	peak45992
cluster_2	peak21105
cluster_2	peak37484
cluster_2	peak11544
cluster_2	peak44276
cluster_2	peak13120
cluster_2	peak25319
cluster_2	peak43625
cluster_2	peak16016
cluster_2	peak47465
cluster_2	peak50608
cluster_2	peak53558
cluster_2	peak22093
cluster_2	peak42372
cluster_2	peak27202
cluster_2	peak6804
cluster_2	peak30386
cluster_2	peak285
cluster_2	peak31123
cluster_2	peak40692
cluster_2	peak52193
cluster_2	peak13781
cluster_2	peak15615
cluster_2	peak8837
cluster_2	peak23759
cluster_2	peak13636
cluster_2	peak10347
cluster_2	peak39730
cluster_2	peak44040
cluster_2	peak46690
cluster_2	peak43070
cluster_2	peak24496
cluster_2	peak16961
cluster_2	peak14527
cluster_2	peak28117
cluster_2	peak31840
cluster_2	peak17117
cluster_2	peak49174
cluster_2	peak25409
cluster_2	peak27348
cluster_2	peak44813
cluster_2	peak31718
cluster_2	peak3756
cluster_2	peak12956
cluster_2	peak41014
cluster_2	peak53496
cluster_2	peak7759
cluster_2	peak51025
cluster_2	peak30169
cluster_2	peak36615
cluster_2	peak24583
cluster_2	peak15404
cluster_2	peak18661
cluster_2	peak48683
cluster_2	peak36542
cluster_2	peak3502
cluster_2	peak27957
cluster_2	peak30167
cluster_2	peak45106
cluster_2	peak41020
cluster_2	peak24381
cluster_2	peak53752
cluster_2	peak16935
cluster_2	peak687
cluster_2	peak18055
cluster_2	peak17691
cluster_2	peak21803
cluster_2	peak30600
cluster_2	peak36449
cluster_2	peak24823
cluster_2	peak45380
cluster_2	peak15600
cluster_2	peak47873
cluster_2	peak19930
cluster_2	peak30085
cluster_2	peak27538
cluster_2	peak11981
cluster_2	peak48903
cluster_2	peak27455
cluster_2	peak18059
cluster_2	peak26299
cluster_2	peak10236
cluster_2	peak4179
cluster_2	peak644
cluster_2	peak30054
cluster_2	peak38914
cluster_2	peak44909
cluster_2	peak16668
cluster_2	peak11712
cluster_2	peak682
cluster_2	peak31620
cluster_2	peak38959
cluster_2	peak20724
cluster_2	peak6242
cluster_2	peak48737
cluster_2	peak53184
cluster_2	peak52829
cluster_2	peak26885
cluster_2	peak37113
cluster_2	peak20357
cluster_2	peak23587
cluster_2	peak3360
cluster_2	peak41224
cluster_2	peak14489
cluster_2	peak50600
cluster_2	peak44359
cluster_2	peak34727
cluster_2	peak11947
cluster_2	peak11715
cluster_2	peak6672
cluster_2	peak33894
cluster_2	peak3559
cluster_2	peak18108
cluster_2	peak12925
cluster_2	peak9433
cluster_2	peak50531
cluster_2	peak51216
cluster_2	peak29647
cluster_2	peak49840
cluster_2	peak8068
cluster_2	peak44066
cluster_2	peak22477
cluster_2	peak23968
cluster_2	peak34391
cluster_2	peak5660
cluster_2	peak50561
cluster_2	peak16685
cluster_2	peak14279
cluster_2	peak35909
cluster_2	peak10142
cluster_2	peak28160
cluster_2	peak44210
cluster_2	peak35149
cluster_2	peak37176
cluster_2	peak19606
cluster_2	peak41735
cluster_2	peak25710
cluster_2	peak13030
cluster_2	peak34065
cluster_2	peak43672
cluster_2	peak50616
cluster_2	peak295
cluster_2	peak13470
cluster_2	peak14265
cluster_2	peak31950
cluster_2	peak48332
cluster_2	peak14521
cluster_2	peak35891
cluster_2	peak17120
cluster_2	peak44877
cluster_2	peak5988
cluster_2	peak21779
cluster_2	peak23937
cluster_2	peak30984
cluster_2	peak44873
cluster_2	peak35919
cluster_2	peak43675
cluster_2	peak13798
cluster_2	peak12348
cluster_2	peak44174
cluster_2	peak388
cluster_2	peak17110
cluster_2	peak34708
cluster_2	peak32193
cluster_2	peak4311
cluster_2	peak43793
cluster_2	peak884
cluster_2	peak40224
cluster_2	peak38915
cluster_2	peak13758
cluster_2	peak51599
cluster_2	peak49056
cluster_2	peak35122
cluster_2	peak51969
cluster_2	peak12852
cluster_2	peak9618
cluster_2	peak47454
cluster_2	peak1687
cluster_2	peak23396
cluster_2	peak51906
cluster_2	peak47903
cluster_2	peak1447
cluster_2	peak14269
cluster_2	peak43508
cluster_2	peak47994
cluster_2	peak2409
cluster_2	peak279
cluster_2	peak15908
cluster_3	peak54177
cluster_3	peak49697
cluster_3	peak52926
cluster_3	peak52924
cluster_3	peak47165
cluster_3	peak33397
cluster_3	peak53103
cluster_3	peak43501
cluster_3	peak45070
cluster_3	peak33398
cluster_3	peak18075
cluster_3	peak17097
cluster_3	peak27112
cluster_3	peak16230
cluster_3	peak43493
cluster_3	peak43494
cluster_3	peak26090
cluster_3	peak26091
cluster_3	peak26092
cluster_3	peak17099
cluster_3	peak17096
cluster_3	peak47988
cluster_3	peak32465
cluster_3	peak45373
cluster_3	peak45374
cluster_3	peak29125
cluster_3	peak42959
cluster_3	peak43122
cluster_3	peak32330
cluster_3	peak37881
cluster_3	peak29156
cluster_3	peak54392
cluster_3	peak30347
cluster_3	peak48694
cluster_3	peak48695
cluster_3	peak48696
cluster_3	peak42680
cluster_3	peak47987
cluster_3	peak41365
cluster_3	peak41366
cluster_3	peak43126
cluster_3	peak31407
cluster_3	peak50198
cluster_3	peak50197
cluster_3	peak25232
cluster_3	peak43504
cluster_3	peak24769
cluster_3	peak25959
cluster_3	peak43127
cluster_3	peak51075
cluster_3	peak22583
cluster_3	peak10751
cluster_3	peak43512
cluster_3	peak47831
cluster_3	peak50826
cluster_3	peak33187
cluster_3	peak2257
cluster_3	peak53781
cluster_3	peak30346
cluster_3	peak3068
cluster_3	peak46943
cluster_3	peak46944
cluster_3	peak34938
cluster_3	peak26381
cluster_3	peak51129
cluster_3	peak15159
cluster_3	peak15158
cluster_3	peak46614
cluster_3	peak51292
cluster_3	peak21156
cluster_3	peak52352
cluster_3	peak39139
cluster_3	peak51954
cluster_3	peak46680
cluster_3	peak51729
cluster_3	peak11
cluster_3	peak13881
cluster_3	peak38299
cluster_3	peak43523
cluster_3	peak32317
cluster_3	peak38463
cluster_3	peak38464
cluster_3	peak18082
cluster_3	peak19831
cluster_3	peak19355
cluster_3	peak43521
cluster_3	peak45219
cluster_3	peak19330
cluster_3	peak13577
cluster_3	peak19166
cluster_3	peak12440
cluster_3	peak240
cluster_3	peak9904
cluster_3	peak14298
cluster_3	peak14299
cluster_3	peak34569
cluster_3	peak50765
cluster_3	peak8317
cluster_3	peak37441
cluster_3	peak50817
cluster_3	peak2631
cluster_3	peak9110
cluster_3	peak53314
cluster_3	peak13865
cluster_3	peak35233
cluster_3	peak35232
cluster_3	peak51342
cluster_3	peak51341
cluster_3	peak52353
cluster_3	peak41697
cluster_3	peak4776
cluster_3	peak13870
cluster_3	peak48847
cluster_3	peak13981
cluster_3	peak20844
cluster_3	peak20843
cluster_3	peak53313
cluster_3	peak53312
cluster_3	peak32398
cluster_3	peak17847
cluster_3	peak45185
cluster_3	peak45186
cluster_3	peak19713
cluster_3	peak6446
cluster_3	peak12443
cluster_3	peak12437
cluster_3	peak34600
cluster_3	peak40963
cluster_3	peak47065
cluster_3	peak2225
cluster_3	peak53719
cluster_3	peak14073
cluster_3	peak29126
cluster_3	peak53255
cluster_3	peak36442
cluster_3	peak10577
cluster_3	peak48854
cluster_3	peak14295
cluster_3	peak46665
cluster_3	peak36470
cluster_3	peak54179
cluster_3	peak41872
cluster_3	peak9079
cluster_3	peak44291
cluster_3	peak11510
cluster_3	peak7210
cluster_3	peak9551
cluster_3	peak21858
cluster_3	peak29120
cluster_3	peak27009
cluster_3	peak15772
cluster_3	peak41353
cluster_3	peak54453
cluster_3	peak32362
cluster_3	peak27684
cluster_3	peak6973
cluster_3	peak40202
cluster_3	peak29129
cluster_3	peak46628
cluster_3	peak40396
cluster_3	peak40394
cluster_3	peak51609
cluster_3	peak46666
cluster_3	peak33485
cluster_3	peak12703
cluster_3	peak53718
cluster_3	peak12414
cluster_3	peak28047
cluster_3	peak28046
cluster_3	peak22305
cluster_3	peak40087
cluster_3	peak40392
cluster_3	peak18496
cluster_3	peak17205
cluster_3	peak44254
cluster_3	peak16484
cluster_3	peak46509
cluster_3	peak38899
cluster_3	peak50719
cluster_3	peak33479
cluster_3	peak33480
cluster_3	peak15140
cluster_3	peak463
cluster_3	peak51878
cluster_3	peak46563
cluster_3	peak50720
cluster_3	peak32318
cluster_3	peak48679
cluster_3	peak49238
cluster_3	peak33179
cluster_3	peak32905
cluster_3	peak35116
cluster_3	peak4639
cluster_3	peak48873
cluster_3	peak7088
cluster_3	peak36822
cluster_3	peak32328
cluster_3	peak28034
cluster_3	peak28033
cluster_3	peak53717
cluster_3	peak54531
cluster_3	peak42986
cluster_3	peak54375
cluster_3	peak49855
cluster_3	peak48860
cluster_3	peak51396
cluster_3	peak54472
cluster_3	peak5615
cluster_3	peak31414
cluster_3	peak10582
cluster_3	peak43372
cluster_3	peak23251
cluster_3	peak44589
cluster_3	peak44588
cluster_3	peak13056
cluster_3	peak28292
cluster_3	peak28768
cluster_3	peak36447
cluster_3	peak48697
cluster_3	peak51591
cluster_3	peak53440
cluster_3	peak15166
cluster_3	peak44408
cluster_3	peak4750
cluster_3	peak29216
cluster_3	peak616
cluster_3	peak51652
cluster_3	peak35119
cluster_3	peak52594
cluster_3	peak7037
cluster_3	peak5611
cluster_3	peak35044
cluster_3	peak7811
cluster_3	peak18465
cluster_3	peak29118
cluster_3	peak37697
cluster_3	peak19347
cluster_3	peak38303
cluster_3	peak4631
cluster_3	peak4632
cluster_3	peak53250
cluster_3	peak34616
cluster_3	peak54465
cluster_3	peak54462
cluster_3	peak44613
cluster_3	peak52610
cluster_3	peak29351
cluster_3	peak21856
cluster_3	peak4650
cluster_3	peak42069
cluster_3	peak38199
cluster_3	peak38200
cluster_3	peak23483
cluster_3	peak48627
cluster_3	peak9093
cluster_3	peak37391
cluster_3	peak14795
cluster_3	peak35603
cluster_3	peak23847
cluster_3	peak51350
cluster_3	peak10475
cluster_3	peak3074
cluster_3	peak3419
cluster_3	peak51877
cluster_3	peak29115
cluster_3	peak48724
cluster_3	peak48856
cluster_3	peak35157
cluster_3	peak35158
cluster_3	peak51578
cluster_3	peak24615
cluster_3	peak6378
cluster_3	peak38718
cluster_3	peak17100
cluster_3	peak39332
cluster_3	peak41098
cluster_3	peak37414
cluster_3	peak20531
cluster_3	peak53844
cluster_3	peak54408
cluster_3	peak32804
cluster_3	peak30847
cluster_3	peak40408
cluster_3	peak4661
cluster_3	peak51209
cluster_3	peak41954
cluster_3	peak38272
cluster_3	peak51712
cluster_3	peak11823
cluster_3	peak46432
cluster_3	peak41176
cluster_3	peak38910
cluster_3	peak50592
cluster_3	peak24203
cluster_3	peak52611
cluster_3	peak30217
cluster_3	peak17699
cluster_3	peak50212
cluster_3	peak51822
cluster_3	peak36718
cluster_3	peak43916
cluster_3	peak34597
cluster_3	peak8156
cluster_3	peak32764
cluster_3	peak44302
cluster_3	peak38041
cluster_3	peak32922
cluster_3	peak6761
cluster_3	peak42287
cluster_3	peak36843
cluster_3	peak36842
cluster_3	peak3063
cluster_3	peak33497
cluster_3	peak36887
cluster_3	peak47749
cluster_3	peak1555
cluster_3	peak26740
cluster_3	peak24938
cluster_3	peak48676
cluster_3	peak1767
cluster_3	peak54376
cluster_3	peak48592
cluster_3	peak47740
cluster_3	peak49156
cluster_3	peak45030
cluster_3	peak50696
cluster_3	peak29175
cluster_3	peak33655
cluster_3	peak52313
cluster_3	peak13956
cluster_3	peak29109
cluster_3	peak39013
cluster_3	peak54451
cluster_3	peak27593
cluster_3	peak27592
cluster_3	peak32403
cluster_3	peak28294
cluster_3	peak5669
cluster_3	peak17866
cluster_3	peak45369
cluster_3	peak53865
cluster_3	peak41741
cluster_3	peak42655
cluster_3	peak7134
cluster_3	peak21233
cluster_3	peak50661
cluster_3	peak2226
cluster_3	peak12416
cluster_3	peak20204
cluster_3	peak23229
cluster_3	peak15397
cluster_3	peak18896
cluster_3	peak48629
cluster_3	peak37021
cluster_3	peak26191
cluster_3	peak50775
cluster_3	peak8224
cluster_3	peak36724
cluster_3	peak46519
cluster_3	peak44599
cluster_3	peak18556
cluster_3	peak38900
cluster_3	peak48692
cluster_3	peak50757
cluster_3	peak53862
cluster_3	peak38379
cluster_3	peak51857
cluster_3	peak15539
cluster_3	peak50662
cluster_3	peak4652
cluster_3	peak33463
cluster_3	peak44362
cluster_3	peak40164
cluster_3	peak48243
cluster_3	peak4956
cluster_3	peak26989
cluster_3	peak29128
cluster_3	peak43509
cluster_3	peak41737
cluster_3	peak14585
cluster_3	peak32921
cluster_3	peak26098
cluster_3	peak22282
cluster_3	peak53035
cluster_3	peak49376
cluster_3	peak47490
cluster_3	peak30607
cluster_3	peak35751
cluster_3	peak53863
cluster_3	peak34937
cluster_3	peak47901
cluster_3	peak13028
cluster_3	peak38269
cluster_3	peak4802
cluster_3	peak54450
cluster_3	peak16364
cluster_3	peak43131
cluster_3	peak10452
cluster_3	peak33193
cluster_3	peak40140
cluster_3	peak16770
cluster_3	peak53848
cluster_3	peak8874
cluster_3	peak51135
cluster_3	peak40081
cluster_3	peak20895
cluster_3	peak45188
cluster_3	peak42104
cluster_3	peak44251
cluster_3	peak8907
cluster_3	peak49772
cluster_3	peak51018
cluster_3	peak43780
cluster_3	peak24934
cluster_3	peak39145
cluster_3	peak29170
cluster_3	peak18965
cluster_3	peak32943
cluster_3	peak11087
cluster_3	peak602
cluster_3	peak18370
cluster_3	peak40186
cluster_3	peak41503
cluster_3	peak50883
cluster_3	peak50884
cluster_3	peak18274
cluster_3	peak16525
cluster_3	peak52699
cluster_3	peak4922
cluster_3	peak45504
cluster_3	peak9029
cluster_3	peak37325
cluster_3	peak23143
cluster_3	peak44958
cluster_3	peak6955
cluster_3	peak36884
cluster_3	peak38236
cluster_3	peak42080
cluster_3	peak42106
cluster_3	peak17504
cluster_3	peak50854
cluster_3	peak24429
cluster_3	peak19152
cluster_3	peak5838
cluster_3	peak33449
cluster_3	peak46360
cluster_3	peak15685
cluster_3	peak28275
cluster_3	peak20366
cluster_3	peak48853
cluster_3	peak50793
cluster_3	peak53784
cluster_3	peak15267
cluster_3	peak13273
cluster_3	peak13272
cluster_3	peak49298
cluster_3	peak41882
cluster_3	peak40838
cluster_3	peak52967
cluster_3	peak3072
cluster_3	peak32375
cluster_3	peak34595
cluster_3	peak1437
cluster_3	peak17519
cluster_3	peak43724
cluster_3	peak18577
cluster_3	peak19582
cluster_3	peak21290
cluster_3	peak532
cluster_3	peak44607
cluster_3	peak47536
cluster_3	peak39185
cluster_3	peak5132
cluster_3	peak20214
cluster_3	peak45201
cluster_3	peak48845
cluster_3	peak20523
cluster_3	peak1878
cluster_3	peak51854
cluster_3	peak32342
cluster_3	peak40524
cluster_3	peak48863
cluster_3	peak46480
cluster_3	peak27753
cluster_3	peak29365
cluster_3	peak9642
cluster_3	peak10746
cluster_3	peak16058
cluster_3	peak51399
cluster_3	peak38694
cluster_3	peak45567
cluster_3	peak42664
cluster_3	peak50873
cluster_3	peak39830
cluster_3	peak18921
cluster_3	peak31182
cluster_3	peak20860
cluster_3	peak45745
cluster_3	peak11603
cluster_3	peak22650
cluster_3	peak12548
cluster_3	peak46146
cluster_3	peak4642
cluster_3	peak16893
cluster_3	peak4636
cluster_3	peak10829
cluster_3	peak2236
cluster_3	peak4369
cluster_3	peak11197
cluster_3	peak51552
cluster_3	peak44301
cluster_3	peak24219
cluster_3	peak32389
cluster_3	peak38480
cluster_3	peak18898
cluster_3	peak31416
cluster_3	peak42765
cluster_3	peak5824
cluster_3	peak50781
cluster_3	peak15705
cluster_3	peak26606
cluster_3	peak4909
cluster_3	peak8115
cluster_3	peak13651
cluster_3	peak17379
cluster_3	peak37174
cluster_3	peak47689
cluster_3	peak34033
cluster_3	peak37631
cluster_3	peak21067
cluster_3	peak50896
cluster_3	peak9659
cluster_3	peak51537
cluster_3	peak29110
cluster_3	peak28283
cluster_3	peak51206
cluster_3	peak15075
cluster_3	peak51298
cluster_3	peak35802
cluster_3	peak36053
cluster_3	peak7952
cluster_3	peak33359
cluster_3	peak45227
cluster_3	peak1399
cluster_3	peak20836
cluster_3	peak41614
cluster_3	peak7676
cluster_3	peak54344
cluster_3	peak15217
cluster_3	peak7550
cluster_3	peak28536
cluster_3	peak48631
cluster_3	peak50797
cluster_3	peak47819
cluster_3	peak2588
cluster_3	peak31315
cluster_3	peak24931
cluster_3	peak16475
cluster_3	peak30804
cluster_3	peak50090
cluster_3	peak41432
cluster_3	peak50209
cluster_3	peak40285
cluster_3	peak21266
cluster_3	peak34872
cluster_3	peak48638
cluster_3	peak6404
cluster_3	peak42052
cluster_3	peak11419
cluster_3	peak27579
cluster_3	peak24294
cluster_3	peak2113
cluster_3	peak27155
cluster_3	peak5432
cluster_3	peak1403
cluster_3	peak41956
cluster_3	peak17095
cluster_3	peak8258
cluster_3	peak11583
cluster_3	peak24955
cluster_3	peak36479
cluster_3	peak16372
cluster_3	peak16500
cluster_3	peak18507
cluster_3	peak27637
cluster_3	peak53275
cluster_3	peak11841
cluster_3	peak24437
cluster_3	peak13879
cluster_3	peak39176
cluster_3	peak2517
cluster_3	peak52078
cluster_3	peak50870
cluster_3	peak51400
cluster_3	peak23330
cluster_3	peak19456
cluster_3	peak34818
cluster_3	peak44227
cluster_3	peak33061
cluster_3	peak28963
cluster_3	peak13732
cluster_3	peak8079
cluster_3	peak2743
cluster_3	peak54422
cluster_3	peak4681
cluster_3	peak26605
cluster_3	peak1072
cluster_3	peak22190
cluster_3	peak40456
cluster_3	peak3178
cluster_3	peak42771
cluster_3	peak54007
cluster_3	peak47046
cluster_3	peak12660
cluster_3	peak26824
cluster_3	peak4075
cluster_3	peak50842
cluster_3	peak2431
cluster_3	peak12717
cluster_3	peak34610
cluster_3	peak16516
cluster_3	peak51848
cluster_3	peak23533
cluster_3	peak18825
cluster_3	peak54076
cluster_3	peak18596
cluster_3	peak12144
cluster_3	peak29007
cluster_3	peak1472
cluster_3	peak36768
cluster_3	peak15277
cluster_3	peak45702
cluster_4	peak4395
cluster_4	peak41694
cluster_4	peak7812
cluster_4	peak9078
cluster_4	peak40082
cluster_4	peak20896
cluster_4	peak14851
cluster_4	peak33761
cluster_4	peak44424
cluster_4	peak34598
cluster_4	peak37340
cluster_4	peak34885
cluster_4	peak34038
cluster_4	peak37805
cluster_4	peak53779
cluster_4	peak53778
cluster_4	peak36088
cluster_4	peak36087
cluster_4	peak619
cluster_4	peak15310
cluster_4	peak6608
cluster_4	peak11926
cluster_4	peak6450
cluster_4	peak54511
cluster_4	peak37920
cluster_4	peak15547
cluster_4	peak34053
cluster_4	peak39836
cluster_4	peak42166
cluster_4	peak42165
cluster_4	peak22679
cluster_4	peak52854
cluster_4	peak42469
cluster_4	peak12373
cluster_4	peak12484
cluster_4	peak3479
cluster_4	peak3480
cluster_4	peak53815
cluster_4	peak14547
cluster_4	peak23957
cluster_4	peak22002
cluster_4	peak44308
cluster_4	peak48224
cluster_4	peak42673
cluster_4	peak12485
cluster_4	peak38366
cluster_4	peak14819
cluster_4	peak44887
cluster_4	peak37140
cluster_4	peak31254
cluster_4	peak39146
cluster_4	peak50527
cluster_4	peak33859
cluster_4	peak10548
cluster_4	peak9761
cluster_4	peak36826
cluster_4	peak4975
cluster_4	peak51628
cluster_4	peak33013
cluster_4	peak27421
cluster_4	peak12920
cluster_4	peak28025
cluster_4	peak28026
cluster_4	peak2549
cluster_4	peak2550
cluster_4	peak36635
cluster_4	peak36636
cluster_4	peak53415
cluster_4	peak48225
cluster_4	peak42501
cluster_4	peak10705
cluster_4	peak50557
cluster_4	peak52825
cluster_4	peak26329
cluster_4	peak14894
cluster_4	peak318
cluster_4	peak23161
cluster_4	peak11756
cluster_4	peak11755
cluster_4	peak19816
cluster_4	peak35143
cluster_4	peak42923
cluster_4	peak42924
cluster_4	peak35142
cluster_4	peak52839
cluster_4	peak10818
cluster_4	peak21806
cluster_4	peak46469
cluster_4	peak646
cluster_4	peak36310
cluster_4	peak13475
cluster_4	peak647
cluster_4	peak33645
cluster_4	peak49168
cluster_4	peak23258
cluster_4	peak38904
cluster_4	peak18237
cluster_4	peak11935
cluster_4	peak15580
cluster_4	peak11624
cluster_4	peak48669
cluster_4	peak8695
cluster_4	peak25048
cluster_4	peak38905
cluster_4	peak11934
cluster_4	peak17682
cluster_4	peak23355
cluster_4	peak32159
cluster_4	peak8222
cluster_4	peak38937
cluster_4	peak36315
cluster_4	peak49960
cluster_4	peak34882
cluster_4	peak34498
cluster_4	peak46793
cluster_4	peak3679
cluster_4	peak52663
cluster_4	peak29979
cluster_4	peak40773
cluster_4	peak45038
cluster_4	peak47018
cluster_4	peak46028
cluster_4	peak52824
cluster_4	peak11212
cluster_4	peak11213
cluster_4	peak27396
cluster_4	peak4693
cluster_4	peak23877
cluster_4	peak4324
cluster_4	peak46404
cluster_4	peak42149
cluster_4	peak34243
cluster_4	peak8065
cluster_4	peak15401
cluster_4	peak6593
cluster_4	peak6592
cluster_4	peak41586
cluster_4	peak25760
cluster_4	peak14893
cluster_4	peak40485
cluster_4	peak15989
cluster_4	peak917
cluster_4	peak43664
cluster_4	peak52157
cluster_4	peak22036
cluster_4	peak13616
cluster_4	peak916
cluster_4	peak36290
cluster_4	peak29923
cluster_4	peak33601
cluster_4	peak45004
cluster_4	peak45005
cluster_4	peak3958
cluster_4	peak48265
cluster_4	peak44434
cluster_4	peak15415
cluster_4	peak22987
cluster_4	peak22988
cluster_4	peak54351
cluster_4	peak50555
cluster_4	peak52666
cluster_4	peak53530
cluster_4	peak17183
cluster_4	peak33524
cluster_4	peak52815
cluster_4	peak23715
cluster_4	peak16776
cluster_4	peak22117
cluster_4	peak15721
cluster_4	peak35168
cluster_4	peak21795
cluster_4	peak35875
cluster_4	peak26373
cluster_4	peak8941
cluster_4	peak8942
cluster_4	peak21246
cluster_4	peak13168
cluster_4	peak54063
cluster_4	peak54064
cluster_4	peak48411
cluster_4	peak13638
cluster_4	peak34903
cluster_4	peak33854
cluster_4	peak20798
cluster_4	peak1626
cluster_4	peak1625
cluster_4	peak17804
cluster_4	peak25030
cluster_4	peak15553
cluster_4	peak18923
cluster_4	peak36398
cluster_4	peak36945
cluster_4	peak33779
cluster_4	peak33780
cluster_4	peak11691
cluster_4	peak48316
cluster_4	peak48317
cluster_4	peak42922
cluster_4	peak53217
cluster_4	peak493
cluster_4	peak20100
cluster_4	peak45244
cluster_4	peak7107
cluster_4	peak48223
cluster_4	peak35695
cluster_4	peak30781
cluster_4	peak30782
cluster_4	peak6691
cluster_4	peak16079
cluster_4	peak17050
cluster_4	peak31641
cluster_4	peak33718
cluster_4	peak37030
cluster_4	peak20928
cluster_4	peak3013
cluster_4	peak16097
cluster_4	peak47600
cluster_4	peak28876
cluster_4	peak46019
cluster_4	peak26119
cluster_4	peak8799
cluster_4	peak33758
cluster_4	peak49049
cluster_4	peak49167
cluster_4	peak38249
cluster_4	peak45872
cluster_4	peak48908
cluster_4	peak36163
cluster_4	peak39358
cluster_4	peak13637
cluster_4	peak6166
cluster_4	peak15900
cluster_4	peak15901
cluster_4	peak52323
cluster_4	peak29262
cluster_4	peak54361
cluster_4	peak25877
cluster_4	peak48659
cluster_4	peak22967
cluster_4	peak22136
cluster_4	peak15974
cluster_4	peak17177
cluster_4	peak31772
cluster_4	peak29980
cluster_4	peak27938
cluster_4	peak26
cluster_4	peak6607
cluster_4	peak42011
cluster_4	peak49933
cluster_4	peak20872
cluster_4	peak4580
cluster_4	peak4223
cluster_4	peak44047
cluster_4	peak20179
cluster_4	peak46018
cluster_4	peak8107
cluster_4	peak40774
cluster_4	peak13888
cluster_4	peak12036
cluster_4	peak45991
cluster_4	peak44504
cluster_4	peak17353
cluster_4	peak17352
cluster_4	peak22632
cluster_4	peak39907
cluster_4	peak34712
cluster_4	peak27964
cluster_4	peak47824
cluster_4	peak53571
cluster_4	peak53570
cluster_4	peak40775
cluster_4	peak21622
cluster_4	peak21114
cluster_4	peak52471
cluster_4	peak9884
cluster_4	peak29056
cluster_4	peak36131
cluster_4	peak42912
cluster_4	peak33002
cluster_4	peak49017
cluster_4	peak25049
cluster_4	peak48370
cluster_4	peak54168
cluster_4	peak54299
cluster_4	peak14698
cluster_4	peak26129
cluster_4	peak29036
cluster_4	peak17935
cluster_4	peak4590
cluster_4	peak5031
cluster_4	peak48464
cluster_4	peak9253
cluster_4	peak14647
cluster_4	peak25290
cluster_4	peak1645
cluster_4	peak16092
cluster_4	peak2536
cluster_4	peak32281
cluster_4	peak43555
cluster_4	peak37489
cluster_4	peak16688
cluster_4	peak21589
cluster_4	peak21588
cluster_4	peak13009
cluster_4	peak44782
cluster_4	peak5141
cluster_4	peak31940
cluster_4	peak45827
cluster_4	peak662
cluster_4	peak663
cluster_4	peak54229
cluster_4	peak4501
cluster_4	peak40039
cluster_4	peak26838
cluster_4	peak15994
cluster_4	peak15993
cluster_4	peak52604
cluster_4	peak31588
cluster_4	peak17462
cluster_4	peak41910
cluster_4	peak44033
cluster_4	peak26954
cluster_4	peak3824
cluster_4	peak44697
cluster_4	peak30376
cluster_4	peak29759
cluster_4	peak27346
cluster_4	peak33564
cluster_4	peak48336
cluster_4	peak33603
cluster_4	peak21523
cluster_4	peak26445
cluster_4	peak28721
cluster_4	peak3053
cluster_4	peak16067
cluster_4	peak39986
cluster_4	peak21146
cluster_4	peak44137
cluster_4	peak3353
cluster_4	peak42744
cluster_4	peak19143
cluster_4	peak42446
cluster_4	peak40699
cluster_4	peak40698
cluster_4	peak30775
cluster_4	peak13157
cluster_4	peak23346
cluster_4	peak33716
cluster_4	peak6409
cluster_4	peak34060
cluster_4	peak28378
cluster_4	peak22083
cluster_4	peak26085
cluster_4	peak13511
cluster_4	peak48682
cluster_4	peak15986
cluster_4	peak26474
cluster_4	peak28458
cluster_4	peak18027
cluster_4	peak50254
cluster_4	peak34779
cluster_4	peak17445
cluster_4	peak13199
cluster_4	peak32683
cluster_4	peak53626
cluster_4	peak21147
cluster_4	peak37161
cluster_4	peak36870
cluster_4	peak4834
cluster_4	peak44696
cluster_4	peak14721
cluster_4	peak50124
cluster_4	peak10773
cluster_4	peak34314
cluster_4	peak22193
cluster_4	peak7689
cluster_4	peak11049
cluster_4	peak6157
cluster_4	peak20071
cluster_4	peak44046
cluster_4	peak9782
cluster_4	peak53753
cluster_4	peak53754
cluster_4	peak26443
cluster_4	peak10927
cluster_4	peak10925
cluster_4	peak20614
cluster_4	peak4050
cluster_4	peak35926
cluster_4	peak38642
cluster_4	peak38640
cluster_4	peak18154
cluster_4	peak37924
cluster_4	peak6637
cluster_4	peak43524
cluster_4	peak11209
cluster_4	peak17667
cluster_4	peak35616
cluster_4	peak54013
cluster_4	peak14724
cluster_4	peak2478
cluster_4	peak4499
cluster_4	peak53567
cluster_4	peak6594
cluster_4	peak36347
cluster_4	peak24319
cluster_4	peak24318
cluster_4	peak26683
cluster_4	peak17734
cluster_4	peak30902
cluster_4	peak49133
cluster_4	peak49134
cluster_4	peak44279
cluster_4	peak34291
cluster_4	peak50638
cluster_4	peak19536
cluster_4	peak44278
cluster_4	peak53405
cluster_4	peak53406
cluster_4	peak7339
cluster_4	peak41689
cluster_4	peak505
cluster_4	peak15610
cluster_4	peak26301
cluster_4	peak21783
cluster_4	peak39879
cluster_4	peak5372
cluster_4	peak50787
cluster_4	peak37095
cluster_4	peak45699
cluster_4	peak37995
cluster_4	peak9315
cluster_4	peak23567
cluster_4	peak33527
cluster_4	peak49440
cluster_4	peak49441
cluster_4	peak54426
cluster_4	peak22089
cluster_4	peak30776
cluster_4	peak21123
cluster_4	peak33016
cluster_4	peak53040
cluster_4	peak579
cluster_4	peak53341
cluster_4	peak33688
cluster_4	peak10764
cluster_4	peak20151
cluster_4	peak3928
cluster_4	peak48196
cluster_4	peak45997
cluster_4	peak44861
cluster_4	peak22251
cluster_4	peak12877
cluster_4	peak21153
cluster_4	peak47904
cluster_4	peak47979
cluster_4	peak51627
cluster_4	peak54467
cluster_4	peak17967
cluster_4	peak14804
cluster_4	peak53304
cluster_4	peak52684
cluster_4	peak22922
cluster_4	peak15629
cluster_4	peak12867
cluster_4	peak52702
cluster_4	peak48128
cluster_4	peak50619
cluster_4	peak24540
cluster_4	peak50360
cluster_4	peak42233
cluster_4	peak37190
cluster_4	peak24286
cluster_4	peak31674
cluster_4	peak2755
cluster_4	peak5994
cluster_4	peak14462
cluster_4	peak451
cluster_4	peak10766
cluster_4	peak8023
cluster_4	peak54380
cluster_4	peak42603
cluster_4	peak25017
cluster_4	peak34731
cluster_4	peak47570
cluster_4	peak14091
cluster_4	peak21215
cluster_4	peak15565
cluster_4	peak34360
cluster_4	peak32575
cluster_4	peak44840
cluster_4	peak23725
cluster_4	peak39386
cluster_4	peak49092
cluster_4	peak17073
cluster_4	peak5254
cluster_4	peak2445
cluster_4	peak4380
cluster_4	peak17724
cluster_4	peak32128
cluster_4	peak31385
cluster_4	peak48402
cluster_4	peak48401
cluster_4	peak50997
cluster_4	peak689
cluster_4	peak45016
cluster_4	peak38405
cluster_4	peak49079
cluster_4	peak5192
cluster_4	peak4876
cluster_4	peak41984
cluster_4	peak34657
cluster_4	peak29473
cluster_4	peak41067
cluster_4	peak48729
cluster_4	peak38661
cluster_4	peak1739
cluster_4	peak2941
cluster_4	peak52569
cluster_4	peak52836
cluster_4	peak35925
cluster_4	peak11447
cluster_4	peak21130
cluster_4	peak48478
cluster_4	peak32843
cluster_4	peak48291
cluster_4	peak549
cluster_4	peak550
cluster_4	peak14514
cluster_4	peak49445
cluster_4	peak5103
cluster_4	peak28855
cluster_4	peak36611
cluster_4	peak33534
cluster_4	peak31567
cluster_4	peak36416
cluster_4	peak17829
cluster_4	peak3501
cluster_4	peak5658
cluster_4	peak12016
cluster_4	peak34736
cluster_4	peak34737
cluster_4	peak18071
cluster_4	peak9749
cluster_4	peak39299
cluster_4	peak16522
cluster_4	peak15491
cluster_4	peak25688
cluster_4	peak21144
cluster_4	peak40148
cluster_4	peak40149
cluster_4	peak8570
cluster_4	peak16118
cluster_4	peak22920
cluster_4	peak38925
cluster_4	peak9133
cluster_4	peak14670
cluster_4	peak36948
cluster_4	peak14386
cluster_4	peak51631
cluster_4	peak6683
cluster_4	peak53970
cluster_4	peak38921
cluster_4	peak45621
cluster_4	peak8096
cluster_4	peak13617
cluster_4	peak19099
cluster_4	peak27764
cluster_4	peak27990
cluster_4	peak51424
cluster_4	peak3545
cluster_4	peak9120
cluster_4	peak9811
cluster_4	peak53458
cluster_4	peak9962
cluster_4	peak29480
cluster_4	peak15434
cluster_4	peak22912
cluster_4	peak20826
cluster_4	peak32698
cluster_4	peak48756
cluster_4	peak17144
cluster_4	peak14681
cluster_4	peak21491
cluster_4	peak31939
cluster_4	peak12355
cluster_4	peak36673
cluster_4	peak14260
cluster_4	peak27299
cluster_4	peak28359
cluster_4	peak13362
cluster_4	peak34087
cluster_4	peak31009
cluster_4	peak15314
cluster_4	peak28176
cluster_4	peak44340
cluster_4	peak48665
cluster_4	peak2675
cluster_4	peak17556
cluster_4	peak23072
cluster_4	peak31723
cluster_4	peak8822
cluster_4	peak25382
cluster_4	peak25380
cluster_4	peak14523
cluster_4	peak29619
cluster_4	peak53246
cluster_4	peak17750
cluster_4	peak12736
cluster_4	peak41407
cluster_4	peak19208
cluster_4	peak25427
cluster_4	peak47045
cluster_4	peak24483
cluster_4	peak23941
cluster_4	peak23077
cluster_4	peak28618
cluster_4	peak38633
cluster_4	peak18246
cluster_4	peak30430
cluster_4	peak18033
cluster_4	peak37840
cluster_4	peak49164
cluster_4	peak497
cluster_4	peak39402
cluster_4	peak31690
cluster_4	peak27411
cluster_4	peak36079
cluster_4	peak21690
cluster_4	peak32855
cluster_4	peak26256
cluster_4	peak21659
cluster_4	peak885
cluster_4	peak26708
cluster_4	peak48782
cluster_4	peak44187
cluster_4	peak33335
cluster_4	peak36149
cluster_4	peak36150
cluster_4	peak49731
cluster_4	peak10708
cluster_4	peak36867
cluster_4	peak9107
cluster_4	peak36848
cluster_4	peak47474
cluster_4	peak38913
cluster_4	peak14746
cluster_4	peak25316
cluster_4	peak22085
cluster_4	peak21011
cluster_4	peak6549
cluster_4	peak41074
cluster_4	peak41927
cluster_4	peak22045
cluster_4	peak13681
cluster_4	peak33726
cluster_4	peak22025
cluster_4	peak37870
cluster_4	peak30161
cluster_4	peak45533
cluster_4	peak14470
cluster_4	peak48380
cluster_4	peak40893
cluster_4	peak54189
cluster_4	peak33886
cluster_4	peak5631
cluster_4	peak10288
cluster_4	peak49910
cluster_4	peak44947
cluster_4	peak20447
cluster_4	peak57
cluster_4	peak32332
cluster_4	peak38901
cluster_4	peak2732
cluster_4	peak43859
cluster_4	peak40475
cluster_4	peak22062
cluster_4	peak31458
cluster_4	peak1260
cluster_4	peak40687
cluster_4	peak46037
cluster_4	peak51355
cluster_4	peak44280
cluster_4	peak43148
cluster_4	peak50535
cluster_4	peak34013
cluster_4	peak47144
cluster_4	peak52365
cluster_4	peak38928
cluster_4	peak49963
cluster_4	peak34758
cluster_4	peak26324
cluster_4	peak4843
cluster_4	peak17037
cluster_4	peak20415
cluster_4	peak5177
cluster_4	peak11974
cluster_4	peak37348
cluster_4	peak13156
cluster_4	peak50390
cluster_4	peak40943
cluster_4	peak7581
cluster_4	peak26404
cluster_4	peak42867
cluster_4	peak4025
cluster_4	peak1667
cluster_4	peak13131
cluster_4	peak29985
cluster_4	peak31199
cluster_4	peak16149
cluster_4	peak36444
cluster_4	peak44528
cluster_4	peak52161
cluster_4	peak6688
cluster_4	peak50428
cluster_4	peak31705
cluster_4	peak14248
cluster_4	peak876
cluster_4	peak39363
cluster_4	peak40454
cluster_4	peak22519
cluster_4	peak21904
cluster_4	peak24988
cluster_4	peak28091
cluster_4	peak51990
cluster_4	peak6298
cluster_4	peak27725
cluster_4	peak35773
cluster_4	peak22989
cluster_4	peak32048
cluster_4	peak2496
cluster_4	peak52356
cluster_4	peak43167
cluster_4	peak21051
cluster_4	peak50011
cluster_4	peak22499
cluster_4	peak8607
cluster_4	peak23594
cluster_4	peak5731
cluster_4	peak35125
cluster_4	peak37122
cluster_4	peak18157
cluster_4	peak39797
cluster_4	peak4857
cluster_4	peak20047
cluster_4	peak16010
cluster_4	peak11698
cluster_4	peak53973
cluster_4	peak2985
cluster_4	peak2034
cluster_4	peak29342
cluster_4	peak19895
cluster_4	peak32136
cluster_4	peak39724
cluster_4	peak46
cluster_4	peak30522
cluster_4	peak21111
cluster_4	peak33737
cluster_4	peak47112
cluster_4	peak30824
cluster_4	peak31188
[truncated: 6,898 more rows]
