# Supplementary material for: Gene regulatory dynamics during the development of a paleopteran insect, the mayfly Cloeon dipterum
Source: Development. 2024 Oct 10;151(20):dev203017. doi: 10.1242/dev.203017 (PMC11491810; doi:10.1242/dev.203017)
Supplement: Table S8. RNA counts before and after normalization. [file develop-151-203017-TableS8.xlsx]

## Sheet: raw_counts
gene_id	e14_1	e14_2	e12_1	e12_2	e10_1	e10_2	e8_1	e6_1	e4_1	e4_2
clodip_v3_1	4810	4442	6183	5054	12057	11370	15904	2673	2365	3948
clodip_v3_10	536	542	501	602	464	580	1173	399	471	2249
clodip_v3_100	13	18	14	10	2	1	0	1	6	26
clodip_v3_1000	1523	1612	2125	2031	1851	1638	396	190	490	332
clodip_v3_10000	1722	1504	1194	793	1906	1754	3203	1980	2469	2805
clodip_v3_10001	7486	7299	8954	11193	2973	2813	3897	5177	4345	2152
clodip_v3_10002	33	21	17	24	26	27	6	6	40	24
clodip_v3_10003	1	1	0	3	0	0	0	0	2	1
clodip_v3_10004	0	0	0	0	0	0	0	0	0	0
clodip_v3_10005	0	1	1	0	0	0	0	0	0	0
clodip_v3_10006	1146	1064	658	472	196	150	8	38	348	1113
clodip_v3_10007	1108	966	953	493	704	627	577	777	1111	597
clodip_v3_10008	9130	8485	6632	6216	7016	6325	4366	2152	2270	3292
clodip_v3_10009	575	582	27	9	3	7	2	5	118	20
clodip_v3_1001	1936	1910	2215	1812	1097	844	561	542	399	300
clodip_v3_10010	1293	1243	168	218	14	1	27	14	3	3
clodip_v3_10011	234	203	423	833	31	143	122	18308	288195	248822
clodip_v3_10012	1555	1389	2671	3547	1172	1026	1741	988	1065	1603
clodip_v3_10013	81	71	89	40	84	81	115	59	58	89
clodip_v3_10014	669	605	824	568	685	660	1544	546	373	1385
clodip_v3_10015	1546	1533	1952	1457	1629	1765	3098	1158	1997	2985
clodip_v3_10016	8212	7525	15373	9175	6790	6194	18658	7123	8339	4830
clodip_v3_10017	1881	1675	924	421	105	59	49	142	2339	1698
clodip_v3_10018	2596	2499	2181	2326	3257	4156	12965	5845	6172	22588
clodip_v3_10019	1470	1438	1198	556	1715	1650	3019	2298	2401	4763
clodip_v3_1002	806	745	770	448	330	248	842	1014	1069	765
clodip_v3_10020	1355	1319	817	177	27	398	59	1275	704	883
clodip_v3_10021	1700	1549	2657	2558	1546	1512	4353	2472	3791	2994
clodip_v3_10022	5405	5082	2798	1517	3088	2634	3107	1661	1213	2160
clodip_v3_10023	26	26	40	11	227	175	628	410	685	514
clodip_v3_10024	0	0	0	0	0	0	1	0	0	0
clodip_v3_10025	649	521	326	212	1207	1244	2349	238	588	755
clodip_v3_10026	842	645	396	208	1270	1102	1532	585	184	214
clodip_v3_10027	45634	42870	32276	12713	4176	5542	15179	26707	45958	27278
clodip_v3_10028	4664	4232	5567	4267	3652	3410	7617	4037	6013	4197
clodip_v3_10029	2939	2672	1822	945	1322	1055	3860	3995	3913	3126
clodip_v3_1003	2864	2834	3021	2221	1781	1670	1276	677	1275	1359
clodip_v3_10030	27740	24059	28237	34662	24934	22776	64429	23470	7721	8191
clodip_v3_10031	1921	1641	9398	4788	735	374	11	36	53	241
clodip_v3_10032	5846	5500	6263	2358	2455	1954	1199	1096	1973	2201
clodip_v3_10033	3427	3211	4026	3557	4826	4294	5308	2941	3034	3712
clodip_v3_10034	456	448	547	151	59	58	72	8	36	5
clodip_v3_10035	506	450	378	257	228	246	104	163	586	266
clodip_v3_10036	304	357	430	306	530	543	861	430	396	674
clodip_v3_10037	1	0	0	3	0	0	0	1	0	0
clodip_v3_10038	868	770	531	270	453	304	223	189	328	735
clodip_v3_10039	3387	3072	3301	1810	2729	2533	8141	3459	5544	4443
clodip_v3_1004	696	623	435	198	444	422	940	323	345	1387
clodip_v3_10040	13927	13070	11456	9882	7500	7044	15597	19518	19499	14369
clodip_v3_10041	64	62	7	0	141	102	0	58	8	5
clodip_v3_10042	11	11	111	342	20	17	212	23	65	28
clodip_v3_10043	36	35	2	1	94	102	121	216	365	283
clodip_v3_10044	2	0	0	0	2	0	1	13	5	5
clodip_v3_10045	0	1	0	0	0	0	0	2	0	0
clodip_v3_10046	5	1	0	5	5	2	36	3	17	12
clodip_v3_10047	0	0	0	0	0	0	0	1	9	11
clodip_v3_10048	22	29	10	4	58	82	182	180	369	186
clodip_v3_10049	1	0	0	0	1	1	0	4	19	16
clodip_v3_1005	1273	1166	1772	1204	1298	1053	2031	1182	1357	1929
clodip_v3_10050	2	4	6	2	8	10	105	18	40	66
clodip_v3_10051	60	54	20	23	62	43	62	88	289	438
clodip_v3_10052	69	59	55	84	108	115	695	117	746	2513
clodip_v3_10053	2108	1955	1384	1096	1995	1935	3542	2305	1514	3255
clodip_v3_10054	1578	1482	1940	1501	1352	1252	2103	1113	1597	2286
clodip_v3_10055	907	822	1049	620	733	639	1172	639	1132	1563
clodip_v3_10056	1321	1246	1605	926	1177	1197	2694	1554	1973	2544
clodip_v3_10057	1081	1074	1512	1313	1216	988	2942	1884	5828	4304
clodip_v3_10058	1865	1855	2379	2155	1868	1960	3372	2129	3409	3952
clodip_v3_10059	251	243	325	195	129	47	719	23	781	540
clodip_v3_1006	1147	1141	1278	904	669	578	567	477	1300	1342
clodip_v3_10060	6428	6043	7188	7389	2485	1836	1969	807	1603	2110
clodip_v3_10061	1407	1294	1388	803	1159	1051	1894	515	925	2002
clodip_v3_10062	540	477	428	249	471	477	648	401	501	971
clodip_v3_10063	33	32	47	111	66	257	20	23	21	809
clodip_v3_10064	155	125	483	253	108	52	3	12	5	125
clodip_v3_10065	7	11	31	0	23	21	206	314	276	119
clodip_v3_10066	6	9	7	1	34	5	1	8	4	29
clodip_v3_10067	11	9	19	14	17	11	1	2	4	17
clodip_v3_10068	8	8	20	28	8	10	3	0	5	39
clodip_v3_10069	22	11	1	1	21	10	0	1	2	7
clodip_v3_1007	211	189	504	206	62	68	1	1	19	11
clodip_v3_10070	161	166	18	7	2	6	7	0	31	10
clodip_v3_10071	311	286	1256	766	345	272	694	241	342	443
clodip_v3_10072	1859	1696	1203	983	1434	1321	1021	912	1613	3432
clodip_v3_10073	2388	2089	1689	1169	3094	3756	1839	660	748	717
clodip_v3_10074	15199	14535	16197	14863	16515	14433	14458	4636	5180	5418
clodip_v3_10075	8834	7409	6056	3344	12748	9161	2171	4000	19965	7405
clodip_v3_10076	26409	23995	27173	14426	30859	30431	81301	39058	31571	22432
clodip_v3_10077	891	846	778	581	951	980	1890	769	535	591
clodip_v3_10078	1034	952	737	419	579	768	827	539	1000	711
clodip_v3_10079	1454	1135	1123	613	192	143	194	33	26	70
clodip_v3_1008	91	85	670	538	2	1	0	0	2	2
clodip_v3_10080	34897	32127	30880	29762	41085	49175	92339	29180	35295	29546
clodip_v3_10081	107	90	89	66	179	148	284	81	124	104
clodip_v3_10082	1231	1122	811	475	1602	1511	2481	1092	1271	1173
clodip_v3_10083	13338	11268	9750	6247	10706	7671	9572	5338	4048	7132
clodip_v3_10084	973	919	945	751	909	963	3151	1105	1222	3642
clodip_v3_10085	48310	46794	59161	33585	8738	6838	51	4109	10415	7153
clodip_v3_10086	1367	1246	1344	1192	1595	1648	2047	1172	1634	3254
clodip_v3_10087	698	652	832	576	968	872	2150	461	679	1302
clodip_v3_10088	5283	5118	3148	2462	865	819	149	1723	5467	3207
clodip_v3_10089	519	543	177	89	550	734	3908	823	401	1952
clodip_v3_1009	4370	4331	7993	7753	2671	2110	6943	3588	5597	4449
clodip_v3_10090	387	346	324	307	446	470	976	303	338	776
clodip_v3_10091	46	43	72	47	13	5	2	2	228	66
clodip_v3_10092	500	447	424	247	116	131	103	85	361	308
clodip_v3_10093	11	19	38	25	35	30	32	67	23	35
clodip_v3_10094	181	248	404	767	782	692	1171	2109	355	437
clodip_v3_10095	17	21	13	5	1	0	0	0	0	0
clodip_v3_10096	66	67	44	122	75	44	41	48	48	46
clodip_v3_10097	50074	54355	67946	77735	92708	80153	177232	256104	72006	63918
clodip_v3_10098	5917	5751	9276	7910	8288	11117	11769	22757	27223	42414
clodip_v3_10099	3019	2836	2384	2926	5917	8351	1613	421	437	246
clodip_v3_101	0	0	1	3	1	0	0	0	1	0
clodip_v3_1010	2169	2390	1356	966	1550	1661	9246	2614	2427	6754
clodip_v3_10100	3988	3517	3398	2375	4444	4314	10709	4467	6162	5056
clodip_v3_10101	1175	1218	1899	2254	2693	3354	9459	1516	681	1017
clodip_v3_10102	7828	7828	9196	11123	8520	10067	5715	5303	10745	10680
clodip_v3_10103	4656	4404	5566	3171	2925	2557	2136	1960	4710	3532
clodip_v3_10104	1099	1006	1331	947	1444	1236	3570	1615	2114	1917
clodip_v3_10105	7343	6654	10867	5569	5833	5063	15676	7305	15525	8062
clodip_v3_10106	2324	1984	1376	1404	3151	2982	3187	2007	1504	5045
clodip_v3_10107	0	0	0	0	0	0	0	0	0	0
clodip_v3_10108	4	2	8	0	0	1	0	0	9	0
clodip_v3_10109	0	0	0	0	0	0	0	0	0	0
clodip_v3_1011	699	573	637	315	837	802	1717	510	1271	1112
clodip_v3_10110	0	0	0	0	0	0	0	0	3	0
clodip_v3_10111	1	0	0	0	2	0	0	1	1	2
clodip_v3_10112	0	0	1	0	1	0	0	1	3	2
clodip_v3_10113	2017	1757	360	201	1433	1105	1150	635	582	499
clodip_v3_10114	923	841	448	251	747	780	615	940	770	754
clodip_v3_10115	755	634	550	231	562	452	746	484	597	845
clodip_v3_10116	2601	2498	1556	1401	2443	2500	2642	1666	1854	2349
clodip_v3_10117	4737	4483	6348	4157	440	371	983	110	296	257
clodip_v3_10118	750	614	3545	838	8	5	5	13	45	39
clodip_v3_10119	571	662	1209	625	597	630	865	491	394	585
clodip_v3_1012	738	654	543	291	668	760	1917	928	1249	1068
clodip_v3_10120	151	154	236	565	242	151	724	650	177	143
clodip_v3_10121	723	609	3106	4562	1745	1370	9899	5752	1446	1229
clodip_v3_10122	1458	1173	731	222	47	62	78	129	1331	429
clodip_v3_10123	1167	1062	4530	1679	475	216	56	209	47	40
clodip_v3_10124	455	381	934	397	93	47	9	82	59	32
clodip_v3_10125	61	46	508	54	0	0	0	3	1	0
clodip_v3_10126	163	157	34	31	16	35	31	230	37	38
clodip_v3_10127	1424	1324	389	170	0	0	1	0	0	0
clodip_v3_10128	791	742	249	174	12	6	0	7	20	83
clodip_v3_10129	76	76	92	78	196	234	1692	1837	1618	1156
clodip_v3_1013	65	83	89	57	172	194	158	94	87	73
clodip_v3_10130	32	34	11	13	24	36	19	227	97	46
clodip_v3_10131	351	323	90	4	13	11	5	64	55	11
clodip_v3_10132	314	267	135	2	3	4	0	11	11	6
clodip_v3_10133	7505	7179	232	24	1	1	0	2	27	8
clodip_v3_10134	21	21	31	10	22	12	5	1	3	1
clodip_v3_10135	5	5	23	9	16	1	0	1	2	1
clodip_v3_10136	373	346	822	325	3	8	0	5	143	53
clodip_v3_10137	44	46	15	19	40	187	1	80	198	111
clodip_v3_10138	51	34	101	89	10	27	14	41	10	4
clodip_v3_10139	1016	1072	462	467	228	147	48	92	233	187
clodip_v3_1014	10874	10433	10785	8251	21348	21194	28206	29273	33821	19961
clodip_v3_10140	1065	1016	713	692	839	806	243	139	356	270
clodip_v3_10141	39	40	83	86	13	19	18	4	8	38
clodip_v3_10142	6	5	2	0	0	5	33	15	190	278
clodip_v3_10143	4588	4261	3375	1922	2994	3012	2769	8250	8479	8353
clodip_v3_10144	7175	6716	7965	5587	6645	6857	8452	7952	10532	8532
clodip_v3_10145	260	275	370	400	45	62	228	58	319	608
clodip_v3_10146	596	566	591	417	599	588	852	469	525	1020
clodip_v3_10147	40155	37585	190	37	120	81	2	19	31	70
clodip_v3_10148	1	0	0	0	0	1	0	0	3	1
clodip_v3_10149	174018	171525	259	17	149	88	5	6	91	84
clodip_v3_1015	5453	5021	4505	2602	8681	8512	13421	8282	4281	3690
clodip_v3_10150	48897	49042	77	29	75	50	0	3	52	68
clodip_v3_10151	437	391	5	18	4	7	5	2	6	6
clodip_v3_10152	4546	4780	4311	3097	4	3	6	1	3	2
clodip_v3_10153	6606	7118	1866	1531	0	0	0	4	25	17
clodip_v3_10154	1831	1715	2289	1460	2659	2226	3801	1770	2064	2314
clodip_v3_10155	1340	1191	1663	1708	1634	1628	3016	824	987	1642
clodip_v3_10156	5	10	9	2	4	1	0	1	3	0
clodip_v3_10157	15108	15543	20218	19703	3276	2559	114	287	1425	789
clodip_v3_10158	1	3	4	1	0	0	0	0	0	0
clodip_v3_10159	1045	961	1965	1094	1021	854	1711	536	596	1329
clodip_v3_1016	560	549	570	429	416	462	1080	569	597	1326
clodip_v3_10160	3780	3625	3651	2076	4693	4777	12468	4714	6395	5587
clodip_v3_10161	2078	2064	1181	840	1722	1992	6771	1893	1175	1159
clodip_v3_10162	810	786	934	1277	1036	952	2240	1038	1556	1151
clodip_v3_10163	777	764	1456	987	1097	1043	2962	723	1011	1730
clodip_v3_10164	7332	7185	5633	5400	11519	11427	14083	12666	7443	22278
clodip_v3_10165	291	243	891	342	5	5	8	34	25	25
clodip_v3_10166	393	383	611	719	546	478	794	389	333	1060
clodip_v3_10167	58	52	37	34	4	2	5	24	25	25
clodip_v3_10168	2231	2211	3091	1719	1385	1278	3904	2996	3961	6154
clodip_v3_10169	1684	1722	2381	1656	582	514	199	607	492	1684
clodip_v3_1017	3408	2637	2208	1309	9522	3386	605	1160	348	224
clodip_v3_10170	0	0	0	0	0	0	0	0	0	0
clodip_v3_10171	2	4	10	4	0	1	7	4	3	3
clodip_v3_10172	3333	3222	2404	3279	6267	5913	11185	4177	3527	4038
clodip_v3_10173	254	301	374	409	324	272	338	201	297	479
clodip_v3_10174	1215	1083	1423	1059	1034	961	1217	532	812	1128
clodip_v3_10175	2690	2673	3506	3162	3261	2884	4472	1451	1473	1591
clodip_v3_10176	5268	4893	4946	3506	6621	6630	15909	6591	8943	5876
clodip_v3_10177	4604	4118	4200	3018	6193	6074	6511	3510	5354	7038
clodip_v3_10178	603	568	602	464	852	877	2931	732	493	1081
clodip_v3_10179	26	14	1	5	0	4	4	18	76	1385
clodip_v3_1018	584	475	1630	2129	1005	616	10	17	37	70
clodip_v3_10180	207	173	61	48	133	64	30	25	55	78
clodip_v3_10181	0	0	7	26	8	3	11	19	29	48
clodip_v3_10182	2052	2008	1503	755	103	55	9	2	5	10
clodip_v3_10183	0	0	0	0	1	0	0	0	0	0
clodip_v3_10184	62	56	42	28	20	21	0	0	4	2
clodip_v3_10185	983	919	848	708	471	474	36	536	1125	463
clodip_v3_10186	6973	6575	32021	29538	373	568	15	233	318	261
clodip_v3_10187	337	372	105	117	38	32	45	26	3	5
clodip_v3_10188	4022	3585	3328	2760	1009	615	3216	5821	2232	1318
clodip_v3_10189	134	136	910	583	1	4	1	6	1	10
clodip_v3_1019	1	0	5	22	9	0	0	1	0	0
clodip_v3_10190	22	28	137	92	1	0	0	0	1	2
clodip_v3_10191	449	398	4751	3984	10	8	0	2	2	2
clodip_v3_10192	1	2	0	1	0	0	0	1	1	4
clodip_v3_10193	0	0	0	0	0	0	0	0	0	0
clodip_v3_10194	276	292	24	45	1	5	8	33	1564	483
clodip_v3_10195	355	381	57	38	1	0	1	3	29	9
clodip_v3_10196	1304	1186	4868	1614	113	57	1	3	22	5
clodip_v3_10197	807	801	14	18	0	0	0	0	2	3
clodip_v3_10198	1072	879	929	448	515	334	11	51	179	96
clodip_v3_10199	3080	2692	2500	1723	2233	1883	52	43	188	160
clodip_v3_102	5	5	0	3	1	0	0	0	65	16
clodip_v3_1020	969	1133	850	653	42	28	0	4	88	40
clodip_v3_10200	13711	12291	15280	12835	4403	3621	1845	1935	9057	4855
clodip_v3_10201	0	0	0	0	1	0	0	0	0	0
clodip_v3_10202	243	218	249	228	219	218	665	304	535	622
clodip_v3_10203	2421	2464	3756	3519	3414	3328	8296	4821	5485	4345
clodip_v3_10204	1	5	0	0	6	2	4	20	18	11
clodip_v3_10205	3161	3090	2936	2202	2774	2526	5898	6384	5770	5777
clodip_v3_10206	341	293	326	261	17	15	7	0	15	2
clodip_v3_10207	279	226	201	43	393	457	55	3	25	28
clodip_v3_10208	4038	4342	4393	6076	3613	3406	11375	7358	5835	3546
clodip_v3_10209	636	604	881	403	610	486	1321	605	579	445
clodip_v3_1021	305	268	329	79	23	31	29	2	107	34
clodip_v3_10210	552	551	458	376	585	668	1531	724	770	1225
clodip_v3_10211	2990	2734	3070	2265	5137	6744	21231	3159	3918	4002
clodip_v3_10212	383	371	1403	636	98	65	549	16	587	208
clodip_v3_10213	3237	2871	2257	1507	4400	4171	5921	3259	2114	2108
clodip_v3_10214	269	264	184	31	4	4	0	0	0	0
clodip_v3_10215	134	108	55	14	128	148	179	187	336	8278
clodip_v3_10216	1333	1261	1196	1535	1593	1704	2866	1278	1824	1721
clodip_v3_10217	2531	2335	2671	1680	2703	2257	3396	2374	2113	1486
clodip_v3_10218	1077	1138	694	692	334	247	2	3	151	75
clodip_v3_10219	5645	5651	5802	4738	891	642	11	2	177	88
clodip_v3_1022	339	347	693	487	226	174	820	191	352	440
clodip_v3_10220	1	1	0	0	0	0	1	0	1	1
clodip_v3_10221	48	36	10	21	12	4	26	37	643	249
clodip_v3_10222	1935	1768	1389	1364	4077	4317	10134	3232	2700	4856
clodip_v3_10223	4381	4194	3803	2865	9188	8506	21091	6423	4847	4473
clodip_v3_10224	848	681	1334	1836	54	21	19	94	58	42
clodip_v3_10225	2560	2316	2937	2164	2405	2409	3767	2277	2817	5164
clodip_v3_10226	344	357	428	234	139	142	654	202	263	611
clodip_v3_10227	17177	15870	8151	4093	6244	9994	18332	30367	53796	33156
clodip_v3_10228	330	307	230	76	144	172	308	81	481	332
clodip_v3_10229	1255	1138	3250	1725	1329	1108	4729	1100	1084	1371
clodip_v3_1023	184	137	320	144	5	3	17	2	29	86
clodip_v3_10230	1341	1233	1800	1521	1073	982	1979	999	1829	2004
clodip_v3_10231	1768	1642	1439	1801	1219	1206	25	18	42	28
clodip_v3_10232	9782	8734	15505	14942	4143	4163	20367	16737	20580	13717
clodip_v3_10233	3976	3774	4474	3374	5124	4990	9129	3331	3914	3795
clodip_v3_10234	895	911	1192	865	450	336	7	6	135	146
clodip_v3_10235	4990	4859	5563	3761	3012	3524	3107	6692	16787	7803
clodip_v3_10236	1111	1068	1099	1395	829	951	1242	658	1901	1132
clodip_v3_10237	2404	2573	3553	3786	2628	2777	8233	1784	1831	4435
clodip_v3_10238	1069	930	1857	950	848	714	1172	576	706	1873
clodip_v3_10239	144	128	301	279	209	259	733	106	74	120
clodip_v3_1024	492	479	842	694	538	406	849	304	379	414
clodip_v3_10240	965	924	1149	1429	1323	1177	1682	533	695	1789
clodip_v3_10241	1653	1657	2034	1219	2460	2128	3629	1805	2233	3155
clodip_v3_10242	4421	3691	9050	6422	4325	2705	1901	1799	1305	2132
clodip_v3_10243	484	446	441	360	521	542	118	72	79	41
clodip_v3_10244	0	1	1	0	1	0	0	0	1	1
clodip_v3_10245	0	0	1	0	0	0	0	0	0	0
clodip_v3_10246	0	2	0	7	0	0	0	0	1	0
clodip_v3_10247	4856	4271	2915	1711	5325	4905	2799	303	820	470
clodip_v3_10248	11	11	3	8	1	5	1	3	32	19
clodip_v3_10249	2	6	3	14	4	5	10	1	9	10
clodip_v3_1025	431	425	529	703	676	727	1358	606	1290	9579
clodip_v3_10250	2953	2616	1834	822	3560	3440	5581	1518	1510	2471
clodip_v3_10251	4514	5134	5240	6138	4434	3724	1217	1023	1102	1457
clodip_v3_10252	2023	2095	2673	3024	611	499	29	54	124	73
clodip_v3_10253	1045	1039	1072	833	954	1014	1499	616	810	3084
clodip_v3_10254	1132	1028	886	631	914	763	1655	769	921	1319
clodip_v3_10255	1162	1133	1772	1756	892	708	1059	458	959	1225
clodip_v3_10256	8515	8136	8744	4864	7171	6585	9087	7710	8835	6021
clodip_v3_10257	749	758	851	1064	970	1041	2620	583	549	1868
clodip_v3_10258	1044	997	1182	816	1288	1311	1955	541	539	1593
clodip_v3_10259	2270	2135	2278	1391	4585	4324	5573	1805	813	1624
clodip_v3_1026	1319	1230	1276	907	1940	1917	419	15	17	86
clodip_v3_10260	0	1	4	2	1	2	0	0	1	0
clodip_v3_10261	1	0	1	1	1	1	0	0	0	0
clodip_v3_10262	1814	1793	2671	3399	2601	2629	3790	2089	2744	3637
clodip_v3_10263	441	464	1330	1775	318	321	1862	378	1069	722
clodip_v3_10264	1772	1634	1744	1002	1908	1710	3792	2041	1605	2472
clodip_v3_10265	387	415	485	370	529	551	1506	569	703	658
clodip_v3_10266	536	592	1031	801	963	835	2236	1078	731	801
clodip_v3_10267	227	183	237	87	256	290	1158	426	37	17
clodip_v3_10268	113	104	70	44	166	191	371	117	62	29
clodip_v3_10269	1	0	7	1	8	7	17	162	77	62
clodip_v3_1027	0	0	3	6	0	0	0	0	0	0
clodip_v3_10270	0	0	0	0	0	0	1	0	1	0
clodip_v3_10271	144	144	4	8	8	6	29	6	2	0
clodip_v3_10272	711	652	1455	1245	687	265	126	60	35	28
clodip_v3_10273	1480	1403	823	537	1814	1935	3431	461	1234	1169
clodip_v3_10274	1809	1913	2155	1194	861	761	42	240	1314	1510
clodip_v3_10275	2814	2963	996	219	7	13	6	36	10	29
clodip_v3_10276	2597	2403	2332	1097	1175	1446	1629	1944	2400	2291
clodip_v3_10277	683	667	667	590	670	705	1397	456	512	937
clodip_v3_10278	1042	1170	1175	882	1142	1129	1072	1125	970	1452
clodip_v3_10279	141	130	213	209	287	216	102	49	58	94
clodip_v3_1028	1637	1534	1599	1213	2027	1854	27	11	46	18
clodip_v3_10280	41	33	10	15	3	20	20	17	7	4
clodip_v3_10281	0	0	0	0	0	0	0	0	0	0
clodip_v3_10282	9	4	2	0	3	2	1	3	14	10
clodip_v3_10283	501	454	659	380	437	408	583	152	205	334
clodip_v3_10284	6012	5819	4808	3858	15383	16884	30637	11659	8273	12163
clodip_v3_10285	20356	19483	7442	4421	75	70	10	57	4062	617
clodip_v3_10286	778	611	1084	436	293	178	12	75	260	130
clodip_v3_10287	6209	5829	3687	2716	2005	2283	1489	3527	8573	3469
clodip_v3_10288	2018	1892	1954	2029	1159	1007	1380	1141	1226	819
clodip_v3_10289	1113	1063	1829	1252	1091	1000	2188	1127	1369	1372
clodip_v3_1029	3387	3214	2248	1745	3047	4237	4614	10949	16570	17443
clodip_v3_10290	3291	3223	2586	2879	6327	6405	5408	573	637	833
clodip_v3_10291	1048	1055	1717	1244	1323	1251	3347	1044	1455	1038
clodip_v3_10292	1684	1659	1158	942	1001	1147	1204	353	437	901
clodip_v3_10293	70	94	41	45	32	30	296	52	118	41
clodip_v3_10294	22770	22391	28945	27046	3637	2488	3736	4770	1461	776
clodip_v3_10295	2857	2969	1213	630	850	1321	405	1022	828	1480
clodip_v3_10296	2107	1984	1536	1409	1492	1475	17	40	65	32
clodip_v3_10297	0	0	2	7	1	0	0	0	0	1
clodip_v3_10298	1400	1310	1473	853	382	483	15	781	916	980
clodip_v3_10299	656	616	1298	447	916	820	1262	740	699	1307
clodip_v3_103	824	731	739	415	412	338	5	1	55	20
clodip_v3_1030	16	14	19	28	24	13	33	42	177	165
clodip_v3_10300	4982	5104	5961	3310	59	38	1	24	130	101
clodip_v3_10301	6431	5345	46960	19047	4	6	4	0	27	13
clodip_v3_10302	721	616	1060	515	41	46	5	1	4	4
clodip_v3_10303	154	141	560	198	14	26	1	10	8	75
clodip_v3_10304	405	360	518	461	512	394	1268	285	267	884
clodip_v3_10305	6806	6023	7423	4279	8750	10449	31671	9067	7998	6569
clodip_v3_10306	2822	2970	4880	4228	3620	3368	6539	2574	3501	7400
clodip_v3_10307	11037	10753	19719	10316	9651	8354	24950	9579	10643	7803
clodip_v3_10308	3637	3746	6730	9740	3824	3654	6882	2284	2461	4300
clodip_v3_10309	1	5	2	1	4	1	5	2	0	1
clodip_v3_1031	35	32	27	22	5	18	99	89	81	2882
clodip_v3_10310	2349	2113	1526	1253	3402	3428	4281	3150	2997	2033
clodip_v3_10311	1134	1113	863	776	1858	2147	3226	1172	920	717
clodip_v3_10312	3223	3034	4463	2530	1783	1455	3283	1981	2693	2785
clodip_v3_10313	1721	1589	1732	1297	1697	1491	1596	507	688	1423
clodip_v3_10314	5676	5507	6797	3944	2763	2357	5133	5098	4821	3062
clodip_v3_10315	4510	3899	4317	3753	4056	3216	11298	6096	3704	1857
clodip_v3_10316	3016	2679	4820	1695	3680	2950	12166	5878	2960	1656
clodip_v3_10317	3763	3926	8473	6147	2326	2037	2687	904	1250	1593
clodip_v3_10318	843	760	868	862	878	672	1911	679	1037	1827
clodip_v3_10319	146	113	175	170	124	104	93	22	37	62
clodip_v3_1032	525	450	639	324	377	320	152	1084	77	103
clodip_v3_10320	4051	3590	4270	2068	5995	5312	9094	4332	5102	5907
clodip_v3_10321	86584	82710	3657	1686	311	149	9	101	254	175
clodip_v3_10322	1261	1142	1987	1629	1038	979	2230	712	656	822
clodip_v3_10323	1838	1701	1485	964	2474	2305	3775	3351	3780	5659
clodip_v3_10324	8	4	3	6	3	3	54	94	9	11
clodip_v3_10325	548	515	997	702	578	540	1195	494	536	999
clodip_v3_10326	1	0	0	0	0	0	0	0	0	0
clodip_v3_10327	0	0	0	0	1	0	1	0	0	1
clodip_v3_10328	619	617	1269	1110	450	441	813	354	816	751
clodip_v3_10329	857	885	882	1126	903	825	1192	358	255	1190
clodip_v3_1033	5	6	1	6	5	1	7	0	4	10
clodip_v3_10330	0	1	1	2	1	1	0	0	0	0
clodip_v3_10331	937	916	1319	769	963	990	2800	1093	1943	2084
clodip_v3_10332	7700	7247	6307	5559	5926	7324	14290	7001	6025	6960
clodip_v3_10333	341	344	74	46	123	118	14	4	4	89
clodip_v3_10334	37	30	14	9	14	8	32	16	15	8
clodip_v3_10335	4112	3612	5234	3310	3416	3292	6255	4117	3947	3729
clodip_v3_10336	7	14	18	33	18	19	20	14	15	11
clodip_v3_10337	1099	945	896	861	907	826	1054	1037	625	452
clodip_v3_10338	3421	3101	4126	2317	3196	2825	3779	1967	1003	1116
clodip_v3_10339	24174	22663	34005	20378	15100	19116	55658	24415	24263	21214
clodip_v3_1034	1544	1301	2081	1283	1613	1554	3903	1582	976	1812
clodip_v3_10340	3164	3017	3408	3195	4764	5063	10342	1667	1809	2785
clodip_v3_10341	11	21	27	87	10	11	9	6	4	6
clodip_v3_10342	431	398	838	677	491	422	721	364	545	809
clodip_v3_10343	217	167	948	237	40	39	54	10	26	25
clodip_v3_10344	530	427	2293	1596	87	22	23	34	3	30
clodip_v3_10345	315	343	285	339	326	498	3063	599	538	1859
clodip_v3_10346	2187	1837	2418	1487	5608	3958	4225	3255	3380	2225
clodip_v3_10347	99	95	104	153	76	46	42	43	73	61
clodip_v3_10348	5569	5485	4668	2950	3297	3061	3319	3363	3115	2093
clodip_v3_10349	802	755	796	495	619	559	882	463	679	1063
clodip_v3_1035	686	646	926	842	758	562	985	347	651	803
clodip_v3_10350	8811	8450	14793	9381	6635	5908	18348	7186	7114	5263
clodip_v3_10351	2526	2396	2666	2137	3333	3670	7679	2580	2850	5116
clodip_v3_10352	5366	4750	4112	2454	11820	10594	18608	6234	5438	6176
clodip_v3_10353	275	290	263	247	262	246	229	150	209	145
clodip_v3_10354	1564	1509	709	433	1048	1002	666	855	1384	1273
clodip_v3_10355	2742	2549	2379	2695	2499	2536	1546	2365	3531	5692
clodip_v3_10356	1797	1669	2506	1103	1595	1497	4326	3263	3699	2416
clodip_v3_10357	5006	4806	6729	5706	6087	5803	7306	8286	6131	8662
clodip_v3_10358	5	6	18	13	2	29	7	177	464	259
clodip_v3_10359	1277	1254	2194	986	5	43	2	84	293	209
clodip_v3_1036	370	306	429	526	456	405	1222	374	588	962
clodip_v3_10360	3658	3769	235	51	2	2	0	7	15	15
clodip_v3_10361	10739	11257	115	19	2	0	2	0	2	3
clodip_v3_10362	351	322	586	325	357	285	17	3	113	18
clodip_v3_10363	855	783	1410	556	265	229	3	51	65	56
clodip_v3_10364	502	392	247	176	279	260	521	350	394	888
clodip_v3_10365	2853	2707	2861	3026	2818	2522	2546	798	1819	4185
clodip_v3_10366	1106	1007	1537	1266	1509	1440	3200	1040	1458	1640
clodip_v3_10367	20630	20317	15935	17735	33342	34548	46254	30283	24892	42174
clodip_v3_10368	3223	2810	5081	3217	1867	1868	1921	3167	5913	3880
clodip_v3_10369	1905	1728	2272	1715	1708	1384	3501	1937	2987	2164
clodip_v3_1037	8434	7509	7465	4134	5394	4609	7606	6984	8756	7161
clodip_v3_10370	2650	2542	2404	2145	4495	4664	8560	2236	1724	4314
clodip_v3_10371	1199	1096	2686	1577	1500	1392	2348	858	950	1748
clodip_v3_10372	0	0	0	0	0	0	0	0	0	5
clodip_v3_10373	16	13	2	0	0	0	0	18	1	1133
clodip_v3_10374	6	2	0	2	0	0	0	4	0	220
clodip_v3_10375	21	16	0	0	0	0	1	16	40	1242
clodip_v3_10376	5	10	0	0	0	0	0	7	9	829
clodip_v3_10377	6	9	0	0	0	0	0	8	5	713
clodip_v3_10378	13	13	1	0	0	0	0	11	9	818
clodip_v3_10379	11	10	0	0	0	0	0	18	5	1230
clodip_v3_1038	356	332	234	177	324	356	663	220	324	405
clodip_v3_10380	0	0	0	0	0	0	0	0	0	13
clodip_v3_10381	8	1	5	5	0	0	0	3	0	204
clodip_v3_10382	1105	918	1470	497	227	293	547	205	497	1139
clodip_v3_10383	8	13	19	25	8	7	4	25	30	540
clodip_v3_10384	404	385	259	66	126	141	155	1478	2634	3044
clodip_v3_10385	1556	1408	816	633	334	197	2910	1246	487	433
clodip_v3_10386	272	279	232	113	87	45	57	46	262	242
clodip_v3_10387	16	8	18	32	12	8	80	115	13	340
clodip_v3_10388	3	7	1	0	3	4	1	16	112	361
clodip_v3_10389	284	246	186	142	225	176	2852	2736	2461	2100
clodip_v3_1039	465	436	310	352	408	449	576	244	279	1150
clodip_v3_10390	21	19	11	0	63	28	202	1397	3296	1595
clodip_v3_10391	2	9	2	4	18	16	154	56	462	380
clodip_v3_10392	16	15	0	6	0	0	0	24	90	1769
clodip_v3_10393	21	20	48	50	139	82	340	442	660	385
clodip_v3_10394	8	3	10	10	9	8	34	88	3795	2341
clodip_v3_10395	7	6	0	3	1	1	1	7	12556	6485
clodip_v3_10396	547	574	430	269	194	126	6	11	44	147
clodip_v3_10397	3	1	0	1	1	1	0	3	15	17
clodip_v3_10398	0	1	0	0	0	0	0	1	1	61
clodip_v3_10399	0	1	0	0	0	0	0	0	2	59
clodip_v3_104	3	1	3	1	14	26	32	96	9	4
clodip_v3_1040	1636	1447	2393	1779	1306	1124	1927	985	1319	1743
clodip_v3_10400	0	0	0	0	1	0	1	0	7	38
clodip_v3_10401	3	1	1	2	0	1	0	8	11	288
clodip_v3_10402	1	3	0	0	0	1	0	3	748	323
clodip_v3_10403	383	335	174	68	1060	1307	13368	11808	9866	6084
clodip_v3_10404	27	12	33	12	6	7	6	804	13910	5823
clodip_v3_10405	45	37	3	10	2	3	0	39	31	2305
clodip_v3_10406	342	305	243	94	56	36	20	83	805	3329
clodip_v3_10407	62	67	9	8	18	11	11	145	312	5833
clodip_v3_10408	368	329	312	83	57	51	4	18	1279	437
clodip_v3_10409	1	1	1	0	0	0	0	0	925	325
clodip_v3_1041	179	184	33	49	77	62	13	149	189	9359
clodip_v3_10410	1915	1595	159	149	812	839	329	808	1589	1344
clodip_v3_10411	5038	4706	1950	2576	1030	2093	922	5182	4918	3328
clodip_v3_10412	1512	1178	1418	613	1278	1192	2743	3513	2007	1859
clodip_v3_10413	473	433	385	197	645	594	1184	583	632	736
clodip_v3_10414	781	693	839	685	1553	1172	2828	1707	1850	2427
clodip_v3_10415	545	599	757	447	979	1003	2478	647	536	2321
clodip_v3_10416	6	8	25	6	22	22	33	3	4	6
clodip_v3_10417	4151	4241	6736	5881	4544	3496	977	2093	6030	4183
clodip_v3_10418	2659	2980	2873	5950	1572	1321	57	19	434	184
clodip_v3_10419	12	13	1	0	0	1	1	0	2	2
clodip_v3_1042	2	1	5	3	3	2	0	0	2	1
clodip_v3_10420	455	360	513	240	274	267	165	152	309	481
clodip_v3_10421	2	1	4	20	5	2	5	2	3	8
clodip_v3_10422	281	286	261	204	2	5	5	0	1	2
clodip_v3_10423	5	8	17	62	7	8	9	91	44	214
clodip_v3_10424	155	153	151	65	12	103	95	259	421	234
clodip_v3_10425	578	593	6	3	8	2	6	3	1	2
clodip_v3_10426	15	11	14	33	74	35	145	11	1	2
clodip_v3_10427	0	0	0	0	0	1	0	0	0	1
clodip_v3_10428	4	2	1	0	0	1	0	0	0	3
clodip_v3_10429	1850	1631	1744	1770	1282	1033	2404	2336	2345	1377
clodip_v3_1043	2	5	5	22	5	4	2	0	16	6
clodip_v3_10430	326	302	228	139	1	2	1	1	0	11
clodip_v3_10431	21	14	14	249	7	25982	48	27240	1299	978
clodip_v3_10432	1	3	2	20	2	1896	5	2369	3753	3171
clodip_v3_10433	38	22	65	501	12	52681	65	141614	1374	1611
clodip_v3_10434	10	12	6	15	7	20	0	2	0	2
clodip_v3_10435	279	281	617	428	442	383	1309	385	463	609
clodip_v3_10436	913	758	1142	348	517	504	634	1569	1877	1311
clodip_v3_10437	985	901	1271	707	1070	940	1089	776	754	1287
clodip_v3_10438	2159	1930	2473	1573	2715	2381	6211	3035	4989	4294
clodip_v3_10439	981	865	933	655	1240	1119	1792	1019	1161	1629
clodip_v3_1044	1	0	0	1	0	0	0	0	1	3
clodip_v3_10440	1665	1412	2016	797	2993	5695	7256	15734	11244	9505
clodip_v3_10441	403	407	245	49	1025	959	412	164	131	554
clodip_v3_10442	0	5	4	25	18	20	13	1	1	2
clodip_v3_10443	6	1	0	0	3	2	6	14	17	59
clodip_v3_10444	0	0	0	0	0	0	0	0	0	0
clodip_v3_10445	0	3	4	1	0	0	0	0	1	0
clodip_v3_10446	1	0	16	36	7	7	5	25	3	3
clodip_v3_10447	2	3	13	20	13	6	9	6	2	3
clodip_v3_10448	230	204	448	288	224	176	217	57	74	90
clodip_v3_10449	1544	1435	2530	2850	1015	903	3520	1989	1376	1369
clodip_v3_1045	0	0	0	0	0	0	0	0	0	1
clodip_v3_10450	1100	997	1467	1351	1401	1175	3318	2692	1342	1590
clodip_v3_10451	3546	3613	1494	1412	4801	6242	36183	6192	3235	7994
clodip_v3_10452	1758	1875	1920	1362	2425	1341	42	6	656	453
clodip_v3_10453	89	91	105	24	106	74	3	0	4	0
clodip_v3_10454	7366	7003	5377	4768	11541	11492	23747	15964	17610	24607
clodip_v3_10455	11983	11012	17382	18011	7523	6735	17619	11906	6798	6449
clodip_v3_10456	1777	1721	3116	3525	1585	1286	3653	1838	1654	1439
clodip_v3_10457	4298	3971	5085	3429	4765	4426	9265	6240	3140	2573
clodip_v3_10458	2266	1951	3204	2523	3244	2804	3789	1663	1676	2279
clodip_v3_10459	809	697	1056	1717	1023	1058	2046	538	589	2170
clodip_v3_1046	0	0	1	0	0	0	0	0	0	0
clodip_v3_10460	5904	5614	4972	5381	6258	5892	11378	4876	3252	5413
clodip_v3_10461	2103	2059	1197	760	2071	2227	4933	2839	3340	5128
clodip_v3_10462	126	127	195	136	153	180	42	827	1005	867
clodip_v3_10463	4839	4475	8074	11364	5510	5843	16291	5958	3134	4515
clodip_v3_10464	3869	3890	3913	3655	776	1097	1152	522	1676	1269
clodip_v3_10465	6	9	22	106	0	0	0	1	2	1
clodip_v3_10466	973	1128	720	859	15	2	0	65	28	12
clodip_v3_10467	1	2	0	0	1	4	0	1	1	0
clodip_v3_10468	1974	2041	1875	1117	5422	5325	5234	1153	648	1981
clodip_v3_10469	0	1	3	6	14	26	0	0	0	0
clodip_v3_1047	175	212	144	63	502	592	161	47	20	65
clodip_v3_10470	1004	962	1268	825	1149	1178	2851	1690	1650	1992
clodip_v3_10471	568	488	662	464	516	516	932	212	234	461
clodip_v3_10472	1289	1407	1538	1560	1215	1042	1616	662	735	2164
clodip_v3_10473	887	881	1800	953	846	601	1157	663	841	711
clodip_v3_10474	16835	16224	21012	9174	4586	3714	8317	8455	8926	7349
clodip_v3_10475	20935	21541	17280	13236	10866	9698	4716	4774	9635	7532
clodip_v3_10476	6101	6517	6213	6118	8423	8427	11513	5050	6388	7666
clodip_v3_10477	2393	2204	2274	1442	1301	1171	1602	575	1265	1940
clodip_v3_10478	7121	6597	7257	6871	14888	15870	41263	7424	5150	5639
clodip_v3_10479	1274	1138	1005	886	795	677	93	101	122	613
clodip_v3_1048	6057	5591	3108	2986	10768	10768	3728	1036	602	2717
clodip_v3_10480	0	0	0	0	0	0	0	0	0	0
clodip_v3_10481	0	0	1	0	0	0	2	0	0	0
clodip_v3_10482	0	1	2	1	0	4	1	0	114	0
clodip_v3_10483	4	4	1	2	2	3	3	1	0	0
clodip_v3_10484	1033	868	1815	546	139	115	4	9	408	3
clodip_v3_10485	176	179	164	52	15	5	0	1	35	6
clodip_v3_10486	280	260	726	423	7	15	10	16	8	8
clodip_v3_10487	13876	12826	10004	9777	25399	26639	45806	15255	7367	15528
clodip_v3_10488	605	561	486	265	627	512	1886	741	744	1336
clodip_v3_10489	684	602	705	439	1015	843	1969	838	881	1517
clodip_v3_1049	2389	2479	2862	2911	2900	3294	6987	6421	3355	46441
clodip_v3_10490	10	7	35	19	12	7	13	25	32	36
clodip_v3_10491	198	165	169	49	206	309	2	18	7	10
clodip_v3_10492	0	0	2	0	13	35	13	3	0	0
clodip_v3_10493	0	0	1	0	1	2	0	2	0	0
clodip_v3_10494	247	286	48	9	21	14	11	6	3	1
clodip_v3_10495	25	24	30	35	11	23	2	1	41	30
clodip_v3_10496	15858	16271	15725	12721	1259	1058	13	78	669	1143
clodip_v3_10497	755	620	929	754	104	45	0	1	253	134
clodip_v3_10498	16703	14823	26222	21891	4603	2973	6113	4607	10503	8372
clodip_v3_10499	55	58	198	219	13	11	12	10	57	21
clodip_v3_105	155	169	194	224	115	72	7	0	4	8
clodip_v3_1050	5	7	9	19	21	9	19	57	4	30
clodip_v3_10500	1381	1222	1285	914	1153	1041	1078	580	809	595
clodip_v3_10501	1968	1732	1380	688	2343	3007	11881	2523	1032	3928
clodip_v3_10502	414	403	438	153	325	259	375	182	345	583
clodip_v3_10503	24	19	23	21	14	18	23	4	12	15
clodip_v3_10504	2474	2200	2719	1628	2420	1851	3340	1523	820	881
clodip_v3_10505	518	410	639	308	823	875	1681	356	433	564
clodip_v3_10506	7	6	340	93	5	8	13	1	4	5
clodip_v3_10507	342	348	318	155	51	39	1	11	6	11
clodip_v3_10508	0	0	0	0	0	0	0	0	0	0
clodip_v3_10509	8	4	0	0	7	0	0	5	10	10
clodip_v3_1051	9929	9607	11736	10279	5815	5519	23097	13142	9282	7072
clodip_v3_10510	3205	3280	5205	4710	5575	5206	5140	2547	4205	3798
clodip_v3_10511	85	72	118	119	74	100	659	516	441	237
clodip_v3_10512	479	416	194	91	127	100	116	173	391	156
clodip_v3_10513	44	42	32	14	12	8	794	1336	5887	4344
clodip_v3_10514	103	91	322	283	92	103	1477	643	1012	1048
clodip_v3_10515	55	50	111	67	31	28	961	1733	10020	9140
clodip_v3_10516	78	71	33	11	72	43	469	2037	9490	7464
clodip_v3_10517	6261	5707	9317	10992	6005	6933	8234	3184	2904	4901
clodip_v3_10518	239	213	261	142	373	360	93	20	70	560
clodip_v3_10519	22464	19635	18948	11888	20445	18646	10277	7639	10545	13709
clodip_v3_1052	5261	4150	26081	38411	125	126	28	22	19	18
clodip_v3_10520	9	11	1	10	35	70	0	882	927	1215
clodip_v3_10521	380	337	1619	636	319	282	1411	800	1541	557
clodip_v3_10522	30	21	2	8	28	29	35	88	171	97
clodip_v3_10523	0	0	0	3	0	0	0	30	349	182
clodip_v3_10524	0	0	0	0	0	0	0	0	0	0
clodip_v3_10525	0	0	0	9	0	0	0	0	0	0
clodip_v3_10526	4735	5097	4112	4256	12793	10788	10758	4996	1867	4781
clodip_v3_10527	1560	1212	945	326	1144	732	90	51	661	66
clodip_v3_10528	1011	980	879	620	576	501	470	73	122	165
clodip_v3_10529	85	90	183	124	6	6	8	11	8	2
clodip_v3_1053	2902	2803	2591	2278	3515	3292	1679	1009	894	1391
clodip_v3_10530	3	3	5	2	0	0	0	0	0	0
clodip_v3_10531	38	28	22	59	9	23	11	76	15	6
clodip_v3_10532	122	136	126	40	0	5	3	7	3	3
clodip_v3_10533	215	256	130	96	64	50	11	70	102	59
clodip_v3_10534	0	0	0	0	0	0	0	0	0	0
clodip_v3_10535	51	43	54	32	9	7	0	1	4	45
clodip_v3_10536	1404	1236	6596	2094	698	631	2464	1175	1512	2034
clodip_v3_10537	476	423	1173	994	352	287	614	256	274	259
clodip_v3_10538	1411	1325	822	658	1369	1559	3594	1924	1868	4633
clodip_v3_10539	10	15	1	3	1	2	1	8	43	14
clodip_v3_1054	0	2	0	0	1	2	0	0	0	0
clodip_v3_10540	30	32	32	43	77	17	11	8	9	8
clodip_v3_10541	22	29	30	10	0	0	0	0	0	0
clodip_v3_10542	518	485	7	9	1	1	0	0	2	0
clodip_v3_10543	63	50	4	7	42	171	1	463	28	875
clodip_v3_10544	4	0	0	0	1	13	0	2	2	7
clodip_v3_10545	3	2	0	0	2	24	9	5359	6468	5907
clodip_v3_10546	435	403	351	172	23	11	2	1	13	8
clodip_v3_10547	5160	4688	4975	4752	3825	3785	5857	2942	2384	3685
clodip_v3_10548	3678	3523	2926	1916	3167	3436	5369	7398	6806	6275
clodip_v3_10549	1990	1831	1800	2427	1472	1342	5108	5434	5052	3616
clodip_v3_1055	31	25	21	16	36	30	49	83	61	246
clodip_v3_10550	1323	1304	926	1635	1290	1534	1448	2006	3553	2198
clodip_v3_10551	1923	1814	2076	1237	2497	2277	4454	1631	1528	2561
clodip_v3_10552	3	5	3	0	1	1	26	66	4014	2230
clodip_v3_10553	5	1	8	11	3	4	19	15	14	10
clodip_v3_10554	1236	1251	1707	1370	1915	2253	4166	1413	1631	4565
clodip_v3_10555	6	2	9	24	0	1	0	1	1	1
clodip_v3_10556	551	521	824	315	456	334	572	307	545	930
clodip_v3_10557	6553	6416	6002	4817	4953	4542	6056	3873	3487	5094
clodip_v3_10558	3987	3660	3911	4226	3966	3922	4825	1772	2914	4448
clodip_v3_10559	187	191	233	168	269	265	524	84	74	151
clodip_v3_1056	108	101	5	0	0	2	4	118	104	9270
clodip_v3_10560	414	419	378	327	868	898	1339	473	478	1057
clodip_v3_10561	440	381	595	304	135	108	33	9	82	58
clodip_v3_10562	2491	2446	4556	4167	3165	3149	5111	2457	2765	3378
clodip_v3_10563	1427	1442	2310	1657	1498	1257	730	152	182	256
clodip_v3_10564	48	26	19	10	5	2	0	0	5	7
clodip_v3_10565	3070	2532	2964	1314	3741	3499	4302	2646	3798	5332
clodip_v3_10566	413	363	335	209	280	280	317	263	352	670
clodip_v3_10567	261	217	231	239	210	256	395	199	158	313
clodip_v3_10568	631	601	772	839	792	830	1584	374	336	1413
clodip_v3_10569	1877	1845	2088	1643	2455	2434	4099	1407	1398	3384
clodip_v3_1057	1151	1097	1872	1393	1329	1142	1953	884	1340	2362
clodip_v3_10570	1051	965	1390	1389	1142	1088	4350	2233	1724	2257
clodip_v3_10571	1253	1229	892	820	1951	2254	5274	1474	1340	2395
clodip_v3_10572	127	116	146	245	299	301	71	45	153	102
clodip_v3_10573	1996	1848	2077	1365	2221	2120	3693	1804	1144	2992
clodip_v3_10574	82317	76880	54032	32984	55188	57915	158366	115140	126868	107726
clodip_v3_10575	333	305	1334	643	57	36	26	16	6	8
clodip_v3_10576	8	4	1	2	7	11	25	1	0	0
clodip_v3_10577	2248	2071	2987	2375	1024	759	61	158	1449	1074
clodip_v3_10578	2353	2242	2195	1733	3035	2838	2828	1186	1118	3269
clodip_v3_10579	640	721	813	712	3257	3082	4032	648	84	124
clodip_v3_1058	1880	1756	1538	1356	727	457	116	147	311	907
clodip_v3_10580	3694	3451	3520	3165	2444	2274	40	164	516	488
clodip_v3_10581	4	1	18	43	15	5	0	0	1	0
clodip_v3_10582	2	4	1	29	7	8	0	0	0	2
clodip_v3_10583	2	0	2	38	4	1	0	0	0	1
clodip_v3_10584	4	5	6	2	2	4	0	0	1	2
clodip_v3_10585	4498	4234	3496	3120	2155	2152	5582	1048	3990	2377
clodip_v3_10586	1028	1057	1211	1160	1215	1138	1765	1192	1271	3283
clodip_v3_10587	0	0	0	0	0	0	0	0	0	0
clodip_v3_10588	3	0	0	0	1	0	1	2	6	23
clodip_v3_10589	15	18	0	0	4	4	85	339	149	516
clodip_v3_1059	717	595	191	91	333	121	26	31	101	63
clodip_v3_10590	842	817	225	89	1004	915	10133	16516	3633	3081
clodip_v3_10591	3	4	0	11	0	1	1	5	12	250
clodip_v3_10592	81	74	8	7	0	4	15	108	77	6521
clodip_v3_10593	6	3	5	0	2	1	13	8	10	262
clodip_v3_10594	8129	7488	5252	3961	14198	15762	23075	13370	8814	12743
clodip_v3_10595	1199	1088	2158	796	1524	1398	2272	994	1060	1318
clodip_v3_10596	9	16	178	116	0	0	4	1	0	1
clodip_v3_10597	2606	2273	1184	884	2586	2522	3398	3008	3236	5194
clodip_v3_10598	6	13	10	11	0	4	1	0	5	5
clodip_v3_10599	3614	3442	2767	1912	439	448	273	46	677	284
clodip_v3_106	3098	3112	3111	2402	5372	5612	8659	2909	2067	6094
clodip_v3_1060	23	19	4	8	4	9	12	6	9	5
clodip_v3_10600	2158	2040	1845	1591	3135	3146	5825	3514	3598	6385
clodip_v3_10601	8522	7324	12909	10727	6762	4813	1742	6300	7329	5959
clodip_v3_10602	307	259	227	77	595	416	18	9	44	12
clodip_v3_10603	2613	2295	754	589	4453	1015	1758	7949	6956	64562
clodip_v3_10604	682	573	943	721	875	777	2254	485	1066	815
clodip_v3_10605	170	187	299	186	437	421	441	466	263	542
clodip_v3_10606	7069	7110	6034	6261	11056	11265	11584	11831	12147	17365
clodip_v3_10607	1904	1787	1304	981	1834	1748	2088	1361	1823	3517
clodip_v3_10608	11	6	28	22	33	42	284	316	321	216
clodip_v3_10609	17	25	37	70	46	97	372	259	367	235
clodip_v3_1061	2028	1841	3557	1789	2344	1463	2694	1580	1775	1507
clodip_v3_10610	7547	7515	7707	6972	8408	9341	12439	12170	7901	10177
clodip_v3_10611	988	854	659	288	1335	1314	3426	1252	1226	8871
clodip_v3_10612	2678	2365	2599	2735	4010	3562	3738	2232	2633	1947
clodip_v3_10613	32	28	14	4	13	11	35	58	109	1939
clodip_v3_10614	275	273	405	161	8	37	77	231	5498	3627
clodip_v3_10615	1178	1152	994	828	1598	1403	2395	994	998	1283
clodip_v3_10616	17	7	9	3	49	42	18	13	8	35
clodip_v3_10617	41	32	18	3	43	106	155	277	138	350
clodip_v3_10618	550	571	390	226	582	891	5742	967	824	4142
clodip_v3_10619	1468	1338	2141	1027	1994	1711	2374	1248	1174	1277
clodip_v3_1062	4959	4745	7052	2457	3964	2524	2571	507	1274	2153
clodip_v3_10620	3652	3131	2763	1622	5203	5419	10070	4512	4921	4811
clodip_v3_10621	8375	8324	22773	19346	7339	6338	24075	7334	9083	5327
clodip_v3_10622	13	9	8	3	5	5	8	30	13	613
clodip_v3_10623	1058	941	864	541	1643	1891	4357	1800	1334	4467
clodip_v3_10624	4345	3954	5519	4732	3554	3304	12767	7311	4728	4958
clodip_v3_10625	1619	1435	1687	1023	1776	1637	1770	1246	797	1412
clodip_v3_10626	3915	3267	4868	2422	5528	4861	6842	3743	4207	4453
clodip_v3_10627	5724	5110	3754	3248	8673	8562	10975	4133	4267	16603
clodip_v3_10628	1975	1933	1489	1326	3703	3847	3525	2470	1693	2407
clodip_v3_10629	1652	1488	1355	830	2112	2035	4999	1278	1148	2551
clodip_v3_1063	7752	7615	18460	18675	5631	4400	3239	861	1379	2031
clodip_v3_10630	1621	1484	1092	858	1331	1228	2790	2740	2946	8803
clodip_v3_10631	4	7	0	1	2	1	3	4	3	2
clodip_v3_10632	1435	1277	1220	882	743	850	35	3118	2047	1619
clodip_v3_10633	2	3	3	2	4	0	0	0	4	4
clodip_v3_10634	2	6	2	11	12	9	21	13	12	16
clodip_v3_10635	0	0	0	0	0	0	0	0	0	0
clodip_v3_10636	188	195	589	267	4	2	0	0	0	0
clodip_v3_10637	89	68	72	80	12	3	3	0	27	2
clodip_v3_10638	101	107	41	40	140	164	202	230	118	291
clodip_v3_10639	98	81	136	166	83	45	32	30	42	55
clodip_v3_1064	2889	2601	4758	2246	1694	1346	3235	1774	2157	1888
clodip_v3_10640	10994	9576	12481	12564	6487	6262	7398	8858	5433	6492
clodip_v3_10641	968	895	1029	647	1070	903	2146	1078	2079	2188
clodip_v3_10642	955	856	1254	764	1305	1108	1921	955	1303	1110
clodip_v3_10643	5325	4610	3929	2850	3575	2983	5147	4940	9456	8132
clodip_v3_10644	3126	2803	2342	1259	880	674	38	19	408	235
clodip_v3_10645	174	149	86	43	83	55	0	0	10	5
clodip_v3_10646	0	0	11	7	0	2	0	0	4	3
clodip_v3_10647	522	529	417	301	96	102	51	97	190	124
clodip_v3_10648	51	48	10	3	1	0	0	0	0	1
clodip_v3_10649	125	140	23	9	41	23	0	2	4	0
clodip_v3_1065	1697	1685	2013	1483	2868	2972	7058	1989	1419	1719
clodip_v3_10650	12	5	68	25	5	14	13	29	17	3
clodip_v3_10651	7498	7158	9610	10159	4113	3744	4273	4079	3423	4035
clodip_v3_10652	695	664	1217	853	463	403	833	323	588	643
clodip_v3_10653	5568	5170	4838	4660	7727	11823	230448	170686	40801	29174
clodip_v3_10654	429	461	426	276	146	45	1	63	697	578
clodip_v3_10655	2	0	106	74	0	3	0	15	14	19
clodip_v3_10656	940	913	1116	1214	1659	1526	4210	1085	1021	1815
clodip_v3_10657	423	334	353	171	636	572	513	160	181	738
clodip_v3_10658	2366	1966	1505	1248	2520	2433	1963	1426	1230	2155
clodip_v3_10659	1	2	0	0	0	0	1	3	3007	1318
clodip_v3_1066	3968	3677	4708	2457	2474	2412	4633	3306	2925	3956
clodip_v3_10660	0	0	0	0	1	0	3	3	818	504
clodip_v3_10661	1	0	0	0	0	0	0	1	228	83
clodip_v3_10662	1	2	2	0	0	0	0	2	1062	510
clodip_v3_10663	202	221	348	198	382	289	64	24	22	7
clodip_v3_10664	7169	7506	10049	12388	14068	12099	9479	4847	3546	11208
clodip_v3_10665	840	815	38	18	268	112	102	3	1	1
clodip_v3_10666	2	8	15	17	8	4	7	8	3	13
clodip_v3_10667	459	401	614	379	355	329	655	234	366	799
clodip_v3_10668	691	683	561	278	759	893	1134	945	756	1096
clodip_v3_10669	99	110	16	7	4	3	4	143	232	9240
clodip_v3_1067	1844	1707	2197	1644	478	504	291	152	485	207
clodip_v3_10670	19	12	12	0	1	2	0	16	17	1166
clodip_v3_10671	2218	2134	1477	995	2239	2319	2374	2088	1813	2145
clodip_v3_10672	10	16	12	4	4	2	53	112	117	114
clodip_v3_10673	50	74	34	29	4	0	15	2	2	0
clodip_v3_10674	63	68	12	1	20	11	62	7	4	13
clodip_v3_10675	136	142	30	5	1	3	11	3	21	13
clodip_v3_10676	1	1	7	5	0	1	0	0	0	0
clodip_v3_10677	34	37	44	17	26	24	2	77	204	120
clodip_v3_10678	1	5	0	0	1	0	0	20	91	39
clodip_v3_10679	217	211	106	85	6	24	10	90	589	244
clodip_v3_1068	272	280	5	8	0	0	0	0	1	0
clodip_v3_10680	391	367	190	175	42	55	29	41	55	58
clodip_v3_10681	601	558	628	400	381	367	291	95	176	339
clodip_v3_10682	147	187	17	2	3	0	6	3	13	3
clodip_v3_10683	4	4	87	62	120	158	346	380	100	95
clodip_v3_10684	5924	5232	5821	3788	2839	2502	1044	1102	1366	2713
clodip_v3_10685	50	44	8	11	27	17	5	58	32	94
clodip_v3_10686	1	2	1	6	0	0	0	3	2	0
clodip_v3_10687	1	0	0	2	0	1	0	0	2	0
clodip_v3_10688	0	0	5	0	0	0	0	0	4	1
clodip_v3_10689	0	2	1	1	0	0	0	0	2	1
clodip_v3_1069	4563	4408	4620	3113	778	320	8	127	868	603
clodip_v3_10690	0	1	3	2	1	0	0	0	5	0
clodip_v3_10691	2	1	0	6	0	0	0	0	3	3
clodip_v3_10692	8329	8037	5324	4266	295	425	25	1329	4883	3390
clodip_v3_10693	1555	1447	2092	1114	908	976	1599	777	1321	2087
clodip_v3_10694	1807	1549	1455	876	1077	1086	1174	1043	1153	2042
clodip_v3_10695	2	3	8	7	0	0	0	4	6	6
clodip_v3_10696	2992	3020	5603	2845	2074	1879	2789	2315	1829	2170
clodip_v3_10697	1654	1573	843	797	825	1011	1787	1886	3531	2588
clodip_v3_10698	3633	3419	3912	2266	3998	3746	8967	5064	4660	4432
clodip_v3_10699	749	665	604	326	942	1068	2178	820	912	2523
clodip_v3_107	55	59	114	63	114	101	444	114	85	338
clodip_v3_1070	1104	1036	2112	1098	1197	1067	1057	847	1029	1502
clodip_v3_10700	3292	3008	3448	1900	2551	2329	3969	3733	4068	5951
clodip_v3_10701	3138	2681	3175	1706	4687	4579	7803	3806	4123	7776
clodip_v3_10702	1067	804	1007	569	1495	1454	5614	4367	826	535
clodip_v3_10703	17	22	17	8	10	13	25	36	0	66
clodip_v3_10704	7723	7099	8322	6624	9748	9212	13464	7319	6008	10761
clodip_v3_10705	4119	3937	3456	2580	4164	4383	7795	5016	5597	7375
clodip_v3_10706	874	791	786	529	1116	1142	1405	955	1641	1773
clodip_v3_10707	113	121	161	42	227	176	179	159	300	215
clodip_v3_10708	222	222	234	182	776	563	16	29	51	53
clodip_v3_10709	860	728	740	173	826	872	1682	873	970	1158
clodip_v3_1071	1252	1231	1809	2179	1503	1512	2657	907	1355	2117
clodip_v3_10710	741	645	808	573	753	738	1546	724	1208	2573
clodip_v3_10711	4196	3503	3530	2432	4575	6287	2703	2757	8630	7880
clodip_v3_10712	16948	15720	10692	5278	11321	12112	26215	14352	14819	13058
clodip_v3_10713	1048	916	609	346	1804	1743	2199	898	562	2210
clodip_v3_10714	2616	2630	3476	1580	1292	1370	3328	1876	1869	2133
clodip_v3_10715	25	27	10	6	16	18	152	272	299	1755
clodip_v3_10716	15	11	19	7	5	8	32	2	10	5
clodip_v3_10717	35	28	10	14	21	37	142	369	286	2743
clodip_v3_10718	115	78	29	43	8	4	149	240	158	8436
clodip_v3_10719	268	258	261	175	242	214	9	0	5	2
clodip_v3_1072	2265	2031	3578	1867	1427	1128	2365	1302	1497	1600
clodip_v3_10720	2027	2050	780	471	1810	2459	17543	4001	1959	6484
clodip_v3_10721	707	575	737	691	390	175	92	13	46	37
clodip_v3_10722	2277	1994	2337	1585	1743	2204	1070	2742	2426	2062
clodip_v3_10723	1730	1738	1805	1446	1442	1814	2341	1253	1483	2299
clodip_v3_10724	263	229	402	415	249	264	14	43	115	820
clodip_v3_10725	23	13	78	5	4	4	0	3	68	61
clodip_v3_10726	783	714	885	505	168	134	57	7	32	73
clodip_v3_10727	4	3	63	49	1	7	17	0	1	0
clodip_v3_10728	107	120	396	183	3	3	8	1	48	16
clodip_v3_10729	5516	4752	8228	7709	1618	985	1394	1963	2184	1293
clodip_v3_1073	2490	2412	1743	1899	4051	3911	5408	2246	2056	6050
clodip_v3_10730	601	584	578	339	268	273	87	329	268	140
clodip_v3_10731	12	15	4	5	6	6	0	1	0	0
clodip_v3_10732	39	49	19	12	5	3	3	19	26	14
clodip_v3_10733	2506	2127	18561	13337	12	41	9	3	9	393
clodip_v3_10734	1483	1395	2816	2644	1209	1341	5919	2333	1929	2381
clodip_v3_10735	0	5	4	0	0	0	1	37	191	208
clodip_v3_10736	1	2	0	1	1	0	2	49	164	406
clodip_v3_10737	302	277	199	171	441	597	831	264	291	455
clodip_v3_10738	3871	3593	13378	9475	999	1639	5156	15478	20345	12369
clodip_v3_10739	57	64	49	25	32	22	2	22	16	14
clodip_v3_1074	1022	939	1283	866	1098	1037	2884	577	446	335
clodip_v3_10740	0	0	0	0	0	0	0	0	0	0
clodip_v3_10741	0	0	0	0	0	0	0	0	0	0
clodip_v3_10742	726	693	494	570	708	552	245	157	250	149
clodip_v3_10743	728	667	1764	695	416	298	4	2	15	3
clodip_v3_10744	5	7	22	33	3	2	23	1	2	2
clodip_v3_10745	1	1	71	29	2	0	21	2	5	6
clodip_v3_10746	1	1	0	0	7	3	0	1	0	1
clodip_v3_10747	5	5	4	15	12	4	1	0	1	0
clodip_v3_10748	7192	7847	5874	5158	11030	10649	13778	2340	499	4085
clodip_v3_10749	13	7	9	1	14	75	25	250	1354	730
clodip_v3_1075	865	752	1259	752	878	747	1236	631	558	1209
clodip_v3_10750	343	313	281	259	119	288	133	787	3916	1866
clodip_v3_10751	9	6	27	19	5	3	6	7	39	23
clodip_v3_10752	1208	1161	755	513	1991	1815	1871	1598	559	1103
clodip_v3_10753	0	0	0	0	0	0	1	0	0	0
clodip_v3_10754	350	313	146	97	44	27	20	29	159	127
clodip_v3_10755	840	753	1356	635	411	298	984	5190	2766	1436
clodip_v3_10756	9270	8873	14314	3592	5817	5488	15756	4896	4710	3891
clodip_v3_10757	6598	6039	7064	3284	3790	3689	6657	4279	5043	4764
clodip_v3_10758	1301	1163	2201	1938	3567	3039	280	130	353	227
clodip_v3_10759	2883	2928	3970	3539	5511	5643	5190	2784	3185	5717
clodip_v3_1076	70	85	94	104	64	37	453	330	834	494
clodip_v3_10760	185	160	404	155	73	95	60	198	181	137
clodip_v3_10761	861	760	694	586	2137	1806	1778	191	1796	549
clodip_v3_10762	8043	7776	10940	6995	3591	4082	5156	8181	16951	12264
clodip_v3_10763	345	360	558	455	313	285	549	308	462	1040
clodip_v3_10764	506	449	464	350	663	639	1172	865	749	949
clodip_v3_10765	2692	2670	4056	5220	2940	3031	4227	3194	5263	6293
clodip_v3_10766	2422	2298	2444	1493	1985	1942	2938	3615	4536	5138
clodip_v3_10767	38606	35426	24	11	210	278	162	236	601	430
clodip_v3_10768	788	670	1450	941	654	450	550	507	490	386
clodip_v3_10769	2559	2505	2671	2008	2497	2637	6244	3079	5099	5202
clodip_v3_1077	755	700	681	670	772	582	115	111	195	107
clodip_v3_10770	1114	1027	1317	652	1746	1945	3778	1024	967	1557
clodip_v3_10771	5315	5124	5979	5181	7445	6867	10673	2876	3428	2725
clodip_v3_10772	137	144	184	222	248	241	273	321	61	99
clodip_v3_10773	10511	8912	8583	6647	11609	10846	25001	16664	4575	8005
clodip_v3_10774	8233	7719	5150	5092	7702	9564	17273	11563	28846	26362
clodip_v3_10775	18	24	24	50	37	30	77	14	24	40
clodip_v3_10776	0	1	2	0	0	1	1	1	1	0
clodip_v3_10777	990	849	895	659	1014	770	36	8	39	17
clodip_v3_10778	777	659	692	254	942	766	156	227	277	166
clodip_v3_10779	32	26	1	1	0	0	1	45	139	2147
clodip_v3_1078	15	12	17	7	10	5	16	6	114	36
clodip_v3_10780	3798	3621	5846	5017	3790	3453	1326	855	1517	752
clodip_v3_10781	6651	5727	941	403	4411	4594	19460	27914	13312	8012
clodip_v3_10782	446	363	879	78	711	661	5032	2568	37	60
clodip_v3_10783	14	21	15	0	7	15	179	336	1158	959
clodip_v3_10784	13	25	9	7	1	1	145	96	41	1242
clodip_v3_10785	27	31	0	0	1	0	4	31	26	2084
clodip_v3_10786	48	35	12	50	93	73	788	634	1728	1661
clodip_v3_10787	13	19	4	3	13	6	51	11	25	83
clodip_v3_10788	116	97	2	0	57	58	22	67	198	2482
clodip_v3_10789	123	108	22	10	71	113	794	1522	234	683
clodip_v3_1079	4620	4088	6097	2334	3364	2530	2052	2120	2239	1752
clodip_v3_10790	46	51	12	6	31	58	579	578	164	80
clodip_v3_10791	0	0	0	0	0	1	3	0	4	3
clodip_v3_10792	806	750	856	527	927	845	2477	588	635	1279
clodip_v3_10793	45	30	36	21	28	43	379	457	1013	660
clodip_v3_10794	300	301	401	222	471	505	692	276	181	765
clodip_v3_10795	4653	3673	2965	2066	2727	2231	2103	3381	3038	2426
clodip_v3_10796	975	916	987	656	1237	1058	3618	1254	1179	1146
clodip_v3_10797	6184	5592	4873	3220	10538	10535	15989	9214	6345	8463
clodip_v3_10798	11726	10736	7446	4210	9068	10950	33592	7455	7780	7740
clodip_v3_10799	88	84	1	2	3	2	1	0	27	2
clodip_v3_108	899	942	1185	1271	366	765	49	140	217	212
clodip_v3_1080	23	21	8	0	6	9	11	481	5797	6820
clodip_v3_10800	6	11	10	19	2	0	17	14	12	10
clodip_v3_10801	241	206	41	51	3	1	10	304	741	17209
clodip_v3_10802	26	35	19	14	11	15	302	1377	7322	5855
clodip_v3_10803	264	270	353	120	13	12	32	0	24	6
clodip_v3_10804	578	488	854	636	182	86	22	0	223	8
clodip_v3_10805	17	25	3	0	0	2	0	3	18	15
clodip_v3_10806	145	148	74	16	7	7	6	8	84	74
clodip_v3_10807	689	596	1034	700	1084	920	1099	363	551	590
clodip_v3_10808	203	178	107	70	89	132	604	113	270	295
clodip_v3_10809	85	87	97	70	245	282	675	218	195	126
clodip_v3_1081	16	14	5	0	19	22	0	6	40	17
clodip_v3_10810	327	288	353	368	464	455	730	320	263	1242
clodip_v3_10811	5619	5104	4479	2155	1213	1117	1936	1084	966	2843
clodip_v3_10812	8500	8085	8321	5999	9449	7763	8122	9070	5794	8584
clodip_v3_10813	4	5	9	23	27	18	15	4	11	8
clodip_v3_10814	232	228	94	175	18	10	13	7	12	13
clodip_v3_10815	1880	1669	1275	662	2214	2418	5491	1457	1420	1148
clodip_v3_10816	567	555	337	489	428	526	3174	542	378	1782
clodip_v3_10817	0	0	0	0	0	0	0	0	3	1
clodip_v3_10818	3609	3375	1672	998	1472	1482	2602	3905	3366	3289
clodip_v3_10819	291	269	303	179	291	239	555	261	278	198
clodip_v3_1082	47	45	59	18	30	29	0	20	150	62
clodip_v3_10820	51	49	65	63	149	188	897	206	173	260
clodip_v3_10821	1001	910	70	34	48	61	62	131	2248	247
clodip_v3_10822	63	58	2	3	11	13	54	177	654	4960
clodip_v3_10823	1	0	0	0	0	3	47	29	85	50
clodip_v3_10824	3718	3574	4555	3447	8958	9439	8869	2109	3882	3709
clodip_v3_10825	13	14	20	2	42	30	10	14	136	86
clodip_v3_10826	1038	1020	1275	983	481	315	41	5	48	25
clodip_v3_10827	8331	7844	7643	7038	12928	12700	13657	4232	6340	3097
clodip_v3_10828	0	0	0	2	1	2	0	0	47	5
clodip_v3_10829	0	0	0	3	0	0	2	0	0	0
clodip_v3_1083	7	12	26	12	19	12	1	1	14	7
clodip_v3_10830	1	6	2	0	2	0	0	3	33	23
clodip_v3_10831	1933	1764	1756	1717	1464	1586	821	642	1165	1248
clodip_v3_10832	522	508	632	462	135	158	42	700	576	586
clodip_v3_10833	82	73	67	29	19	12	0	6	9	5
clodip_v3_10834	2	2	1	2	0	1	5	4	10	5
clodip_v3_10835	38	39	0	0	0	0	5	9	34	20
clodip_v3_10836	18	9	0	0	0	0	0	0	11	16
clodip_v3_10837	0	1	3	8	0	0	0	0	0	0
clodip_v3_10838	935	832	8113	7469	28	11	83	286	360	156
clodip_v3_10839	466	424	2097	1526	148	40	157	266	295	179
clodip_v3_1084	60	39	324	121	15	19	2	11	9	10
clodip_v3_10840	72	78	83	37	82	88	347	74	48	146
clodip_v3_10841	1295	1200	1200	637	1533	1505	1465	890	815	1938
clodip_v3_10842	128	155	213	77	55	63	22	59	117	89
clodip_v3_10843	2308	2303	4145	3706	254	396	2000	559	1979	407
clodip_v3_10844	744	712	649	424	802	902	1219	449	489	362
clodip_v3_10845	580	543	861	660	616	552	1314	442	649	658
clodip_v3_10846	735	710	749	479	924	913	1962	628	587	576
clodip_v3_10847	10	10	19	17	6	2	13	2	14	13
clodip_v3_10848	1001	866	1530	1653	1306	1328	3174	1046	974	1947
clodip_v3_10849	781	703	205	140	288	426	383	93	139	152
clodip_v3_1085	10	3	28	8	23	37	4	56	281	268
clodip_v3_10850	624	505	774	546	433	528	711	369	708	836
clodip_v3_10851	77	49	28	26	130	112	30	31	22	83
clodip_v3_10852	574	534	712	404	661	604	1449	399	439	987
clodip_v3_10853	1168	1051	1544	1239	1221	1314	1881	700	961	2296
clodip_v3_10854	18141	17863	10540	8920	11022	10788	18561	14105	16046	31196
clodip_v3_10855	584	488	424	294	535	514	630	4	27	12
clodip_v3_10856	10486	10109	7094	4938	22427	24112	44082	19352	13431	11562
clodip_v3_10857	3689	3382	7855	5985	3680	3120	5609	3297	4838	3492
clodip_v3_10858	682	631	923	630	622	497	552	405	548	733
clodip_v3_10859	1832	1702	1949	1362	1749	1535	2237	898	949	1630
clodip_v3_1086	397	395	227	168	879	980	2353	631	381	2531
clodip_v3_10860	397	341	178	47	345	336	238	259	425	602
clodip_v3_10861	1035	946	1245	1138	863	755	887	280	409	302
clodip_v3_10862	778	635	1049	1137	842	965	1788	884	1217	1948
clodip_v3_10863	296	242	297	200	292	249	395	219	274	558
clodip_v3_10864	37	57	30	90	115	119	91	7	18	108
clodip_v3_10865	5450	5209	3680	3397	9003	8776	8525	1437	1123	3528
clodip_v3_10866	1	0	1	0	0	0	0	1	1	1
clodip_v3_10867	58	54	22	44	10	16	3	8	13	14
clodip_v3_10868	204	235	75	24	7	2	5	27	1344	643
clodip_v3_10869	44	44	2	50	6	3	0	51	40	4095
clodip_v3_1087	1729	1674	1788	3064	2169	2067	2946	913	1145	2732
clodip_v3_10870	23	21	4	24	4	1	0	32	22	2247
clodip_v3_10871	76	77	16	39	6	5	3	87	66	6032
clodip_v3_10872	4214	3854	3226	2675	2556	2466	181	43	98	49
clodip_v3_10873	0	1	0	18	1	3	0	0	0	0
clodip_v3_10874	1152	1112	353	164	1112	1062	1073	1045	484	2204
clodip_v3_10875	2832	2588	2694	879	1440	1466	2212	1445	1939	1496
clodip_v3_10876	5330	4955	4401	3641	9750	10824	22953	7937	6683	7968
clodip_v3_10877	26914	24238	17920	9534	10405	9199	8818	9765	12538	17991
clodip_v3_10878	30	39	50	39	64	60	17	4	15	16
clodip_v3_10879	23	33	18	50	67	62	1	1	3	113
clodip_v3_1088	11530	10747	19161	21296	7134	7183	23684	13446	10620	9253
clodip_v3_10880	188	188	198	181	10	5	0	0	0	2
clodip_v3_10881	5080	4629	2619	252	3	3	0	0	7	8
clodip_v3_10882	90	67	37	31	50	30	1	29	47	113
clodip_v3_10883	351	327	12	2	5	0	7	1	1	0
clodip_v3_10884	574	620	764	893	414	422	1583	375	577	1738
clodip_v3_10885	1473	1280	1448	956	1898	1867	3125	2506	3455	4990
clodip_v3_10886	242	217	259	167	260	232	356	360	551	434
clodip_v3_10887	8583	7518	8184	4549	13835	10358	16281	14032	18275	16298
clodip_v3_10888	2103	1940	2959	1219	3005	1932	3077	2448	2929	3103
clodip_v3_10889	674	629	1264	758	709	599	933	491	760	1043
clodip_v3_1089	689	601	1390	768	708	641	1039	347	487	1019
clodip_v3_10890	1941	1871	2423	2331	2221	2391	4024	3388	4132	4496
clodip_v3_10891	143	120	177	172	152	139	425	70	66	28
clodip_v3_10892	89	78	98	46	28	18	0	1	2	1
clodip_v3_10893	11	8	18	59	14	15	3	5	3	5
clodip_v3_10894	139	112	283	197	47	47	13	19	70	225
clodip_v3_10895	19	24	6	0	17	12	0	0	3	1
clodip_v3_10896	76	86	52	64	53	48	169	208	373	3226
clodip_v3_10897	646	599	1355	1471	865	915	1924	464	917	2407
clodip_v3_10898	4716	4300	5130	4396	4804	4790	9375	4443	6414	6037
clodip_v3_10899	2548	2403	3790	1934	1230	1066	2245	1783	2172	2284
clodip_v3_109	2957	3033	3101	2348	3556	3613	5827	2706	2678	4269
clodip_v3_1090	8849	8392	9670	6117	3611	3130	3604	2205	3605	6782
clodip_v3_10900	3538	3120	4737	3372	2173	1968	3398	2551	5777	5819
clodip_v3_10901	2706	2708	2513	2449	4995	5334	9212	1750	1282	3391
clodip_v3_10902	2	2	0	0	2	3	1	2	2	0
clodip_v3_10903	3849	3837	5208	3428	5066	4763	9348	8455	7772	8311
clodip_v3_10904	1972	1777	1345	1051	3503	2742	24156	32968	35704	16466
clodip_v3_10905	1	1	0	0	0	2	5	7	2	0
clodip_v3_10906	1635	1584	115	79	927	937	431	15	140	127
clodip_v3_10907	3	0	0	0	6	2	1	0	0	0
clodip_v3_10908	5024	4890	3881	3103	9307	11039	32302	7522	5345	7702
clodip_v3_10909	3196	2780	2557	1680	3363	3721	1736	1856	4575	3279
clodip_v3_1091	1812	1823	637	423	1536	1840	11140	2345	1937	9202
clodip_v3_10910	574	536	783	616	681	606	1073	406	595	1540
clodip_v3_10911	62	50	14	33	6	7	3	30	23	20
clodip_v3_10912	85	77	30	26	6	20	1	40	64	63
clodip_v3_10913	3	1	0	7	1	2	0	1	1	0
clodip_v3_10914	110	120	143	139	3	1	1	7	9	2
clodip_v3_10915	131	136	205	211	2	2	0	13	31	13
clodip_v3_10916	106	116	151	89	2	3	0	23	101	51
clodip_v3_10917	399	484	361	368	7	3	1	17	55	25
clodip_v3_10918	215	228	121	48	16	14	34	90	157	50
clodip_v3_10919	704	658	466	430	125	162	41	205	1090	395
clodip_v3_1092	3854	3675	7042	6184	5169	5295	14173	7408	5514	4350
clodip_v3_10920	203	199	362	166	71	62	12	10	41	22
clodip_v3_10921	0	0	0	0	0	0	0	0	0	0
clodip_v3_10922	35	40	52	28	5	3	4	8	24	13
clodip_v3_10923	461	500	144	140	102	51	22	18	27	15
clodip_v3_10924	145	141	331	270	18	37	96	68	225	1108
clodip_v3_10925	174	164	265	64	18	31	106	146	93	172
clodip_v3_10926	0	0	0	0	0	0	0	0	0	0
clodip_v3_10927	0	0	0	0	0	0	0	0	0	0
clodip_v3_10928	0	0	0	0	0	0	0	0	0	0
clodip_v3_10929	2926	2617	1630	950	5058	5234	13521	4228	3818	5557
clodip_v3_1093	891	879	1052	1152	897	959	2589	1239	946	832
clodip_v3_10930	610	523	523	524	662	748	1417	472	431	1073
clodip_v3_10931	665	650	1421	784	1231	1072	3074	1328	514	1010
clodip_v3_10932	2710	2537	2204	1807	4910	4742	10139	2680	2603	4245
clodip_v3_10933	8568	7844	21105	9513	8873	8608	25839	8864	8697	5836
clodip_v3_10934	2574	2524	3111	2039	2491	2294	3210	2317	3038	4272
clodip_v3_10935	4075	3773	6387	1504	67	148	2608	54	494	558
clodip_v3_10936	626	620	1053	776	728	598	1493	600	791	1106
clodip_v3_10937	1493	1406	1555	1296	1614	1596	2647	1915	1574	2325
clodip_v3_10938	2409	2357	3243	2130	500	336	19	9	23	14
clodip_v3_10939	0	0	2	0	0	0	0	0	0	0
clodip_v3_1094	406	395	690	856	768	782	1066	365	313	1109
clodip_v3_10940	472	441	711	551	438	444	1012	335	368	319
clodip_v3_10941	4184	3681	4350	3847	4505	4780	8133	2861	3417	4847
clodip_v3_10942	630	572	706	343	863	824	1668	719	730	1478
clodip_v3_10943	495	426	842	668	454	458	764	352	599	1011
clodip_v3_10944	3528	3614	2807	2919	4221	4893	6090	1951	2433	3125
clodip_v3_10945	72	68	75	48	18	11	24	4	13	5
clodip_v3_10946	6057	6272	5515	3517	446	494	49	252	1721	1194
clodip_v3_10947	128	130	35	13	138	828	11	989	2458	826
clodip_v3_10948	25	21	5	9	0	4	11	35	64	27
clodip_v3_10949	253	221	867	675	6	9	3	9	44	33
clodip_v3_1095	5637	5293	1917	936	4163	5812	8761	13758	28032	15027
clodip_v3_10950	198	216	233	203	113	44	72	170	244	3898
clodip_v3_10951	44	30	3	1	2	2	57	75	94	2744
clodip_v3_10952	27	34	0	2	0	1	46	56	40	2435
clodip_v3_10953	628	555	431	614	49	65	5567	2573	1417	2865
clodip_v3_10954	10	8	0	0	1	7	566	319	338	688
clodip_v3_10955	208	186	129	121	89	31	3	3	10	11
clodip_v3_10956	4201	4344	3171	2936	11708	12468	5412	2022	1557	1363
clodip_v3_10957	5423	4929	2094	1556	6090	5478	9094	2120	4008	8206
clodip_v3_10958	67	92	113	144	369	310	159	79	47	61
clodip_v3_10959	11003	11224	8057	9604	20081	20256	24936	11505	8309	14099
clodip_v3_1096	113	87	229	108	180	149	161	39	40	128
clodip_v3_10960	11	14	58	75	3	1	2	0	10	6
clodip_v3_10961	1001	994	1430	1119	675	576	1392	491	496	1272
clodip_v3_10962	543	464	426	336	93	64	3	11	15	12
clodip_v3_10963	977	931	965	815	1571	1580	133	28	70	43
clodip_v3_10964	3	3	15	8	1	1	0	2	1	0
clodip_v3_10965	141	133	201	153	38	25	1	23	68	58
clodip_v3_10966	764	771	782	587	234	202	5	166	387	306
clodip_v3_10967	3566	3321	7600	4647	2001	2467	1400	6510	6868	6101
clodip_v3_10968	6758	6372	8679	4332	1045	695	9	8	485	213
clodip_v3_10969	394	475	19	9	3	4	12	12	50	24
clodip_v3_1097	1416	1462	1871	1370	1816	1783	1752	591	585	567
clodip_v3_10970	11591	11186	12437	11330	18583	18194	10437	4712	5307	12828
clodip_v3_10971	2087	2102	1618	852	1364	1296	2005	1225	1592	1510
clodip_v3_10972	1	0	5	1	0	1	4	0	3	1
clodip_v3_10973	57	71	172	169	23	14	134	454	813	398
clodip_v3_10974	10233	12411	10966	9140	6780	6379	6355	4632	1739	1111
clodip_v3_10975	9660	9795	9209	7804	1369	970	2	4	279	154
clodip_v3_10976	2359	2100	2455	1441	1671	1552	2277	1051	1334	1083
clodip_v3_10977	1016	904	1012	615	778	785	1123	657	648	1685
clodip_v3_10978	1670	1494	2134	2203	2128	1887	2731	1306	1247	5028
clodip_v3_10979	593	636	689	560	502	468	945	343	482	1220
clodip_v3_1098	8770	8442	8185	5111	4320	4123	9217	5515	6916	7518
clodip_v3_10980	568	449	616	598	530	428	446	355	375	763
clodip_v3_10981	1294	1233	968	681	1316	1339	3040	1045	1131	2307
clodip_v3_10982	577	508	1210	994	448	504	1757	634	398	778
clodip_v3_10983	1555	1330	1520	850	806	903	3115	2761	1359	877
clodip_v3_10984	510	482	271	433	812	1611	1246	4587	4019	18606
clodip_v3_10985	2467	2261	3358	1258	2050	1849	2567	1980	1411	2248
clodip_v3_10986	4088	3591	2934	1608	3763	4004	5011	4415	5217	4818
clodip_v3_10987	556	480	533	391	399	351	1220	231	282	589
clodip_v3_10988	3916	3665	3567	1880	3529	2824	4428	2652	3140	4776
clodip_v3_10989	354	327	1080	683	14	2	25	5	6	13
clodip_v3_1099	4094	3445	3073	2473	4812	4233	6763	3723	1194	4050
clodip_v3_10990	482	486	697	380	32	10	4	0	0	0
clodip_v3_10991	351	357	1140	790	3	1	0	0	13	19
clodip_v3_10992	56	37	442	419	0	0	0	1	4	1
clodip_v3_10993	3	0	1	0	0	0	0	0	0	0
clodip_v3_10994	0	0	0	5	0	0	0	0	1	0
clodip_v3_10995	28	28	37	63	2	1	0	0	3	2
clodip_v3_10996	4	11	0	0	0	1	0	0	1	0
clodip_v3_10997	25	30	14	8	21	15	0	18	11	16
clodip_v3_10998	1	1	1	0	0	0	0	0	0	0
clodip_v3_10999	0	0	0	0	1	0	0	0	0	0
clodip_v3_11	939	873	1230	818	1034	1081	2590	784	1008	1149
clodip_v3_110	808	662	402	427	822	588	29	22	167	195
clodip_v3_1100	511	420	497	319	633	510	1398	674	182	503
clodip_v3_11000	0	3	9	4	0	0	3	0	6	1
clodip_v3_11001	3000	2873	3242	3487	4692	5038	10674	8661	12632	9640
clodip_v3_11002	1365	1203	4930	1831	5	4	16	122	1686	873
clodip_v3_11003	74	59	181	23	56	40	62	6	25	135
clodip_v3_11004	1430	1286	1626	834	1075	967	1938	1439	2274	2781
clodip_v3_11005	109	83	52	19	8	7	3	13	65	60
clodip_v3_11006	100	62	34	11	62	38	35	57	149	107
clodip_v3_11007	3584	3011	4968	4085	4991	4907	7661	1737	793	1576
clodip_v3_11008	66	43	160	84	6	13	2	26	3	4
clodip_v3_11009	5	3	2	0	2	1	4	4	3	7
clodip_v3_1101	75	78	110	59	52	88	139	65	6	23
clodip_v3_11010	305	292	282	151	542	777	902	510	770	483
clodip_v3_11011	0	1	1	4	1	1	0	1	6	2
clodip_v3_11012	5	4	4	5	6	9	3	2	1	1
clodip_v3_11013	13048	11274	12567	11680	14767	12366	4721	2237	2692	3314
clodip_v3_11014	1861	1671	2543	1049	3389	3638	11466	2995	2460	1752
clodip_v3_11015	201	183	245	202	192	201	713	209	405	902
clodip_v3_11016	1030	954	907	371	757	750	1751	895	1215	1147
clodip_v3_11017	3148	3067	2897	2027	3121	3225	9013	3031	2715	4427
clodip_v3_11018	1256	1114	1171	889	176	127	27	131	1111	820
clodip_v3_11019	1664	1480	2548	1960	1847	1702	3180	1342	1499	1952
clodip_v3_1102	3751	3497	3303	2785	6593	6698	13086	5391	3196	8197
clodip_v3_11020	330	315	520	348	320	343	551	179	310	1028
clodip_v3_11021	2132	2027	2910	1763	2358	2381	4052	1974	2519	3423
clodip_v3_11022	1668	1572	1973	1087	1342	1272	2735	1108	1347	1739
clodip_v3_11023	461	430	486	378	489	430	832	312	562	409
clodip_v3_11024	1041	938	648	351	837	888	2926	1001	1287	1480
clodip_v3_11025	697	700	850	739	782	794	2984	737	782	1997
clodip_v3_11026	237	237	248	150	233	241	405	143	285	869
clodip_v3_11027	689	749	1011	909	631	452	102	242	464	449
clodip_v3_11028	910	881	1007	1360	530	434	93	205	535	469
clodip_v3_11029	7713	7048	6395	3794	7298	7368	13651	6976	9213	8758
clodip_v3_1103	4287	3702	3157	2232	8024	7682	5349	1313	1029	4220
clodip_v3_11030	1410	1475	1546	1688	1748	1875	2884	712	920	1874
clodip_v3_11031	3222	3196	3830	3789	5404	4429	2536	1603	1534	2944
clodip_v3_11032	1349	1265	1218	1094	1300	1168	3694	2279	1875	2189
clodip_v3_11033	12176	11416	22526	28312	8772	7833	19062	14226	13869	9629
clodip_v3_11034	434	414	402	338	405	418	1419	363	404	749
clodip_v3_11035	240	228	270	325	133	239	3759	993	696	382
clodip_v3_11036	502	471	763	630	380	423	3317	695	585	1737
clodip_v3_11037	102	129	336	379	57	59	267	103	64	268
clodip_v3_11038	1209	1341	1028	1311	1730	1516	3978	878	1004	2874
clodip_v3_11039	253	245	173	66	157	51	115	86	217	222
clodip_v3_1104	533	439	415	235	521	491	595	523	508	609
clodip_v3_11040	0	0	0	0	0	0	0	0	0	0
clodip_v3_11041	1810	1961	134	118	171	103	402	108	20	4
clodip_v3_11042	32	23	19	110	3	1	13	19	9	4
clodip_v3_11043	1	0	2	9	0	0	0	0	3	4
clodip_v3_11044	8	8	1	6	2	0	5	20	74	27
clodip_v3_11045	4860	5340	5708	5527	1949	1690	729	680	3219	5677
clodip_v3_11046	25	20	26	82	20	18	5	2	18	19
clodip_v3_11047	583	599	1461	608	1	1	0	1	2	0
clodip_v3_11048	10	4	19	14	1	0	0	0	2	3
clodip_v3_11049	199	201	360	154	3	1	0	0	0	0
clodip_v3_1105	2	8	6	7	13	21	120	5	4	1
clodip_v3_11050	348	323	322	200	166	114	61	64	295	796
clodip_v3_11051	9	13	9	56	8	8	9	3	9	11
clodip_v3_11052	36	60	33	9	1	1	0	0	102	32
clodip_v3_11053	34	48	48	66	16	11	0	1	169	56
clodip_v3_11054	15	12	21	19	9	5	0	2	15	9
clodip_v3_11055	3209	2994	260	1198	475	185	1217	222	18506	6366
clodip_v3_11056	2	3	1	0	0	0	0	0	10	5
clodip_v3_11057	0	1	0	0	0	0	0	0	0	0
clodip_v3_11058	4	0	0	0	0	0	0	0	0	0
clodip_v3_11059	0	0	0	2	1	0	0	0	1	0
clodip_v3_1106	2	0	3	3	1	0	2	1	2	1
clodip_v3_11060	2	1	4	10	2	2	2	3	2	0
clodip_v3_11061	1820	1633	1582	1465	840	756	2137	807	65	223
clodip_v3_11062	720	675	879	687	649	570	1458	509	250	722
clodip_v3_11063	1829	1771	1723	1330	2956	3119	15499	3388	3021	8938
clodip_v3_11064	181	143	430	434	59	98	5	99	179	159
clodip_v3_11065	436	406	739	614	917	849	3131	1055	719	1122
clodip_v3_11066	394	352	597	466	179	154	21	61	267	92
clodip_v3_11067	2662	2453	3092	2239	3932	3865	10870	4356	3404	4462
clodip_v3_11068	331	327	80	24	11	20	14	3	9	12
clodip_v3_11069	13395	13241	9933	7873	5086	3074	1651	378	500	1313
clodip_v3_1107	13550	12600	17470	9672	5911	5299	14617	18529	16201	10448
clodip_v3_11070	1589	1503	2151	1698	1120	1211	1853	1039	1223	2111
clodip_v3_11071	932	859	1372	1314	974	774	1269	678	991	1114
clodip_v3_11072	49	35	23	26	1	1	9	1	8	9
clodip_v3_11073	763	670	771	461	912	877	1571	430	522	1190
clodip_v3_11074	11414	11986	11142	17952	28983	26430	30688	13443	12072	16769
clodip_v3_11075	1346	1205	1320	1066	2303	2328	3661	1200	1407	2781
clodip_v3_11076	95	112	105	104	147	131	150	41	49	53
clodip_v3_11077	109	100	98	64	211	255	371	96	88	227
clodip_v3_11078	600	602	1057	431	633	596	1225	725	726	826
clodip_v3_11079	12004	11620	6100	5362	12223	12260	25217	14067	16420	20101
clodip_v3_1108	517	467	468	161	29	13	51	38	85	33
clodip_v3_11080	1884	1746	3575	1807	2411	2097	3455	2356	2247	2554
clodip_v3_11081	3113	2874	2601	1650	4534	4462	13078	3493	2829	5811
clodip_v3_11082	3176	3107	4475	4085	4996	4450	5188	2870	2935	3418
clodip_v3_11083	7839	7508	10174	12059	11227	9306	10332	6132	1703	3256
clodip_v3_11084	264	221	416	270	748	847	2461	684	793	6743
clodip_v3_11085	0	1	3	1	0	2	3	0	0	0
clodip_v3_11086	19	25	64	10	12	4	2	0	4	3
clodip_v3_11087	183	190	139	35	184	180	8	3	6	5
clodip_v3_11088	18	26	10	1	17	17	15	4	23	44
clodip_v3_11089	4938	4832	3331	3073	9502	9583	16960	4161	3195	7779
clodip_v3_1109	998	997	1413	1171	1270	1429	2748	919	908	992
clodip_v3_11090	95	126	134	61	53	62	137	62	256	172
clodip_v3_11091	461	509	152	149	221	199	12	13	86	24
clodip_v3_11092	150	153	157	114	73	56	19	39	316	256
clodip_v3_11093	0	2	0	9	0	0	4	1	16	12
clodip_v3_11094	105	79	106	60	18	19	21	1	7	1
clodip_v3_11095	4944	4504	3446	2841	5554	5648	6629	2629	2531	7985
clodip_v3_11096	999	926	1131	681	935	873	1010	276	287	1216
clodip_v3_11097	2580	2305	1668	869	4292	4236	7799	3257	1694	848
clodip_v3_11098	3953	3873	4477	5146	3062	3354	2857	4192	3669	4413
clodip_v3_11099	135	132	67	39	219	252	564	124	1431	880
clodip_v3_111	214	215	11	14	2	1	3	2	6	1
clodip_v3_1110	14303	13292	14819	7677	11345	9979	21393	8991	10975	6879
clodip_v3_11100	87	92	15	23	25	325	6	166	1566	1334
clodip_v3_11101	28	31	14	9	9	5	0	5	475	139
clodip_v3_11102	2249	2053	1660	1283	2085	1983	1355	1294	1518	1148
clodip_v3_11103	6	12	8	5	6	10	5	6	11	3
clodip_v3_11104	1629	1509	1538	855	912	1088	3785	2182	5985	4893
clodip_v3_11105	2921	2581	2680	3123	1360	870	1453	3081	7057	10727
clodip_v3_11106	1	0	0	0	1	3	2	1	5	1
clodip_v3_11107	5	2	6	22	27	35	10	17	11	12
clodip_v3_11108	207	200	18	32	11	15	9	271	183	16318
clodip_v3_11109	60920	69632	73047	122047	7167	5535	254	13468	19575	20428
clodip_v3_1111	857	787	1026	641	782	695	1620	400	398	763
clodip_v3_11110	972	925	1064	804	1305	1133	2579	571	355	925
clodip_v3_11111	5590	5257	4029	2934	1738	1378	400	850	847	795
clodip_v3_11112	309	278	623	237	38	18	1	0	3	1
clodip_v3_11113	18	17	40	108	28	134842	538	978563	2961	1617
clodip_v3_11114	0	1	0	0	0	0	0	0	0	2
clodip_v3_11115	69	69	24	12	1	0	0	1	19	13
clodip_v3_11116	10	7	3	0	2	6	3	5	13	94
clodip_v3_11117	0	0	0	0	0	0	0	0	0	0
clodip_v3_11118	234	225	0	0	2	11	0	2	161	29
clodip_v3_11119	916	672	278	133	1101	1124	432	186	104	2553
clodip_v3_1112	317	293	489	402	343	330	559	328	305	763
clodip_v3_11120	22998	21449	33395	22538	17895	17422	40840	17784	21307	13890
clodip_v3_11121	8885	8283	15433	15246	3180	2440	5665	2210	4790	4511
clodip_v3_11122	751	745	505	622	218	235	90	192	516	101
clodip_v3_11123	6136	5771	8523	7924	2266	3190	3862	3232	5157	2857
clodip_v3_11124	11793	10480	16703	11182	5874	6201	14779	14839	6198	3719
clodip_v3_11125	11609	10845	16362	9331	9471	7598	22598	9568	11816	8587
clodip_v3_11126	1031	931	1323	529	559	552	1129	791	946	785
clodip_v3_11127	407	420	1037	659	467	357	958	265	331	779
clodip_v3_11128	234	227	283	158	1	1	4	0	0	0
clodip_v3_11129	340	318	6	0	6	3	2	2	6	0
clodip_v3_1113	1259	1255	1070	981	1365	1503	2123	1112	1669	2876
clodip_v3_11130	2329	2018	2928	2015	4510	3496	9801	3174	2848	3044
clodip_v3_11131	110	117	17	28	6	220	15	1036	1819	928
clodip_v3_11132	2438	2302	2482	1632	3961	3357	3106	664	723	3172
clodip_v3_11133	78	57	226	135	5	6	14	4	6	10
clodip_v3_11134	1029	1029	543	445	1	0	0	1	1	3
clodip_v3_11135	279	254	827	287	23	47	2092	1483	1433	800
clodip_v3_11136	929	920	1101	869	1305	1336	1962	934	1631	3345
clodip_v3_11137	1815	2063	2396	3101	194	238	4	221	620	439
clodip_v3_11138	0	0	1	6	1	0	0	1	0	0
clodip_v3_11139	155	145	112	73	153	125	43	4	6	8
clodip_v3_1114	31	39	51	73	62	49	59	35	27	19
clodip_v3_11140	1	0	0	0	0	0	0	0	0	0
clodip_v3_11141	2874	2487	1145	826	6131	6131	3897	236	287	973
clodip_v3_11142	2	4	2	0	6	10	5	0	1	2
clodip_v3_11143	0	0	0	0	0	0	0	0	0	4
clodip_v3_11144	156	127	1	8	0	0	0	185	194	13183
clodip_v3_11145	3	4	2	0	0	3	2	39	290	222
clodip_v3_11146	2346	1875	17	11	2040	2033	57	2890	3241	1877
clodip_v3_11147	3167	2998	712	608	2362	2120	1054	2063	2432	1433
clodip_v3_11148	258	230	719	431	271	204	446	177	162	107
clodip_v3_11149	991	867	672	526	705	612	661	576	897	1133
clodip_v3_1115	0	0	1	0	3	0	3	16	3	1
clodip_v3_11150	2175	2208	1481	985	1079	1250	2964	1398	1894	2657
clodip_v3_11151	13524	11713	144731	79946	6	5	3	0	2	6
clodip_v3_11152	5493	4837	5430	2180	3502	3441	5379	3682	5506	4354
clodip_v3_11153	6682	6743	2827	2285	5619	4871	1814	1515	2558	1789
clodip_v3_11154	10	5	8	12	2	1	4	1	6	5
clodip_v3_11155	166	182	92	43	237	272	19	1	134	181
clodip_v3_11156	6	7	2	0	652	732	1	1	1	10
clodip_v3_11157	185	171	56	13	701	755	3	0	68	63
clodip_v3_11158	1	0	0	1	0	0	0	0	0	0
clodip_v3_11159	2	0	0	0	1	0	0	6	5	401
clodip_v3_1116	6624	6385	2689	1627	3706	3797	4405	1970	1500	3101
clodip_v3_11160	0	0	0	0	0	0	0	0	0	0
clodip_v3_11161	0	1	0	1	0	0	0	0	0	23
clodip_v3_11162	3	2	0	5	1	0	0	0	0	0
clodip_v3_11163	5	7	1	5	0	0	0	0	1	26
clodip_v3_11164	7	1	1	0	0	0	0	3	4	85
clodip_v3_11165	7	6	0	0	0	1	1	3	26	30
clodip_v3_11166	28	36	6	10	1	4	2	4	15	73
clodip_v3_11167	477	420	792	262	523	542	697	604	700	674
clodip_v3_11168	79	79	42	41	49	38	14	10	21	19
clodip_v3_11169	592	508	362	246	112	75	0	2	73	35
clodip_v3_1117	1390	1495	613	907	633	672	423	227	273	263
clodip_v3_11170	2	2	4	1	1	0	1	0	0	0
clodip_v3_11171	1816	1579	1632	670	1219	1212	1321	1382	1804	1553
clodip_v3_11172	153	153	50	23	4	2	0	1	1	0
clodip_v3_11173	217	290	144	134	1	7	1	1	5	3
clodip_v3_11174	58	86	53	86	0	9	1	1	1	0
clodip_v3_11175	8266	8285	5938	3627	1517	2597	21785	78497	17841	9659
clodip_v3_11176	189	183	135	181	245	272	282	484	139	96
clodip_v3_11177	178	140	229	123	351	318	4699	1332	845	428
clodip_v3_11178	7	2	2	2	6	3	12	6	1742	1138
clodip_v3_11179	916	800	562	175	683	684	1125	584	795	1046
clodip_v3_1118	4725	4609	4103	3777	1076	853	8	23	450	162
clodip_v3_11180	167	117	22	9	11	15	38	289	1334	14041
clodip_v3_11181	560	478	341	149	717	746	1554	481	412	592
clodip_v3_11182	331	316	173	53	254	292	897	550	515	1049
clodip_v3_11183	341	364	537	270	355	333	632	268	279	260
clodip_v3_11184	145	119	7	2	254	240	107	227	122	221
clodip_v3_11185	7547	6845	3525	2795	10121	11869	30369	9203	5742	8843
clodip_v3_11186	2210	2080	1648	991	1923	2074	6433	2419	3302	4818
clodip_v3_11187	64	55	38	32	107	140	2196	1931	1166	2925
clodip_v3_11188	201	198	9	3	1	1	1	226	172	14507
clodip_v3_11189	66	89	4	0	2	2	1	72	64	4821
clodip_v3_1119	9187	9362	6021	6191	3471	3122	4	15	2309	1222
clodip_v3_11190	13	13	0	7	3	0	4	26	70	1526
clodip_v3_11191	113	100	17	8	41	29	420	443	503	4184
clodip_v3_11192	3135	2932	1192	999	1460	1482	133	42	233	341
clodip_v3_11193	2297	1964	1481	540	893	915	26	94	241	147
clodip_v3_11194	46	42	13	15	20	22	10	18	24	26
clodip_v3_11195	13	9	7	13	9	8	7	5	8	6
clodip_v3_11196	11827	10494	6568	5230	13473	14576	24753	10567	7557	12373
clodip_v3_11197	487	418	428	443	182	91	13	0	27	6
clodip_v3_11198	63	56	16	17	11	5	178	1	137	37
clodip_v3_11199	48	42	283	223	173	171	530	33	41	40
clodip_v3_112	10892	11062	12565	11097	4882	4028	311	192	470	231
clodip_v3_1120	1896	1846	2165	1911	2132	2173	4220	3356	2685	4007
clodip_v3_11200	0	0	0	0	0	0	0	0	0	0
clodip_v3_11201	26	20	10	12	0	1	0	1	13	63
clodip_v3_11202	9	3	1	0	0	1243	10	9659	22587	15429
clodip_v3_11203	132	93	59	17	3	218	2	18664	271411	174686
clodip_v3_11204	5229	4444	8908	6115	2172	1608	937	1858	4299	6268
clodip_v3_11205	759	720	747	201	635	649	848	597	785	749
clodip_v3_11206	910	783	1103	653	538	425	514	462	1195	961
clodip_v3_11207	43	47	94	137	9	6	9	1	4	33
clodip_v3_11208	11	19	22	54	9	72	10	3	6	5
clodip_v3_11209	10	6	7	4	2	9	4	0	2	0
clodip_v3_1121	1625	1548	1143	641	803	699	379	223	652	350
clodip_v3_11210	993	867	883	720	1130	1072	1966	870	829	2174
clodip_v3_11211	5968	5203	8018	5285	5909	5651	10043	6751	6858	6979
clodip_v3_11212	17	21	20	8	27	16	5	0	1	1
clodip_v3_11213	1577	1370	1377	718	1472	1221	422	139	301	375
clodip_v3_11214	2627	2564	2134	2170	4173	4533	7324	3400	4183	7248
clodip_v3_11215	3884	3763	4158	3027	2719	2819	3378	1288	1713	4434
clodip_v3_11216	3336	2834	9613	7317	3297	2597	2335	2562	21280	10211
clodip_v3_11217	4769	4396	3037	3898	6043	5840	9968	8726	6283	3586
clodip_v3_11218	1397	1313	1304	738	1141	947	1437	1280	1982	1590
clodip_v3_11219	3124	3255	5032	4142	3056	2851	2482	1983	1990	4539
clodip_v3_1122	1605	1600	671	309	2	6	1	0	626	335
clodip_v3_11220	3846	3519	4931	4107	4414	3934	4529	1818	1771	2786
clodip_v3_11221	472	479	625	704	995	957	1689	471	371	1472
clodip_v3_11222	620	616	920	768	1028	1177	2244	528	335	1760
clodip_v3_11223	889	953	2558	1660	228	250	62	81	439	1681
clodip_v3_11224	1084	1100	1218	1294	1518	1621	3793	2343	2780	10521
clodip_v3_11225	25009	23774	31351	13377	15761	14507	40850	17213	22086	16224
clodip_v3_11226	5932	5251	4559	3359	14488	14972	31034	13956	9851	6740
clodip_v3_11227	53	71	69	62	174	225	353	201	340	233
clodip_v3_11228	1	3	8	0	7	3	7	2	0	2
clodip_v3_11229	10783	9381	20311	18138	8824	7289	8692	5047	417	300
clodip_v3_1123	5640	5178	6596	3973	2828	2206	9	6	1619	714
clodip_v3_11230	34315	28987	29033	22915	47129	45209	88787	41753	31798	29811
clodip_v3_11231	756	660	426	267	366	305	91	138	318	246
clodip_v3_11232	23	21	32	14	279	333	830	341	226	701
clodip_v3_11233	857	836	111	121	447	421	32	55	48	22
clodip_v3_11234	5052	4611	4601	2385	3179	2714	1209	677	595	2403
clodip_v3_11235	1941	1793	1403	698	1516	1365	3688	2177	3915	3925
clodip_v3_11236	2594	2557	3838	2424	3203	2838	4212	3068	2187	2755
clodip_v3_11237	1211	1079	713	410	536	667	1249	819	2014	2204
clodip_v3_11238	4395	3834	4301	3849	2494	2528	5790	2844	1429	1677
clodip_v3_11239	33	26	56	90	111	56	7	10	67	24
clodip_v3_1124	753	720	488	421	413	386	23	61	53	65
clodip_v3_11240	2750	2508	7827	4553	38	63	11	92	1479	376
clodip_v3_11241	651	516	552	363	333	83	4	17	93	44
clodip_v3_11242	3891	3653	3840	2622	1463	652	5	123	40	28
clodip_v3_11243	0	2	4	16	1	1	0	0	0	2
clodip_v3_11244	1301	1194	2563	1397	12	63	20	96	205	290
clodip_v3_11245	194	201	224	185	12	8	122	58	56	198
clodip_v3_11246	311	308	515	372	337	223	576	156	217	393
clodip_v3_11247	881	737	757	556	775	719	594	332	327	1277
clodip_v3_11248	15	5	23	2	13	11	43	5	3	13
clodip_v3_11249	29	27	22	13	7	17	11	47	14	21
clodip_v3_1125	1474	1303	977	994	1659	1804	3306	1344	1984	4184
clodip_v3_11250	12	21	11	1	1	9	3	69	296	183
clodip_v3_11251	13	9	1	0	2	1	0	3	1	3
clodip_v3_11252	26	39	22	12	11	21	28	40	38	85
clodip_v3_11253	670	713	373	244	297	240	102	241	303	325
clodip_v3_11254	1574	1310	1346	534	1495	1360	570	793	8762	5785
clodip_v3_11255	280	235	234	132	331	421	1139	572	666	2061
clodip_v3_11256	386	318	696	463	83	30	1	6	25	15
clodip_v3_11257	3574	2546	2974	1295	6039	1790	195	10	22	22
clodip_v3_11258	23	20	7	6	2	3	0	4	9	2
clodip_v3_11259	20	16	28	5	10	2	0	2	3	0
clodip_v3_1126	2273	2020	2255	1642	2797	2777	6757	2271	2335	3830
clodip_v3_11260	29	16	12	3	10	10	4	18	27	293
clodip_v3_11261	1	1	0	0	2	0	0	0	2	0
clodip_v3_11262	525	478	468	328	608	583	1042	216	219	938
clodip_v3_11263	51	35	18	8	5	7	2	10	26	162
clodip_v3_11264	25	34	18	66	4	7	0	63	145	1805
clodip_v3_11265	12	18	5	1	2	4	181	1609	1894	1836
clodip_v3_11266	4	4	0	0	4	94	3	251	133	121
clodip_v3_11267	7	3	2	7	2	1	23	7	6	279
clodip_v3_11268	27	40	9	7	18	18	14	112	151	1740
clodip_v3_11269	1247	968	1487	1192	1636	1572	11036	5915	12	67
clodip_v3_1127	2576	2469	3678	3350	3196	3172	8092	3441	2567	5372
clodip_v3_11270	1594	1419	1822	2259	2239	1851	5611	3998	4	13
clodip_v3_11271	4803	4195	10084	15258	4230	2988	390	218	3	2
clodip_v3_11272	2696	2306	2270	1954	4410	3532	24998	14575	52	7
clodip_v3_11273	675	513	238	66	2875	2940	21605	8832	27	1077
clodip_v3_11274	0	1	0	0	0	0	0	1	1053	815
clodip_v3_11275	2	1	0	0	3	2	167	981	2025	816
clodip_v3_11276	8	5	0	0	0	0	0	12	57	521
clodip_v3_11277	1	1	0	0	0	0	1	1	2896	1476
clodip_v3_11278	9	8	83	1	0	1	4	5	9	4
clodip_v3_11279	1700	1616	1508	1584	1326	1024	41	18	276	166
clodip_v3_1128	14968	15331	44687	39180	35393	34755	51272	28217	25833	27236
clodip_v3_11280	5101	5118	2378	2019	4181	5166	3019	131	856	383
clodip_v3_11281	883	833	1493	1035	1026	820	1728	598	725	1192
clodip_v3_11282	47316	41929	67106	34171	30913	30349	55547	46278	57013	40073
clodip_v3_11283	228	225	174	133	17	13	2	5	43	32
clodip_v3_11284	2969	2747	5364	5229	1741	1650	2798	1575	3387	3970
clodip_v3_11285	863	794	941	602	1103	895	1524	546	1394	1915
clodip_v3_11286	6593	6421	5335	5784	10103	11415	14803	7334	14115	13254
clodip_v3_11287	2	0	2	1	5	2	8	14	3	6
clodip_v3_11288	73	66	87	33	111	67	37	7	11	5
clodip_v3_11289	465	414	251	63	57	80	120	330	300	108
clodip_v3_1129	619	550	736	826	565	635	787	103	217	161
clodip_v3_11290	1687	1608	1879	1760	2913	2829	6334	1751	1624	3398
clodip_v3_11291	2838	2433	2355	907	1991	2118	7466	4293	1780	1445
clodip_v3_11292	3278	3134	5250	6829	7018	6457	11954	8573	8489	10366
clodip_v3_11293	4296	3960	4843	3571	3965	3556	6551	4002	4210	3329
clodip_v3_11294	2056	1979	2394	2651	1920	1731	4625	1855	1693	1251
clodip_v3_11295	9737	9740	6603	5397	5359	6001	11566	4758	6519	5675
clodip_v3_11296	537	499	1092	784	780	750	1833	351	574	1070
clodip_v3_11297	236	205	258	197	242	185	280	102	109	199
clodip_v3_11298	566	542	498	340	1009	1000	2816	672	686	1621
clodip_v3_11299	624	601	710	608	699	659	1579	492	504	423
clodip_v3_113	5467	4942	5145	3097	3500	1920	58	222	427	392
clodip_v3_1130	1466	1299	1311	1002	783	732	1092	456	1015	909
clodip_v3_11300	417	379	568	441	402	424	749	624	302	408
clodip_v3_11301	1123	976	1123	366	239	263	1804	1157	762	279
clodip_v3_11302	1598	1492	1765	1266	1739	1479	1098	1050	1193	843
clodip_v3_11303	3779	3848	4567	4504	4869	4592	8079	3548	3412	4629
clodip_v3_11304	2901	2603	3145	2271	3414	3229	8773	4028	5920	4130
clodip_v3_11305	11183	10582	15954	6626	10152	8898	23096	10263	11184	7895
clodip_v3_11306	25	28	94	82	29	10	22	39	112	33
clodip_v3_11307	405	313	407	221	388	323	911	364	411	954
clodip_v3_11308	3208	2941	3014	1508	2172	1879	4119	3724	3972	3948
clodip_v3_11309	689	617	832	785	688	641	1963	1087	1185	1490
clodip_v3_1131	6259	6038	5782	4688	11993	12828	11978	2551	3909	5281
clodip_v3_11310	267	223	299	270	244	174	112	114	169	95
clodip_v3_11311	4928	4589	4311	2207	4120	3843	9583	5766	6183	4901
clodip_v3_11312	785	716	710	493	250	162	193	102	125	75
clodip_v3_11313	20	25	9	18	16	14	6	22	15	13
clodip_v3_11314	86386	83778	77948	31662	76418	76781	141922	67760	72137	59081
clodip_v3_11315	1415	1304	2206	2152	1318	1245	4336	2367	2861	2344
clodip_v3_11316	3508	3298	2349	1723	5144	4455	7097	4198	2577	3399
clodip_v3_11317	2294	2088	1906	1542	2609	2901	3257	1004	1032	1781
clodip_v3_11318	148	139	133	139	266	231	160	144	93	182
clodip_v3_11319	1665	1423	4186	5514	2393	1027	1281	1012	1119	3180
clodip_v3_1132	504	435	349	121	594	588	812	330	343	279
clodip_v3_11320	605	508	2835	2204	234	93	294	19	104	61
clodip_v3_11321	1569	1448	1888	1095	1465	1355	2919	1667	2416	2626
clodip_v3_11322	4781	4022	4761	3492	5594	4818	6569	5911	3608	5739
clodip_v3_11323	6422	6281	5531	4264	6315	6275	4140	1831	3905	4864
clodip_v3_11324	3455	3194	1670	899	1002	1311	1199	990	4135	5281
clodip_v3_11325	0	0	0	0	0	0	0	0	0	0
clodip_v3_11326	74	82	88	89	66	42	6	33	16	1542
clodip_v3_11327	12086	10617	7749	6057	14251	6202	242	1	7	43
clodip_v3_11328	3947	3330	5295	5472	4296	1914	80	9	13	135
clodip_v3_11329	15836	13131	16178	13105	21791	11277	574	24	21	89
clodip_v3_1133	1664	1456	2645	1700	1532	1219	570	466	634	281
clodip_v3_11330	756	621	2200	1578	2038	1374	2313	26	58	35
clodip_v3_11331	95	83	62	43	53	38	99	351	4674	2552
clodip_v3_11332	3	5	2	0	10	7	3	13	737	626
clodip_v3_11333	4	4	2	0	2	4	34	25	2119	1064
clodip_v3_11334	420	366	266	167	217	149	346	401	2954	1968
clodip_v3_11335	156	155	90	40	51	51	756	693	801	700
clodip_v3_11336	11	10	4	32	2	6	23	170	307	1306
clodip_v3_11337	51	43	45	40	33	31	40	393	1123	2464
clodip_v3_11338	283	258	174	351	281	172	293	50	3091	1780
clodip_v3_11339	12	14	0	4	0	0	0	13	184	400
clodip_v3_1134	1205	1123	1139	505	1360	1296	2839	846	909	1314
clodip_v3_11340	151	119	15	44	19	13	5	140	449	8352
clodip_v3_11341	134	102	152	57	46	25	10	21	3	304
clodip_v3_11342	115	100	41	11	88	175	53	74	122	124
clodip_v3_11343	159	175	82	82	94	145	191	95	118	236
clodip_v3_11344	33	32	37	10	17	35	45	23	27	39
clodip_v3_11345	2012	1981	1511	978	4275	3682	4942	2608	1899	2076
clodip_v3_11346	1009	965	680	526	1111	1253	4072	1077	1039	3185
clodip_v3_11347	222	178	527	376	339	323	680	593	528	299
clodip_v3_11348	8003	7642	10596	5919	3128	2695	4179	3092	4188	5317
clodip_v3_11349	6985	6555	4582	2697	13835	14671	29194	8175	6691	6500
clodip_v3_1135	2564	2483	2581	3199	4631	4801	5232	1952	2174	3964
clodip_v3_11350	7	2	25	61	22	19	21	4	10	8
clodip_v3_11351	20	18	47	126	81	78	34	23	14	18
clodip_v3_11352	10094	9494	8052	6918	10204	10206	3620	1471	3255	2966
clodip_v3_11353	1398	1296	997	380	365	218	1	8	29	28
clodip_v3_11354	169	157	60	23	124	123	0	1	7	5
clodip_v3_11355	4	4	2	0	0	1	0	0	0	0
clodip_v3_11356	936	886	351	2131	166	79	820	124	18045	5216
clodip_v3_11357	2	0	0	9	2	0	0	0	8	3
clodip_v3_11358	6654	6591	6393	7353	7246	6575	8148	3389	4340	3902
clodip_v3_11359	454	444	560	291	414	437	853	360	455	1539
clodip_v3_1136	512	494	603	464	475	476	719	299	472	1029
clodip_v3_11360	341	294	353	336	189	169	14	13	21	20
clodip_v3_11361	59096	54163	53150	17085	24735	22568	15534	4545	10000	4381
clodip_v3_11362	4626	4546	3308	1950	1089	832	881	733	1734	1805
clodip_v3_11363	572	619	872	753	456	446	1354	609	835	1199
clodip_v3_11364	70	69	181	122	105	81	0	5	25	6
clodip_v3_11365	298	245	466	414	236	225	507	191	275	538
clodip_v3_11366	491	481	515	413	497	515	2045	390	355	1164
clodip_v3_11367	0	1	0	0	1	0	0	0	0	0
clodip_v3_11368	782	841	368	335	534	467	8	22	499	189
clodip_v3_11369	338	317	4555	3613	20	14	0	0	1	0
clodip_v3_1137	755	637	1435	980	726	568	706	172	211	478
clodip_v3_11370	2080	1603	13877	11564	389	152	1	2	3	10
clodip_v3_11371	384	391	617	590	650	710	2408	402	303	1487
clodip_v3_11372	40	53	134	140	21	20	67	64	4	4
clodip_v3_11373	1	0	6	13	3	3	4	0	0	1
clodip_v3_11374	3862	3665	3355	4818	7841	7752	9674	1615	1204	2236
clodip_v3_11375	1229	1001	467	265	50	43	0	2	2	4
clodip_v3_11376	1849	1703	807	935	498	235	0	6	39	18
clodip_v3_11377	998	1015	2374	2613	1224	1077	2991	492	782	993
clodip_v3_11378	1108	1036	712	462	934	901	2824	1046	1199	1856
clodip_v3_11379	1479	1339	2218	1194	1846	1488	2272	776	1066	1512
clodip_v3_1138	3	2	3	9	2	4	6	3	8	26
clodip_v3_11380	0	1	2	0	0	0	0	0	2	0
clodip_v3_11381	1	0	0	0	2	1	0	1	0	0
clodip_v3_11382	2699	2503	3364	2332	2441	2138	3985	5646	2652	5999
clodip_v3_11383	587	585	240	45	54	27	63	95	237	140
clodip_v3_11384	6143	5277	41177	7462	125	168	167	195	190	271
clodip_v3_11385	14385	13100	11111	9774	13608	12202	137	9	339	144
clodip_v3_11386	4252	3724	3535	2543	7431	6591	10460	6466	6014	3914
clodip_v3_11387	225	222	118	98	189	159	252	28	9393	2990
clodip_v3_11388	8	14	9	9	12	16	9	3	7	4
clodip_v3_11389	11	23	147	153	18	24	19	17	18	10
clodip_v3_1139	790	769	1060	847	994	821	1322	670	1194	1856
clodip_v3_11390	336	244	2648	1592	2	0	0	4	56	194
clodip_v3_11391	236	236	451	307	366	401	978	303	312	377
clodip_v3_11392	19	13	11	5	3	1	3	1	14	6
clodip_v3_11393	26528	26208	14290	5502	2996	3094	5607	2767	6334	4697
clodip_v3_11394	464	385	284	115	361	311	538	395	3960	2275
clodip_v3_11395	2576	2218	2550	2072	2383	1806	1327	472	454	433
clodip_v3_11396	2961	2818	181	23	107	78	9	1	7	2
clodip_v3_11397	145	118	203	89	23	10	0	0	3	0
clodip_v3_11398	1118	964	765	232	375	245	75	284	1795	1254
clodip_v3_11399	40	27	17	12	27	30	313	415	352	692
clodip_v3_114	2076	1966	2164	2195	2297	2328	3655	1356	1917	3579
clodip_v3_1140	2509	2400	1860	1505	4841	4802	10709	6930	5969	12175
clodip_v3_11400	46	46	59	126	176	100	3	6	12	3
clodip_v3_11401	916	781	1030	578	1222	1118	2019	1495	848	1065
clodip_v3_11402	3586	3439	2111	1545	1441	1200	4754	3379	1767	1985
clodip_v3_11403	2570	2384	2370	2350	3266	3284	5753	1894	2289	4863
clodip_v3_11404	21	23	48	60	3	11	21	6	13	20
clodip_v3_11405	0	0	0	0	0	0	0	0	2	0
clodip_v3_11406	1	4	2	3	1	7	109	167	1810	1059
clodip_v3_11407	47	27	29	59	23	11	56	37957	135902	119433
clodip_v3_11408	104	62	70	68	180	196	1298	1961	322	191
clodip_v3_11409	5	7	2	0	1	1	3	13	6	5
clodip_v3_1141	0	0	0	0	2	0	0	0	0	0
clodip_v3_11410	310	336	121	88	0	1	8	1	0	2
clodip_v3_11411	191	195	502	170	2	0	0	1	11	6
clodip_v3_11412	459	435	517	176	14	10	2	33	2	2
clodip_v3_11413	123	110	99	255	283	219	465	398	1183	486
clodip_v3_11414	1668	1562	1555	820	2730	2678	4556	1449	1184	1738
clodip_v3_11415	684	600	478	345	719	772	1030	406	325	517
clodip_v3_11416	163	157	169	125	16	8	1	1	72	38
clodip_v3_11417	743	686	677	601	18	116	62	93	13	2
clodip_v3_11418	2551	2117	4020	3610	12	17	9	24	217	64
clodip_v3_11419	526	474	606	402	8	14	2	67	75	59
clodip_v3_1142	2	0	0	0	1	0	0	0	2	0
clodip_v3_11420	560	459	209	360	6	12	4	24	14	14
clodip_v3_11421	1	4	5	8	1	2	0	0	5	10
clodip_v3_11422	3	6	5	7	0	0	0	1	3	3
clodip_v3_11423	10	10	8	8	1	5	1	1	7	8
clodip_v3_11424	1540	1332	1551	805	622	807	55	1111	6816	2678
clodip_v3_11425	1205	989	2163	745	1203	845	2429	1571	634	576
clodip_v3_11426	1663	1543	595	211	1462	1436	1269	1793	2809	3399
clodip_v3_11427	0	1	0	0	0	0	0	0	0	0
clodip_v3_11428	22824	20027	6331	2635	16376	19844	6960	13071	9921	11082
clodip_v3_11429	3297	3100	1644	1194	347	617	280	446	1146	496
clodip_v3_1143	93	74	281	208	15	15	7	1	0	2
clodip_v3_11430	2	1	3	3	4	3	2	1	2	0
clodip_v3_11431	835	824	336	87	84	78	180	46	92	49
clodip_v3_11432	763	822	129	36	34	167	81	62	98	33
clodip_v3_11433	568	553	228	219	0	0	0	10	44	22
clodip_v3_11434	539	500	367	353	0	0	0	0	2	0
clodip_v3_11435	474	419	111	39	72	95	156	451	1160	1519
clodip_v3_11436	44	28	9	3	0	5	2	13	39	12
clodip_v3_11437	12	13	3	2	2	0	1	3	7	3
clodip_v3_11438	18	9	2	0	5	9	2	16	27	9
clodip_v3_11439	56	43	7	2	24	16	21	149	46	14
clodip_v3_1144	1	1	0	0	0	0	0	0	0	0
clodip_v3_11440	20	11	0	0	0	0	0	4	284	184
clodip_v3_11441	29	28	3	0	1	0	1	8	20	12
clodip_v3_11442	172	142	6	0	0	2	18	91	167	5306
clodip_v3_11443	233	417	27	7	4	4	32	1198	12332	29032
clodip_v3_11444	4	2	2	0	0	0	0	0	2	1
clodip_v3_11445	6	2	2	4	0	0	1	0	5	0
clodip_v3_11446	2	0	0	0	0	0	5	0	727	351
clodip_v3_11447	11	10	3	1	7	3	0	6	12	24
clodip_v3_11448	177	152	52	7	255	232	1379	557	1194	818
clodip_v3_11449	9	2	13	12	5	9	71	37	23	15
clodip_v3_1145	1209	1074	1041	425	1061	906	1556	1323	2187	1970
clodip_v3_11450	3	4	3	2	0	1	36	129	799	409
clodip_v3_11451	3	3	5	0	0	1	0	0	158	72
clodip_v3_11452	27	27	35	64	9	7	11	7	22	16
clodip_v3_11453	36	47	23	2	27	24	714	852	2090	1643
clodip_v3_11454	4633	4328	3576	1822	329	243	552	587	5229	4060
clodip_v3_11455	0	0	0	0	0	0	0	0	0	0
clodip_v3_11456	2048	1939	2609	2498	2521	2378	5930	3736	3785	6232
clodip_v3_11457	29	46	32	31	83	53	252	193	238	1665
clodip_v3_11458	2131	2008	2944	1943	3156	3262	5635	1829	1940	2511
clodip_v3_11459	1755	1375	4923	4698	322	208	49	7	12	56
clodip_v3_1146	2621	2590	3163	2390	2970	3113	5322	2162	2670	3791
clodip_v3_11460	97	128	91	106	9	6	0	0	6	1
clodip_v3_11461	927	907	766	709	44	18	4	2	125	73
clodip_v3_11462	881	752	844	1377	653	676	998	595	1701	1694
clodip_v3_11463	23196	23004	23603	25503	9352	6344	104	352	2614	2369
clodip_v3_11464	1113	1094	1179	961	673	608	1004	677	1296	1685
clodip_v3_11465	9312	9286	7832	7965	5879	4892	18067	20760	22111	13522
clodip_v3_11466	3930	3569	3282	3116	5150	4872	8121	3508	3410	2578
clodip_v3_11467	5453	5555	2734	2525	9667	12945	43237	10056	5655	9678
clodip_v3_11468	316	294	439	329	268	179	3	270	10	0
clodip_v3_11469	4	2	7	8	4	3	5	4	6	5
clodip_v3_1147	16	9	24	13	5	10	5	28	408	335
clodip_v3_11470	5964	5413	3789	3047	6668	6135	10036	9792	13882	10959
clodip_v3_11471	17	22	5	4	4	0	0	12	55	870
clodip_v3_11472	84	70	13	2	4	4	3	130	338	7756
clodip_v3_11473	598	599	442	369	95	107	165	849	2371	38540
clodip_v3_11474	3169	2937	3870	2909	3019	3318	3664	1962	2322	5294
clodip_v3_11475	4604	4484	4692	3106	3811	3793	277	17	188	180
clodip_v3_11476	390	364	403	404	441	441	1025	221	291	264
clodip_v3_11477	555	553	1683	1590	635	648	1834	536	677	1094
clodip_v3_11478	2829	2957	1971	1144	1749	1446	352	1352	1810	993
clodip_v3_11479	2782	2644	3644	2564	864	935	2410	2497	2093	1987
clodip_v3_1148	167	183	275	282	259	295	282	109	120	357
clodip_v3_11480	59	47	35	49	49	44	47	61	428	767
clodip_v3_11481	2495	2457	799	373	743	506	225	1264	2874	1014
clodip_v3_11482	25	13	8	2	10	7	5	33	63	166
clodip_v3_11483	3353	3149	3499	3075	3178	2644	2963	1657	3603	5645
clodip_v3_11484	20127	17492	18101	7140	15956	14414	32254	18280	19838	13738
clodip_v3_11485	18125	16774	23124	9874	17750	14925	26184	11094	10565	9594
clodip_v3_11486	1981	1854	1187	564	1116	973	711	530	1036	1043
clodip_v3_11487	2	4	8	4	2	0	0	0	4	5
clodip_v3_11488	418	435	422	318	311	269	299	158	337	281
clodip_v3_11489	1778	1762	633	736	1866	2196	2943	1068	1427	2250
clodip_v3_1149	438	372	667	622	388	285	433	240	385	1096
clodip_v3_11490	706	716	1475	960	837	732	1332	525	499	640
clodip_v3_11491	1022	919	1120	725	1010	998	1328	705	956	1276
clodip_v3_11492	8796	8186	8886	7206	12521	11251	12864	6962	12907	12267
clodip_v3_11493	10811	9882	13973	5239	3871	2870	2434	910	1683	1555
clodip_v3_11494	4	10	15	7	0	2	0	0	0	1
clodip_v3_11495	170	151	17	3	1	2	0	0	7	3
clodip_v3_11496	3799	3560	4655	2403	2141	2177	840	4369	2368	951
clodip_v3_11497	58	57	72	25	38	40	1	3	4	1
clodip_v3_11498	0	0	1	0	0	0	1	3	0	0
clodip_v3_11499	4070	3504	3909	1475	1966	1712	11441	8873	1235	868
clodip_v3_115	2005	2045	2735	2024	2133	1883	2576	924	2150	2813
clodip_v3_1150	2071	1925	2596	1783	1936	1733	1943	1334	1549	1926
clodip_v3_11500	4	6	4	2	2	8	1	2	6	0
clodip_v3_11501	8	8	7	15	5	10	4	12	13	14
clodip_v3_11502	6	3	3	0	0	3	0	2	1	5
clodip_v3_11503	5	8	2	0	1	0	0	0	0	5
clodip_v3_11504	192	186	178	147	5	9	2	3	4	3
clodip_v3_11505	644	527	1610	442	28	24	4	11	18	9
clodip_v3_11506	5732	4925	6015	3961	1324	1717	3134	4840	3859	4250
clodip_v3_11507	2916	2538	2646	1129	2554	2116	3007	2443	1646	1179
clodip_v3_11508	0	0	2	0	1	0	1	3	2	0
clodip_v3_11509	448	426	431	253	97	65	7	12	34	79
clodip_v3_1151	138	143	176	192	107	120	4075	3572	2061	1399
clodip_v3_11510	3	6	3	4	25	51	278	67	38	20
clodip_v3_11511	1	0	2	2	0	0	0	1	23	60
clodip_v3_11512	25	28	1	1	0	1	1	47	28	3450
clodip_v3_11513	6607	5526	3633	1571	2873	2756	322	404	5113	1212
clodip_v3_11514	593	569	863	588	117	206	4	111	314	124
clodip_v3_11515	8	7	2	0	1	4	6	2	6	4
clodip_v3_11516	9	5	8	3	4	2	0	0	3	6
clodip_v3_11517	1604	1591	604	339	107	106	23	10	25	14
clodip_v3_11518	0	0	1	0	0	0	0	0	0	0
clodip_v3_11519	7	5	4	0	0	2	0	0	15	6
clodip_v3_1152	5140	5408	7670	6641	4484	3702	5588	3230	7567	7963
clodip_v3_11520	1	1	29	24	1	0	0	1	0	0
clodip_v3_11521	133606	126390	219029	244153	25688	15742	14440	2003	11939	7017
clodip_v3_11522	36	26	169	343	6	4	12	2	4	2
clodip_v3_11523	1998	1873	4650	4675	1686	1122	1832	934	488	887
clodip_v3_11524	1206	1175	5630	5153	435	329	1024	905	723	760
clodip_v3_11525	3034	2912	2911	4169	1560	1546	57	1100	1805	1446
clodip_v3_11526	49	56	74	154	40	41	0	10	10	18
clodip_v3_11527	28	28	10	33	9	1	0	14	48	42
clodip_v3_11528	35	28	76	42	16	5	0	3	20	13
clodip_v3_11529	28	16	68	30	3	2	0	0	0	1
clodip_v3_1153	2943	2869	4222	3350	3058	2201	1853	1131	1041	2518
clodip_v3_11530	10	10	51	14	0	0	0	0	1	1
clodip_v3_11531	99	92	210	214	32	27	121	44	33	17
clodip_v3_11532	10221	9556	12740	8541	6880	6488	17638	19724	23587	17014
clodip_v3_11533	1682	1525	2114	1683	2318	1826	4549	2102	1271	3963
clodip_v3_11534	1167	1051	1763	1467	1231	885	1648	1151	1186	958
clodip_v3_11535	1441	1227	2236	1148	2041	1780	509	121	103	166
clodip_v3_11536	6	5	2	9	5	2	2	0	0	0
clodip_v3_11537	0	0	15	0	7	23	0	0	0	0
clodip_v3_11538	0	0	0	0	1	3	0	2	0	0
clodip_v3_11539	0	0	4	2	2	0	0	0	0	0
clodip_v3_1154	2241	1890	874	563	3514	3437	3149	788	550	1062
clodip_v3_11540	520	496	418	212	0	0	4	14	2	312
clodip_v3_11541	77	86	74	62	0	0	0	0	3	12
clodip_v3_11542	80	89	5	4	0	0	0	0	2	26
clodip_v3_11543	342	316	328	221	60	46	5	133	7410	6344
clodip_v3_11544	76	93	21	55	1	0	0	0	0	1
clodip_v3_11545	1	0	1	0	0	0	0	0	0	1
clodip_v3_11546	10253	11301	1778	1091	0	0	0	0	4	3
clodip_v3_11547	41	57	44	49	0	0	0	0	1	2
clodip_v3_11548	12	25	10	15	0	0	0	3	1	0
clodip_v3_11549	32	40	38	18	0	0	0	0	1	1
clodip_v3_1155	59	56	51	71	85	66	31	3	13	5
clodip_v3_11550	146	130	17	11	48	36	83	262	378	295
clodip_v3_11551	66	52	0	0	0	0	3	84	93	5448
clodip_v3_11552	56	39	0	0	0	1	0	66	32	3425
clodip_v3_11553	0	0	919	3096	7	12	1913	0	35	33
clodip_v3_11554	162	130	107	49	43	32	73	14	33	53
clodip_v3_11555	1927	1717	1321	964	1453	1082	7709	6060	2420	9460
clodip_v3_11556	1	10	1	0	5	5	6	1	9	3
clodip_v3_11557	1171	1115	1457	1738	692	530	185	226	198	141
clodip_v3_11558	50	50	20	40	52	37	238	104	96	120
clodip_v3_11559	540	569	555	388	643	771	2546	645	763	1997
clodip_v3_1156	729	620	795	620	946	872	1998	491	670	1405
clodip_v3_11560	7037	7272	4903	4052	7477	6821	6709	9586	10328	11445
clodip_v3_11561	175	187	172	280	4	6	2	21	34	30
clodip_v3_11562	768	692	665	233	277	155	8	85	153	117
clodip_v3_11563	35	30	16	27	20	26	53	42	69	365
clodip_v3_11564	42	36	11	38	6	15	27	83	97	919
clodip_v3_11565	16	30	20	11	18	14	13	18	55	26
clodip_v3_11566	843	798	571	456	1048	1300	1154	964	837	1214
clodip_v3_11567	237	257	145	111	334	370	571	307	361	602
clodip_v3_11568	67	63	21	9	36	63	21	11	24	15
clodip_v3_11569	74	77	136	115	135	139	3177	1367	819	743
clodip_v3_1157	724	670	204	228	906	820	1568	858	999	2041
clodip_v3_11570	69	42	32	3	26	40	205	28	732	1093
clodip_v3_11571	707	642	710	293	897	925	1137	708	771	1337
clodip_v3_11572	2508	2444	1223	782	3956	4390	10755	5676	4362	6367
clodip_v3_11573	1398	1342	1433	1594	1224	1072	1565	724	885	2526
clodip_v3_11574	672	639	262	186	1021	1056	6117	1283	1188	8564
clodip_v3_11575	16	13	62	34	4	8	9	9	19	135
clodip_v3_11576	816	637	913	908	741	788	2481	563	705	1163
clodip_v3_11577	106	78	651	615	9	14	1	0	3	1
clodip_v3_11578	2128	1758	2031	637	2868	2447	4271	3490	5411	4270
clodip_v3_11579	635	590	918	746	448	133	4196	410	441	511
clodip_v3_1158	10431	8838	10540	5180	5523	3416	6464	2594	181	576
clodip_v3_11580	288	301	357	111	251	279	655	198	266	438
clodip_v3_11581	58	79	36	6	18	21	15	49	36	16
clodip_v3_11582	170	160	948	927	231	170	7453	5011	10745	8414
clodip_v3_11583	5	1	4	0	7	12	46	1	1	1
clodip_v3_11584	16	9	1	0	1	5	3	24	10	630
clodip_v3_11585	0	0	0	0	1	0	0	0	0	0
clodip_v3_11586	112	72	62	55	86	53	24	19	62	22
clodip_v3_11587	8	12	0	0	2	4	0	3	1	4
clodip_v3_11588	1046	820	623	337	1759	2642	1139	38	3	1
clodip_v3_11589	20	14	8	0	3	5	8	1	0	0
clodip_v3_1159	11	15	4	3	4	3	11	114	198	79
clodip_v3_11590	36	30	24	19	4	5	1	0	0	1
clodip_v3_11591	23	13	3	3	1	0	0	12	14	1339
clodip_v3_11592	1547	1153	4535	4312	1919	528	409	324	1015	1150
clodip_v3_11593	1287	998	2545	2057	4260	1851	467	128	341	599
clodip_v3_11594	177	161	96	46	6	1	7	5	4	1
clodip_v3_11595	296	279	428	276	288	221	548	183	324	541
clodip_v3_11596	2917	2669	2095	1416	2416	2435	3432	2980	2977	4445
clodip_v3_11597	16	11	12	0	3	5	5	38	11	891
clodip_v3_11598	934	833	619	647	1036	1180	1510	500	471	3602
clodip_v3_11599	671	619	613	364	762	747	1597	671	933	1795
clodip_v3_116	6093	5600	5201	2418	5035	5162	10590	7465	12184	8082
clodip_v3_1160	3	7	14	6	1	4	9	7	133	6
clodip_v3_11600	5026	4697	6159	5956	2697	3725	3566	829	804	4494
clodip_v3_11601	17	18	26	11	25	46	76	16	47	44
clodip_v3_11602	49190	44592	47792	47185	84100	94703	249979	43928	33881	27895
clodip_v3_11603	11213	10551	26425	26455	9035	8414	29531	9107	12652	7853
clodip_v3_11604	646	616	700	582	575	582	1012	387	674	1286
clodip_v3_11605	23	18	15	9	13	11	7	10	2	4
clodip_v3_11606	723	761	727	520	289	297	102	173	118	120
clodip_v3_11607	312	300	306	168	177	145	3	0	1	0
clodip_v3_11608	16	15	4	5	2	0	0	1	2	0
clodip_v3_11609	418	422	154	147	568	334	31	17	20	10
clodip_v3_1161	96	100	100	53	44	24	0	0	6	4
clodip_v3_11610	0	3	2	0	2	3	1	0	4	2
clodip_v3_11611	1498	1457	1227	792	976	803	1398	624	637	1217
clodip_v3_11612	499	445	537	338	420	335	750	146	238	509
clodip_v3_11613	107	101	36	31	3	7	5	6	44	25
clodip_v3_11614	3354	3534	34	7	12	22	10	6	44	23
clodip_v3_11615	10463	10375	27101	30406	4194	3908	11224	4531	3599	7064
clodip_v3_11616	723	682	111	135	9	11	22	7	31	73
clodip_v3_11617	683	673	1134	834	270	334	1150	166	482	4836
clodip_v3_11618	558	615	505	749	963	821	1201	424	257	2200
clodip_v3_11619	741	592	834	687	183	174	319	1981	2412	1833
clodip_v3_1162	476	506	523	641	156	105	4	2	19	20
clodip_v3_11620	15099	13242	28402	31421	8801	5075	6578	2622	1157	11312
clodip_v3_11621	871	710	460	340	377	340	128	305	292	90
clodip_v3_11622	2558	2330	1815	1305	3110	2230	392	815	809	384
clodip_v3_11623	362	356	931	548	432	328	752	210	334	394
clodip_v3_11624	3206	3029	4874	2785	3740	3343	9886	3366	4807	3735
clodip_v3_11625	839	752	984	736	705	788	1863	640	604	1483
clodip_v3_11626	288	275	163	348	366	421	1588	531	382	674
clodip_v3_11627	2008	1933	2755	1760	683	881	156	397	1778	490
clodip_v3_11628	2823	2631	4740	4056	2201	2220	2629	3379	7480	9949
clodip_v3_11629	3415	3177	4158	4006	2109	1874	2215	1348	2204	2246
clodip_v3_1163	969	900	2848	1365	286	194	71	21	181	9
clodip_v3_11630	4644	3723	1114	561	7625	3444	18652	3103	696	996
clodip_v3_11631	88	92	19	27	10	2	474	134	1494	14821
clodip_v3_11632	97	100	22	26	58	19	246	331	222	541
clodip_v3_11633	269	272	2139	958	136	149	94	312	261	108
clodip_v3_11634	20	35	8	4	9	13	31	13	82	17
clodip_v3_11635	1047	940	824	744	361	344	1194	522	375	199
clodip_v3_11636	452	440	505	833	208	202	177	65	102	52
clodip_v3_11637	3876	3864	4436	4397	3240	3016	203	55	302	156
clodip_v3_11638	25713	23643	19848	11802	16429	13701	32533	18047	21207	16044
clodip_v3_11639	3040	3080	4547	3310	4180	3891	8530	4455	5619	6299
clodip_v3_1164	11977	11989	16951	18123	16573	16128	44053	21849	9744	11875
clodip_v3_11640	1864	1499	9711	5761	8	6	28	2	6	12
clodip_v3_11641	493	514	874	546	658	662	1264	289	419	858
clodip_v3_11642	115	96	32	43	45	40	70	14	16	230
clodip_v3_11643	2541	2140	697	337	362	1314	157	1798	1703	1047
clodip_v3_11644	1208	1146	1385	1115	1637	1460	4632	1173	809	2200
clodip_v3_11645	2941	2712	2368	2029	338	253	71	244	587	398
clodip_v3_11646	224	230	11	24	1	1	1	2	7	2
clodip_v3_11647	1957	2107	2447	1419	222	173	458	7	75	85
clodip_v3_11648	3	4	15	31	2	1	3	4	9	12
clodip_v3_11649	142	148	109	145	46	23	0	0	3	0
clodip_v3_1165	159	167	121	101	86	82	1026	110	189	640
clodip_v3_11650	4421	4324	3895	3253	1290	963	7	1	56	33
clodip_v3_11651	4213	4177	4505	4353	780	653	27	21	132	113
clodip_v3_11652	34	32	25	3	23	25	46	16	13	13
clodip_v3_11653	596	541	750	564	844	926	3275	1365	720	638
clodip_v3_11654	219	216	222	65	104	85	3	33	320	132
clodip_v3_11655	250	261	206	287	629	6450	876	23104	20494	18410
clodip_v3_11656	3667	2916	2291	1371	8545	4074	594	4392	5306	4126
clodip_v3_11657	4326	4299	4091	3042	4061	4009	8673	4079	5987	4601
clodip_v3_11658	161	146	294	126	244	214	64	1	9	2
clodip_v3_11659	5780	5880	6021	4888	12196	13877	27032	11626	9401	8420
clodip_v3_1166	832	732	1635	1547	1217	884	409	50	72	28
clodip_v3_11660	2350	2107	3000	4353	2002	1972	3681	1699	2413	2403
clodip_v3_11661	27	32	11	10	17	18	16	10	22	13
clodip_v3_11662	946	821	1043	643	1252	1256	4947	2343	1384	2084
clodip_v3_11663	539	496	645	759	950	1025	3069	937	542	721
clodip_v3_11664	0	0	0	0	0	1	0	0	0	1
clodip_v3_11665	492	460	365	183	275	244	504	216	190	194
clodip_v3_11666	2713	2227	3039	1903	5305	5506	16961	16293	12875	10905
clodip_v3_11667	331	331	1128	1193	314	420	1741	305	259	326
clodip_v3_11668	8	9	45	44	15	12	45	11	304	154
clodip_v3_11669	38	24	97	160	43	33	260	11	31	23
clodip_v3_1167	1582	1690	573	568	1701	2320	13319	2578	1740	6934
clodip_v3_11670	10	5	25	90	9	9	36	8	119	79
clodip_v3_11671	0	0	6	6	5	2	25	0	22	16
clodip_v3_11672	74	73	300	555	60	57	274	263	277	892
clodip_v3_11673	1	0	0	3	1	2	1	0	7	0
clodip_v3_11674	3	0	20	12	5	4	12	0	184	80
clodip_v3_11675	3	7	36	36	5	8	60	2	5	10
clodip_v3_11676	17	8	41	21	30	18	134	8	182	204
clodip_v3_11677	1628	1535	1056	747	636	514	405	686	1097	968
clodip_v3_11678	2417	2306	1823	1233	379	417	780	1562	953	900
clodip_v3_11679	0	3	2	0	0	1	0	0	0	0
clodip_v3_1168	764	675	883	866	963	831	2093	503	551	744
clodip_v3_11680	95	90	85	94	1	1	0	0	1	1
clodip_v3_11681	737	615	752	364	613	773	2510	952	125	85
clodip_v3_11682	25	17	22	12	46	80	335	89	8	1
clodip_v3_11683	1	0	2	0	1	0	2	0	0	0
clodip_v3_11684	904	897	1034	583	927	837	2452	1005	1093	1626
clodip_v3_11685	5	12	29	30	7	4	4	21	5250	2751
clodip_v3_11686	70	54	65	46	23	19	26	14	343	292
clodip_v3_11687	2	1	0	0	0	0	0	23	5	128
clodip_v3_11688	4	4	0	0	0	0	0	18	6	335
clodip_v3_11689	0	0	0	0	0	0	0	9	1	8
clodip_v3_1169	833	743	877	1027	870	837	2207	509	424	674
clodip_v3_11690	6	6	0	0	1	0	3	58	124	647
clodip_v3_11691	2	0	0	0	1	0	0	1	5	15
clodip_v3_11692	47	50	122	73	3	4	9	5	10	6
clodip_v3_11693	7	4	14	18	13	19	37	16	2	1
clodip_v3_11694	2	1	8	1	0	0	0	3	0	0
clodip_v3_11695	27	28	21	11	3	2	2	6	40	38
clodip_v3_11696	30	26	3	0	0	0	0	2	5	7
clodip_v3_11697	62097	64019	816	213	45	53	0	10	44	79
clodip_v3_11698	7459	8517	10112	11633	695	438	29	13	325	223
clodip_v3_11699	563	492	765	699	355	320	798	248	267	892
clodip_v3_117	90	93	123	202	205	196	63	26	11	14
clodip_v3_1170	616	611	886	537	1376	1356	3814	529	251	1012
clodip_v3_11700	1223	1127	1167	1105	1168	1207	2052	1034	1188	4037
clodip_v3_11701	23826	22667	43796	32820	15102	11968	43517	25782	8340	7596
clodip_v3_11702	48	55	97	126	225	116	745	274	3615	1534
clodip_v3_11703	63	64	14	22	44	76	69	246	937	790
clodip_v3_11704	0	0	0	0	0	0	0	0	0	0
clodip_v3_11705	15	9	1	1	3	8	1	19	13	1117
clodip_v3_11706	48	50	3	6	8	5	0	74	87	4790
clodip_v3_11707	30	16	3	4	33	55	73	322	3206	1767
clodip_v3_11708	64	66	5	2	221	247	242	66	55	90
clodip_v3_11709	210	188	186	154	553	711	8644	7890	11705	7665
clodip_v3_1171	3859	3509	2633	1955	8383	8166	2434	716	2125	1415
clodip_v3_11710	18	20	3	0	4	7	12	68	153	1298
clodip_v3_11711	0	1	0	0	0	0	2	0	0	1
clodip_v3_11712	7	2	4	0	1	1	29	97	133	493
clodip_v3_11713	2	3	0	5	2	0	1	7	20	383
clodip_v3_11714	0	0	0	0	0	0	0	0	0	0
clodip_v3_11715	2	0	0	0	1	0	1	0	28	44
clodip_v3_11716	0	0	0	2	0	2	0	0	11	15
clodip_v3_11717	10	9	15	9	21	11	35	23	59	330
clodip_v3_11718	9	12	12	4	4	6	23	6	12	164
clodip_v3_11719	2	5	1	0	4	3	4	4	1	16
clodip_v3_1172	6442	5741	16124	15646	5618	3879	8999	3150	397	135
clodip_v3_11720	52	57	0	6	1	0	0	26	136	4264
clodip_v3_11721	10	10	0	0	6	1	0	9	17	568
clodip_v3_11722	5	3	2	3	0	1	28	28	2284	2277
clodip_v3_11723	15	16	0	0	0	0	0	23	17	1382
clodip_v3_11724	23	17	17	37	13	38	39	150	270	367
clodip_v3_11725	29	25	0	0	0	1	1	42	21	2089
clodip_v3_11726	24	12	0	0	0	0	0	7	3	1161
clodip_v3_11727	1	1	3	4	0	2	9	32	123	84
clodip_v3_11728	13	18	13	16	10	12	53	49	1297	291
clodip_v3_11729	0	0	0	0	0	0	0	0	1	1
clodip_v3_1173	552	474	665	565	1064	754	7749	4169	4099	4031
clodip_v3_11730	0	0	0	0	1	0	0	0	0	2
clodip_v3_11731	453	371	213	142	181	132	1	2	9	3
clodip_v3_11732	31	28	21	3	26	25	16	90	47	28
clodip_v3_11733	351	377	11	12	3	1	0	0	5	3
clodip_v3_11734	761	761	342	283	42	10	0	2	90	57
clodip_v3_11735	260	272	55	35	19	5	9	35	848	194
clodip_v3_11736	5077	4738	4973	3298	1792	1331	44	51	133	66
clodip_v3_11737	4880	4348	8304	9934	5981	4291	11540	3153	362	365
clodip_v3_11738	21	21	26	7	1	1	4	0	0	0
clodip_v3_11739	68	62	99	47	0	1	0	0	11	8
clodip_v3_1174	52	46	79	110	45	53	0	6	12	8
clodip_v3_11740	15	5	18	7	0	0	0	0	0	1
clodip_v3_11741	29	8	13	9	4	0	0	0	0	0
clodip_v3_11742	6	2	1	6	1	1	0	0	1	0
clodip_v3_11743	5	6	5	5	4	1	0	0	0	0
clodip_v3_11744	57	41	90	46	0	0	0	0	0	0
clodip_v3_11745	11	9	8	4	2	2	42	7	1	0
clodip_v3_11746	101	84	127	69	2	6	0	1	0	2
clodip_v3_11747	4963	4284	3272	2914	1541	1370	197	29	101	49
clodip_v3_11748	2963	2579	2395	1787	3616	3233	5238	2278	2762	2573
clodip_v3_11749	273	234	793	378	114	119	219	31	0	0
clodip_v3_1175	166	138	1	5	4	1	9	173	59	11110
clodip_v3_11750	77	75	549	555	17	13	4	1	3	1
clodip_v3_11751	282	320	267	228	2	2	3	2	2	5
clodip_v3_11752	5405	5220	2730	1019	1953	1281	258	564	721	4892
clodip_v3_11753	36	51	61	103	67	46	26	13	20	25
clodip_v3_11754	0	1	0	0	0	0	1	0	0	1
clodip_v3_11755	0	2	0	0	2	1	3	0	1	1
clodip_v3_11756	0	0	2	0	0	0	0	0	2	3
clodip_v3_11757	10	17	4	2	10	6	3	49	165	52
clodip_v3_11758	0	0	0	0	0	0	0	0	1	0
clodip_v3_11759	0	0	0	0	0	0	0	1	0	0
clodip_v3_1176	1	3	30	26	11	8	3	3	2	2
clodip_v3_11760	289	245	158	74	79	83	75	198	234	205
clodip_v3_11761	114	108	169	145	63	84	151	81	48	48
clodip_v3_11762	215	189	270	216	171	149	2	1	2	1
clodip_v3_11763	1871	1705	3122	1787	1783	2070	8678	1568	587	403
clodip_v3_11764	3930	3693	5604	4439	5244	4438	4741	3506	3930	4550
clodip_v3_11765	907	823	420	293	777	688	564	244	213	404
clodip_v3_11766	990	861	949	822	1109	1138	1937	810	1181	2631
clodip_v3_11767	2982	2736	2443	1165	2597	2419	1906	1185	1540	996
clodip_v3_11768	6307	6254	9735	6716	15809	14905	15568	6656	5664	9953
clodip_v3_11769	96	107	65	119	208	109	158	0	47	41
clodip_v3_1177	1487	1334	847	727	2249	2175	2177	510	287	145
clodip_v3_11770	61	60	40	13	29	21	51	71	270	2524
clodip_v3_11771	7548	7754	14802	14609	8676	7317	11805	9790	11066	9648
clodip_v3_11772	1265	1096	2576	4106	1353	1267	5649	2118	276	131
clodip_v3_11773	2096	1839	1716	1638	844	608	102	275	57	142
clodip_v3_11774	28	16	7	7	1	1	169	258	322	909
clodip_v3_11775	4	2	11	17	1	3	1	0	2	0
clodip_v3_11776	222	190	46	23	1	0	2	13	137	118
clodip_v3_11777	2339	2366	1287	815	9	58	87	1703	4963	2137
clodip_v3_11778	22	12	19	0	2	16	27	606	463	143
clodip_v3_11779	84	73	87	145	5	3	0	7	13	5
clodip_v3_1178	40	44	18	71	98	88	35	10	16	11
clodip_v3_11780	5014	4725	10323	9266	4374	3383	5796	4064	4614	5323
clodip_v3_11781	2421	2229	3451	3905	2030	2030	3158	1100	1412	4247
clodip_v3_11782	1713	1523	2400	2678	1666	1622	2092	973	1008	1266
clodip_v3_11783	7795	7508	10455	7499	7748	7144	13521	11566	12389	8189
clodip_v3_11784	1762	1572	2045	1505	1480	1358	2967	984	1103	1779
clodip_v3_11785	5113	5037	7070	10665	7517	5926	2260	881	741	1251
clodip_v3_11786	1852	1748	2439	1803	1451	1422	2405	1470	2901	3548
clodip_v3_11787	1082	1046	1614	1035	1293	1284	2813	1322	636	957
clodip_v3_11788	28	31	37	43	15	16	9	7	46	21
clodip_v3_11789	423	428	145	94	1807	1879	600	155	1060	637
clodip_v3_1179	401	348	191	113	771	681	573	182	87	48
clodip_v3_11790	256	283	30	69	1296	1511	496	144	591	406
clodip_v3_11791	740	618	509	393	1109	1023	865	88	235	163
clodip_v3_11792	63	66	37	59	150	125	66	6	24	22
clodip_v3_11793	29	27	11	1	27	38	2	0	17	17
clodip_v3_11794	1493	1415	2544	3787	2218	2061	6613	1451	1679	2338
clodip_v3_11795	236	190	508	286	263	238	558	477	405	313
clodip_v3_11796	1153	1099	805	1168	891	833	2036	1460	398	1714
clodip_v3_11797	634	618	732	742	659	575	921	440	526	840
[truncated: 14,495 more rows]

## Sheet: normalized_counts_stage
gene_id	emb10	emb12	emb14	emb4	emb6	emb8
clodip_v3_1	8.550376589355702	7.293986722373423	6.953318074646919	6.367083780877321	6.686462569512226	8.481619669272225
clodip_v3_10	4.061136131805071	3.953777312508741	3.860491400908548	4.801072900175585	3.9492145362345097	4.724795042494689
clodip_v3_100	-2.9251648221006477	-1.2623550454090862	-1.011924030060549	-1.1999872027764344	-3.020129502869603	-3.560348938159207
clodip_v3_1000	5.802885197741099	5.8672721603315825	5.3945064892093715	3.4558605835459537	2.8875079289971888	3.1672104613427727
clodip_v3_10000	5.873257521519802	4.775430308955828	5.432988319847119	6.151790536022515	6.253918673132718	6.171081704101842
clodip_v3_10001	6.533905588832593	8.134315621892362	7.630272086867322	6.368261082871776	7.639544643388039	6.453719566431943
clodip_v3_10002	-0.10005234062964538	-0.6115436222469589	-0.3372777791619652	-0.1109201821446005	-1.663045729231191	-2.1871143438952654
clodip_v3_10006	2.4788092918844082	3.9746613992367923	4.890888257740539	4.077996630004131	0.6302153573326233	-1.9184902347557242
clodip_v3_10007	4.41640639365715	4.271939984973342	4.79714309375605	4.463978947628317	4.90688363538705	3.7060045031027316
clodip_v3_10008	7.737001438847498	7.4937369105782565	7.881990989469016	6.206594234332697	6.373968237849352	6.61751788265611
clodip_v3_10009	-2.078927406974626	-0.9186103941634761	3.961943864162574	0.52393983385178855	-1.8506311057212135	-2.946657874181389
clodip_v3_1001	4.9490006013816314	5.814959777071988	5.6894058412819675	3.2362965346163834	4.389028276857995	3.6657011948372236
clodip_v3_10010	-2.009636202492235	2.4480525932999484	5.089578183630461	-2.5910565107320007	-0.6808957466863865	-0.5322603387632859
clodip_v3_10011	1.1648961980130972	4.065972956631454	2.566585146586311	12.819057103793073	9.461390676838363	1.4988468094533784
clodip_v3_10012	5.137056173010032	6.433791439852579	5.3022920650191	5.14339835240971	5.252609235026755	5.292998588444337
clodip_v3_10013	1.4464548721976658	0.8174142019135271	1.081730351632025	1.0172403259361351	1.236530527118379	1.416231056432518
clodip_v3_10014	4.433597890093351	4.269054926845991	4.098409056780191	4.284924137743978	4.399593615474963	5.120153071472911
clodip_v3_10015	5.764652740742568	5.566901558507508	5.369119547172562	6.043749660746695	5.481190541297044	6.123052570430023
clodip_v3_10016	7.698301291386191	8.380729242849661	7.719000914473739	7.42081909591748	8.099745753399946	8.711973855950635
clodip_v3_10017	1.3826564981263259	4.136516791511266	5.5741085933154	5.751322284426195	2.4729750147498493	0.24588665179516003
clodip_v3_10018	6.880988153047511	5.983715081327569	6.0943194284944155	8.316156632388807	7.814561257192856	8.186929766016842
clodip_v3_10019	5.7531770841027585	4.522761603886021	5.28678421141521	6.513233486487227	6.468575274243157	6.085832096325506
clodip_v3_1002	3.208442986337852	4.050086723692595	4.381668676574046	4.614193006049578	5.2900016863460095	4.248301105413657
clodip_v3_10020	1.8037871789744404	3.429361686895386	5.165987129334629	4.416906922571299	5.619801280788997	0.4962335049006479
clodip_v3_10021	5.615566332721395	6.194426128903373	5.444954258392884	6.507809289422342	6.57377801576946	6.613219491960894
clodip_v3_10022	6.513876193019559	5.855303473978462	7.1344238708643	5.451752127422303	6.000778039395648	6.1272325852054355
clodip_v3_10023	2.692827843456128	-0.547826299484367	-0.3559060187671902	4.008969525220886	3.988237271654478	3.8274365249160263
clodip_v3_10025	5.296892426919367	2.899452909575884	3.96938489624031	4.1751089718916585	3.2091331881337735	5.7243215040622575
clodip_v3_10026	5.2462773306501305	3.024892683535247	4.309553796947738	2.4435049526806356	4.4987429576730555	5.108924158505089
clodip_v3_10027	7.267638575610264	9.150880904686847	10.21077775213656	9.900195856074195	10.006079849716357	8.414323096477679
clodip_v3_10028	6.820882160531072	7.09629615883534	6.89618867434336	7.083765097336254	7.280885089185712	7.419896975322747
clodip_v3_10029	5.243799349494008	5.205691282863439	6.231958627253395	6.561727120296212	7.265805272924702	6.4399698561297445
clodip_v3_1003	5.7890520906792595	6.185141823973524	6.255745061119002	5.154073955064094	4.708726881337769	4.845846987363055
clodip_v3_10030	9.575473440794635	9.777882320070393	9.435084861691216	7.746089183486408	9.819696166690868	10.499682516526677
clodip_v3_10031	4.0766777800986445	7.556895529707377	5.574495941933177	1.6565183459753658	0.5565956955631403	-1.5909940102358553
clodip_v3_10032	6.133398837619472	6.753764789916629	7.247953189506166	5.8155552217574105	5.401957952871991	4.756323395730149
clodip_v3_10033	7.187985349260126	6.731497650864306	6.475067504752483	6.5021627355345	6.824201314733662	6.899153076051828
clodip_v3_10034	0.9689694123067165	3.0286934775424905	3.608111701699002	-1.0286732162288346	-1.3482311610083502	0.7677756528985875
clodip_v3_10035	2.938552690484098	3.1424522814377776	3.6858493715450944	3.426229186860649	2.6691153699536394	1.2760191659586162
clodip_v3_10036	4.1092211430039125	3.3593332151058752	3.155647498469393	3.8101543408602954	4.056591563012162	4.2803521031623495
clodip_v3_10038	3.5808622139505415	3.4210061103329608	4.458631721011698	3.7374973075516187	2.879982183095475	2.3492766011544957
clodip_v3_10039	6.396632924184852	6.101601155785968	6.434715491576821	7.066269422087849	7.058087916090254	7.515834130908117
clodip_v3_1004	3.8013427158837167	3.0570286137826193	4.147857191291417	4.230111961249976	3.6462216196041597	4.406470608290564
clodip_v3_10040	7.862738910751238	8.222168001290044	8.49804590907135	8.81949197942213	9.553710953456143	8.453505302373808
clodip_v3_10041	1.9726067133641232	-2.7506216012123272	0.825728983542207	-1.9502181864084638	1.2127630283831845	-3.560348938159207
clodip_v3_10042	-0.5665952757292938	2.4779896595581756	-1.3978237547998487	0.3187558388386512	-0.04352001419511123	2.2775418694443985
clodip_v3_10043	1.6868491246073738	-2.9977463952489374	0.050720306537330895	3.130940989262851	3.070549170577533	1.487330282951499
clodip_v3_10044	-3.159496028379591	-3.5603489381592097	-3.214839008720174	-2.1844456057836252	-0.772808254326573	-3.2211151483986686
clodip_v3_10046	-2.3919535632643107	-2.80482419789772	-2.685969034571437	-1.0801854562776358	-2.3199851127265108	-0.1621294877345589
clodip_v3_10047	-3.5603489381592124	-3.5603489381592097	-3.5603489381592097	-1.501157515972336	-3.020129502869603	-3.560348938159207
clodip_v3_10048	1.1978326083450597	-1.9122352255062367	-0.3911286325461839	2.840573192907577	2.8104232539800043	2.061567689730785
clodip_v3_10049	-3.098098084143553	-3.5603489381592097	-3.367102269442946	-0.8452256033018379	-2.0663047439724203	-3.560348938159207
clodip_v3_1005	5.229245142571891	5.359938717521461	5.032350018843204	5.451045744242313	5.510729732793235	5.514827167366953
clodip_v3_10050	-1.428055234831911	-2.4241417009122177	-2.613816960717526	0.5578873756381262	-0.3625643114682644	1.289343942564425
clodip_v3_10051	0.7981007454052009	-0.5400045742967021	0.6868763924167347	3.2759205486275125	1.796113394163101	0.5635854696065964
clodip_v3_10052	1.8688896618220845	0.9972262531190406	0.8434115495881553	5.211158561443263	2.1982916612301584	3.9728542430086717
clodip_v3_10053	5.976874785592328	5.114421370657041	5.767476290485211	5.906732789945188	6.472959033233939	6.316059676349117
clodip_v3_10054	5.383169438446636	5.583883465788553	5.359510828189867	5.69057482307737	5.424119568674603	5.564994201875818
clodip_v3_10055	4.459035774502431	4.505474380915926	4.537178002712371	5.16910773375659	4.625665062428742	4.723568545001058
clodip_v3_10056	5.251055177513993	5.099788018014423	5.1067284831499835	5.919870603384695	5.904843962497014	5.921728379252803
clodip_v3_10057	5.136428079507928	5.308096057467594	4.855619401131328	7.079378660039525	6.182298859180724	6.048605708278638
clodip_v3_10058	5.938741376901627	5.9912898086625805	5.641457928746814	6.631304664978613	6.358482039051188	6.2451773805891175
clodip_v3_10059	1.3715058143534011	2.8377555927599927	2.7444680435450106	4.138575829136206	-0.04352001419511123	4.021573034307556
clodip_v3_1006	4.32132051861678	4.918539131920527	4.941775658465935	5.158993600792621	4.205519841101842	3.6809471826384996
clodip_v3_10060	6.097280241276859	7.676428256975056	7.384257330640779	5.63557586573812	4.9613861609049215	5.470184257493759
clodip_v3_10061	5.146351214525891	4.892757281641465	5.179316918928329	5.202043137730051	4.315613831227368	5.414266716136272
clodip_v3_10062	3.9315398356880253	3.208747715637463	3.7742249457459285	4.24096058480152	3.956388538730099	3.8723998751207196
clodip_v3_10063	2.0959012379737967	1.0864689812575137	-0.06582765633980202	1.9084846074095132	-0.04352001419511123	-0.9046099989520642
clodip_v3_10064	1.3154699089571906	3.3066838737394932	1.931402061277395	-0.2252803658185899	-0.8709772606615191	-2.7161612819924317
clodip_v3_10065	-0.34309136549891195	-1.8866148068105069	-1.6353924650381422	2.3182278299755175	3.605731945038063	2.2368564014290664
clodip_v3_10066	-0.9030253018204815	-2.523515439001023	-1.8199558390186867	-1.315623462211483	-1.3482311610083502	-3.2211151483986686
clodip_v3_10067	-0.9324228727907456	-0.8824636527824357	-1.5083764325159292	-1.6480452003153145	-2.627994895056206	-3.2211151483986686
clodip_v3_10068	-1.428055234831911	-0.41178062507448004	-1.7411825741144102	-1.0234092670663237	-3.560348938159207	-2.7161612819924317
clodip_v3_10069	-0.8540917492539624	-3.1461631061947344	-0.9852749994449225	-2.381063054836153	-3.020129502869603	-3.560348938159207
clodip_v3_1007	1.113387969595229	3.1906661816036905	2.442280588177275	-1.0589497975957565	-3.020129502869603	-3.2211151483986686
clodip_v3_10070	-2.297617328482249	-1.3072610065885821	2.1585818688868215	-0.7943888693723334	-3.560348938159207	-2.0465592066053357
clodip_v3_10071	3.3062256692163623	4.786944789973471	3.0134704893498254	3.4044262449498834	3.2270401396319253	3.970788150570236
clodip_v3_10072	5.464182130418385	4.93529357497533	5.5746079689506836	5.990497143603177	5.13739931104661	4.52526324946456
clodip_v3_10073	6.771033096479712	5.30416964675584	5.905059124726625	4.310907725547672	4.672157526094551	5.37183763086712
clodip_v3_10074	8.949320532786217	8.766276476987166	8.637696605990783	7.160318584499431	7.4803804586779385	8.344132219374409
clodip_v3_10075	8.4347800509041	6.981295780926212	7.76044563217053	8.358497133483878	7.267608776455187	5.6108241618717924
clodip_v3_10076	9.938239895181837	9.117916309596653	9.397698883199709	9.488288174210062	10.55444239219967	10.835227882144602
clodip_v3_10077	4.953709670152839	4.244039100478698	4.54506911782938	3.931574890405	4.891995042260278	5.411222689141953
clodip_v3_10078	4.4217653639383485	3.970655905780789	4.736936304320695	4.513637327104233	4.381053184623928	4.222484910648926
clodip_v3_10079	2.4302680538372323	4.546338617445446	5.1086324633577185	0.3126472065625734	0.43860397031959497	2.151872626162924
clodip_v3_1008	-2.9251648221006477	4.08153787482377	1.2875060465611732	-2.8475724634308888	-3.560348938159207	-3.560348938159207
clodip_v3_10080	10.490852582070104	9.732485450329468	9.809216760417215	9.76738850733441	10.13383172708289	11.018886891533496
clodip_v3_10081	2.404773318243409	1.1604355532543311	1.4404378767942618	1.6557288381173227	1.6795717818917637	2.692959793610107
clodip_v3_10082	5.640713009322797	4.129317674280127	4.980538813308131	5.045934813080359	5.396693605492994	5.803073449218545
clodip_v3_10083	8.180878027592126	7.7751855463591735	8.359895569549918	7.1807181973802985	7.683709132842077	7.749348609447254
clodip_v3_10084	4.908631980578426	4.568140954189821	4.667851016971225	5.833447106520886	5.413732966369581	6.147495667741206
clodip_v3_10085	7.951506297125653	10.288599901639738	10.315054500820564	7.8642217825768075	7.306375053281584	0.299552171173968
clodip_v3_10086	5.7000625210274265	5.153743539055316	5.131360203294509	5.961434271396459	5.498495153397135	5.5261271236775285
clodip_v3_10087	4.882464813493126	4.286037706079048	4.182579714509261	4.670136193325396	4.156527363495772	5.596825538676535
clodip_v3_10088	4.756456157598698	6.289038869273162	7.123054110105574	6.8212494865618964	6.05357994415619	1.7794154090459424
clodip_v3_10089	4.3523252826907	1.851438219133769	3.8387069579600466	4.58376472427543	4.989633603332664	6.457782175074311
clodip_v3_1009	6.249498681017512	7.787642862917913	6.865923564057081	7.074101907433926	7.110879797587338	7.286302576625832
clodip_v3_10090	3.8818219500953886	3.1593315617674986	3.3057575974008535	3.797954677680876	3.554649819708068	4.460478279650265
clodip_v3_10091	-1.5157643207206117	0.7802093423973644	0.3519857190695448	1.7730917621129052	-2.627994895056206	-2.946657874181389
clodip_v3_10092	2.011237925499432	3.1962730866141964	3.6725078289295463	3.1834021815931566	1.7473150332565173	1.2625701731424794
clodip_v3_10093	0.16638272953107514	-0.07408672688022913	-1.0731914743771038	-0.23309557000419742	1.4137662686660577	-0.3150502712652952
clodip_v3_10094	4.562801792964607	3.97374618310366	2.5266920636225474	3.4213624221054504	6.344879318232936	4.722341003921565
clodip_v3_10095	-3.332429290422496	-1.6659666829884887	-0.7572274785900734	-3.5603489381592097	-3.560348938159207	-3.560348938159207
clodip_v3_10096	0.9458378428987768	1.1087934135886393	0.9002652311157394	0.4366462071816829	0.9506950395141137	0.008712620427067228
clodip_v3_10097	11.43026827138882	10.99380634760493	10.448960717990492	10.838269562753716	13.267413276614828	11.959485759380371
clodip_v3_10098	8.263833644925832	7.909440112305877	7.2888294208288285	9.84084966133951	9.775192947907673	8.04734194689542
clodip_v3_10099	7.814531066035618	6.213184994338356	6.294230983322867	3.1601495386837293	4.02623223922202	5.183076332221628
clodip_v3_1010	5.685112695981836	5.008876631092722	5.932737373318741	6.772773475646653	6.654288672109089	7.699377614190135
clodip_v3_10100	7.131885322053921	6.318184492913648	6.649932095196852	7.235630689538606	7.426832055975794	7.911219731439207
clodip_v3_10101	6.589399695046892	5.861350704266181	5.006109772259999	4.494585740832762	5.869178373876639	7.73222267298113
clodip_v3_10102	8.212192760738024	8.149021226926788	7.712934679663958	8.175746277963093	7.67422250158158	7.005665234538866
clodip_v3_10103	6.453413002499939	6.882182320669058	6.923668136067212	6.7833562523597966	6.239288248648246	5.587417087958202
clodip_v3_10104	5.421307409148499	4.981197982037726	4.820453727200849	5.765793949358965	5.960314526849084	6.327407500053951
clodip_v3_10105	7.443389726292275	7.770565022379049	7.549656439530594	8.238377627021269	8.136133929336705	8.460792461303589
clodip_v3_10106	6.617861403357958	5.288508077802225	5.8483456652480905	6.217784874468893	6.27343730168863	6.163865445478878
clodip_v3_10108	-3.3260177318802695	-2.6842587775052467	-2.620823602121963	-2.526637055032335	-3.560348938159207	-3.560348938159207
clodip_v3_1011	4.717712620440055	3.661712082726902	4.090905970151763	5.007529373891703	4.301598855411075	5.273016024721703
clodip_v3_10113	5.335165315565984	2.9323788078066495	5.658795029655384	3.8707326583284085	4.616636927865525	4.696318384339418
clodip_v3_10114	4.615933241799129	3.247148605781245	4.566170290322961	4.367864178949167	5.180922744202986	3.797440459646278
clodip_v3_10115	4.019680928259788	3.334881073391104	4.218853263628478	4.266897298751135	4.226441752486867	4.074484338868308
clodip_v3_10116	6.3074071424520035	5.375444502273554	6.095417342612411	5.817618092004484	6.005108635086346	5.893648700421213
clodip_v3_10117	3.702550429173142	7.17211576982484	6.948916970189227	2.9124532756530095	2.1109813879580095	4.470748992148874
clodip_v3_10118	-1.7925301198224983	5.598754177295243	4.1910722081234635	0.28276977653578295	-0.772808254326573	-2.34285597438056
clodip_v3_10119	4.301405302578706	4.613336667624761	4.049384381785226	3.7049383950577446	4.247064587102505	4.287009895367095
clodip_v3_1012	4.516935184887937	3.4905393370082756	4.224794078816878	4.965932866041358	5.162430385716699	5.431646314534111
clodip_v3_10120	2.633737869743052	3.370623773126929	2.060167110004601	2.130898177655532	4.650205013363226	4.03151895801523
clodip_v3_10121	5.6317542035396055	6.723914133888668	4.158872435949346	5.172336468007603	7.791430691319078	7.797792228819169
clodip_v3_10122	0.85903651225653	3.5106815335138206	5.134301975530405	4.357270325252484	2.3366732592200723	0.8777172181689311
clodip_v3_10123	3.3708460253259953	6.275595222897952	4.902596972812175	0.3291018566592477	3.0235082770006003	0.42558258600884724
clodip_v3_10124	1.1411554378320468	4.102190985421631	3.490549768748178	0.33817372301637316	1.6968081359275284	-1.800868885021386
clodip_v3_10125	-3.5603489381592124	2.256348473916412	0.5892564087719592	-3.3414169391117383	-2.3199851127265108	-3.560348938159207
clodip_v3_10126	-0.23663678796252774	-0.00600513129893037	2.127854503793283	0.1335334391663552	3.160265361880723	-0.3559545601827961
clodip_v3_10127	-3.5603489381592124	2.868678040289874	5.204454448558792	-3.5603489381592097	-3.560348938159207	-3.2211151483986686
clodip_v3_10128	-1.4741563870028311	2.5668651946798002	4.365273994743285	0.2617416087709001	-1.49706835603632	-3.560348938159207
clodip_v3_10129	2.7951478724494714	1.299614767572152	1.0847174531289525	5.209216767354736	6.1458946058215655	5.25190228422234
clodip_v3_1013	2.5686972960943306	1.0591498474825942	1.0381199931222014	1.1614868479039315	1.8890211549617133	1.8619969808881252
clodip_v3_10130	0.039297053994925835	-1.2461181580426954	-0.046002280612872204	0.9236117701929368	3.14150457233781	-0.9666112633705176
clodip_v3_10131	-1.096220480820736	-0.5105982536015682	3.1867766150959884	-0.3559931154712892	1.3498270575957547	-2.34285597438056
clodip_v3_10132	-2.3490290588108573	-0.48250476614870386	2.9712822818953333	-1.693449236035403	-0.976317147920594	-3.560348938159207
clodip_v3_10133	-3.098098084143553	1.153422728970486	7.6201469214730775	-1.0008594506061776	-2.627994895056206	-3.560348938159207
clodip_v3_10134	-0.7180385267411655	-0.7702313331092537	-0.627225896564052	-2.8563663949514506	-3.020129502869603	-2.34285597438056
clodip_v3_10135	-1.9280004768223322	-1.020458341056619	-2.192670874034258	-2.992356810504795	-3.020129502869603	-3.560348938159207
clodip_v3_10136	-2.007486321263361	3.8671329707840774	3.2794044215718214	1.2924185331518494	-1.8506311057212135	-3.560348938159207
clodip_v3_10137	1.5261477729253374	-0.8356193073422409	0.367585861423424	2.0327948706774164	1.6621270068592666	-3.2211151483986686
clodip_v3_10138	-0.6884420326464334	1.456833663682061	0.2649612608593106	-1.9181695237723178	0.7340469220397025	-1.3242594213552679
clodip_v3_10139	2.5722048990891446	3.7134869210586743	4.809684172326284	2.515910753930994	1.8587118633184283	0.21828624407485206
clodip_v3_1014	9.41155671196639	8.048564563308748	8.157082688196043	9.453770365417155	10.138422103807661	9.308082870042183
clodip_v3_10140	4.723005912345695	4.30697028072472	4.80496616277439	3.079573902912663	2.442644300965486	2.471212593938995
clodip_v3_10141	-0.7626131781555832	1.2962987408149615	0.19284557657162404	-0.8063580355544601	-2.0663047439724203	-1.031397216831874
clodip_v3_10142	-2.787579873257813	-3.224852557460242	-2.1101892344558086	2.652368399122122	-0.5944898160527305	-0.2752738251619789
clodip_v3_10143	6.588240399578117	6.160823821059492	6.889268456296662	7.8277402925612005	8.311593982733626	5.96128893955471
clodip_v3_10144	7.7560600842606675	7.5488695866161315	7.5396556449295815	7.999388664302563	8.258532044794189	7.569896291731489
clodip_v3_10145	0.8294028674308049	3.4435872209264815	2.8577482788242192	3.5814781520131502	1.2127630283831845	2.380740317224784
clodip_v3_10146	4.254251363705261	3.808785852887973	3.9676745907354922	4.3099179340693485	4.181231559236071	4.26525877449678
clodip_v3_10147	1.6969920139898407	1.2977723969376957	10.023621602749252	0.4280499962819164	-0.2928610793897715	-2.946657874181389
clodip_v3_10149	1.908045303924244	1.0124580106830592	12.176418013134523	1.2898290995235553	-1.663045729231191	-2.34285597438056
clodip_v3_1015	8.104694655080948	6.587204287073861	7.132092292818099	6.746047062777206	8.317177578851418	8.236785472229482
clodip_v3_10150	1.033194822899583	0.5021769547819295	10.357610923943643	0.7565612118974271	-2.3199851127265108	-3.560348938159207
clodip_v3_10151	-1.9621614940257075	-1.4363257362187667	3.480185223597771	-2.0173997856478136	-2.627994895056206	-2.34285597438056
clodip_v3_10152	-2.350678457336349	6.6809819125620455	6.965492120592003	-2.711582047877545	-3.020129502869603	-2.1871143438952654
clodip_v3_10153	-3.5603489381592124	5.570129095941586	7.521999092477467	-0.6339138474556965	-2.0663047439724203	-3.560348938159207
clodip_v3_10154	6.284812795747991	5.683081306561988	5.571701498512241	5.884094782138	6.09235771228444	6.417769897828623
clodip_v3_10155	5.70866551528823	5.5659928728048955	5.084521293689056	5.105985703216099	4.991380838696769	6.084399558992979
clodip_v3_10156	-2.669011160272967	-2.2239178425204846	-1.8450453162895717	-3.037700212090942	-3.020129502869603	-3.560348938159207
clodip_v3_10157	6.535654740336296	9.129516172153732	8.681722740421204	4.843251593947544	3.476962855428936	1.4040329116343497
clodip_v3_10159	4.905812204784713	5.365430365617932	4.751311528894247	4.591268501549912	4.373033761606025	5.267976836096329
clodip_v3_1016	3.819588707225297	3.8031739413030916	3.9011064335323233	4.5908462323906924	4.458887086121438	4.606021537559647
clodip_v3_10160	7.244685130782532	6.27299530364975	6.633123932412863	7.334382769818796	7.504440319339617	8.130554348068683
clodip_v3_10161	5.89179131397818	4.808952908996163	5.7962300876801915	4.980778331609585	6.189166298850783	7.250132225658974
clodip_v3_10162	4.99444218282976	4.941596025407985	4.423715120859037	5.177964675546159	5.323678204332295	5.655886079804468
clodip_v3_10163	5.101289060353192	5.075550747395793	4.373436694028062	5.16084834602835	4.803269117958441	6.058367627392273
clodip_v3_10164	8.521062750195625	7.27456557600132	7.60393402893945	8.441206606368217	8.92995473632977	8.306228938228998
clodip_v3_10165	-2.0301015276745282	3.961530415138487	2.849863405221156	-0.396234325659217	0.47901630971891795	-1.9184902347557242
clodip_v3_10166	4.039066096029515	4.223677428771424	3.389435581756954	4.011393574242712	3.9127994571966633	4.164008834025978
clodip_v3_10167	-2.4924253372402934	0.11119718979791099	0.6379699560654171	-0.396234325659217	0.0126193409194853	-2.34285597438056
clodip_v3_10168	5.415326867106685	6.017083354420462	5.896956813404071	7.058722014285879	6.850912341896391	6.456306186166579
clodip_v3_10169	4.137011253649717	5.802174713827137	5.514376441110226	4.624035336177828	4.551806780138581	2.187892819585165
clodip_v3_1017	7.506752583973521	5.578533734490872	6.329148571229473	2.9304715415383504	5.4836753729894365	3.7739345639858053
clodip_v3_10171	-3.3260177318802695	-1.9122352255062367	-2.613816960717526	-2.5910565107320007	-2.0663047439724203	-2.0465592066053357
clodip_v3_10172	7.607030710423407	6.301294239785988	6.457488930457924	6.671346596836181	7.330042288294004	7.973939599117982
clodip_v3_10173	3.261286190435994	3.4672178232473203	2.9055938735787548	3.3594873728571306	2.96779930264427	2.941067473309101
clodip_v3_10174	4.999820880034996	5.109708484603873	4.945677927385862	4.695498385493408	4.362271380800686	4.77775397843889
clodip_v3_10175	6.618509832491943	6.546983338653389	6.168442505813135	5.371414036690725	5.806049860534262	6.652096418911476
clodip_v3_10176	7.72917616267376	6.869433185726146	7.088593830102713	7.612557512583969	7.987794116082688	8.482073054047222
clodip_v3_10177	7.61783603134112	6.6435573926082165	6.86717185528939	7.372733742702037	7.079190598566769	7.1936745235847415
clodip_v3_10178	4.794772344673124	3.8985817084509873	3.9785826511676774	4.30656268499284	4.821063265762587	6.04320836344112
clodip_v3_10179	-2.889269717469241	-2.6177445281445486	-0.7398462751813311	3.158220770569169	-0.3625643114682644	-2.5174678120313696
clodip_v3_1018	4.659643023515973	5.710272983829572	3.8273922899068413	0.5458579535060331	-0.43580695590367313	-1.692118386281049
clodip_v3_10180	1.6056610982950448	0.6807897590312444	2.3659465043277628	0.8894240102688524	0.06665573144520108	-0.39805252196074353
clodip_v3_10181	-2.0126352755083365	-1.0462045764374135	-3.5603489381592097	0.12748834639567327	-0.2928610793897715	-1.5909940102358553
clodip_v3_10182	1.3207075262110817	4.905734150132153	5.7673499995662425	-1.850699806244194	-2.627994895056206	-1.800868885021386
clodip_v3_10184	-0.4326620256917598	0.06664882700861496	0.7341750520867278	-2.5972075837295465	-3.560348938159207	-3.560348938159207
clodip_v3_10185	3.927013532708533	4.4479350062058	4.67520235485381	4.290845361375303	4.373033761606025	-0.1621294877345589
clodip_v3_10186	3.889662826137954	9.753206274784153	7.5037668580619465	2.974689164369498	3.1787853148205953	-1.2452847522235426
clodip_v3_10187	0.26457046662537054	1.6761711931824954	3.258678221928349	-2.3975171429121636	0.11874103802229391	0.1321679805169421
clodip_v3_10188	4.661333692503424	6.411440350800566	6.669852895919823	5.5352710163099434	7.808627489767276	6.17691845209153
clodip_v3_10189	-2.6613500697325243	4.359102282968786	1.8881428679420615	-2.367488070393528	-1.663045729231191	-3.2211151483986686
clodip_v3_1019	-2.5007996122435667	-1.3088994239813863	-3.367102269442946	-3.5603489381592097	-3.020129502869603	-3.560348938159207
clodip_v3_10190	-3.332429290422496	1.693805024752221	-0.41397579768503023	-3.015298774898341	-3.560348938159207	-3.560348938159207
clodip_v3_10191	-1.4289749524682691	6.932567035277762	3.5122846471482068	-2.8475724634308888	-2.627994895056206	-3.560348938159207
clodip_v3_10194	-2.559660225521097	0.020009559357798412	2.9431131239739323	4.558278081501677	0.43860397031959497	-1.9184902347557242
clodip_v3_10195	-3.332429290422496	0.47604702082455846	3.312967912365827	-0.8938803543948083	-2.3199851127265108	-3.2211151483986686
clodip_v3_10196	1.410538969204349	6.299032822763157	5.061898115598117	-1.3513206627063945	-2.3199851127265108	-3.2211151483986686
clodip_v3_10197	-3.5603489381592124	-0.9100076827528107	4.434633051699345	-2.727046926285344	-3.560348938159207	-3.560348938159207
clodip_v3_10198	3.740217473144054	4.18495743537553	4.705534089686193	1.8598082865831405	1.0344311598111426	-1.5909940102358553
clodip_v3_10199	6.038444958016967	5.865870625101975	6.271097628443699	2.25292313483847	0.7993358645811847	0.3256544370009015
clodip_v3_102	-3.332429290422496	-3.021691957510197	-2.192670874034258	-0.02719801853031012	-3.560348938159207	-3.560348938159207
clodip_v3_1020	0.24360181391753372	4.391525367620076	4.815440356838109	0.7622437064347488	-2.0663047439724203	-3.560348938159207
clodip_v3_10200	6.998967720927334	8.61844415804211	8.442455535598997	7.484100562204755	6.220789075090961	5.376527362902508
clodip_v3_10202	2.82365217431343	2.759220835656791	2.6441255086582665	3.9682414916424213	3.5593691140692796	3.909546924389745
clodip_v3_10203	6.754762752363359	6.673724242352171	6.033879342994357	7.042479368937556	7.536806042248766	7.543031521550295
clodip_v3_10204	-2.303780299734093	-3.5603489381592097	-2.67071890868516	-1.0927901543106695	-0.22637089026256438	-2.5174678120313696
clodip_v3_10205	6.406424927296859	6.158388139295082	6.389161640052528	7.284339178911219	7.9417730182817765	7.051108030221893
clodip_v3_10206	-0.7465029311564857	3.0477390700312417	3.0965008216643235	-1.9043873080472453	-3.560348938159207	-2.0465592066053357
clodip_v3_10207	3.771027812543344	1.4392023654418429	2.768190561572432	-0.324036804360447	-2.3199851127265108	0.40124191965402234
clodip_v3_10208	6.812297133604927	7.180380174264293	6.810800002362516	6.940626601373853	8.146560201504606	7.9982327632612815
clodip_v3_10209	4.130557417430026	4.07095485871943	4.060913284531734	3.785014789146943	4.547062642357577	4.895704251356628
clodip_v3_1021	-0.08830282074249797	2.209049565491868	2.9531889636301893	0.7922077776877954	-2.627994895056206	-0.4414159239153043
clodip_v3_10210	4.3289036674451165	3.5519188322145325	3.893396065997095	4.71665459967805	4.805257118346822	5.1079844587428545
clodip_v3_10211	7.5584923399118855	6.210869000956743	6.26088288892508	6.740672738110357	6.927287988994382	8.898316489181875
clodip_v3_10212	1.4012160101915363	4.732940702416217	3.3482210500183767	3.25263863427054	-0.5129677824244648	3.634717190464698
clodip_v3_10213	7.100410535670006	5.69575480986178	6.353310336375984	5.834187127169236	6.972218571998628	7.056719479455544
clodip_v3_10214	-2.2322631458619386	1.156848996409706	2.852882562561007	-3.5603489381592097	-3.560348938159207	-3.560348938159207
clodip_v3_10215	2.16711005670517	-0.190780256817157	1.7259788770121114	5.498345677835462	2.864811884357975	2.038079738439899
clodip_v3_10216	5.723226095091773	5.251871892060327	5.121846654670707	5.581859937790251	5.62318603197435	6.010896062815164
clodip_v3_10217	6.306604620731747	5.895332435898805	6.027149284162238	5.582126063580618	6.515472202608754	6.25539790956596
clodip_v3_10218	3.2141799617523437	4.287580174646393	4.894590746825351	1.5681704557709324	-2.3199851127265108	-2.946657874181389
clodip_v3_10219	4.602738810544016	7.201586205735042	7.242255872141065	1.7913665182828067	-2.627994895056206	-1.5909940102358553
clodip_v3_1022	2.6856074808736867	4.034300174873138	3.213148366531802	3.420185130345881	2.894994620860379	4.210277413134335
clodip_v3_10221	-1.6649558662102013	-1.0010973598564312	0.26182886354661017	3.445880763762097	0.5938750701227892	-0.5799218103414966
clodip_v3_10222	7.070250345492146	5.27446560415337	5.633399721932338	6.611740561336408	6.960224554686953	7.831628522136298
clodip_v3_10223	8.145118633992034	6.534497830533432	6.8445657478302095	6.9742550722889955	7.950556643089515	8.88877336542179
clodip_v3_10224	0.2278337931562008	5.459388199911928	4.3536529977149225	0.5054383387956461	1.8890211549617133	-0.9666112633705176
clodip_v3_10225	6.269392715681647	6.146092047470232	6.029471075306249	6.686638689585482	6.4553435034059135	6.404819816406934
clodip_v3_10226	2.1960780868682654	3.164425405382254	3.2439269666744917	3.447106295642987	2.974881707507647	3.8856200888337855
clodip_v3_10227	7.982835852490117	7.341183672208682	8.789302352891603	10.154530498738449	10.191351978775351	8.686548884706623
clodip_v3_10228	2.3570825883808695	1.926985470718304	3.106402509682505	3.4425653875098967	1.6795717818917637	2.8085247871445485
clodip_v3_10229	5.282873529997838	6.055737337064016	5.00461695047052	5.043613505625654	5.407203160636942	6.732645288588361
clodip_v3_1023	-2.2502066833603664	2.6114687093715254	2.1173837043255648	0.5261523034605665	-2.627994895056206	-1.0992298103711142
clodip_v3_10230	5.042011347277533	5.539482132602377	5.109994514461105	5.693442558656521	5.268547549478046	5.477478818424644
clodip_v3_10231	5.2816820658959305	5.500045890913233	5.5151705316900825	0.019972320374086472	-0.3625643114682644	-0.6292117996095605
clodip_v3_10232	7.0556400240494375	8.738609908680703	7.952587640402984	8.82491893303077	9.331973720082454	8.83838852766338
clodip_v3_10233	7.339481048262261	6.769475347659497	6.698591670760413	6.701660176134889	7.003723520797268	7.681012627045527
clodip_v3_10234	3.647708538708776	4.836710103240909	4.601498759787661	1.9536367022069512	-1.663045729231191	-2.0465592066053357
clodip_v3_10235	6.7057157977602095	7.004786505752003	7.044484126246465	8.271199304005059	8.009726919817947	6.1272325852054355
clodip_v3_10236	4.833362669717323	5.122178604988017	4.871277466936455	5.310215790507559	4.667793665165591	4.807000243675172
clodip_v3_10237	6.435731599236014	6.686396990966548	6.059989606908463	6.2665660179591	6.103709901720603	7.5320388711978365
clodip_v3_10238	4.643549692942246	5.223187320753247	4.744064534757623	4.959871480762173	4.476459663468498	4.723568545001058
clodip_v3_10239	2.9133192065354216	3.038429478350812	1.8961366365798922	1.3942031208188364	2.0586100211066887	4.049250637026432
clodip_v3_1024	3.9113990075610845	4.4284818635089565	3.7104948526258887	3.4295087257336765	3.5593691140692796	4.260192369841523
clodip_v3_10240	5.323095129702555	5.171513344331416	4.6658165005241194	4.91555369521583	4.364969512209119	5.24336950203227
clodip_v3_10241	6.196320176283393	5.468143959315993	5.47329450617408	6.164125632305771	6.1205724341627015	6.3510307236777415
clodip_v3_10242	6.775878128610493	7.741383721205407	6.759031627557137	5.494972674686038	6.115774645642495	5.419578357325633
clodip_v3_10243	4.095606282310593	3.4936987559243278	3.647597017984432	0.7033609089236765	1.5144110239797122	1.4522186164156838
clodip_v3_10247	7.35483546334834	5.971482405793618	6.931881451185184	4.074145049090743	3.554649819708068	5.976814335099693
clodip_v3_10248	-2.559660225521097	-2.1090225319650195	-1.3978237547998487	-0.4048636042250337	-2.3199851127265108	-3.2211151483986686
clodip_v3_10249	-2.130573301650511	-1.7879632101104892	-2.434241654180976	-1.5527081863141245	-3.020129502869603	-1.692118386281049
clodip_v3_1025	4.493578329927907	4.104167455981075	3.5299833838815795	6.569565767750817	4.549436661316571	4.9354453288951445
clodip_v3_10250	6.808804735539839	5.110137652817774	6.220121861203893	5.706292463693592	5.871077654591724	6.971458231985998
clodip_v3_10251	7.024243706244453	7.314790898549762	7.0119045045192525	5.099240423841735	5.302722679604072	4.77775397843889
clodip_v3_10252	4.150675338014398	6.319355066996472	5.787648848154554	1.4103234394651156	1.1135725780687566	-0.4414159239153043
clodip_v3_10253	4.980513096104971	4.733293028459542	4.807432420164391	5.417827346250283	4.572964433765029	5.077586256967924
clodip_v3_10254	4.745160888040621	4.396713441206069	4.8572908398281385	4.898579235708306	4.891995042260278	5.220075681741762
clodip_v3_10255	4.673861708781635	5.631659437137616	4.946059871725875	4.874471828859479	4.147153128326089	4.577792391817284
clodip_v3_10256	7.781805498494013	7.516238408578737	7.8014191130476895	7.621369944313491	8.213957682214936	7.67436262565561
clodip_v3_10257	5.011385623412789	4.7433924636696885	4.34141024038027	4.777336105229505	4.493820773275474	5.881602318149277
clodip_v3_10258	5.381408505781291	4.788719650646049	4.777068503121994	4.649502740272383	4.386374808168678	5.459909509443621
clodip_v3_10259	7.156072521248927	5.6447547130832	5.884243837956575	4.9585938133528735	6.1205724341627015	6.969390137909683
clodip_v3_1026	5.950003780896332	4.919795136111722	5.096338446968261	0.18466524817002788	-0.5944898160527305	3.2479127879034504
clodip_v3_10260	-2.9215122611108786	-2.597179066814435	-3.3572637379386023	-3.3414169391117383	-3.560348938159207	-3.560348938159207
clodip_v3_10262	6.388821365276763	6.403070867529938	5.597012109746068	6.415053340943899	6.331147119837849	6.413592872613795
clodip_v3_10263	3.3663526405499753	5.432890385575658	3.609301426936937	4.5726581240037145	3.8716518006932352	5.389732742562832
clodip_v3_10264	5.855714298723746	5.216320627767679	5.5132812343020845	5.750516694687887	6.297646531360397	6.4143532318286445
clodip_v3_10265	4.118365760497464	3.5814231561675167	3.4358698382625743	4.204695614755806	4.458887086121438	5.084290810264742
clodip_v3_10266	4.847558814227668	4.677088887066304	3.923799737650709	4.373934406726018	5.378115627179039	5.653311874795011
clodip_v3_10267	3.138736094374835	2.0426730915074067	2.4713396624957134	-0.3752292332387981	4.043177339668377	4.706287188599298
clodip_v3_10268	2.5323943069385857	0.7159018572211491	1.5797398417022435	0.3086647015339412	2.1982916612301584	3.074046294078379
clodip_v3_10269	-1.6241183121976945	-2.523515439001023	-3.367102269442946	0.9643596208663812	2.6603559009326117	-1.0992298103711142
clodip_v3_10271	-1.7034204848265557	-2.003950775036764	1.9792161568625906	-3.1736906276442864	-1.663045729231191	-0.4414159239153043
clodip_v3_10272	3.781671277794093	5.242159877843418	4.195829752134282	-0.10252402262099476	1.2599128088115819	1.5440150333330769
clodip_v3_10273	5.908364596455541	4.227895291360149	5.273928021630605	5.0222151761162035	4.156527363495772	6.270174246423651
clodip_v3_10274	4.700313921168605	5.494846673213604	5.641677866546118	5.251576995935103	3.2210958176151214	0.0405809174803191
clodip_v3_10275	-1.3448911827216234	3.7232399238159557	6.275130419774031	-0.860352135148735	0.5565956955631403	-2.1871143438952654
clodip_v3_10276	5.385883570489611	5.490725323719586	6.066375189557662	5.985557921805967	6.227476136542524	5.197283434371829
clodip_v3_10277	4.465087192752339	4.144553544290579	4.1833137541308965	4.230923286244849	4.140869626721994	4.9761822941024345
clodip_v3_10278	5.187235295639615	4.840373808304886	4.890783077580638	5.004983398064564	5.439560595649684	4.595332605965692
clodip_v3_10279	3.0100648123273226	2.5862067130783544	1.8922124755787717	1.055215178357727	0.9791505291923235	1.2489946263696894
clodip_v3_1028	5.957534328984144	5.291342931737232	5.410761743821719	-0.19388191459458187	-0.976317147920594	-0.5322603387632859
clodip_v3_10280	-1.461550242847573	-1.2116409342908114	0.09828023429982483	-2.1104684600105887	-0.43580695590367313	-0.9046099989520642
clodip_v3_10282	-2.609191250189212	-3.224852557460242	-2.003019264077781	-1.298236176977893	-2.3199851127265108	-3.2211151483986686
clodip_v3_10283	3.765764066673257	3.8203510706878134	3.6850725018267863	2.8372850149777653	2.5697055099206603	3.720832622282747
clodip_v3_10284	9.011233004602612	6.917997522415666	7.308787409556777	8.080976260825064	8.810459461021809	9.42734050951884
clodip_v3_10285	1.2656279942637019	7.331140518189831	9.05969995105319	5.421450105936688	1.188597406990327	-1.692118386281049
clodip_v3_10286	2.8871084951446906	4.276424572871028	4.2138843058441005	2.3376278662482015	1.5715913972523454	-1.4964959248404945
clodip_v3_10287	6.099627466431003	6.473684168445345	7.333270909742957	7.202228481167413	7.086156784688207	5.067953949563067
clodip_v3_10288	5.1155796564663	5.806146397371297	5.712461007981776	4.761783752705799	5.459894869914017	4.958566401737801
clodip_v3_10289	5.0670502613761865	5.410871832754879	4.869195785352366	5.2121271957534585	5.442118108927208	5.622057730261495
clodip_v3_1029	6.846867184857921	5.798474608357937	6.467279473873852	8.84191046519382	8.719832182186462	6.6971568117560345
clodip_v3_10290	7.671530818031589	6.260104172196149	6.448573900562888	4.303190949841154	4.4689547526044215	6.926060910993104
clodip_v3_10291	5.366984615352511	5.360761991289092	4.820485281193639	5.055341065397789	5.331975922861147	6.2344534373572635
clodip_v3_10292	5.1037976916724634	4.877225248463661	5.487539645968479	4.089192111507753	3.773525305453682	4.7623083379390945
clodip_v3_10293	0.1065537498764926	0.36842922172346204	1.1758685921725867	0.9845275471982763	1.061296913172474	2.751899126909708
clodip_v3_10294	6.590726857777561	9.616789884037034	9.240864595887718	4.849282643665079	7.521469919979118	6.392910214198663
clodip_v3_10295	5.087854766869738	4.621435865145097	6.287514951488049	4.904909992896071	5.301314762402493	3.1993293798184
clodip_v3_10296	5.572124840265755	5.370232365762922	5.777739690464287	0.40499218421077166	0.7002599569288002	-1.0992298103711142
clodip_v3_10297	-3.332429290422496	-2.302811976913978	-3.5603489381592097	-3.379015121019718	-3.560348938159207	-3.560348938159207
clodip_v3_10298	3.790385098733148	4.978962203442623	5.1845712005697635	4.681028893846641	4.914270706796303	-1.2452847522235426
clodip_v3_10299	4.798532752547028	4.423881889239391	4.097255526145619	4.6937487116687375	4.836698116272107	4.829977744350585
clodip_v3_103	3.588711789118788	3.965726973753809	4.383909823906183	-0.00766890034700296	-3.020129502869603	-2.34285597438056
clodip_v3_1030	-0.614083036650996	-0.4433166308070414	-1.041570308323421	2.2318228255303287	0.7670606919322123	-0.2752738251619789
clodip_v3_10300	0.680081735809491	6.962530940662449	7.07879003072207	1.6686568092556184	0.0126193409194853	-3.2211151483986686
clodip_v3_10301	-2.0414636666545687	9.712921261023688	7.296104157514067	-0.7404231292349532	-3.560348938159207	-2.5174678120313696
clodip_v3_10302	0.5609434334477155	4.37976524510654	4.165086084064569	-2.373440850835066	-3.020129502869603	-2.34285597438056
clodip_v3_10303	-0.5155989888775335	3.237992740441344	2.011744796220529	-0.3465586536056049	-1.0899586673254706	-3.2211151483986686
clodip_v3_10304	3.8543481504522603	3.786176481637879	3.366649558838099	3.723047547700805	3.4669511114923743	4.83680023395001
clodip_v3_10305	8.25826027308354	7.305762440998282	7.423065541026678	7.612398979230922	8.447790464452876	9.475222096896582
clodip_v3_10306	6.8056053891030945	6.994729104838444	6.278876276291957	7.102672014827272	6.63206045188116	7.199861831197961
clodip_v3_10307	8.16756945369042	8.64481646564602	8.189598425125542	7.942549463946039	8.527021512675823	9.131145776044745
clodip_v3_10308	6.903871819215504	7.828167021038921	6.62899488129875	6.457307549920403	6.459767591399066	7.273578241445877
clodip_v3_10309	-2.669011160272967	-2.9977463952489374	-2.67071890868516	-3.379015121019718	-2.627994895056206	-2.34285597438056
clodip_v3_1031	-1.3111352046786835	-0.37968862717522733	-0.027093564115921544	3.7302344655218276	1.8120194862555663	1.2074842700611086
clodip_v3_10310	6.773564175013533	5.281060413428293	5.90142545885686	6.059587556705623	6.923174751387106	6.589178316563602
clodip_v3_10311	6.000525845086174	4.526446660191548	4.91570286387648	4.459698802988132	5.498495153397135	6.181392244428784
clodip_v3_10312	5.6906120014227595	6.5602322327705185	6.389979303497189	6.209210506715429	6.254646314143288	6.2066312990604935
clodip_v3_10313	5.672606444389167	5.397056270060279	5.472148621180502	4.74353435249582	4.293124049990216	5.167826400468186
clodip_v3_10314	6.353663447007643	7.18347213851378	7.227594575024417	6.69725303825516	7.617369202331019	6.8508218969888
clodip_v3_10315	6.8542957473892	6.8204609103072595	6.812912675091962	6.147039866675971	7.875198767764278	7.9884368834792
clodip_v3_10316	6.721945095597368	6.327154515625569	6.252478907173279	5.902963401162214	7.822680541633391	8.095190029585252
clodip_v3_10317	6.124475297348189	7.662323069188194	6.68736797159278	5.254149462127688	5.1247190066936605	5.917980105308354
clodip_v3_10318	4.624982525398426	4.606163509018105	4.4282386773367115	5.218389476086944	4.712968846837236	5.427132652021569
clodip_v3_10319	1.895440623185039	2.300023527887878	1.818200586578379	0.46273200556413574	-0.10193266982874898	1.1206989268481378
clodip_v3_1032	3.4859409887894897	3.684111983536684	3.7122725062561366	1.3150074444108488	5.386106929580787	1.807471121136038
clodip_v3_10320	7.497755516877006	6.383089351656615	6.676035723167878	7.211674054580108	7.382581192840005	7.675473090062344
clodip_v3_10321	2.803475385340125	6.124294631125873	11.1467708364322	2.5305127351832644	1.9903535934075816	-1.800868885021386
clodip_v3_10322	5.015949147179176	5.660050862290875	5.01057276385174	4.314751402772343	4.781218379007342	5.649441934560043
clodip_v3_10323	6.2579758701469395	5.072782957220487	5.568547020523787	6.964554555129976	7.012354165737463	6.4078773688844155
clodip_v3_10324	-2.4674443702852678	-2.25824631693772	-2.064421063518067	-1.501157515972336	1.8890211549617133	0.37648352794798845
clodip_v3_10325	4.1674797445347895	4.558156118054849	3.8397206260391403	4.309842174744411	4.255813492458247	4.7515175011336845
clodip_v3_10328	3.842544538029016	5.061138113651413	4.056754447540049	4.406708631056654	3.777581220776408	4.197965738620331
clodip_v3_10329	4.792623626236958	4.809855699200583	4.549502915599291	3.9039209995546234	3.7936918089446845	4.747902544793001
clodip_v3_1033	-2.5685393862969845	-2.529692424407595	-2.1084568802528465	-1.9493968792247334	-3.560348938159207	-2.0465592066053357
clodip_v3_10331	4.970033601186707	4.824966144506158	4.638397287592982	5.765180931620932	5.39801149431704	5.977328981862416
clodip_v3_10332	7.720999892951509	7.376967280419869	7.64543978872573	7.449828412706699	8.07482953820035	8.327274564507139
clodip_v3_10333	1.9787313211357764	0.7844381381537184	3.211143073931723	-0.561101309322169	-2.0663047439724203	-1.3242594213552679
clodip_v3_10334	-1.2313454505337096	-1.321503137503679	-0.03268431191070444	-1.37224927164108	-0.5129677824244648	-0.3150502712652952
clodip_v3_10335	6.747345499749715	6.868767450794495	6.691211485141379	6.695068431412555	7.309179670112643	7.135839459408091
clodip_v3_10336	-0.5630824400541224	-0.3674599670406426	-1.4960205196170002	-1.2050259332006439	-0.6808957466863865	-0.9046099989520642
clodip_v3_10337	4.796673536751864	4.62814327888025	4.7754735892466975	3.851075390137632	5.322290599458015	4.5709889621532
clodip_v3_10338	6.589101862064432	6.44027287501199	6.448684575177085	4.839716757355094	6.244425791103667	6.409403718561013
clodip_v3_10339	9.087390175572395	9.528815922682874	9.292728322635764	9.258122241186683	9.876640864925852	10.288574692541824
clodip_v3_1034	5.665847968377559	5.521427516344457	5.250076851354206	5.168844892991215	5.930570932173356	6.4559369528734045
clodip_v3_10340	7.297432037739018	6.534035890548264	6.372616501722357	5.922568251480945	6.005973196488006	7.860929200974359
clodip_v3_10341	-1.249284005904463	0.5505579991123165	-1.010631314081327	-2.2029008302439257	-1.663045729231191	-1.800868885021386
clodip_v3_10342	3.8735082629049455	4.4072409679835305	3.4829876560000526	4.17021000183067	3.817525307020289	4.025559635608483
clodip_v3_10343	0.4320683914588331	3.7440439758833266	2.374454379961846	-0.3707604583857783	-1.0899586673254706	0.37648352794798845
clodip_v3_10344	0.5886836629556051	5.748471463879365	3.6814872641289673	-1.4081365321919275	0.47901630971891795	-0.7331509602435702
clodip_v3_10345	3.698845799720175	3.138762152660331	3.1524145136035555	4.759334173836276	4.532735901261509	6.106680842495109
clodip_v3_10346	7.237520344602769	5.735766935652286	5.749139573647883	6.211253398206264	6.970447960231633	6.570198657735742
clodip_v3_10347	0.9853731718342905	1.859153894438292	1.4238472816335057	0.9161757028224577	0.7993358645811847	0.0405809174803191
clodip_v3_10348	6.669351352566322	6.703282847467543	7.210988491185116	6.10836392621218	7.017507877966519	6.222347218063771
clodip_v3_10349	4.241519940773202	4.145492911073335	4.3876731769184545	4.524276815500615	4.162743184163999	4.314967669647651
clodip_v3_1035	4.390919378217745	4.635766670643506	4.16349160686268	4.292459119306317	3.7489474016425395	4.473670101426144
clodip_v3_10350	7.647564316577352	8.36900553578611	7.853365173628628	7.368142520848492	8.112445790131568	8.687807247579729
clodip_v3_10351	6.807965419584757	6.067297595622819	6.044303206537659	6.688299728403523	6.635416596589036	7.43158676135632
clodip_v3_10352	8.485079027443291	6.4792147908021365	7.080499305292685	7.2897610286432455	7.907482489461462	8.708103293289074
clodip_v3_10353	3.037726317552327	2.8552536392592445	2.93561948742261	2.258821982983171	2.550871312988331	2.3869515475905336
clodip_v3_10354	5.0395544070471665	3.966405262834161	5.366092724345936	5.1660905276068405	5.04452152091822	3.9117025419665254
clodip_v3_10355	6.334040538643686	6.152407459818744	6.148013265093542	6.919629447841148	6.509997538181959	5.122016089252117
clodip_v3_10356	5.630856348997387	5.5464871892009295	5.538628303277237	6.335575579170014	6.973987013366893	6.60425093366497
clodip_v3_10357	7.572478400912173	7.442480314202735	7.038885500672818	7.6201383704745425	8.317874011364387	7.359786232876599
clodip_v3_10358	-1.359185706526061	-0.9599766685378621	-2.1084568802528465	3.2397650663344155	2.7864711580987493	-2.0465592066053357
clodip_v3_10359	-0.738043114307223	5.37003635130487	5.086958912830694	2.758263788321012	1.7306750945947746	-2.946657874181389
clodip_v3_1036	3.7909906328238625	3.745786352633679	3.1858399027839464	4.349172728336156	3.8563931863129906	4.783650854192976
clodip_v3_10360	-2.7485789990679734	1.6665664523173376	6.637556089730295	-1.0292782946436123	-1.49706835603632	-3.560348938159207
clodip_v3_10361	-3.159496028379591	0.5080746211177021	8.202892472005246	-2.727046926285344	-3.560348938159207	-2.946657874181389
clodip_v3_10362	3.364067214141766	3.6242018797050473	3.184561005005561	0.42928732605965403	-2.3199851127265108	-1.0992298103711142
clodip_v3_10363	2.9947616756972875	4.639990260139795	4.459816671221788	0.7775362329821605	1.0344311598111426	-2.7161612819924317
clodip_v3_10364	3.1221479307341573	2.569244690450679	3.5813495217341558	4.004535029916396	3.76128869188312	3.559723448843039
clodip_v3_10365	6.416623919980758	6.368801576214123	6.219936594291835	6.220010939796568	4.9452505038588495	5.84032821325971
clodip_v3_10366	5.562990685473836	5.293659667538096	4.825734750243701	5.385878556057016	5.326449416632655	6.169731402185675
clodip_v3_10367	10.085582744774827	8.881930904838788	9.09957438274311	9.772191698107697	10.187356012972312	10.021583637176013
clodip_v3_10368	5.90372322937877	6.826840099075992	6.33471205117203	7.015071659933076	6.930934381089105	5.434647596589226
clodip_v3_10369	5.623638909447218	5.793633858184778	5.605668980578056	6.102149016223313	6.222277769653566	6.299280501002444
clodip_v3_1037	7.319242709323987	7.284978864936899	7.736700321134355	7.73990520810905	8.071323194569695	7.417813051411165
clodip_v3_10370	7.19634965138647	5.995469087191504	6.121443574731133	6.203260840926827	6.42915495411292	7.588206200485808
clodip_v3_10371	5.534273358936742	5.853803388454038	4.944724368633895	5.123536966651237	5.049561792185089	5.723708184331965
clodip_v3_10373	-3.5603489381592124	-3.224852557460242	-1.0851027415291505	0.8303153810190458	-0.3625643114682644	-3.560348938159207
clodip_v3_10374	-3.5603489381592124	-3.160776600965736	-2.445196616194448	-0.5617448524694455	-2.0663047439724203	-3.560348938159207
clodip_v3_10375	-3.5603489381592124	-3.5603489381592097	-0.7951493165976313	2.639681926724456	-0.5129677824244648	-3.2211151483986686
clodip_v3_10376	-3.5603489381592124	-3.5603489381592097	-1.8450453162895717	1.420557264893045	-1.49706835603632	-3.560348938159207
clodip_v3_10377	-3.5603489381592124	-3.5603489381592097	-1.8199558390186867	1.014323711752667	-1.3482311610083502	-3.560348938159207
clodip_v3_10378	-3.5603489381592124	-3.3732692684060384	-1.2072769773986558	1.4109624040354527	-0.976317147920594	-3.560348938159207
clodip_v3_10379	-3.5603489381592124	-3.5603489381592097	-1.4509842702083648	1.4061837140524738	-0.3625643114682644	-3.560348938159207
clodip_v3_1038	3.4538048309545664	2.534809146450952	3.2165267086957763	3.3015904570475367	3.096756682840887	3.9052260025929706
clodip_v3_10380	-3.5603489381592124	-3.5603489381592097	-3.5603489381592097	-2.4416564161684224	-3.560348938159207	-3.560348938159207
clodip_v3_10381	-3.5603489381592124	-2.149531832314805	-2.4623579113001073	-0.6153268649212649	-2.3199851127265108	-3.560348938159207
clodip_v3_10382	3.060326516334144	4.589474968644612	4.758548243888545	4.349940858039413	2.9959226700206285	3.6294878724751825
clodip_v3_10383	-1.6241183121976945	-0.5174867362759521	-1.4724341653943136	1.8496403277579474	0.06665573144520108	-2.5174678120313696
clodip_v3_10384	2.1216539969580346	1.9134512642293346	3.4129143902778862	6.257316465374224	5.832608680284589	1.834991632514463
clodip_v3_10385	3.052930726678765	4.339852648324268	5.3125336990254235	3.6412909960983506	5.586665984289733	6.032847931132442
clodip_v3_10386	1.0647595284073974	2.211110424007104	2.9002045546897905	2.7825406387613345	0.8920428535835726	0.44951938923526974
clodip_v3_10387	-1.3234131286627044	-0.38795274622050846	-1.3538511502492474	0.9922440942333004	2.1738803471026276	0.9125782481747883
clodip_v3_10388	-2.3490290588108573	-3.3732692684060384	-2.2331816509691116	2.4648208521593378	-0.5129677824244648	-3.2211151483986686
clodip_v3_10389	2.6905694460457563	2.2155895888594586	2.841236998680365	5.940948037904429	6.720043621715852	6.003840744356605
clodip_v3_1039	3.785200831763847	3.2256680177626658	3.60266123296727	3.9435355803029584	3.244727549509501	3.7035182648397273
clodip_v3_10390	0.5214564467671364	-2.5154430766396794	-0.6897860568598289	5.953437977574557	5.7514188493238265	2.2090810139222743
clodip_v3_10391	-0.6709179861173609	-2.5696422471282516	-2.2282222525252657	3.510123454462056	1.164020097709544	1.8258763350363185
clodip_v3_10392	-3.5603489381592124	-2.716772094160766	-1.0005161520273007	3.4522869506565343	0.0126193409194853	-3.560348938159207
clodip_v3_10393	1.8094280156385762	0.5459868821688877	-0.6578279838594008	3.775439938905298	4.0961017300502185	2.9494852993162257
clodip_v3_10394	-1.4881776540060985	-1.4510620621369736	-2.1743376284641283	6.331329630160707	1.796113394163101	-0.23656469171784067
clodip_v3_10395	-3.098098084143553	-3.021691957510197	-1.9519645444099334	7.92836092667185	-1.49706835603632	-3.2211151483986686
clodip_v3_10396	2.3480840679178527	3.267238536033558	3.916209761775869	1.1796525499030084	-0.976317147920594	-2.1871143438952654
clodip_v3_10397	-3.098098084143553	-3.3332427759479053	-2.8860959867390106	-0.9552249246330136	-2.3199851127265108	-3.560348938159207
clodip_v3_10398	-3.5603489381592124	-3.5603489381592097	-3.3572637379386023	-1.2392732075359265	-3.020129502869603	-3.560348938159207
clodip_v3_10399	-3.5603489381592124	-3.5603489381592097	-3.3572637379386023	-1.094268762497087	-3.560348938159207	-3.560348938159207
clodip_v3_104	-0.5155989888775335	-2.8747169987248595	-2.8860959867390106	-1.976752157924457	1.9187067650905287	-0.3150502712652952
clodip_v3_1040	5.280624086938854	5.857396635046002	5.368291822086981	5.357599835767132	5.248231687758108	5.439137845187023
clodip_v3_10400	-3.332429290422496	-3.5603489381592097	-3.5603489381592097	-0.8763101370856845	-3.560348938159207	-3.2211151483986686
clodip_v3_10401	-3.3260177318802695	-2.973696931212565	-2.8860959867390106	0.7763412595992196	-1.3482311610083502	-3.560348938159207
clodip_v3_10402	-3.3260177318802695	-3.5603489381592097	-2.8759967863863594	3.739948719874325	-2.3199851127265108	-3.560348938159207
clodip_v3_10403	5.238997893102715	1.651739992534536	3.275229019172212	7.708467646103575	8.828776597411768	8.23107854713523
clodip_v3_10404	-1.7735164565195072	-0.6239654570878567	-0.8054628391449575	7.924590146034642	4.956027635501828	-2.1871143438952654
clodip_v3_10405	-2.6068321191640296	-1.9854396872349105	0.23654992748912584	2.9145939492481405	0.6656627092025226	-3.560348938159207
clodip_v3_10406	0.6076869708408771	2.114659947671671	3.127252603489337	5.468459216226914	1.7138409904341907	-0.9046099989520642
clodip_v3_10407	-0.8966897427192755	-1.6306895507428139	0.8573503895320853	5.192955424239681	2.5026811741436616	-1.5909940102358553
clodip_v3_10408	0.8566621055625224	2.2056566163725124	3.2337403529390643	4.341806152088435	-0.3625643114682644	-2.5174678120313696
clodip_v3_10409	-3.5603489381592124	-3.3732692684060384	-3.1640170692223384	3.8970428374333057	-3.560348938159207	-3.560348938159207
clodip_v3_1041	1.1997514942439889	0.28312257346981534	2.3065689442808366	5.1764637649985925	2.5413612005235926	-1.407808885891617
clodip_v3_10410	4.7283411214605735	2.1387104576490334	5.551772708305394	5.3045847503187	4.963167922283643	2.902567356971575
clodip_v3_10411	5.557458599631099	5.976648870861294	7.028321077182904	6.771639137629295	7.640936748950339	4.378689178598548
clodip_v3_10412	5.307298985956243	4.714138301437716	5.163538551617847	5.706257020322795	7.080422372277327	5.947697112650317
clodip_v3_10413	4.314684050950289	2.966068433744055	3.609935600283128	4.208623879293346	4.493820773275474	4.738218142095811
clodip_v3_10414	5.435436529713759	4.4165383812357	4.307062850984849	5.839591690248946	6.040137558441145	5.991665055922318
clodip_v3_10415	4.991273324454904	4.036255973088846	3.944175290711561	4.916501705045259	4.643553589579819	5.801330553158798
clodip_v3_10416	-0.34180093547592094	-1.1813968916179185	-1.8823120578072907	-2.2029008302439257	-2.3199851127265108	-0.2752738251619789
clodip_v3_10417	6.996369091222668	7.465010657134616	6.813727733543316	7.08339244420727	6.333904036148852	4.46195000852193
clodip_v3_10418	5.530341598310443	6.859239737322667	6.238432311922448	2.9491367632629113	-0.2928610793897715	0.44951938923526974
clodip_v3_10419	-3.3260177318802695	-3.3732692684060384	-1.2530774350241316	-2.8475724634308888	-3.560348938159207	-3.2211151483986686
clodip_v3_1042	-2.609191250189212	-2.366399591927282	-3.0117538084995665	-2.992356810504795	-3.560348938159207	-3.560348938159207
clodip_v3_10420	3.12820547267386	3.3122200494411937	3.449989577114131	3.3907796522058042	2.5697055099206603	1.9231104911156893
clodip_v3_10421	-2.3919535632643107	-1.461497324146631	-3.0117538084995665	-2.1794440114713796	-2.627994895056206	-2.34285597438056
clodip_v3_10422	-2.386726963478192	2.7134899800447565	2.9410955220784922	-3.015298774898341	-3.560348938159207	-2.34285597438056
clodip_v3_10423	-1.6235154640479368	0.026880489420611386	-1.9647936973857396	1.445280078932004	1.8433150383482813	-1.800868885021386
clodip_v3_10424	0.3344963786201913	1.5202836012892054	2.074026968684656	3.0978624684701894	3.330051111192454	1.150211255943746
clodip_v3_10425	-2.1543821554122804	-2.2850570574566786	3.9791126943944395	-3.015298774898341	-2.3199851127265108	-2.1871143438952654
clodip_v3_10426	0.7817139349214732	-0.516896899016136	-1.219412818365535	-3.015298774898341	-0.976317147920594	1.7411383809993939
clodip_v3_10428	-3.3260177318802695	-3.3732692684060384	-2.620823602121963	-3.113705236800268	-3.560348938159207	-3.560348938159207
clodip_v3_10429	5.206518586785753	5.625911677118349	5.54297569154917	5.6023598556866965	6.492214286757636	5.7576587635207925
clodip_v3_1043	-2.131791371885956	-1.3088994239813863	-2.5184556479623876	-1.4706961254179585	-3.560348938159207	-2.946657874181389
clodip_v3_10430	-2.9215122611108786	2.344969143996293	3.085965314023495	-2.534869399099211	-3.020129502869603	-3.2211151483986686
clodip_v3_10431	4.005809262793787	0.8919152381447435	-0.8750463918614317	4.930898385806509	10.034586299089405	0.21828624407485206
clodip_v3_10432	1.595128061510235	-1.689598477598964	-2.8759967863863594	6.5419324619088	6.512433287542124	-2.34285597438056
clodip_v3_10433	4.815760063513928	2.3804945644813102	-0.21472696415680143	5.330317311529921	12.41265741530832	0.6279328661038026
clodip_v3_10434	-1.0775793856321494	-1.4679094365582759	-1.4007788741713418	-3.2342307739458125	-2.627994895056206	-3.560348938159207
clodip_v3_10435	3.7286069861497886	3.858331609271962	2.9234162592822726	3.8494160548581347	3.897972104433054	4.882576542445202
clodip_v3_10436	4.037900994884334	4.152412092057436	4.483673914446069	5.406657822032047	5.918683297393807	3.8410732787292323
clodip_v3_10437	5.008550912895343	4.737880252037252	4.662442859909491	4.737079665488319	4.905030942331467	4.6179526768510835
clodip_v3_10438	6.34833407716563	5.79245401995286	5.775425002252746	6.965635646441663	6.869557620743208	7.125661302950547
clodip_v3_10439	5.240087103098496	4.460675350958326	4.6302058829865125	5.2170790939672544	5.297082748111537	5.334564246578713
clodip_v3_10440	7.047192918975924	5.1560637450889235	5.363317091599191	8.12443546274106	9.242830348049843	7.349884065526113
clodip_v3_10441	4.9920324436851615	1.6688320413532665	3.450917080247951	2.881807881398516	2.6778219757744197	3.2238255827287317
clodip_v3_10442	-0.5304446108672941	-1.3179145366757505	-2.8639655774014234	-3.015298774898341	-3.020129502869603	-1.407808885891617
clodip_v3_10443	-2.609191250189212	-3.5603489381592097	-2.603487394992988	-0.07435420535795112	-0.6808957466863865	-2.1871143438952654
clodip_v3_10446	-1.6949565497592025	-0.38011468824669337	-3.367102269442946	-2.5910565107320007	0.06665573144520108	-2.34285597438056
clodip_v3_10447	-1.4266546857246691	-0.8862373433887011	-2.7237335256635875	-2.727046926285344	-1.663045729231191	-1.800868885021386
clodip_v3_10448	2.687394372965768	3.3453514951803602	2.557811848870562	1.193464739573824	1.188597406990327	2.3105913583925637
clodip_v3_10449	4.941697742140722	6.237036501182793	5.320632869197661	5.214223667178995	6.260454268057675	6.307080486197528
clodip_v3_10450	5.3631114744231025	5.306889441155032	4.814645257093212	5.303909658533912	6.696672761634344	6.221912968584467
clodip_v3_10451	7.4539475176175465	5.35180912711076	6.58467819882944	7.101389896407509	7.897733260845783	9.667350279546
clodip_v3_10452	5.853417797164893	5.506455010265461	5.606637109007089	3.887423973249598	-1.663045729231191	0.0405809174803191
clodip_v3_10453	1.5465186429120097	0.5939668646588305	1.3195742467573905	-2.9233257479429438	-3.560348938159207	-2.7161612819924317
clodip_v3_10454	8.526529480138956	7.151295394515307	7.58877034322868	9.133982045637705	9.26376413512302	9.059862275900551
clodip_v3_10455	7.832600621552707	8.955753508347556	8.266065961675492	7.481887398026572	8.840698556588249	8.62932874905535
clodip_v3_10456	5.51694102896659	6.540334350305605	5.552661101691882	5.382597642079463	6.146678806365255	6.360530577843087
clodip_v3_10457	7.200642229990485	6.873405927270923	6.791396155857735	6.2628398787344395	7.908869873829409	7.702338021257315
clodip_v3_10458	6.594468806223402	6.319380259688778	5.8180601448668305	5.7231349488429615	6.002511837902353	6.41321254267591
clodip_v3_10459	5.0613128061175034	5.2430286656985405	4.336501158816614	4.935729029862705	4.378384993564517	5.525423463479753
clodip_v3_10460	7.603429197400107	7.182043174424534	7.26986122867261	6.824073255679062	7.553164310023936	7.998613077985096
clodip_v3_10461	6.105065334946669	4.746681013783251	5.803096309594046	6.804327045021543	6.77331615372799	6.793527878626248
clodip_v3_10462	2.4323507596526586	2.2185332993476905	1.796564021513408	4.659680321350967	4.996609884185646	0.0405809174803191
clodip_v3_10463	7.505625223367067	8.070655265194588	6.962986638132776	6.66667722150453	7.842176052995665	8.516297044356016
clodip_v3_10464	4.888625146142401	6.730569612600197	6.7007498268758825	5.301660079812458	4.33500884627739	4.698817050612678
clodip_v3_10465	-3.5603489381592124	0.559413604450485	-1.8199558390186867	-2.992356810504795	-3.020129502869603	-3.560348938159207
clodip_v3_10466	-1.791078281310164	4.469381931326152	4.815220257018461	-0.7617318138712472	1.371456521011263	-3.560348938159207
clodip_v3_10468	7.427084727885156	5.346642037440425	5.751181391129242	4.938656785700446	5.47495967336883	6.878913115664065
clodip_v3_10469	-0.5155989888775335	-2.25824631693772	-3.3572637379386023	-3.5603489381592097	-3.560348938159207	-3.560348938159207
clodip_v3_1047	4.132309212027094	1.4651800393743952	2.391172369198113	0.09344120322162891	0.9216669861497975	1.8885060993053155
clodip_v3_10470	5.222210978310615	4.847129103182166	4.72327899833678	5.614943641120872	6.025716440466527	6.003335470301154
clodip_v3_10471	4.0533990150645804	3.9667507302223717	3.826819382568931	3.161909353277519	3.0438567593805916	4.394189304591665
clodip_v3_10472	5.174123773136705	5.444472484596959	5.176539270880112	5.092790175852641	4.676508227022481	5.185750842651125
clodip_v3_10473	4.5180651760554476	5.203008243908219	4.570973667443816	4.38910959730526	4.678678667243357	4.705044848599673
clodip_v3_10474	7.04660472503278	8.606015497334095	8.790708610719834	7.772456140825142	8.346995285354245	7.546677203736123
clodip_v3_10475	8.360661160135814	8.729342394806855	9.152351987641147	7.845308989124936	7.522678662478715	6.728677034996075
clodip_v3_10476	8.075700678137654	7.435226518240949	7.401059638649913	7.561670735785441	7.603727136472171	8.015624297615027
clodip_v3_10477	5.3073453830317465	5.669413746337131	5.945166387970888	5.404607216155499	4.473962361848264	5.173227155094335
clodip_v3_10478	8.942973544869059	7.63090682573438	7.521318528878213	7.184952267277862	8.159439399026	9.856868449398668
clodip_v3_10479	4.558906307042923	4.7312448953778095	5.015428076105756	2.9041502808831754	1.9903535934075816	1.1206989268481378
clodip_v3_1048	8.429603793716497	6.418877192060545	7.285346798372018	5.113328662197857	5.320901658680382	6.389820742046986
clodip_v3_10482	-2.889269717469241	-2.9977463952489374	-3.3572637379386023	-0.8741499006564526	-3.560348938159207	-3.2211151483986686
clodip_v3_10483	-2.6068321191640296	-2.973696931212565	-2.3811775331384624	-3.5603489381592097	-3.020129502869603	-2.7161612819924317
clodip_v3_10484	2.0469944659546018	4.808714649968829	4.669832013142325	0.4796029201701615	-1.2133230952204341	-2.5174678120313696
clodip_v3_10485	-1.429226245720382	1.424803886392276	2.275054507716362	-0.9672566956448555	-3.020129502869603	-3.560348938159207
clodip_v3_10486	-1.2579045758498708	3.966668221093265	2.8705686186086288	-1.7321450549676798	-0.5129677824244648	-1.692118386281049
clodip_v3_10487	9.701801491693125	8.11673215711783	8.481809454235538	8.173481318306436	9.198233377302984	10.00754323930778
clodip_v3_10488	4.187698002741863	3.3442016947296214	3.972061807985125	4.754367083118231	4.838640612500804	5.408172225793473
clodip_v3_10489	4.892248753684869	3.9722092860110325	4.11075986639239	4.967288761152641	5.015622514750886	5.470184257493759
clodip_v3_1049	6.629756756321121	6.341130219091938	6.02866677046138	8.396584414985956	7.950107499330011	7.295411611791076
clodip_v3_10490	-1.39485421437397	-0.30445753868777403	-1.6914590348488183	0.0011149132484193913	0.06665573144520108	-1.407808885891617
clodip_v3_10491	3.0291874213701693	1.4053504306060676	2.3008463816722595	-1.6864244884002566	-0.3625643114682644	-2.946657874181389
clodip_v3_10492	-0.36283849048326333	-3.224852557460242	-3.5603489381592097	-3.5603489381592097	-2.3199851127265108	-1.407808885891617
clodip_v3_10494	-0.6552857458866232	-0.5395428318234974	2.8492021332555737	-2.8563663949514506	-1.663045729231191	-1.5909940102358553
clodip_v3_10495	-0.738438177059898	-0.0067500058442396815	-0.4324027025702719	0.04810186425264501	-3.020129502869603	-2.946657874181389
clodip_v3_10496	5.210694006078635	8.63271313947251	8.749677043284944	4.56579497496977	1.626591595375832	-1.407808885891617
clodip_v3_10497	1.1899609385989525	4.558732847211083	4.202824576905291	2.3394509759615656	-3.020129502869603	-3.560348938159207
clodip_v3_10498	6.8888710531995	9.393008689254948	8.71989834846822	7.983750042181912	7.471331801126094	7.102730341214224
clodip_v3_10499	-1.096220480820736	2.5676760722564684	0.6763388403072004	0.04692253875178648	-1.0899586673254706	-1.4964959248404945
clodip_v3_105	1.5848212644966218	2.569291221038334	2.1444258293176097	-2.0650695473233807	-3.560348938159207	-2.0465592066053357
clodip_v3_1050	-0.9137148303741185	-1.120731139874057	-2.0330546988015374	-1.2937620680439288	1.188597406990327	-0.9666112633705176
clodip_v3_10500	5.13573671822952	4.930381209113683	5.124697858812607	4.233430310465098	4.486405864904783	4.603356719956843
clodip_v3_10501	6.410364323218891	4.777506381074529	5.630764097694558	5.76633375746099	6.603213527776856	8.061002117752782
clodip_v3_10502	3.228507014551538	2.8788149908203424	3.463118175915823	3.607410838409774	2.8261732097810888	3.089362794568478
clodip_v3_10503	-0.7522320208739339	-0.5113455466814837	-0.6056669457861874	-1.1622534146023649	-2.0663047439724203	-0.7331509602435702
clodip_v3_10504	6.084042933738015	5.885521177399894	5.967838334643039	4.524894661416374	5.875814945991295	6.231436393084913
clodip_v3_10505	4.768229846212913	3.647890155452087	3.6359768961105523	3.746351150763772	3.785659003128611	5.242513441552655
clodip_v3_10506	-1.7902486343384592	2.3466242226801373	-1.9519645444099334	-2.2831426787641647	-3.020129502869603	-1.407808885891617
clodip_v3_10507	0.5974418345034062	2.6591495752754355	3.22150132175366	-1.7123451642868326	-0.976317147920594	-3.2211151483986686
clodip_v3_10509	-2.6361374222854055	-3.5603489381592097	-2.064421063518067	-1.4941255521619854	-1.8506311057212135	-3.560348938159207
clodip_v3_1051	7.503337861046369	8.267986479631357	8.032042222361117	7.772956955149253	8.983169517385685	9.019828934268306
clodip_v3_10510	7.430853209187954	7.119035147356901	6.442126054374264	6.7539247405482925	6.616860428261151	6.852786552963684
clodip_v3_10511	1.5057620215809668	1.7698418852536528	1.1248610522265428	3.140178697240376	4.318400562425349	3.8965451401879134
clodip_v3_10512	1.8847358160416823	1.9319705673709393	3.590282690664332	2.7577177103193633	2.7539036088254703	1.428326928699884
clodip_v3_10513	-1.3234131286627044	-0.5520710734797676	0.306255963433851	7.093308655804682	5.687110484381767	4.164008834025978
clodip_v3_10514	1.6786351495009395	3.096726526552806	1.421490026232233	4.800939729071803	4.634637051662221	5.056309642277487
clodip_v3_10515	0.03979236619857126	1.3249545192782377	0.5750647629219614	8.013085501561303	6.061918272882412	4.438220262996988
clodip_v3_10516	0.9017851363217153	-0.674776813964794	1.055577520617197	7.82783496905682	6.294819382039829	3.409177413561314
clodip_v3_10517	7.6909868460773945	8.149903368053018	7.324034067471169	6.670877804125679	6.938652498293032	7.532214013523575
clodip_v3_10518	3.5626162935474754	2.456256910045628	2.6158103893646163	2.450586701451035	-0.22637089026256438	1.1206989268481378
clodip_v3_10519	9.288001554401276	8.718337274457342	9.136374497681647	8.34225031870214	8.200614441585655	7.851836501334151
clodip_v3_1052	2.036447426952119	9.794672457881038	6.968912418688912	-0.7747906713292418	-0.10193266982874898	-0.48612320680515514
clodip_v3_10520	0.7438663285294225	-2.2568857947047856	-1.5068718781694401	4.844168289055844	5.089262317627841	-3.560348938159207
clodip_v3_10521	3.2759621538378694	4.83600353535331	3.273859326736169	4.649748126564772	4.948851833668921	4.990529710844539
clodip_v3_10522	-0.00428853542436463	-2.2320519284890974	-0.39958198843176146	1.8345635107402791	1.796113394163101	-0.19886708658973248
clodip_v3_10523	-3.5603489381592124	-3.021691957510197	-3.5603489381592097	2.7853003479581746	0.3100957358170071	-3.560348938159207
clodip_v3_10526	8.555215648297573	6.876060191659877	7.041144910455201	6.334737692253263	7.588224021079538	7.917803543153913
clodip_v3_10527	4.8768297335541675	3.969534517871331	5.206507201018972	2.535103487491161	1.0344311598111426	1.075266633385074
clodip_v3_10528	4.111186180142782	4.378382170141887	4.741604927200064	1.9684708169781517	1.5337240584988991	3.4122257545039156
clodip_v3_10529	-1.8528186291483684	2.1082485055583486	1.279890924798872	-2.264283091373845	-0.976317147920594	-1.9184902347557242
clodip_v3_1053	6.7679378633118095	6.092774157243792	6.257316992103155	4.91542271022085	5.282885697686408	5.240799795187703
clodip_v3_10530	-3.5603489381592124	-2.5054842353828217	-2.5980757039030316	-3.5603489381592097	-3.560348938159207	-3.560348938159207
clodip_v3_10531	-0.852351056436601	0.1509212161462566	-0.059976705603561886	-1.510080554561625	1.5901587501166152	-1.5909940102358553
clodip_v3_10532	-2.787579873257813	1.0604010494761376	1.8221476525349733	-2.5910565107320007	-1.49706835603632	-2.7161612819924317
clodip_v3_10533	0.9230674399408956	1.6867488744718093	2.6714731609609297	1.1270853977309898	1.474991591930723	-1.5909940102358553
clodip_v3_10535	-1.5596187397173642	0.32424495603527503	0.4217285696983291	-1.0268431513250582	-3.020129502869603	-3.560348938159207
clodip_v3_10536	4.414824169018815	6.705566884994478	5.144781596348421	5.567076922005887	5.502176433654464	5.793169081587342
clodip_v3_10537	3.358968421647952	4.925133739919717	3.5977307963661884	2.862806077237003	3.3133853242994085	3.795107029594276
clodip_v3_10538	5.550063431374397	4.372940088543789	5.198397383616528	6.31245736341365	6.212573682257961	6.337063665185829
clodip_v3_10539	-2.9215122611108786	-2.8346122877570257	-1.2698630352110738	-0.3881282699814086	-1.3482311610083502	-3.2211151483986686
clodip_v3_10540	0.3395483248406938	0.17403480945394065	-0.12813186560959827	-1.668380854412772	-1.3482311610083502	-1.5909940102358553
clodip_v3_10541	-3.5603489381592124	-0.7915257507949146	-0.3911286325461839	-3.5603489381592097	-3.560348938159207	-3.560348938159207
clodip_v3_10542	-3.098098084143553	-1.6933862196056668	3.756326349270103	-3.1736906276442864	-3.560348938159207	-3.560348938159207
clodip_v3_10543	1.4955796684080749	-2.0747108234616447	0.6678883705686798	2.1506679471589916	4.162743184163999	-3.2211151483986686
clodip_v3_10544	-2.041183050858714	-3.5603489381592097	-2.98219958114111	-2.381063054836153	-2.627994895056206	-3.560348938159207
clodip_v3_10545	-1.4834119189808654	-3.5603489381592097	-2.727805207940471	7.3827182788946	7.68937131257563	-1.800868885021386
clodip_v3_10546	-0.7405613093804425	2.803506015768007	3.4985387758519777	-1.4581226251506796	-3.020129502869603	-2.946657874181389
clodip_v3_10547	6.929450843303496	7.092856185529902	7.0428074700016765	6.323165859729267	6.82469141026639	7.04105055755369
clodip_v3_10548	6.723653534070739	6.0557033910917255	6.592838209687665	7.4630162822783	8.154379492252655	6.915626469280049
clodip_v3_10549	5.494368454481423	5.876081356373573	5.678797330703888	6.850828904206576	7.7094138847066676	6.843783346951448
clodip_v3_1055	0.1852715994135857	-0.7391290151564619	-0.2673368729344978	1.7677341632026495	1.7138409904341907	0.24588665179516003
clodip_v3_10550	5.495632797036217	5.113345730940321	5.140558000621879	6.2384382754491154	6.272719079033721	5.027775025779508
clodip_v3_10551	6.255837595896715	5.4934136167225205	5.6474162061424025	5.740594895301506	5.974517875911292	6.646282702952911
clodip_v3_10552	-3.098098084143553	-3.1018231609361635	-2.392797826201832	6.336783742484856	1.39276649090443	-0.5799218103414966
clodip_v3_10553	-2.3490290588108573	-1.5132117613794276	-2.685969034571437	-1.298236176977893	-0.5944898160527305	-0.9666112633705176
clodip_v3_10554	6.057013161674437	5.426007676244913	5.061756310040243	6.2040887125666035	5.767822588230014	6.549928382327036
clodip_v3_10555	-3.3260177318802695	-0.9711740401926107	-2.445196616194448	-3.1600831219722467	-3.020129502869603	-3.560348938159207
clodip_v3_10556	3.652933191816232	3.846523656440165	3.851941802480936	4.2703512290687815	3.573435072603055	3.6935302429170043
clodip_v3_10557	7.2471912673460634	7.237940352008618	7.441326436063933	6.830575152601596	7.22108630258437	7.089223353870928
clodip_v3_10558	6.981176061960733	6.834839809318693	6.6784758736341	6.603447843916751	6.093984932911034	6.761616209390918
clodip_v3_10559	3.109679928291934	2.4947007497284575	2.3640556225102953	1.5557522667982577	1.7306750945947746	3.5679475111248466
clodip_v3_1056	-3.1494319088475953	-2.905056572576295	1.5275295816506675	4.747288449723935	2.2103441499145435	-2.5174678120313696
clodip_v3_10560	4.825170615999213	3.3146047731027726	3.490994735015665	4.268260177547301	4.1934268122935485	4.915174518730141
clodip_v3_10561	1.9820713050457555	3.587360468886442	3.4665429144953825	0.9627316585337176	-1.2133230952204341	-0.2752738251619789
clodip_v3_10562	6.660329908381026	6.93473148936768	6.049130786976924	6.367310571764728	6.565004967830387	6.844629788314997
clodip_v3_10563	5.459870079682236	5.780803489397571	5.267416299438192	2.5631010838316968	2.5697055099206603	4.043364259085899
clodip_v3_10564	-2.3919535632643107	-1.079940129906857	0.04859790804617589	-2.0320011021542714	-3.560348938159207	-3.560348938159207
clodip_v3_10565	6.856809578441542	5.793399749062964	6.224605771857442	6.9250709986595	6.671827909261909	6.596231805496708
clodip_v3_10566	3.1776504051508176	2.9087483872526922	3.3865839022037694	3.7215576423242247	3.351976847811953	2.8495815863546614
clodip_v3_10567	2.9083987676143943	2.7394455949637244	2.6917440636923415	2.6060001314634373	2.953529325928807	3.163597149073378
clodip_v3_10568	4.7026561201149635	4.502517275433521	4.051675470514542	4.224564478301472	3.8563931863129906	5.156963856682786
clodip_v3_10569	6.291658742288893	5.701919328955033	5.642183689391141	5.8773501260377445	5.761693022430147	6.526558866881062
clodip_v3_1057	5.304625532292664	5.50442703809229	4.9159899222105485	5.587809308988692	5.092521903885473	5.458435696471324
clodip_v3_10570	5.160614413166105	5.288059291813669	4.758415322190585	5.7364835490031805	6.427219923722415	6.612225734300146
clodip_v3_10571	6.070748906450749	4.589846094006466	5.058817666938843	5.5978029528007855	5.828704758600751	6.889888881784493
clodip_v3_10572	3.2762774431384463	2.4321978628855483	1.7383869630187638	1.7907308346452215	0.8617976471790265	0.7486090444976242
clodip_v3_10573	6.119966921917752	5.564640693331038	5.687620790449884	5.644321742831675	6.1197739099378	6.376225966304594
clodip_v3_10574	10.821712160534002	10.210163359689592	11.057592536665613	11.623347044323554	12.114087792154463	11.797112938065483
clodip_v3_10575	0.6198739951673828	4.704514886568102	3.108199314123298	-1.8795685027272686	-0.5129677824244648	-0.5799218103414966
clodip_v3_10576	-1.4438245174841307	-2.973696931212565	-2.064421063518067	-3.5603489381592097	-3.020129502869603	-0.6292117996095605
clodip_v3_10577	4.823129536040883	6.225288734326622	5.855306620633732	5.076878604001648	2.62477629535934	0.5414823499338846
clodip_v3_10578	6.555157426693581	5.776320221515677	5.945337497855469	5.691577762757934	5.5155946605816695	5.991665055922318
clodip_v3_10579	6.665481222869361	4.421702262669971	4.192545013676135	1.5054690390760848	4.6457741398986485	6.5028045583902525
clodip_v3_1058	4.212483343958175	5.343565705549061	5.60773055413992	3.850473485440255	2.5221508144888194	1.428326928699884
clodip_v3_10580	6.239428738120729	6.55053877602155	6.581084765810613	3.7683872725055876	2.6778219757744197	-0.02387556058409323
clodip_v3_10581	-1.429226245720382	-0.18933575337546327	-2.779114380920503	-3.3414169391117383	-3.560348938159207	-3.560348938159207
clodip_v3_10582	-1.6235154640479368	-1.597142019078089	-2.613816960717526	-3.2342307739458125	-3.560348938159207	-3.560348938159207
clodip_v3_10583	-2.669011160272967	-1.2684646584991022	-3.214839008720174	-3.379015121019718	-3.560348938159207	-3.560348938159207
clodip_v3_10584	-2.488416807689619	-2.4241417009122177	-2.2858162203833237	-3.015298774898341	-3.560348938159207	-3.560348938159207
clodip_v3_10585	6.109026637294207	6.535287541524964	6.87040575054028	6.378440061960182	5.337481339562126	6.971716535421566
clodip_v3_10586	5.237544626799114	5.059190256759486	4.807991729935553	5.786960564444809	5.522861430364017	5.312708153481406
clodip_v3_10588	-3.332429290422496	-3.5603489381592097	-3.0891811869596184	-1.277351447664125	-2.627994895056206	-3.2211151483986686
clodip_v3_10589	-2.2322631458619386	-3.5603489381592097	-0.9282203588120159	2.9219177420003044	3.7155116543828126	0.9962144617896227
clodip_v3_1059	2.7050804738548697	1.9209224083814713	4.136197221844982	1.1649204083740399	0.3542159897363296	-0.5799218103414966
clodip_v3_10590	4.943354073095596	2.021638853175726	4.479351246981347	6.497762516970877	9.312799625623994	7.831486206236343
clodip_v3_10591	-3.3260177318802695	-2.3893019220333906	-2.4881591389569704	0.7259793580576349	-1.8506311057212135	-3.2211151483986686
clodip_v3_10592	-2.889269717469241	-1.7622181969589832	1.1103683408103007	4.28348554361594	2.085033333536117	-1.2452847522235426
clodip_v3_10593	-2.9251648221006477	-2.905056572576295	-2.315467112157009	0.6547687232348404	-1.3482311610083502	-1.407808885891617
clodip_v3_10594	8.90382381016588	7.0006623725940536	7.708121845713532	8.160247812392665	9.00798001457373	9.018454330275846
clodip_v3_10595	5.548800006227582	5.204181382473001	4.939454589076096	4.999140374684296	5.261324681785305	5.67631601919554
clodip_v3_10596	-3.5603489381592124	2.0415850398526127	-1.2876028574844978	-3.379015121019718	-3.020129502869603	-2.5174678120313696
clodip_v3_10597	6.354710993201062	4.847491126143659	6.0288008542067555	6.790746981163336	6.856675058656366	6.256246360988525
clodip_v3_10598	-2.889269717469241	-1.3963985197124074	-1.6135636490871939	-2.1844456057836252	-3.560348938159207	-3.2211151483986686
clodip_v3_10599	3.836093790922714	6.013942223947232	6.563423134931792	3.5765307557217865	0.8920428535835726	2.636731642103754
clodip_v3_106	7.458253855824605	6.262741941894589	6.379767325254248	6.582965525148262	6.8084296987829855	7.6047885602615715
clodip_v3_1060	-1.82572149778008	-2.003950775036764	-0.6326312282484766	-1.886453985853556	-1.663045729231191	-1.4964959248404945
clodip_v3_10600	6.6527787698490854	5.589661685726647	5.815013585015648	7.016005291006559	7.08083272991632	7.033151814263753
clodip_v3_10601	7.513441233611816	8.367451307683531	7.726197921441955	7.4791482796083	7.922670827090313	5.293825218771857
clodip_v3_10602	4.001138047681687	1.9267604022651477	2.9334979150537976	-0.46010358250872896	-1.2133230952204341	-1.031397216831874
clodip_v3_10603	6.090984317036942	4.231354895257464	6.0376723553227825	9.15987116526307	8.257987816513642	5.306987292142916
clodip_v3_10604	4.726871237404868	4.537318909990733	4.073228951434721	4.657639779344746	4.229405981987013	5.664859797386262
clodip_v3_10605	3.7882482592724473	2.74464453633729	2.281514242612684	3.3611892305244484	4.172016987944644	3.3210988607331666
clodip_v3_10606	8.481179502420751	7.43080968829365	7.570029573321346	8.614736142911216	8.831583468811374	8.024491096020611
clodip_v3_10607	5.843052100205097	4.991825644249509	5.629466763404117	6.096266298664558	5.713813942023664	5.554685621685469
clodip_v3_10608	0.35310711433607256	-0.35632493262103593	-1.7143958341716397	2.846879180970103	3.6148283641477215	2.692959793610107
clodip_v3_10609	1.1566566559256422	0.6042609955308061	-0.6463539700275435	3.0025791726600453	3.330051111192454	3.077890690750137
clodip_v3_1061	5.891632955630392	6.1470214768237295	5.696342215928821	5.466671289740231	5.928748428787706	5.921728379252803
clodip_v3_10610	8.148672465722408	7.6848074278623875	7.657152075121955	7.919247270751557	8.872333138854055	8.127195813888877
clodip_v3_10611	5.40885465426893	3.622011117407758	4.626118818200939	6.477573727276134	5.593584282759478	6.268072584411358
clodip_v3_10612	6.919726860565538	6.2267387835562396	6.0770194315261135	5.9351515932920424	6.42657433641094	6.393681549595801
clodip_v3_10613	-1.096220480820736	-1.7235282087783492	-0.17334702003141794	3.652686664999565	1.2127630283831845	-0.19886708658973248
clodip_v3_10614	-0.6022255866132605	2.858902261085845	2.8925147156167323	6.914011309996743	3.166465132819321	0.8599656374284291
clodip_v3_10615	5.585513914939604	4.674648431604049	4.9678614584641885	4.93642050091622	5.261324681785305	5.752256017397504
clodip_v3_10616	0.6202822143413556	-2.0848331990649447	-1.3855898172290775	-0.8604859230163382	-0.772808254326573	-1.031397216831874
clodip_v3_10617	1.173184318967866	-1.690644606485833	0.07800230303052208	2.589955513585405	3.4261945491251296	1.834991632514463
clodip_v3_10618	4.532298874283071	3.0731057395359933	3.9163720800789212	5.642699592448023	5.221683744305367	7.012460591690078
clodip_v3_10619	5.887893672378231	5.381734029117457	5.233926553779053	5.049903957844117	5.588975771963849	5.739570365921233
clodip_v3_1062	6.663138825676366	6.868944383627429	7.022877060055373	5.484727170553818	4.293124049990216	5.854404648854838
clodip_v3_10620	7.409975529413721	5.89442761345977	6.502713674775622	7.03768588944304	7.441285780675171	7.822491883418189
clodip_v3_10621	7.770937121118574	9.202156509403466	7.805937538149824	7.5530476922660785	8.141848203500686	9.07964968528895
clodip_v3_10622	-2.0301015276745282	-2.145601796856234	-1.413669167330149	1.4141404821415942	0.3100957358170071	-1.9184902347557242
clodip_v3_10623	5.8204852833372325	4.2681513638860675	4.745080399316686	6.04372462692562	6.1165753858953424	6.614543438261231
clodip_v3_10624	6.778513907081791	7.164622478500549	6.796143253123601	7.030537206432101	8.137318051346181	8.164733627326864
clodip_v3_10625	5.772652947293803	5.207319689184073	5.354777681758488	4.843633088157709	5.586665984289733	5.316780638362677
clodip_v3_10626	7.375313592809253	6.5914095914620745	6.583475297863254	6.86893870663558	7.171858317548955	7.265173074239998
clodip_v3_10627	8.108253348340332	6.615579624141832	7.179725269126754	7.82802969950126	7.314772599952283	7.946604589725068
clodip_v3_10628	6.917797221250677	5.304156101460336	5.712389483639125	5.7697614960920856	6.572611353853253	6.309126124092884
clodip_v3_10629	6.054231443459676	4.899219529424247	5.3954110658326275	5.531955363988856	5.62318603197435	6.812687563388158
clodip_v3_1063	7.3167896191781665	9.025260687825423	7.6860080906444255	5.499725698595464	5.054584515796743	6.187187510877284
clodip_v3_10630	5.3579670324055355	4.76784811445346	5.379835688475963	7.103457230875376	6.7221495912071125	5.972174234069305
clodip_v3_10631	-2.9251648221006477	-3.3332427759479053	-2.1262000451506036	-2.711582047877545	-2.0663047439724203	-2.7161612819924317
clodip_v3_10632	4.673870733914908	4.867407739610682	5.183981857043278	5.6209614496745575	6.908454192506053	-0.19886708658973248
clodip_v3_10633	-2.90334236655191	-2.7022508237426903	-2.7237335256635875	-2.373440850835066	-3.560348938159207	-3.560348938159207
clodip_v3_10634	-1.2584142181283426	-2.0538055413344223	-2.434241654180976	-1.1242768588654781	-0.772808254326573	-0.8451638685540854
clodip_v3_10636	-2.4924253372402934	3.48735539388768	2.382553397990973	-3.5603489381592097	-3.560348938159207	-3.560348938159207
clodip_v3_10637	-1.7833711776846117	1.1475158923101896	1.1173405837310129	-1.532997487012343	-3.560348938159207	-2.7161612819924317
clodip_v3_10638	2.3033080900757694	0.2885569617722732	1.5210843176877367	2.3477373951560425	3.160265361880723	2.2090810139222743
clodip_v3_10639	1.0318498372241747	2.1051516405470663	1.3056543497665385	0.46652597199859647	0.3100957358170071	-0.3150502712652952
clodip_v3_1064	5.597666734734811	6.520576735061156	6.200190693995767	5.769324591414955	6.095610320257532	6.185406830157759
clodip_v3_10640	7.673257341693407	8.457133950940097	8.103186678469527	7.325073063037599	8.414154440435388	7.377830520700281
clodip_v3_10641	4.9796652185209815	4.522251622568739	4.645122984535295	5.8489857253842175	5.378115627179039	5.594143664945428
clodip_v3_10642	5.269754690097306	4.783919078970509	4.6033768274029665	5.0241322007301985	5.203709768189	5.434647596589226
clodip_v3_10643	6.709096785740179	6.5542063864967215	7.053403700311503	7.887049563526093	7.571968790042469	6.854748537116473
clodip_v3_10644	4.628754220118177	5.592936760298496	6.310894205602237	3.078420738039328	-0.2928610793897715	-0.0913470427169465
clodip_v3_10645	1.1693893870057457	0.842575605509347	2.137086365755432	-1.827871351701417	-3.560348938159207	-3.560348938159207
clodip_v3_10646	-3.1494319088475953	-1.5934024960934157	-3.5603489381592097	-2.476682046584002	-3.560348938159207	-3.560348938159207
clodip_v3_10647	1.7016175513626282	3.3255846177984374	3.824104020210477	2.081046266044607	1.9333236088239187	0.299552171173968
clodip_v3_10648	-3.332429290422496	-2.0287885551892137	0.4960445604746518	-3.379015121019718	-3.560348938159207	-3.560348938159207
clodip_v3_10649	0.09860848802443181	-1.020458341056619	1.8596752756705215	-2.9233257479429438	-2.627994895056206	-3.560348938159207
clodip_v3_1065	6.5476188241868964	5.601796307404719	5.504272955489228	5.400225047783914	6.260454268057675	7.309990070176487
clodip_v3_10650	-1.4668206393166021	0.3192253139205794	-1.7497030203927464	-1.7071323691462084	0.26458352326545914	-1.407808885891617
clodip_v3_10651	6.973929992360359	8.115397649467354	7.617361819590656	6.649238310524235	7.2958089123006316	6.586482176087652
clodip_v3_10652	3.79836767513547	4.8415951102327845	4.192581572451976	4.059859391254224	3.6462216196041597	4.232866889942799
clodip_v3_10653	8.2576970678156	7.058632818745547	7.168219984442018	9.862812352915242	12.682034427838284	12.33828080308937
clodip_v3_10654	1.4293999657674175	3.278898759857438	3.5849006300580135	4.105556265982361	1.327868374524995	-3.2211151483986686
clodip_v3_10655	-3.0076850289436514	1.3617425001780337	-3.214839008720174	-0.9297306218054231	-0.5944898160527305	-3.560348938159207
clodip_v3_10656	5.673004758145394	5.033177323508307	4.638336734242321	5.202459192870725	5.387434520342388	6.565072135107412
clodip_v3_10657	4.277487521348851	2.8034247713276246	3.3441737292679923	3.316545516548442	2.642675777965466	3.5375606235593025
clodip_v3_10658	6.310192615684434	5.268208882812158	5.854683626917561	5.46009936970098	5.7810146426259	5.465789751296298
clodip_v3_10659	-3.5603489381592124	-3.5603489381592097	-3.005726290423799	5.7500302948248745	-2.3199851127265108	-3.2211151483986686
clodip_v3_1066	6.29067131859197	6.577657207566364	6.67837286552396	6.521676425564856	6.992862097642044	6.703080656740624
clodip_v3_10660	-3.332429290422496	-3.5603489381592097	-3.5603489381592097	4.122411367540995	-2.3199851127265108	-2.7161612819924317
clodip_v3_10661	-3.5603489381592124	-3.5603489381592097	-3.367102269442946	1.930937511451292	-3.020129502869603	-3.560348938159207
clodip_v3_10662	-3.5603489381592124	-3.224852557460242	-3.005726290423799	4.318625484602763	-2.627994895056206	-3.560348938159207
clodip_v3_10663	3.422501533136372	2.897452610789987	2.5224806168606038	-1.1988761590770403	0.0126193409194853	0.6068010291539175
clodip_v3_10664	8.706444528036965	8.290666307901851	7.619238728283782	7.411227389730348	7.544562162382975	7.735268656815008
clodip_v3_10665	2.495303713625871	-0.28419275785485854	4.475881037148503	-3.1600831219722467	-2.3199851127265108	1.2489946263696894
clodip_v3_10666	-1.894219964033926	-0.9053607464908473	-2.2905784713138693	-1.9190076901001554	-1.3482311610083502	-2.0465592066053357
clodip_v3_10667	3.4627334806341397	3.7677133382222854	3.5334364017524087	3.875884320716585	3.1849061751333214	3.8878117276732755
clodip_v3_10668	4.724677208878898	3.481263717728087	4.208696054430829	4.623442038021765	5.188558479391947	4.676171716340284
clodip_v3_10669	-2.350678457336349	-1.3781166365413322	1.5265082453679168	5.313137469837997	2.482945186102186	-2.5174678120313696
clodip_v3_1067	3.981628876899367	5.739006298979598	5.573429198528023	3.1122570101973155	2.5697055099206603	2.7276330136863374
clodip_v3_10670	-2.9215122611108786	-2.4669387423709876	-1.0269842021871667	2.0386033574618776	-0.5129677824244648	-3.560348938159207
clodip_v3_10671	6.19042576580777	5.09166413028704	5.86721412676258	5.736079203886424	6.330457066796942	5.739570365921233
clodip_v3_10672	-2.4924253372402934	-1.8117284320389975	-1.2310201162433936	1.6789347564274204	2.1364709790232093	0.351292822475184
clodip_v3_10673	-2.90334236655191	-0.05013469839105023	0.7794460754143914	-3.1736906276442864	-2.627994895056206	-1.2452847522235426
clodip_v3_10674	-0.8301319695732904	-2.2398325801596832	0.8785419413825225	-1.8046332259521565	-1.49706835603632	0.5635854696065964
clodip_v3_10675	-2.7797653812069347	-1.1523844842346778	1.9290459047758444	-0.9024759382379856	-2.3199851127265108	-1.5909940102358553
clodip_v3_10676	-3.3260177318802695	-1.9950968609508375	-3.1640170692223384	-3.5603489381592097	-3.560348938159207	-3.560348938159207
clodip_v3_10677	-0.17712310929022426	-0.22222801821831525	0.04992809022129508	2.1086134446025486	1.608490175995961	-2.946657874181389
clodip_v3_10678	-3.332429290422496	-3.5603489381592097	-2.67071890868516	0.7689097176095154	-0.22637089026256438	-3.560348938159207
clodip_v3_10679	-1.0386132196469848	1.45841474264593	2.540426670644914	3.368466447384728	1.827752120185139	-1.692118386281049
clodip_v3_1068	-3.5603489381592124	-1.9122559436051512	2.9027573187851834	-3.3414169391117383	-3.560348938159207	-3.560348938159207
clodip_v3_10680	0.6998113041367271	2.3788542114644153	3.3552538402078085	0.6863141211365378	0.7340469220397025	-0.4414159239153043
clodip_v3_10681	3.5916081843712133	3.822521213499705	3.9634557438407594	2.7394801483190268	1.903940311912523	2.7276330136863374
clodip_v3_10682	-3.020108279500829	-1.8642874245748327	2.178772299083601	-1.8697351244113005	-2.3199851127265108	-2.1871143438952654
clodip_v3_10683	2.1679184126991657	1.1013760095805463	-2.3811775331384624	1.4413271214806884	3.8792210131891847	2.974448031841504
clodip_v3_10684	6.416237155300804	7.042625382890575	7.22149491979553	5.701444700314821	5.409818630556798	4.557285089277113
clodip_v3_10685	-0.372644079454346	-1.5132117613794276	0.42379737132005924	0.6529012629266526	1.2127630283831845	-2.34285597438056
clodip_v3_10686	-3.5603489381592124	-2.529692424407595	-3.005726290423799	-3.1736906276442864	-2.3199851127265108	-3.560348938159207
clodip_v3_1069	4.005903704662602	6.734593152307524	6.909778625703831	4.293615850105493	2.31451189932573	-1.9184902347557242
clodip_v3_10690	-3.332429290422496	-2.7022508237426903	-3.3572637379386023	-2.8246286749624043	-3.560348938159207	-3.560348938159207
clodip_v3_10691	-3.5603489381592124	-2.716772094160766	-3.0117538084995665	-2.5910565107320007	-3.560348938159207	-3.560348938159207
clodip_v3_10692	3.513690769479297	7.063952399590409	7.776665708788684	6.779791186260702	5.679544083286135	-0.6292117996095605
clodip_v3_10693	4.917487077469609	5.42356832691216	5.331737347213327	5.488381229406351	4.90688363538705	5.170529305007448
clodip_v3_10694	5.117120505383076	4.9892462267834015	5.488903503272302	5.374788859830401	5.330596279751189	4.726020498175345
clodip_v3_10695	-3.5603489381592124	-1.7622181969589832	-2.7237335256635875	-2.0173997856478136	-2.0663047439724203	-3.560348938159207
clodip_v3_10696	5.983695999993673	6.808774491591556	6.333055602703464	5.750752641812895	6.479198529066958	5.971657744855493
clodip_v3_10697	4.873900900421255	4.5287949793964275	5.436273796304267	6.3516117333453685	6.183827784438629	5.330541723312373
clodip_v3_10698	6.9538722244969815	6.385850245434744	6.562370164418355	6.93925361778062	7.607719415223538	7.655191956193273
clodip_v3_10699	5.008741361354357	3.6481004981128655	4.247396010937411	5.358453805464727	4.9843791648793365	5.6154603469800914
clodip_v3_107	1.8155396817244835	1.300999737549205	0.6880539677832371	2.224428026038575	2.161518026583824	3.3307972010309315
clodip_v3_1070	5.180441460079676	5.420010656329744	4.844851656408094	5.071820606472389	5.030994069162465	4.5750748687538705
clodip_v3_10700	6.287524461787319	6.167951957902488	6.399042176932012	7.053753823591313	7.168001049907996	6.480105887111077
clodip_v3_10701	7.213243673644452	6.030936671681177	6.281590835207056	7.256283110722524	7.195924792054265	7.45468595626704
clodip_v3_10702	5.563245735456658	4.414456191543415	4.638072695291383	4.172177181428847	7.394184607334867	6.979957921130877
clodip_v3_10703	-1.1503506711419558	-1.271059132797162	-0.7278709761019424	-1.4043474412612764	0.5565956955631403	-0.6292117996095605
clodip_v3_10704	8.245284046728216	7.7032442606607345	7.632712682644664	7.761989585991619	8.138895370373845	8.241399088395083
clodip_v3_10705	7.096409700882098	6.390037783121732	6.754536196938799	7.438457948066161	7.593985358355841	7.453206794659627
clodip_v3_10706	5.178901669638721	4.184079938811202	4.48291577450887	5.527148655955685	5.203709768189	4.984398281027824
clodip_v3_10707	2.6968779712206814	1.2661317229131077	1.686034883640509	2.7952195501483494	2.633753796290527	2.038079738439899
clodip_v3_10708	4.4090660651698705	2.5546056089536657	2.592763530069948	0.5734322288808312	0.26458352326545914	-1.1704097891089662
clodip_v3_10709	4.768375908918241	3.3420273436409236	4.411683136006689	4.8422204218408105	5.074502350055301	5.24336950203227
clodip_v3_1071	5.595254538971732	5.80200973935292	5.059413231322399	5.5169520873761515	5.129487191047529	5.901804848806686
clodip_v3_10710	4.581893418488944	4.261261008839407	4.217758987861398	5.5748022976299705	4.805257118346822	5.122016089252117
clodip_v3_10711	7.42436543319722	6.362737515723828	6.6837029115121975	7.798438038256556	6.731065822918219	5.926533323217366
clodip_v3_10712	8.55054456678944	7.720163522264691	8.772773550436357	8.552553673870381	9.110216091568343	9.202487981964545
clodip_v3_10713	5.8291092985456485	3.6966215497075465	4.718891623198525	4.915200042403141	5.115135098645974	5.629280175110461
clodip_v3_10714	5.4153330750243995	6.040950468643437	6.136660385611644	5.753949225856275	6.176166903355489	6.226249592680517
clodip_v3_10715	-0.6705962952040311	-1.7238686918397832	-0.35660200117879315	4.297156662430181	3.4001243392405756	1.807471121136038
clodip_v3_10716	-1.7902486343384592	-1.2742830230618463	-1.219412818365535	-1.827871351701417	-2.627994895056206	-0.3150502712652952
clodip_v3_10717	-0.02826210103531185	-1.2535855850125526	-0.1144369258967141	4.587022428650118	3.8370901359322165	1.711749063397277
clodip_v3_10718	-1.894219964033926	0.11011440187718813	1.391398527245582	4.974442529079221	3.2210958176151214	1.7794154090459424
clodip_v3_10719	2.8816580781230776	2.6044440216801057	2.833837868980862	-2.498510510749007	-3.560348938159207	-1.800868885021386
clodip_v3_1072	5.346970114296781	6.182002480271921	5.846685707803433	5.387110464040896	5.649981907770798	5.73409932474213
clodip_v3_10720	6.079436944181088	4.095257095022609	5.773431488662212	6.5890316086832055	7.267969206773287	8.623093525112703
clodip_v3_10721	3.079677676225523	4.329701694007564	4.101577028859823	0.2629274689077555	-0.772808254326573	1.1057132373952376
clodip_v3_10722	5.9733841172735325	5.757181735348377	5.837249694963175	5.917477010263866	6.723201424255153	4.592647952950809
clodip_v3_10723	5.696573707496223	5.505069410422685	5.540439017765667	5.641334003132982	5.594734113920776	5.7194076300846275
clodip_v3_10724	3.0518227849992665	3.529283423134487	2.735480848075217	3.0713521769063026	0.7993358645811847	-1.3242594213552679
clodip_v3_10725	-2.2322631458619386	-0.5095064181171903	-0.861423996455809	0.8669649640309816	-2.3199851127265108	-3.560348938159207
clodip_v3_10726	2.2893438701332656	4.235990729091852	4.330340701677246	0.4779278649743841	-1.49706835603632	0.44951938923526974
clodip_v3_10727	-2.391248417896293	0.7169472492177378	-2.491094098084524	-3.3414169391117383	-3.560348938159207	-1.0992298103711142
clodip_v3_10728	-2.4674443702852678	2.933785563296589	1.6419732287829043	-0.235354864950944	-3.020129502869603	-1.9184902347557242
clodip_v3_10729	5.339878507587137	7.804432479532625	7.100678579118513	5.505831815742886	6.24149229316066	4.973089195976824
clodip_v3_1073	6.994437849105079	5.676169308623178	6.038757045539574	6.5738975529102905	6.435586375003964	6.926060910993104
clodip_v3_10730	3.1282684706092194	3.6445205714030764	3.996131317781168	2.411363366471207	3.6725968980908252	1.028356969145721
clodip_v3_10731	-1.8528186291483684	-2.241226663746419	-1.1684908455222818	-3.5603489381592097	-3.020129502869603	-3.560348938159207
clodip_v3_10732	-2.2502066833603664	-0.9744652306053532	0.3297145581921592	-0.722580896990514	-0.2928610793897715	-2.7161612819924317
clodip_v3_10733	-0.30355657296016125	8.786400656760733	5.952789501949057	0.8854915472889936	-2.3199851127265108	-1.800868885021386
clodip_v3_10734	5.352136374422258	6.260127167173627	5.271269634666494	5.855927478774369	6.4903620667203175	7.056232392862179
clodip_v3_10735	-3.5603489381592124	-2.9967514040079086	-2.8639655774014234	2.449860238207967	0.5938750701227892	-3.2211151483986686
clodip_v3_10736	-3.332429290422496	-3.3332427759479053	-3.005726290423799	2.818252356639373	0.9791505291923235	-2.946657874181389
clodip_v3_10737	4.045427123372808	2.395245970008589	2.9696948213178374	3.3081016791861746	3.3574066087911314	4.229414524774437
clodip_v3_10738	5.359343197137205	8.303686897715973	6.643878794596912	8.742037710273344	9.219167262617429	6.857267173903204
clodip_v3_10739	-0.09651459763215328	0.0959639305216968	0.7682845469278426	-1.0299814122976032	-0.10193266982874898	-2.946657874181389
clodip_v3_1074	5.097793484535002	4.890464850900753	4.718656337888988	3.394820231941713	4.478952649734474	6.0199167813367405
clodip_v3_10742	4.328984705714065	3.9044761494974205	4.254613131858486	2.4056311096585286	2.6157425798781726	2.4828579828671007
clodip_v3_10743	3.5055211649578712	4.961487832532304	4.2291286633131815	-1.7838617709017008	-2.627994895056206	-2.5174678120313696
clodip_v3_10744	-2.609191250189212	-0.24373113162005366	-2.0330546988015374	-2.8475724634308888	-3.020129502869603	-0.7331509602435702
clodip_v3_10745	-3.159496028379591	0.44621417135832075	-3.1640170692223384	-2.1042037572633863	-2.627994895056206	-0.8451638685540854
clodip_v3_10746	-2.083473513069844	-3.5603489381592097	-3.1640170692223384	-3.379015121019718	-3.020129502869603	-3.560348938159207
clodip_v3_10747	-1.6649558662102013	-1.640946802460493	-2.192670874034258	-3.3414169391117383	-3.560348938159207	-3.2211151483986686
clodip_v3_10748	8.43892652258881	7.271710850078501	7.653583862244237	5.27251074900601	6.494680220167966	8.274649280191479
clodip_v3_10749	0.20433659928824194	-2.396384017502654	-1.5442863875345505	4.750652146682851	3.279464825817051	-0.6292117996095605
clodip_v3_1075	4.701026270544958	4.7754024352316	4.4391494047900455	4.475900756353905	4.6075519408474666	4.800035020447074
clodip_v3_10750	2.58978560672747	2.9362799277874156	3.1478315368195022	6.190639531714801	4.925280874054254	1.619808591130695
clodip_v3_10751	-2.2502066833603664	-0.47308673593023537	-1.8234439575412311	-0.15468669193588946	-1.49706835603632	-2.1871143438952654
clodip_v3_10752	5.929311091575678	4.133140210523591	4.991551289136894	4.411195139129754	5.945068664997709	5.396675196802242
clodip_v3_10754	0.25121877134645904	1.7757442246972155	3.16226907183639	1.9713903697241921	0.26458352326545914	-0.9046099989520642
clodip_v3_10755	3.4968550016100863	4.707291547821146	4.419029183468406	5.751523055216902	7.643161327575584	4.472210286105048
clodip_v3_10756	7.499524523155301	7.653124703668269	7.925206571750342	6.853118201761534	7.559067082212475	8.468134542955225
clodip_v3_10757	6.904305733955223	7.07924875599723	7.402599956618295	7.048264727737635	7.36483070615218	7.22564923153515
clodip_v3_10758	6.720886738762301	5.858815948638126	5.046151242339613	2.950129988750411	2.3476275743855624	2.672765839411089
clodip_v3_10759	7.4806439883581355	6.7177452762205245	6.284022130332764	6.8484596333559455	6.745114602078508	6.866742538879752
clodip_v3_1076	0.7183103298225666	1.5160389899701134	1.1056852612255985	4.121981411363186	3.6769462762118548	3.3595070767470174
clodip_v3_10760	1.4602573774152603	2.830198300132102	2.230893468611993	2.116602804744061	2.9463410559858434	0.5190353188620543
clodip_v3_10761	5.976710732396032	4.168151897870499	4.443420972064498	4.749651284146431	2.894994620860379	5.323272796708448
clodip_v3_10762	6.938402182268325	7.9397745903171755	7.727665772685619	8.604257894065352	8.299480310777856	6.857267173903204
clodip_v3_10763	3.2699448069943102	3.8301032807145337	3.251986338569857	4.232190779976916	3.5780934140853367	3.634717190464698
clodip_v3_10764	4.386912156362607	3.509932571764493	3.68425549823096	4.513228423209638	5.061254394527202	4.723568545001058
clodip_v3_10765	6.579655398027258	7.013368348071168	6.168168860285817	7.27970808389139	6.943173353930848	6.570880819770779
clodip_v3_10766	5.975856132605516	5.746370752161424	5.983930059855068	7.026357197438751	7.121688946491012	6.046645372932179
clodip_v3_10767	2.9672939649015913	-0.8798051873643369	9.952576054368077	3.7872495562299697	3.1970705362186935	1.8972353221126876
clodip_v3_10768	4.125376901548795	5.038247526892905	4.289235063780946	3.563516181854996	4.293124049990216	3.6373247586025346
clodip_v3_10769	6.361606677624904	6.023792192664915	6.085705099094191	7.119628272767448	6.890308026330779	7.133301644233297
clodip_v3_1077	4.429184712632452	4.2507930924520405	4.289960909390224	1.9962866869820572	2.1237824766419475	1.416231056432518
clodip_v3_10770	5.884559071793459	4.70527167867097	4.845061949358102	5.053002251051039	5.304129224167369	6.409022282507824
clodip_v3_10771	7.839080850458581	7.287691771401195	7.128252233666103	6.367434513804518	6.791982597545303	7.9063634270074665
clodip_v3_10772	2.9838711169628085	2.525394234951298	1.9440839670912946	1.1260217955147898	3.6373216070566508	2.636731642103754
clodip_v3_10773	8.489042556090407	7.728010539522763	8.018968558079413	7.352200347678608	9.325668338624016	9.134091317112576
clodip_v3_10774	8.102442721907035	7.16759892448472	7.739196266416352	9.539613935627266	8.798533420628386	8.600721565598873
clodip_v3_10775	0.203678449268011	0.09191289210888903	-0.6377540016652279	-0.11760478590976994	-0.6808957466863865	0.8599656374284291
clodip_v3_10777	4.826413178852626	4.435164900206486	4.623352259858219	-0.3398793999909668	-1.3482311610083502	-0.1621294877345589
clodip_v3_10778	4.769685439096266	3.567359398955057	4.267250256251656	2.5550638453431676	3.14150457233781	1.844049698742165
clodip_v3_10779	-3.5603489381592124	-3.1461631061947344	-0.22133401995602736	3.8975067078498746	0.8617976471790265	-3.2211151483986686
clodip_v3_1078	-1.6688278458043384	-1.3418191812220424	-1.1699025556085412	0.8742630407076808	-1.663045729231191	-1.1704097891089662
clodip_v3_10780	6.85665080018439	7.248283315795637	6.635752092800944	4.853805129725416	5.04452152091822	4.901139069285097
clodip_v3_10781	7.171847863662219	4.118305537098955	7.370123336127067	8.122980712577137	10.069845653886942	8.772679198798073
clodip_v3_10782	4.461455272211182	2.9044528811637007	3.4416173714214526	0.4403624788602294	6.628696481558044	6.822172824244177
clodip_v3_10783	-1.2579045758498708	-2.3383783471821418	-0.8728587937445784	4.834104662347078	3.7027707313819014	2.038079738439899
clodip_v3_10784	-3.098098084143553	-1.7014495991676943	-0.8050505403330165	2.656334232337893	1.9187067650905287	1.7411383809993939
clodip_v3_10785	-3.332429290422496	-3.5603489381592097	-0.2171950350320413	2.726601356906155	0.3542159897363296	-2.5174678120313696
clodip_v3_10786	1.4451517476220097	-0.32417364677194227	0.24312812743519527	5.517375898330824	4.614371038943517	4.153117399499421
clodip_v3_10787	-1.4266546857246691	-2.4580944233588955	-0.9784842091913234	0.40465285115299493	-0.976317147920594	0.299552171173968
clodip_v3_10788	0.9451961889158915	-3.224852557460242	1.5493484701317923	4.252859569371503	1.4137662686660577	-0.7880705820228485
clodip_v3_10789	1.5630287809220351	-0.9891892780130038	1.665719822133254	3.443700449859174	5.874868731338995	4.164008834025978
clodip_v3_1079	6.546547454002415	6.727027121262843	6.864402232939536	5.742379850277921	6.352376681293546	5.529640285805411
clodip_v3_10790	0.5326230320565222	-1.623361898372544	0.467473646104115	1.6712373594995031	4.481441335534387	3.7109641626105585
clodip_v3_10791	-3.3260177318802695	-3.5603489381592097	-3.5603489381592097	-2.476682046584002	-3.560348938159207	-2.7161612819924317
clodip_v3_10792	4.828714667327175	4.242649782187109	4.3864739913458894	4.6091935829967285	4.506094888982934	5.800749119588203
clodip_v3_10793	0.26022862099081034	-0.22231297064881073	0.09807067668417246	4.469509525467759	4.144014798409962	3.1045183928036684
clodip_v3_10794	3.9724695971921236	3.0802719026222185	3.024259997289459	3.342344836557305	3.421018059105223	3.966647067858983
clodip_v3_10795	6.3046266406975295	6.119541196155833	6.792375913807539	6.1966636678310305	7.025204090167017	5.564994201875818
clodip_v3_10796	5.198004978941541	4.502215425328588	4.66697653815697	4.975111820082024	5.595883029393831	6.346655629683493
clodip_v3_10797	8.398256971122557	6.797381243137407	7.300436232219317	7.628117410377371	8.470987189752922	8.4893078996519
clodip_v3_10798	8.31777795045856	7.296273790409817	8.232126374941586	7.710743340125609	8.165449262458042	9.560167543700956
clodip_v3_10799	-2.609191250189212	-2.973696931212565	1.255936329172392	-1.532997487012343	-3.560348938159207	-3.2211151483986686
clodip_v3_108	4.090031402962467	5.109351544549563	4.628761976376357	2.554177967166128	2.4528255548872964	0.24588665179516003
clodip_v3_1080	-1.6370764602738799	-2.6842587775052467	-0.5700710679526997	7.407363965020213	4.217512345173307	-1.5909940102358553
clodip_v3_10800	-3.159496028379591	-1.0646864959983258	-1.7094031613026062	-1.3895517235011852	-0.6808957466863865	-1.0992298103711142
clodip_v3_10801	-2.785777073221886	0.4538914931828408	2.5979854566658096	6.59330918440756	3.5593691140692796	-1.692118386281049
clodip_v3_10802	-1.0086538864313295	-0.8824636527824357	-0.16137579937817081	7.465766230094779	5.730648359967617	2.7804897582519885
clodip_v3_10803	-1.045059043801164	2.552697747748179	2.8555378940868104	-1.215175971408499	-3.560348938159207	-0.3150502712652952
clodip_v3_10804	2.0339329505506742	4.375949959541124	3.8393375476937854	0.4595489878959813	-3.560348938159207	-0.7880705820228485
clodip_v3_10805	-3.1494319088475953	-3.1018231609361635	-0.6463539700275435	-0.9170425157536377	-2.3199851127265108	-3.560348938159207
clodip_v3_10806	-1.6949565497592025	0.09405460071344829	2.0034546284959474	1.1463506369053484	-1.3482311610083502	-2.1871143438952654
clodip_v3_10807	5.002434413731889	4.58230420427266	4.108800231725999	3.951507368518161	3.8135802995879344	4.631094791205209
clodip_v3_10808	1.8304380290145819	1.3296732270669687	2.372289605511551	2.945013803174064	2.1490488582541656	3.771562772318753
clodip_v3_10809	3.0873952296021376	1.2611680768020452	1.256257539557537	2.110740570912236	3.0837124354962433	3.930959519567022
clodip_v3_1081	-0.4352444504007395	-2.905056572576295	-1.041570308323421	-0.322833573632178	-1.663045729231191	-3.560348938159207
clodip_v3_10810	3.886928615942735	3.350246544925299	3.054266370400209	3.956726981785195	3.632850926617048	4.043364259085899
clodip_v3_10811	5.222954164245047	6.447220881231004	7.165530823288254	5.485848665724024	5.386106929580787	5.4458471223373985
clodip_v3_10812	8.099406055028929	7.63169793798358	7.795613521733133	7.572853898538169	8.44826761443569	7.512464702454942
clodip_v3_10813	-0.33675829020237313	-0.9987071561351114	-2.2858162203833237	-1.555617953114858	-2.0663047439724203	-1.2452847522235426
clodip_v3_10814	-0.9517586976285637	1.8839741247958255	2.6430742975729498	-1.2447880702286083	-1.49706835603632	-1.407808885891617
clodip_v3_10815	6.21245845919496	4.692888055096436	5.571141844769403	5.110237203373989	5.811994217328069	6.948019469395988
clodip_v3_10816	3.933064962131634	3.520873193410368	3.9178132887502573	4.4758584384813185	4.389028276857995	6.15797554055426
clodip_v3_10818	5.565816793553704	5.183090451390821	6.54825833839823	6.489817215597717	7.232950632682216	5.871670817621032
clodip_v3_10819	3.0921187478520533	2.7268566775742906	2.9223164519850306	2.6823851496719544	3.341055631868624	3.6502923694529352
clodip_v3_1082	0.0412500947461214	0.011897344904269691	0.3971352757879367	1.4328647771610594	-0.22637089026256438	-3.560348938159207
clodip_v3_10820	2.444505546223058	0.9112182274049128	0.5100312762413055	2.53812451357753	3.002868678651106	4.33919424889927
clodip_v3_10821	0.86215621683941	0.542090924881686	4.681173504891664	4.34076759868128	2.358499340352985	0.5635854696065964
clodip_v3_10822	-1.095640493303082	-2.6861955768112287	0.7691624479539187	5.606567867528918	2.7864711580987493	0.37648352794798845
clodip_v3_10823	-3.0076850289436514	-3.5603489381592097	-3.367102269442946	0.8872785281323815	0.26458352326545914	0.19014749309580437
clodip_v3_10824	8.2018917132628	6.797837006514666	6.610992594732396	6.67922323606053	6.344879318232936	7.639344708633057
clodip_v3_10825	0.2892642364120097	-1.765215260682075	-1.1637445441929262	1.5887553916252708	-0.6808957466863865	-1.692118386281049
clodip_v3_10826	3.6493032752569996	4.977109825262966	4.789325679166448	0.0384014711192473	-1.8506311057212135	0.008712620427067228
clodip_v3_10827	8.680460619056987	7.685588744715261	7.759311849548013	6.902916443316807	7.348904894481541	8.261926900927953
clodip_v3_10828	-2.9215122611108786	-3.160776600965736	-3.5603489381592097	-0.8487111773597205	-3.560348938159207	-3.560348938159207
clodip_v3_1083	-0.8114820416659841	-0.7781332260367547	-1.5858822022811483	-1.4795374728879704	-3.020129502869603	-3.2211151483986686
clodip_v3_10830	-3.159496028379591	-3.224852557460242	-2.586504914903748	-0.26640026346933854	-2.3199851127265108	-3.560348938159207
clodip_v3_10831	5.6107335752267	5.608952834899464	5.631023994327669	5.02784159021491	4.632399279803625	4.212027678277455
clodip_v3_10832	2.2511206994917305	3.9303732913647704	3.795056742449551	3.9784780546581375	4.756772300120567	0.0405809174803191
clodip_v3_10833	-0.8114820416659841	0.4063381316132252	1.1094591730577101	-1.886453985853556	-1.663045729231191	-3.560348938159207
clodip_v3_10834	-3.3260177318802695	-2.973696931212565	-2.853463029701027	-1.827871351701417	-2.0663047439724203	-2.34285597438056
clodip_v3_10835	-3.5603489381592124	-3.5603489381592097	0.15862545465145927	-0.3332076753280246	-1.2133230952204341	-2.34285597438056
clodip_v3_10836	-3.5603489381592124	-3.5603489381592097	-1.220210642771274	-1.1746704203805036	-3.560348938159207	-3.560348938159207
clodip_v3_10837	-3.5603489381592124	-2.1090225319650195	-3.3572637379386023	-3.5603489381592097	-3.560348938159207	-3.560348938159207
clodip_v3_10838	-0.6122859524766197	7.771477329946963	4.567722907211108	2.698576528569518	3.4719656681456277	0.963339485801031
clodip_v3_10839	1.3589933566051127	5.651818959411379	3.5842111367074896	2.6533405271212827	3.368205205922434	1.8530512479012549
clodip_v3_1084	-0.6760751031553534	2.497327200858952	0.4669302436603499	-1.5527081863141245	-0.976317147920594	-2.946657874181389
clodip_v3_10840	1.487618621383585	0.7164257832321659	1.0653778832161382	1.2339791129179893	1.5527819653394739	2.9785668150994464
clodip_v3_10841	5.606144096353853	4.621621903821014	5.0653581442197115	5.087617206004908	5.102256706519141	5.04457058598191
clodip_v3_10842	0.9777968581307783	1.8815357191519193	1.9482725477622749	1.5063652467671855	1.236530527118379	-0.7880705820228485
clodip_v3_10843	3.3561399884637617	6.782071692394487	5.950765772123948	4.605242230879221	4.433406192396725	5.492678384914442
clodip_v3_10844	4.7715044133864675	3.887881376926796	4.291627658419076	3.5161748905961066	4.118659319047459	4.780115621875677
clodip_v3_10845	4.228983045910294	4.408424075156631	3.9183931316931035	4.1472822776556715	4.0961017300502185	4.8880609455184905
clodip_v3_10846	4.882049802822744	4.078212162637856	4.2808665785968945	3.979716439258237	4.600700458208399	5.465056030431612
clodip_v3_10847	-2.303780299734093	-0.7633060029168154	-1.5034496523368523	-1.1534725237053163	-2.627994895056206	-1.407808885891617
clodip_v3_10848	5.400674343012887	5.482418984601351	4.645547178402683	5.219108036167835	5.3347312573378955	6.15797554055426
clodip_v3_10849	3.4982111587902738	2.274517281757755	4.3173521832885164	2.002659302924469	1.8739461029072904	3.1195164342766297
clodip_v3_1085	0.030199383928919715	-0.959681452244801	-2.0563530877827385	2.905137593123067	1.164020097709544	-2.5174678120313696
clodip_v3_10850	3.944115123758903	4.195732366220241	3.9188269937007147	4.381682426384129	3.8370901359322165	4.005515545494555
clodip_v3_10851	1.9810160867698614	-0.24806505644103127	0.7924485241775197	0.3223435143511473	0.3542159897363296	-0.39805252196074353
clodip_v3_10852	4.344277705653408	3.9197518876730584	3.898946367162855	4.157983179378137	3.9492145362345097	5.028768431091235
clodip_v3_10853	5.34460186627466	5.281413165122341	4.895724362597705	5.328181696199069	4.756772300120567	5.40435005391502
clodip_v3_10854	8.447755731071002	8.088213808288723	8.914003577942486	9.238027176523389	9.085174837175334	8.704455471605856
clodip_v3_10855	4.07656274555894	3.3206765182203632	3.846745481856046	-0.785525036998226	-2.0663047439724203	3.8319964465688345
clodip_v3_10856	9.540157185643796	7.376341951914261	8.10813146108482	8.39388068884828	9.541389795499414	9.952200980771282
clodip_v3_10857	6.762325950461738	7.588457846460743	6.565552784278644	6.794478972192841	6.988931881005716	6.978673303895786
clodip_v3_10858	4.16060858841424	4.4249763915856475	4.1424273312713	4.103308262958197	3.970630401417223	3.642525798349362
clodip_v3_10859	5.715287478685008	5.51725005245916	5.566615748597011	5.0724672049292066	5.115135098645974	5.653955856784315
clodip_v3_1086	4.897085298296385	2.4761542958080263	3.418760268508458	4.734205399433896	4.6075519408474666	5.726772178953997
clodip_v3_10860	3.457348187685025	1.4136046208075075	3.31360177630554	3.779740284632832	3.330051111192454	2.4416811052285947
clodip_v3_10861	4.696292027109173	5.065329193354343	4.733085445178267	3.2587667396469957	3.4416135019159686	4.323088483038673
clodip_v3_10862	4.85506390481865	4.941495560211472	4.241539859263691	5.379729569318329	5.092521903885473	5.331347125714167
clodip_v3_10863	3.1238258176713924	2.7914827004044005	2.859080231826879	3.411291935189735	3.0902493016994192	3.163597149073378
clodip_v3_10864	1.9372491241476015	0.6422245896355028	0.3978237991557398	0.37871537984558656	-1.49706835603632	1.0905702519563192
clodip_v3_10865	8.152984995724914	6.633559709343388	7.158195486389676	5.749732520899659	5.792083697825179	7.5822978471416915
clodip_v3_10867	-1.0235122493025481	-0.04999355368078101	0.6637004659077812	-1.1552391949508696	-1.3482311610083502	-2.7161612819924317
clodip_v3_10868	-2.2252203929737884	0.3601897516362327	2.5731925313706965	4.654242562822944	0.16901125941694126	-2.34285597438056
clodip_v3_10869	-2.162033419830149	-1.0820874618611964	0.33757250960166285	3.498867844138598	1.0344311598111426	-3.560348938159207
clodip_v3_1087	6.084657945552	6.039219611811932	5.513007151602096	5.579454303468889	5.138976541282933	6.050563383533754
clodip_v3_10870	-2.669011160272967	-1.3444352644865611	-0.5700710679526997	2.6730528630472477	0.3970269084217162	-3.560348938159207
clodip_v3_10871	-1.9419282641443107	-0.32626106479266875	1.0937825314597776	4.12032745969584	1.780029976344785	-2.7161612819924317
clodip_v3_10872	6.330121742228024	6.366466709123659	6.755613504859168	0.9732476236680855	0.7993358645811847	2.0537807841413294
clodip_v3_10873	-2.7797653812069347	-2.0916181018016813	-3.3572637379386023	-3.5603489381592097	-3.560348938159207	-3.560348938159207
clodip_v3_10874	5.124052025207597	2.7737533737036975	4.926384026298491	4.806040726668591	5.333354247884665	4.596673061383325
clodip_v3_10875	5.542175260486118	5.435301437961488	6.182222452802658	5.5250490576094125	5.800080909753144	5.637769436011234
clodip_v3_10876	8.361725328623812	6.812512478188106	7.106105960092194	7.622081817022365	8.255808848071194	9.010807664728928
clodip_v3_10877	8.291302481434656	8.518971411570782	9.418628286072696	8.663125942091636	8.554760188423995	7.631028286615351
clodip_v3_10878	1.0486056536790183	0.40466550435096005	0.0031269328646303107	-0.9913017389067256	-2.0663047439724203	-1.0992298103711142
clodip_v3_10879	1.1030295406979544	-0.08653649153580051	-0.2783430138612338	-0.5090717208729753	-3.020129502869603	-3.2211151483986686
clodip_v3_1088	7.8407531374539765	9.146865283192234	8.220709049274307	8.063884805118962	9.016156261210428	9.056030377537592
clodip_v3_10880	-1.6688278458043384	2.432049149364686	2.3565995621763127	-3.2342307739458125	-3.560348938159207	-3.560348938159207
clodip_v3_10881	-2.4674443702852678	4.519220891288267	7.022413371100537	-1.8020971564989041	-3.560348938159207	-3.560348938159207
clodip_v3_10882	0.40804984617105267	0.049685740523967764	1.1148964420213274	1.039734244679468	0.26458352326545914	-3.2211151483986686
clodip_v3_10883	-2.8028705925759274	-2.067366405177514	3.1955716239259777	-3.3414169391117383	-3.020129502869603	-2.0465592066053357
clodip_v3_10884	3.751193116286749	4.539890689194593	4.0060874295751034	4.7611074563640585	3.860222996141926	5.1560549420532675
clodip_v3_10885	5.915199577468702	5.048629728603285	5.204481666951441	6.809060972105808	6.593468269165618	6.135556456180321
clodip_v3_10886	2.990444422472744	2.5657382342287445	2.6379199702530896	3.7315244006237798	3.8016801363051416	3.015116095287984
clodip_v3_10887	8.582354482039444	7.420244677771146	7.7501916866227925	8.863581451888024	9.077689995521402	8.515411399638335
clodip_v3_10888	6.270918485846531	5.738165057809411	5.760218708599973	6.347647104665665	6.55971541680559	6.113251844827829
clodip_v3_10889	4.38867691846694	4.78396603817702	4.131677557497635	4.591596838596184	4.247064587102505	4.3957301971849825
clodip_v3_1089	4.436342098642045	4.861756837068794	4.1147957536695685	4.255315646598517	3.7489474016425395	4.5503840278060546
clodip_v3_10890	6.206641494473443	6.06105315383646	5.676405936127332	6.862898490822262	7.0281860087900645	6.499941905685262
clodip_v3_10891	2.2442759897185685	2.3163720474828198	1.8457940332743803	0.32931437714073253	1.474991591930723	3.268243635732352
clodip_v3_10892	-0.3128634693806502	0.9793140523967825	1.2122975758430252	-2.992356810504795	-3.020129502869603	-3.560348938159207
clodip_v3_10893	-0.8657345623356434	0.027192380725667653	-1.570732651304533	-2.3975171429121636	-1.8506311057212135	-2.7161612819924317
clodip_v3_10894	0.6684575486047332	2.746297642418315	1.7773092561889274	1.7994739806510645	-0.2928610793897715	-1.407808885891617
clodip_v3_10895	-0.8812614357711736	-2.8237140381056913	-0.6045905015541951	-2.8563663949514506	-3.560348938159207	-3.560348938159207
clodip_v3_10896	0.7650841315412553	0.770003442715383	1.170616532200876	4.8938162746012965	3.016661166975603	1.956904269546138
clodip_v3_10897	4.8361702711995544	5.31100567472506	4.066144352109745	5.3284817455510884	4.1658410804851815	5.436894467820406
clodip_v3_10898	7.263497746090938	7.058834026127748	6.915671324486242	7.392367162104126	7.419063781856956	7.719358845958242
clodip_v3_10899	5.199340905536488	6.248883470596347	6.052652186618218	5.911437603868796	6.1029019867841665	5.659097390348154
clodip_v3_109	6.843362594669974	6.24403880242747	6.327672244380364	6.512981304918814	6.704150091356365	7.033646754704176
clodip_v3_1090	6.750988741307925	7.7540814503396245	7.851501843338827	7.060895185570297	6.409033373617515	6.341068070167158
clodip_v3_10900	6.050626956042882	6.810221968015754	6.477321770048507	7.2904355640334195	6.6191224137940665	6.256246360988525
clodip_v3_10901	7.369162656304862	6.122906961107223	6.182088420441716	5.8164865350089485	6.075983757769387	7.6940648343666975
clodip_v3_10902	-2.6068321191640296	-3.5603489381592097	-2.853463029701027	-3.1736906276442864	-2.627994895056206	-3.2211151483986686
clodip_v3_10903	7.297706990806448	6.890425224732091	6.687126624772775	7.761323342818603	8.346995285354245	7.715199565640783
clodip_v3_10904	6.633719431881383	5.063686802160587	5.650696344067843	9.354030290524708	10.309905706091069	9.084494707406261
clodip_v3_10905	-3.1494319088475953	-3.5603489381592097	-3.1640170692223384	-3.1736906276442864	-1.49706835603632	-2.34285597438056
clodip_v3_10906	4.903045784493706	1.4643353319706214	5.432973018946866	1.8812944773756888	-0.5944898160527305	3.2882919526583962
clodip_v3_10907	-2.303780299734093	-3.5603489381592097	-3.0891811869596184	-3.5603489381592097	-3.560348938159207	-3.2211151483986686
clodip_v3_10908	8.34237628793164	6.606642351701962	7.053963892047897	7.43652368895871	8.178353422307666	9.503679812943819
clodip_v3_10909	6.824372108660519	5.863909141536897	6.320915695875083	6.708831690299303	6.160722009833046	5.2888583172492885
clodip_v3_1091	5.7522960306811495	3.8727966714798807	5.608166995903439	6.8333134242993125	6.497756721509718	7.968125540273038
clodip_v3_10910	4.368068457811956	4.2906465776850435	3.9016275838977155	4.696097933642061	3.9741690075854734	4.596673061383325
clodip_v3_10911	-1.7735164565195072	-0.516896899016136	0.6569179416309072	-0.5892071483908167	0.3100957358170071	-2.7161612819924317
clodip_v3_10912	-1.156139292392454	-0.20349219972125404	1.1713704884448921	0.8470545430322209	0.7002599569288002	-3.2211151483986686
clodip_v3_10913	-2.9215122611108786	-2.6383083576129462	-2.8860959867390106	-3.3414169391117383	-3.020129502869603	-3.560348938159207
clodip_v3_10914	-2.785777073221886	2.014691613176848	1.6613385457374514	-2.2005188908189375	-1.49706835603632	-3.2211151483986686
clodip_v3_10915	-2.7485789990679734	2.56581395365899	1.8722014339443624	-0.6496252160997567	-0.772808254326573	-3.560348938159207
clodip_v3_10916	-2.6068321191640296	1.7391597192160404	1.6115673234574395	1.0213688099730838	-0.04352001419511123	-3.560348938159207
clodip_v3_10917	-2.083473513069844	3.366260359511474	3.5679074408888285	0.1314874148928205	-0.43580695590367313	-3.2211151483986686
clodip_v3_10918	-0.8262817298419497	1.155838731353092	2.588968976122459	1.3191914157154032	1.827752120185139	-0.23656469171784067
clodip_v3_10919	2.214477712625594	3.660474620206411	4.1953023022608695	4.154455884101676	2.9959226700206285	0.008712620427067228
clodip_v3_1092	7.388558866123843	7.533264673080616	6.656970492295404	7.0471101875302535	8.15632771097487	8.315416957186471
clodip_v3_10920	1.143287461996723	2.8003469570085144	2.451441186163569	-0.1487372528758955	-1.0899586673254706	-1.4964959248404945
clodip_v3_10922	-2.2502066833603664	0.21031045875666912	0.12110884728329135	-0.8169083671167298	-1.3482311610083502	-2.5174678120313696
clodip_v3_10923	1.2619370780775063	2.0246755544161643	3.6946257320947757	-0.6578884736087098	-0.3625643114682644	-0.7880705820228485
clodip_v3_10924	-0.12592904940991317	3.082815298987694	1.969232254491088	3.763340791053106	1.4344647553218426	1.1647440717994295
clodip_v3_10925	-0.24443125408133087	1.908450230367838	2.2049426407584543	1.807107195254375	2.5124488377107155	1.3025467765231555
clodip_v3_10929	7.364553775691512	5.129318747856361	6.213778764932918	6.958652369821026	7.347541353469816	8.247492158928916
clodip_v3_1093	4.896079938054539	4.952980931151314	4.57257377289347	4.5865622210240895	5.578552480570976	5.864455308096213
clodip_v3_10930	4.499011935898831	3.8849556419991162	3.9276579977386117	4.204861883335696	4.190387649883547	4.99663519242766
clodip_v3_10931	5.203964739628848	4.892451577379142	4.145603802670532	4.287643364278072	5.6784599221217125	6.11184629022637
clodip_v3_10932	7.271971436482659	5.809383768621299	6.136155689452904	6.4884493795524625	6.690232631336787	7.83233989112908
clodip_v3_10933	8.128557682681205	8.635367821632192	7.779538457547726	7.587519109678169	8.415131081931893	9.181648693784354
clodip_v3_10934	6.25946350706565	6.14469906085975	6.095359706928038	6.604380661293265	6.480443196541713	6.174227502366697
clodip_v3_10935	1.7135532901424817	6.443988689610706	6.716127480643825	3.8331793549227844	1.1135725780687566	5.874988920082674
clodip_v3_10936	4.406482100515651	4.669475570975526	4.068305426758885	4.662500175277365	4.535133593280072	5.071814593282823
clodip_v3_10937	5.685499594939747	5.31889865473441	5.281760158639214	5.692313181737042	6.205817025345691	5.8963725431035305
clodip_v3_10938	3.7232811235542527	6.206097568446819	5.998315396022425	-0.8018712717557288	-1.2133230952204341	-0.9666112633705176
clodip_v3_1094	4.637702566764136	4.436312337472632	3.4348005741808123	3.999593462319893	3.821459556356109	4.587263612990812
clodip_v3_10940	3.8280268359309337	4.1413114487320914	3.6215329078110585	3.2221828624611097	3.6984986294691646	4.512536903246236
clodip_v3_10941	7.215663329953921	6.843781873205452	6.717361385413261	6.780130828584179	6.784444205513421	7.514416383216005
clodip_v3_10942	4.759168118495802	3.7964548742335733	4.015048501270906	4.813398319491004	4.795289608446721	5.231338182091677
clodip_v3_10943	3.8760176041518966	4.401046981225066	3.630837407672575	4.398189808865093	3.769457955393985	4.108710319285991
clodip_v3_10944	7.185566424311933	6.329127426572345	6.58121004241759	6.219043133696823	6.232655839732074	7.097295362541644
clodip_v3_10945	-0.8966897427192755	0.8227314232281094	0.9704208911041258	-1.6761957565914636	-2.0663047439724203	-0.6802455434222008
clodip_v3_10946	3.9175538716923017	6.950189652519327	7.368213346169863	5.276920831561622	3.2908605038068974	0.24588665179516003
clodip_v3_10947	3.4519901792382615	-0.5378916599306913	1.8240880431996982	5.2688296478929795	5.254065470700646	-1.5909940102358553
clodip_v3_10948	-2.889269717469241	-1.847821190969635	-0.5171142252417158	0.28476836160261965	0.5183274084069621	-1.5909940102358553
clodip_v3_10949	-1.6370764602738799	4.4295593142480065	2.6825619555017033	0.1577390517994803	-1.2133230952204341	-2.7161612819924317
clodip_v3_1095	7.299689199258795	5.235405705246389	7.194049724897866	9.113588485232441	9.049244610926126	7.621676375095474
clodip_v3_10950	1.2330658369372551	2.629238355873828	2.4920058609844222	4.726884184995943	2.728986221056721	0.7677756528985875
clodip_v3_10951	-2.7485789990679734	-2.8747169987248595	0.082964977085793	3.798888697312017	1.5715913972523454	0.44951938923526974
clodip_v3_10952	-3.3260177318802695	-3.160776600965736	-0.15632916072351352	3.124316703808839	1.164020097709544	0.16144897972192182
clodip_v3_10953	0.9202425553111753	3.860174598923348	3.991121138487787	5.767106097287149	6.631500334590858	6.9678371195069415
clodip_v3_10954	-2.391248417896293	-3.5603489381592097	-1.6231980334330203	3.7115446665188854	3.6283663491804035	3.6784173469717527
clodip_v3_10955	0.8294515400451177	1.8441783163983443	2.4207533545701483	-1.4425748818201969	-2.3199851127265108	-2.7161612819924317
clodip_v3_10956	8.595677571236747	6.421167331120234	6.839655349441051	5.300036026019605	6.284167954287748	6.927126855406609
clodip_v3_10957	7.531278048788141	5.664806874103583	7.114783550530085	7.274699748171944	6.352376681293546	7.675473090062344
clodip_v3_10958	3.447866026335349	1.8742648156854516	1.130688635540071	0.6132494850373127	1.6444687086424563	1.8708875856412241
clodip_v3_10959	9.334778360115457	7.9477852001230715	8.218288701417208	8.190625710303628	8.791280037688386	9.130336143007106
clodip_v3_1096	2.413506439300233	2.1699912736050733	1.4550288066255663	1.017881544290428	0.6656627092025226	1.8885060993053155
clodip_v3_10960	-2.785777073221886	0.9543186931637228	-1.2584518093787067	-1.747629503181178	-3.560348938159207	-2.946657874181389
clodip_v3_10961	4.325246372110776	5.152895131825072	4.744657809975285	4.427930634994743	4.247064587102505	4.971023440229574
clodip_v3_10962	1.353726614451268	3.419545128717914	3.7583946861270983	-1.1569148580331283	-0.976317147920594	-2.7161612819924317
clodip_v3_10963	5.658797620346555	4.641985457484072	4.680127690433638	0.6510150527813793	0.21758865245770415	1.619808591130695
clodip_v3_10964	-3.098098084143553	-1.3455777182109978	-2.5980757039030316	-3.3414169391117383	-2.627994895056206	-3.560348938159207
clodip_v3_10965	0.10154685493634434	2.3234264820945105	1.908293665582844	0.8326080081229954	-0.04352001419511123	-3.2211151483986686
clodip_v3_10966	2.816567500011815	4.255099410053241	4.367869771130798	3.2285474042829554	2.6950791233926714	-2.34285597438056
clodip_v3_10967	6.154040962183528	7.38223025291156	6.5279957448567805	7.449281629864656	7.969960283315255	4.979268774896359
clodip_v3_10968	4.774418896496733	7.42735240293972	7.458574430417265	3.1325305071448084	-1.3482311610083502	-1.800868885021386
clodip_v3_10969	-2.3490290588108573	-1.1390882220014498	3.5454314796036313	0.04047924977898898	-0.8709772606615191	-1.4964959248404945
clodip_v3_1097	5.850227543532004	5.492056060079591	5.27176209021164	3.965975382930033	4.513409544941877	5.30206557587573
clodip_v3_10970	9.201429545576167	8.380030041260053	8.253386263962838	7.799244428698083	7.503828385788045	7.874116287592431
clodip_v3_10971	5.4143957966910055	5.045697911174657	5.812483143009841	5.389744711315904	5.562187289138768	5.496273848324296
clodip_v3_10972	-3.3260177318802695	-2.677950410364991	-3.367102269442946	-2.8563663949514506	-3.560348938159207	-2.5174678120313696
clodip_v3_10973	-0.5968242609223917	2.2835995701154364	0.8398899509893922	3.9489995470756307	4.1345586382492066	1.6303183630519646
clodip_v3_10974	7.718459214247426	8.134356056338476	8.238468194604039	5.232599466738916	7.479135737052326	7.158708017052844
clodip_v3_10975	5.208511696794073	7.894484252110299	8.02621150979318	2.507234234545055	-2.0663047439724203	-2.946657874181389
clodip_v3_10976	5.690361492689118	5.724080777285135	5.900040350108666	5.023350080261052	5.341596658612616	5.6794822245001395
clodip_v3_10977	4.649754980724298	4.473840871400144	4.687112438118108	4.822140026358624	4.665606774774613	4.662155857147636
clodip_v3_10978	6.0052738500642295	5.9288807848840435	5.40610981973852	6.080458387141757	5.654399896704785	5.941380510708659
clodip_v3_10979	3.963601850253798	4.130378216079825	4.047737472823611	4.377371166875854	3.732326388761502	4.414093669185422
clodip_v3_1098	7.078838412224409	7.504313760777925	7.8493189498073495	7.604877149148493	7.730751623157707	7.694847353594026
clodip_v3_10980	3.9384753689609884	4.09714742408761	3.7671288098640847	3.8601675620430944	3.7816257654760057	3.3372267296207956
clodip_v3_10981	5.412104170901149	4.515113029029182	5.084322145341911	5.448802122073051	5.333354247884665	6.095820225665928
clodip_v3_10982	3.9351433218655223	4.947472425717545	3.8668912616071873	3.916775323081613	4.614371038943517	5.3061681712080935
clodip_v3_10983	4.775878218146266	4.999034713180842	5.27105257839786	4.885068682981318	6.733155775696617	6.1309380138076115
clodip_v3_10984	5.197877118014874	3.278165246134763	3.7407220695517838	7.86701196229617	7.465058115355181	4.811625113716339
clodip_v3_10985	5.963717236172897	5.851981027400063	5.985498698353414	5.58934621113576	6.253918673132718	5.852161628303384
clodip_v3_10986	6.958218167679565	5.931450177996622	6.682789769452346	7.0808449418372	7.4099476101606765	6.816143968960774
clodip_v3_10987	3.592756004632915	3.6885898530273513	3.7996569818835555	3.470607702792812	3.166465132819321	4.781294995450203
clodip_v3_10988	6.660285448630941	6.1847816497659185	6.666509071004189	6.708563570282971	6.675092909403999	6.637843535589082
clodip_v3_10989	-1.833050379459561	4.595936105691918	3.2016546161640553	-1.6191321813560444	-1.8506311057212135	-0.6292117996095605
clodip_v3_1099	7.175576334392232	6.274876071009782	6.6539322047549305	5.8932910716495	7.16413344161374	7.248427610436446
clodip_v3_10990	-0.5789825808262583	3.8605906103657404	3.7061796688095345	-3.5603489381592097	-3.560348938159207	-2.5174678120313696
clodip_v3_10991	-2.785777073221886	4.739417373599929	3.258323337655024	-0.9739444018795622	-3.560348938159207	-3.560348938159207
clodip_v3_10992	-3.5603489381592124	3.6040396653474858	0.3846789369595055	-2.741991930803452	-3.020129502869603	-3.560348938159207
clodip_v3_10995	-2.9251648221006477	0.5312325887121884	-0.26021725164563075	-2.711582047877545	-3.560348938159207	-3.560348938159207
clodip_v3_10996	-3.3260177318802695	-3.5603489381592097	-1.8850301472301212	-3.3414169391117383	-3.560348938159207	-3.560348938159207
clodip_v3_10997	-0.6131028527104142	-1.3859378901391952	-0.288014608906651	-1.1746704203805036	-0.3625643114682644	-3.560348938159207
clodip_v3_11	5.084483436653998	4.819113603550593	4.605365931733255	4.864249872356112	4.919786293640221	5.8650116303202235
clodip_v3_110	4.481666739604526	3.549714621782238	4.298616328606407	2.3087451901384544	-0.10193266982874898	-0.4414159239153043
clodip_v3_1100	4.1917298483836705	3.4927845607992634	3.6434790259690173	3.0455163923767548	4.702340454735017	4.977211854893846
clodip_v3_11000	-3.5603489381592124	-1.9682798693819679	-3.0692434551026233	-2.5564908862073397	-3.560348938159207	-2.7161612819924317
clodip_v3_11001	7.282884247288894	6.561085999468604	6.2990219426932255	8.218548989184091	8.381715205809344	7.906498545321431
clodip_v3_11002	-2.131791371885956	6.39900846081192	5.105036335335939	5.037023983610695	2.257571768792257	-1.1704097891089662
clodip_v3_11003	0.6788038791022508	0.9497326406702128	0.8916769402407578	0.7442131540397532	-1.663045729231191	0.5635854696065964
clodip_v3_11004	5.032277321790618	5.033894543896217	5.186523700502727	6.086323056600001	5.794087160630208	5.447333845028108
clodip_v3_11005	-1.6241183121976945	-0.03993747420449839	1.3970061984378939	0.8244705078424293	-0.772808254326573	-2.7161612819924317
clodip_v3_11006	0.7143341145974831	-0.6552149315931806	1.1349777932035736	1.8053735800662576	1.188597406990327	-0.19886708658973248
clodip_v3_11007	7.308427447951683	6.982808761180108	6.461005607907799	4.9190946384784	6.065240156979264	7.428202699209097
clodip_v3_11008	-1.4234510894819281	1.739589387529561	0.5978094087869297	-2.4878153149830644	0.11874103802229391	-2.946657874181389
clodip_v3_11009	-2.9251648221006477	-3.224852557460242	-2.397948751735458	-2.2450726392828093	-2.0663047439724203	-2.5174678120313696
clodip_v3_1101	1.1721669765377665	1.2306792616715827	1.0935756017397225	-1.277351447664125	1.371456521011263	1.6817485807089232
clodip_v3_11010	4.382733799256343	2.5549184289322167	3.014383696592641	4.048460572369873	4.301598855411075	4.347180205041595
clodip_v3_11011	-3.098098084143553	-2.7180589580740486	-3.3572637379386023	-2.411706539133434	-3.020129502869603	-3.560348938159207
clodip_v3_11012	-1.6370764602738799	-2.241226663746419	-2.2880321867893967	-3.1600831219722467	-2.627994895056206	-2.7161612819924317
clodip_v3_11013	8.757159955771481	8.409469948998453	8.344426544836473	6.334246518310524	6.429799387921309	6.730204578368322
clodip_v3_11014	6.813662203686833	5.520927281977871	5.5646895720787235	5.810200219097904	6.850431074846905	8.00972460611168
clodip_v3_11015	2.6721241089614667	2.66144395012991	2.3849091490703507	4.035498854100604	3.0235082770006003	4.009546704049299
clodip_v3_11016	4.597295848798921	4.032590154585027	4.735658148052911	4.99738437374587	5.110319163477452	5.301243654961868
clodip_v3_11017	6.6674286256219375	6.089095298686834	6.380808000012723	6.549063603725067	6.867656336557914	7.662570852805022
clodip_v3_11018	2.2844394643584103	4.843606061483051	4.989856235645698	4.691781495985404	2.358499340352985	-0.5322603387632859
clodip_v3_11019	5.828931714921841	5.972399753155513	5.396741076069739	5.531228412681418	5.693564535742351	6.160696946481426
clodip_v3_1102	7.733478259066926	6.412504850281467	6.601664026189955	7.110729808029397	7.697956889256519	8.200327855293272
clodip_v3_11020	3.4182824211311416	3.5874623517659705	3.124777373325653	3.9381777617243574	2.802483324680932	3.6399276222491497
clodip_v3_11021	6.246747976567424	5.99180827970902	5.8016785527216594	6.309704334433412	6.249545103295119	6.509936437511651
clodip_v3_11022	5.389233377346082	5.36373721654173	5.441884100324616	5.371066492876944	5.417636710495038	5.943489119093407
clodip_v3_11023	3.8840445446928458	3.598218450635717	3.5865475167555383	3.7032668529890342	3.5965778074589716	4.231141740045884
clodip_v3_11024	4.790965094350787	3.7514277165106114	4.731135865676859	5.222190908891436	5.2714266016969455	6.040748333807555
clodip_v3_11025	4.661637616294541	4.480424992177053	4.232559552336876	5.079500913243202	4.830854885432271	6.069029992968184
clodip_v3_11026	2.9393643879727724	2.4587018907555214	2.6858067807620927	3.757336299671879	2.482945186102186	3.1993293798184
clodip_v3_11027	4.102839843404922	4.753955598100588	4.272870095143995	3.6325664795828807	3.2329600697850767	1.2489946263696894
clodip_v3_11028	3.9484571512511892	5.0410232924957015	4.589373222794394	3.7658933165146804	2.9959226700206285	1.1206989268481378
clodip_v3_11029	7.875478698157009	7.111567368443149	7.626579761909735	7.9217491666609865	8.06967019712287	8.261293110135227
clodip_v3_1103	7.973958895373817	6.220430655896221	6.738990852091412	5.815919106260669	5.662098971291342	6.910246055529851
clodip_v3_11030	5.858979859017886	5.504996550825041	5.275078554854179	5.150570746005785	4.781218379007342	6.0199167813367405
clodip_v3_11031	7.291858297264483	6.741071752703888	6.427241817565344	5.843823827180837	5.949569490720634	5.834658956127468
clodip_v3_11032	5.30494557132576	5.0211814688298215	5.132711602293492	5.774921533394638	6.456608913506188	6.37661617154262
clodip_v3_11033	8.052267157530101	9.468948354506983	8.303571654299295	8.28510168937542	9.097496324788061	8.742872822735908
clodip_v3_11034	3.728614534473686	3.3823017813367353	3.5161712376328733	3.900216191311811	3.8135802995879344	4.998664624561133
clodip_v3_11035	2.53513232874955	3.0700530263344854	2.667196326399614	3.807999930161497	5.259875758722779	6.401755770190061
clodip_v3_11036	3.69149103285807	4.288203874576082	3.712843786866703	4.770577799127356	4.746462898470797	6.221478588357238
clodip_v3_11037	0.957001434159629	3.336082267848902	1.6594052813191702	1.8618262398343397	2.0180448744393855	2.6051122483086604
clodip_v3_11038	5.698451391733308	5.0294463070865385	5.095861365012038	5.521414693804101	5.082720967702353	6.4833705015661485
clodip_v3_11039	1.5665093787578073	1.6269624172763222	2.7559591669533963	2.5868979072977947	1.7637652344265122	1.416231056432518
clodip_v3_1104	4.02467972027553	3.145393636876587	3.705385489268055	3.9159372554073117	4.337758399913093	3.750039333497059
clodip_v3_11041	2.1162463256681616	1.8532126781530849	5.659923786155835	-1.5022207403575425	2.085033333536117	3.1887023280248643
clodip_v3_11042	-2.785777073221886	0.49472996308302103	-0.2998889170961836	-1.976752157924457	-0.2928610793897715	-1.407808885891617
clodip_v3_11043	-3.5603489381592124	-2.1676171758535814	-3.367102269442946	-2.4878153149830644	-3.560348938159207	-3.560348938159207
clodip_v3_11044	-3.159496028379591	-2.529692424407595	-1.7411825741144102	0.38536921077597097	-0.22637089026256438	-2.34285597438056
clodip_v3_11045	5.862555831862609	7.300861139760679	7.093504008951954	6.851050829710713	4.715085161482446	4.041396783832758
clodip_v3_11046	-0.530709486477321	0.4850403310917022	-0.5477163125370645	-0.7758352694799879	-2.627994895056206	-2.34285597438056
clodip_v3_11047	-3.098098084143553	4.72975533692977	3.992515912905329	-3.1736906276442864	-3.020129502869603	-3.560348938159207
clodip_v3_11048	-3.332429290422496	-0.8824636527824357	-1.9464365228366771	-2.727046926285344	-3.560348938159207	-3.560348938159207
clodip_v3_11049	-2.785777073221886	2.7431610097882877	2.4444186208173218	-3.5603489381592097	-3.560348938159207	-3.560348938159207
clodip_v3_1105	-0.6987505369392055	-1.9016734575594278	-2.2905784713138693	-2.741991930803452	-1.8506311057212135	1.475721083804655
clodip_v3_11050	2.166651883720233	2.8491515857480536	3.1806418895255066	3.7189445597648865	1.3498270575957547	0.5414823499338846
clodip_v3_11051	-1.552677226486429	-0.40294974103224274	-1.4110323659540276	-1.501157515972336	-2.3199851127265108	-1.800868885021386
clodip_v3_11052	-3.098098084143553	-0.7885884484839532	0.41482961780682787	0.7190574686787897	-3.560348938159207	-3.560348938159207
clodip_v3_11053	-0.9700187783000005	0.7372326408074122	0.22488402315653444	1.44809322895901	-3.020129502869603	-3.560348938159207
clodip_v3_11054	-1.7280305473421678	-0.6318136930088232	-1.1699025556085412	-1.3120968114408396	-2.627994895056206	-3.560348938159207
clodip_v3_11055	3.2605321549204254	3.9798819716722664	6.377278605877661	8.194764489100761	3.1096840455698227	4.77775397843889
clodip_v3_11056	-3.5603489381592124	-3.3732692684060384	-2.7237335256635875	-1.827871351701417	-3.560348938159207	-3.560348938159207
clodip_v3_1106	-3.332429290422496	-2.5631661802871504	-3.214839008720174	-2.992356810504795	-3.020129502869603	-2.946657874181389
clodip_v3_11060	-2.7485789990679734	-1.8803679303066554	-3.0117538084995665	-3.1736906276442864	-2.3199851127265108	-2.946657874181389
clodip_v3_11061	4.677819323684762	5.419533777027885	5.532085507149791	1.74182048875254	4.9613861609049215	5.588091158735166
clodip_v3_11062	4.289507353857326	4.452097738216006	4.229754699472938	3.530718273160767	4.29877944814881	5.037678430898557
clodip_v3_11063	6.604194255459685	5.411392155848563	5.594051527850755	7.132548540536217	7.0281860087900645	8.444414082518168
clodip_v3_11064	1.3345644047401901	3.609550061154368	2.135988292118445	2.213646922878535	1.9621203834144345	-2.34285597438056
clodip_v3_11065	4.824309795191169	4.246776459867725	3.5054924301955595	4.6042419921911915	5.347065553377202	6.138320441501876
clodip_v3_11066	2.4329535581091704	3.8956837828698534	3.33087508717072	2.114953130155711	1.2829221615480222	-0.8451638685540854
clodip_v3_11067	6.964416115175716	6.207695913839496	6.099021917547942	6.717727606910765	7.390547866116011	7.932740378784568
clodip_v3_11068	-0.8283286962136079	0.40479907584536745	3.153652096360628	-1.4530464408048207	-2.3199851127265108	-1.3242594213552679
clodip_v3_11069	6.984887632431242	7.955405141579414	8.479331912474947	4.456514326018178	3.8716518006932352	5.216592534007633
clodip_v3_1107	7.485814707884432	8.510992791342545	8.451843389676569	8.456054048600691	9.478699432693361	8.359907372402034
clodip_v3_11070	5.223700872291249	5.747041735191029	5.37464041722256	5.441135584713763	5.325064475870534	5.382756718636535
clodip_v3_11071	4.801184592053559	5.238719314311368	4.588366554010405	4.829769076038893	4.710849423171746	4.837934185402625
clodip_v3_11072	-3.098098084143553	-0.3732766978883656	0.25706627562185724	-1.6719925947674392	-3.020129502869603	-1.800868885021386
clodip_v3_11073	4.8437130958148185	4.071530873382546	4.266076001987631	4.416650114665317	4.056591563012162	5.145103065722832
clodip_v3_11074	9.791328467192775	8.632672554886295	8.292103907736575	8.585081802657074	9.015834391562692	9.429739805498743
clodip_v3_11075	6.21352263056669	5.06038325135395	5.096144487500387	5.740568444760293	5.53249386801196	6.363683345542755
clodip_v3_11076	2.178626135054577	1.5932415039479808	1.5103711204275156	0.5461155932095357	0.7340469220397025	1.7888280647641748
clodip_v3_11077	2.908987561578103	1.2061867540240325	1.527019819346802	1.9650977529097085	1.9187067650905287	3.074046294078379
clodip_v3_11078	4.303608167239794	4.250018527348049	4.016721113087005	4.391077378450043	4.807242383085896	4.787177444820223
clodip_v3_11079	8.614589488557186	7.326893832412162	8.306084900509973	8.93764226213301	9.081283464383832	9.146500303475625
clodip_v3_1108	-0.4902240058778073	2.962392037926865	3.7278352243900934	0.6114506279294761	0.6302153573326233	0.299552171173968
clodip_v3_11080	6.171250259427131	6.1578698865254005	5.6051486384754545	6.016375676815803	6.5045020196208085	6.2802198244440355
clodip_v3_11081	7.170657170540984	5.863223622979754	6.325915866203481	6.774796279159886	7.072190612299765	8.199445862213302
clodip_v3_11082	7.2386706882359855	6.907474002732107	6.396526851382653	6.418791310577733	6.788971965847723	6.866186883845129
clodip_v3_11083	8.354476304472744	8.280168644752274	7.683851714523666	5.991661888768409	7.883690503964963	7.859534048755463
clodip_v3_11084	4.676148732702767	3.2462011788674556	2.7128803386693807	5.966430664376435	4.7235195114222535	5.791414171753075
clodip_v3_11086	-1.6649558662102013	-0.28482936480039106	-0.578428515663109	-2.476682046584002	-3.560348938159207	-2.946657874181389
clodip_v3_11087	2.5633340157545366	1.039638023536793	2.345001571164221	-2.0976416341680526	-2.3199851127265108	-1.9184902347557242
clodip_v3_11088	-0.6688861789467491	-2.3403393736269225	-0.5863457632199105	-0.08155725627829274	-2.0663047439724203	-1.2452847522235426
clodip_v3_11089	8.255325261671164	6.489507528434214	7.032915649235985	7.072765161213818	7.3245083557259205	8.574344875078221
clodip_v3_1109	5.433328741075751	5.176977081674645	4.744666843069286	4.68346889096922	5.148403882803143	5.950320889487103
clodip_v3_11090	0.9412660000167425	1.39219558064329	1.5931884427712442	2.5238819108986954	1.3055702946629688	1.6613959710966937
clodip_v3_11091	2.765163745298537	2.1069233745378355	3.7074165373572376	0.41537882762241046	-0.772808254326573	-1.4964959248404945
clodip_v3_11092	1.0922934404325462	1.9405656931518744	2.050868511173481	2.956411543843908	0.6656627092025226	-0.9666112633705176
clodip_v3_11093	-3.5603489381592124	-2.5031135565525497	-3.198972959140063	-1.1175304288894616	-3.020129502869603	-2.5174678120313696
clodip_v3_11094	-0.5630824400541224	1.2163670775657702	1.3365076324230007	-2.4790195399789754	-3.020129502869603	-0.8451638685540854
clodip_v3_11095	7.486886362251296	6.457394106332075	6.983117624489893	6.923723303957625	6.662536745632611	7.2195717673820825
clodip_v3_11096	4.858339351874869	4.627011461629552	4.692266332833996	4.00386306473684	3.421018059105223	4.509693515834166
clodip_v3_11097	7.093642635880007	5.081813461373411	6.031647915642342	5.019559157956023	6.971333537747887	7.453946565032066
clodip_v3_11098	6.681942931724338	7.074255434249291	6.713073728936321	6.7638033042121375	7.335211142034365	6.006364463611121
clodip_v3_11099	2.927049653122473	0.6041070345802027	1.872328186361696	4.924686196145814	2.280618191895278	3.6733443280479605
clodip_v3_111	-2.9251648221006477	-1.201583125814005	2.5438879881870653	-2.5564908862073397	-2.627994895056206	-2.7161612819924317
clodip_v3_1110	8.412369989763937	8.225718539562306	8.529404800578341	7.873830123726453	8.435649724630299	8.909281033060841
clodip_v3_11100	1.6083718908259295	-0.7135953236032954	1.311391431756281	5.288712868489217	2.6950791233926714	-2.1871143438952654
clodip_v3_11101	-1.7280305473421678	-1.321503137503679	-0.1937383865356128	2.815885281990749	-1.8506311057212135	-3.560348938159207
clodip_v3_11102	6.026314233184417	5.3586770270770945	5.849339384353236	5.158285325480122	5.641105133725196	4.932263549322373
clodip_v3_11103	-1.5774533791537237	-1.9287340372437571	-1.6598928985456123	-1.9672304523754789	-1.663045729231191	-2.34285597438056
clodip_v3_11104	4.99881352290096	5.011725505625572	5.395405987095039	7.190994758388852	6.393920988680662	6.41169021948734
clodip_v3_11105	5.125500560475613	6.344456068341453	6.202566349632404	7.875742371477232	6.891244172131809	5.032735226084365
clodip_v3_11106	-2.7797653812069347	-3.5603489381592097	-3.367102269442946	-2.6432948578229127	-3.020129502869603	-2.946657874181389
clodip_v3_11107	0.0972012170391302	-1.2275568895107822	-2.527678255772897	-1.3402835395069064	-0.43580695590367313	-1.692118386281049
clodip_v3_11108	-1.0086538864313295	-0.38795274622050846	2.4688575805247077	5.554444098231791	3.3948532845657926	-1.800868885021386
clodip_v3_11109	7.656157223798303	11.371413246566048	10.769039389553221	9.076039722266206	9.018514446982856	2.5341293526280615
clodip_v3_1111	4.565910583777163	4.5134598043294645	4.465156998866657	3.902795263178796	3.952805996693823	5.189309161410723
clodip_v3_11110	5.285812340191905	4.702430320848897	4.671790391913655	3.959243283991573	4.463929701338667	5.858880255025458
clodip_v3_11111	5.633051248684875	6.59325473926201	7.183093491839582	4.474399915267841	5.036081739245087	3.1815738872424975
clodip_v3_11112	-0.10941762345132663	3.44255118624693	2.9886206513233953	-2.8563663949514506	-3.560348938159207	-3.2211151483986686
clodip_v3_11113	6.025132204242534	0.9592643876959999	-0.8535311866998543	5.886052011093062	15.201339068561046	3.6057185048158487
clodip_v3_11115	-3.332429290422496	-0.8289938304873996	0.9511542315493668	-0.9657368146649681	-3.020129502869603	-3.560348938159207
clodip_v3_11116	-2.297617328482249	-3.1018231609361635	-1.6914590348488183	0.08382046527212417	-1.8506311057212135	-2.7161612819924317
clodip_v3_11118	-1.967183123578316	-3.5603489381592097	2.639754430852607	0.9774643115749899	-2.627994895056206	-3.560348938159207
clodip_v3_11119	5.157730018376842	2.4548894175179856	4.399536516771661	3.8178162736757866	2.857166492782224	3.291606419040012
clodip_v3_1112	3.4402901536395523	3.6467258478845705	3.0443725773627643	3.712361554638944	3.6682343679821052	3.660583184089748
clodip_v3_11120	9.14294844309456	9.588424191903638	9.217050693639955	8.858996322571393	9.419501444682561	9.84200396633659
clodip_v3_11121	6.479904599478925	8.749779301080315	7.845002274718215	6.971824364694678	6.412297831562011	6.992996091697699
clodip_v3_11122	2.873940745767669	3.98294732582783	4.330897672186353	2.6515372483420787	2.9024426619267234	1.075266633385074
clodip_v3_11123	6.428867852714448	7.849667721557564	7.317534469609095	6.695897821117631	6.960224554686953	6.440716443473402
clodip_v3_11124	7.594626113257604	8.583231852926101	8.21883125766498	7.018469269516499	9.158350905840381	8.375804704739002
clodip_v3_11125	8.085591098829996	8.437853074543568	8.23217942539253	8.0869820519992	8.525364229723026	8.988323754926396
clodip_v3_11126	4.159261890034173	4.558432036824196	4.718809153142191	4.544797629594822	4.932574579852157	4.66981774615487
clodip_v3_11127	3.7177060477922335	4.5410216106707635	3.4804975545833425	3.785755747743485	3.3628160107937957	4.433727153151891
clodip_v3_11128	-3.098098084143553	2.589567588256833	2.646052376238342	-3.5603489381592097	-3.560348938159207	-2.5174678120313696
clodip_v3_11129	-2.162033419830149	-2.8237140381056913	3.1528761438967376	-2.7378247033468313	-2.627994895056206	-2.946657874181389
clodip_v3_1113	5.521613710379692	4.8495665236095995	5.077318614639445	5.8877227344733365	5.422825325441084	5.578625386657116
clodip_v3_11130	6.990954609368275	6.092486934473483	5.862132048856998	6.313605393514849	6.9341174314749985	7.783443888515874
clodip_v3_11131	0.4937368143443196	-0.5108527889672376	1.6435376352507087	5.135607299029525	5.320901658680382	-1.2452847522235426
clodip_v3_11132	6.868138783126085	5.821587356313365	5.9899261790107765	5.356437635447476	4.680845847083459	6.126768736745768
clodip_v3_11133	-1.940991892678586	2.3180515565794613	0.9044673842517148	-1.763895834628621	-2.0663047439724203	-1.3242594213552679
clodip_v3_11134	-3.332429290422496	3.79463179344107	4.789381620665961	-2.894773237752797	-3.020129502869603	-3.560348938159207
clodip_v3_11135	0.1925995902150522	3.7825823055585124	2.8513750820293664	4.857225542769026	5.837473773527187	5.557441786572158
clodip_v3_11136	5.40444690762644	4.7829113338752265	4.6353662031976555	5.979985857707918	5.171706193967679	5.465056030431612
clodip_v3_11137	2.7999431037205866	6.258666033521482	5.698431439824479	3.8244206843469377	3.103234843716213	-2.5174678120313696
clodip_v3_11139	2.173830647840191	1.390799151704367	2.036071372660567	-1.8795685027272686	-2.0663047439724203	0.0717604493503131
clodip_v3_1114	0.8872595296663208	0.8481584925709088	0.02449853979936399	-0.5166812273350602	0.5183274084069621	0.4962335049006479
clodip_v3_11141	7.617316051893053	4.774602331801517	6.1641489629092	3.843564003558392	3.1970705362186935	6.453719566431943
clodip_v3_11142	-1.5774533791537237	-3.224852557460242	-2.613816960717526	-3.015298774898341	-3.560348938159207	-2.34285597438056
clodip_v3_11144	-3.5603489381592124	-2.380468639434895	1.9471232275392207	5.442073604641944	2.8494803694097515	-3.560348938159207
clodip_v3_11145	-3.0076850289436514	-3.224852557460242	-2.4881591389569704	2.793743545592438	0.6656627092025226	-2.946657874181389
clodip_v3_11146	6.028535119342524	-1.0928127456424868	5.814436859421111	6.058508684625938	6.798983068318447	0.44951938923526974
clodip_v3_11147	6.16431459172458	4.21299986328867	6.3687469319197865	5.657290086604137	6.313097591602693	4.5709889621532
clodip_v3_11148	2.9283558590391623	3.973141951225781	2.72490743660939	1.8646382721598984	2.7864711580987493	3.3372267296207956
clodip_v3_11149	4.400032674076932	4.067487734881417	4.639157805526306	4.770256450567995	4.476459663468498	3.900892100599341
clodip_v3_1115	-3.020108279500829	-3.3732692684060384	-3.5603489381592097	-2.8563663949514506	-0.5129677824244648	-2.7161612819924317
clodip_v3_11150	5.219680937564943	5.08634402831497	5.877668249824679	5.9217438754790335	5.7524495654387335	6.059340196170723
clodip_v3_11151	-1.9419282641443107	11.55947412013133	8.397815037581488	-2.4532657099452684	-3.560348938159207	-2.7161612819924317
clodip_v3_11152	6.797174186242373	6.594323220538623	7.110446930340434	7.046725865254411	7.1481669468351114	6.918309170135054
clodip_v3_11153	7.388567431776676	6.157787783526748	7.491223215533585	5.853393118342465	5.868227795057766	5.3521313089185245
clodip_v3_11154	-2.9251648221006477	-1.4624004045024903	-1.8510752100815386	-2.0976416341680526	-3.020129502869603	-2.5174678120313696
clodip_v3_11155	3.037910870575823	0.8894442850294173	2.2454356403940468	2.1001222828559456	-3.020129502869603	-0.9666112633705176
clodip_v3_11156	4.4725345175260625	-3.224852557460242	-1.9505730592230885	-2.367488070393528	-3.020129502869603	-3.2211151483986686
clodip_v3_11157	4.546837017123698	-0.22306331065707669	2.27798006104386	0.8889929121976143	-3.560348938159207	-2.7161612819924317
clodip_v3_11159	-3.332429290422496	-3.5603489381592097	-3.214839008720174	0.601909384031875	-1.663045729231191	-3.560348938159207
clodip_v3_1116	6.9089504764453675	5.877085473869059	7.445604084856736	5.8651204115486575	6.246622006771396	6.63033674461748
clodip_v3_11161	-3.5603489381592124	-3.3332427759479053	-3.3572637379386023	-2.0998756824765032	-3.560348938159207	-3.560348938159207
clodip_v3_11162	-3.332429290422496	-2.80482419789772	-2.727805207940471	-3.5603489381592097	-3.560348938159207	-3.560348938159207
clodip_v3_11163	-3.5603489381592124	-2.6177445281445486	-2.0330546988015374	-1.8035794385413415	-3.560348938159207	-3.560348938159207
clodip_v3_11164	-3.5603489381592124	-3.3732692684060384	-2.5294766987285238	-0.5929896398247491	-2.3199851127265108	-3.560348938159207
clodip_v3_11165	-3.3260177318802695	-3.5603489381592097	-1.9519645444099334	-0.254156847910872	-2.3199851127265108	-3.2211151483986686
clodip_v3_11166	-2.6613500697325243	-1.7073305644044383	-0.09497329606980587	-0.005279579170544724	-2.0663047439724203	-2.946657874181389
clodip_v3_11167	4.098355893450849	3.6864183328827522	3.5941373929377978	4.218863005461127	4.544684710404737	3.976977572425554
clodip_v3_11168	0.5525087439724932	0.32132901497972355	1.1383786105262395	-0.6787340363380925	-1.0899586673254706	-1.3242594213552679
clodip_v3_11169	1.594633902228471	3.08031685414782	3.8853016514540872	0.5439473038175502	-2.627994895056206	-3.560348938159207
clodip_v3_1117	4.389827460939122	4.393017130809371	5.274492506305911	2.871104623110321	3.14150457233781	3.2614984706343537
clodip_v3_11170	-3.332429290422496	-2.769645241796604	-2.853463029701027	-3.5603489381592097	-3.560348938159207	-3.2211151483986686
clodip_v3_11171	5.285254263703026	4.879172873148109	5.506290780025204	5.49998276361084	5.735869083844551	4.895704251356628
clodip_v3_11172	-2.4924253372402934	0.055552375634879414	2.0648526100871996	-3.3414169391117383	-3.020129502869603	-3.560348938159207
clodip_v3_11173	-2.391248417896293	1.9936900520628673	2.7670031206514176	-2.3779849736034624	-3.020129502869603	-3.2211151483986686
clodip_v3_11174	-2.482728069387382	0.9885303511255459	0.9847795721500252	-3.3414169391117383	-3.020129502869603	-3.2211151483986686
clodip_v3_11175	5.991606024922045	7.025665213366164	7.793104940613544	8.46897851084143	11.561420975608751	8.935472759582307
clodip_v3_11176	3.0615937050433057	2.161402458000722	2.3412340286294056	1.6805834482862783	4.226441752486867	2.682898149034591
clodip_v3_11177	3.4302869389414883	2.2616540823459848	2.1091780068510495	4.028733524697012	5.6827916869604564	6.723471256106612
clodip_v3_11178	-2.162033419830149	-2.825280220266768	-2.3711859199299843	5.251107938855092	-1.663045729231191	-1.4964959248404945
clodip_v3_11179	4.45716257491857	3.152751674504384	4.524779920839225	4.626022074213808	4.496283964660755	4.664714344024267
clodip_v3_1118	4.9427202786937885	6.788410300697832	6.96706967206339	2.8850559075052633	-0.04352001419511123	-1.9184902347557242
clodip_v3_11180	-1.0086538864313295	-1.0483373701075966	1.9375986780909253	6.869473324556534	3.486905600298078	-0.0913470427169465
clodip_v3_11181	4.554434210116608	2.6810302229703877	3.801805284413256	3.7454683054199	4.217512345173307	5.129444195171188
clodip_v3_11182	3.1380512652278485	1.475652035357708	3.1292029763111437	4.316274858023129	4.410082142755621	4.33919424889927
clodip_v3_11183	3.4713826964425367	3.42906028219795	3.2515567368049147	2.878461762854728	3.3789235755017732	3.836542001089925
clodip_v3_11184	2.997965132106679	-2.3510492640188536	1.849706472590114	2.1754553807470263	3.14150457233781	1.3156298795432217
clodip_v3_11185	8.455123929448167	6.461964562904834	7.589819675888166	7.58778819768504	8.469264232279519	9.414666446437142
clodip_v3_11186	6.00037233261909	5.167618706837595	5.84615008060268	6.751130769073284	6.542538169538025	7.176297202846075
clodip_v3_11187	2.001380501109505	0.08842524670195037	0.7436364066845731	5.641711166238703	6.217807069542628	5.627314000533942
clodip_v3_11188	-3.098098084143553	-2.0848331990649447	2.4408337824718167	5.42558813450899	3.135196366867787	-3.2211151483986686
clodip_v3_11189	-2.7485789990679734	-2.9967514040079086	1.0972191335415709	3.937506574217924	1.5144110239797122	-3.2211151483986686
clodip_v3_1119	6.7206423585706565	7.421147967971746	7.957405447863394	5.505303217509674	-0.5944898160527305	-2.5174678120313696
clodip_v3_11190	-3.020108279500829	-2.6383083576129462	-1.2072769773986558	3.1708738579721736	0.11874103802229391	-2.5174678120313696
clodip_v3_11191	0.25047025407099555	-1.271059132797162	1.5522763319155342	5.2954965831232474	4.099345917414961	3.2513212212784355
clodip_v3_11192	5.559922962120229	4.940300963255834	6.34538777936719	2.9432690488094613	0.7670606919322123	1.619808591130695
clodip_v3_11193	4.859080138225469	4.6543864948515274	5.832630739330107	2.369961113253377	1.8890211549617133	-0.5799218103414966
clodip_v3_11194	-0.40273294128847364	-1.065686821702563	0.3361575124537327	-0.39776338853711984	-0.3625643114682644	-1.692118386281049
clodip_v3_11195	-1.4881776540060985	-1.4812966826153433	-1.413669167330149	-1.8699763378882248	-1.8506311057212135	-2.0465592066053357
clodip_v3_11196	8.809604699824611	7.3622168660722105	8.221870092706965	8.028045664688769	8.668609406479932	9.119711082972712
clodip_v3_11197	2.0735315402188497	3.6209285316325475	3.605585141087551	-1.1386907335267227	-3.560348938159207	-1.407808885891617
clodip_v3_11198	-1.614117667965465	-0.8671396163963012	0.7451454810245004	1.0219397710494083	-3.020129502869603	2.0301646684362065
clodip_v3_11199	2.483069207074683	2.8345826658273623	0.3648687496125375	0.23653428755137706	0.43860397031959497	3.5842563145345405
clodip_v3_112	7.150202558223878	8.372428652835552	8.200492413346552	3.1676123100274607	2.9024426619267234	2.8223406178854873
clodip_v3_1120	6.1082927464371295	5.836832061566707	5.649826550155019	6.46921318899617	7.014503783664066	6.568491840144587
clodip_v3_11201	-3.3260177318802695	-1.34558716283547	-0.5226278671793001	-0.19220714602779748	-3.020129502869603	-3.560348938159207
clodip_v3_11202	0.8902286475974301	-3.3732692684060384	-2.1129358290238427	8.976854365827714	8.539017547246573	-1.692118386281049
clodip_v3_11203	0.18181562013514796	-0.02381589076196422	1.6107402925942473	12.520603758844025	9.489171383303256	-2.946657874181389
clodip_v3_11204	5.90477740685224	7.69466004374039	7.013852559274043	7.1309827805669865	6.162273961057057	4.401877362363523
clodip_v3_11205	4.367070733226049	3.4554526297291	4.313989549892783	4.37695382301189	4.52792852945138	4.2584996067793135
clodip_v3_11206	3.944184912529545	4.578819255339095	4.504622362326776	4.858235433407524	4.159638621418567	3.540349667671662
clodip_v3_11207	-1.6389209123462254	1.7104209997307582	0.36670806987972926	-1.23189249940722	-3.020129502869603	-1.800868885021386
clodip_v3_11208	-0.08093411604229162	0.0899628648332747	-1.0731914743771038	-2.0976416341680526	-2.3199851127265108	-1.692118386281049
clodip_v3_11209	-2.0818751596077605	-2.095411290880337	-1.7668612163001272	-3.1736906276442864	-3.560348938159207	-2.5174678120313696
clodip_v3_1121	4.589085894430593	4.5911148328384925	5.412005454441629	3.6985781782600355	3.1161045461582564	3.1045183928036684
clodip_v3_11210	5.1423513775574285	4.48907421350372	4.640607379164779	5.182611767323448	5.069548612005122	5.467988677624357
clodip_v3_11211	7.531941657643088	7.513586347390474	7.222822891792845	7.545166277359202	8.022386546515154	7.8186199415852204
clodip_v3_11212	-0.41040901669642793	-1.1719869689044047	-0.7572274785900734	-3.1600831219722467	-3.560348938159207	-2.34285597438056
clodip_v3_11213	5.4263462168693675	4.806610068498644	5.3024918309983375	3.1939292209291983	2.442644300965486	3.258114024995798
clodip_v3_11214	7.122225682741725	5.918006998890753	6.121371879894147	7.215998808972325	7.033283573661552	7.363334440481929
clodip_v3_11215	6.4710804158929225	6.638459478190104	6.679614519653983	6.2184265698691	5.634411525336539	6.247739308870337
clodip_v3_11216	6.550882432087524	7.878980113206728	6.365673083978361	8.636186011482263	6.625324649039969	5.7157112097796485
clodip_v3_11217	7.571830179303375	6.594333040166245	6.939643431963468	7.002045760581849	8.392499340028223	7.807809701819066
clodip_v3_11218	5.06011938496565	4.7871617010290315	5.18467358268207	5.584707187264142	5.625438129094547	5.016802181276108
clodip_v3_11219	6.56342075675499	7.002025077341441	6.418166132786412	6.343252861687001	6.256100496104941	5.8036539469825215
clodip_v3_1122	-2.297617328482249	3.685275618858887	5.426876945851436	3.6380752548300315	-3.560348938159207	-3.2211151483986686
clodip_v3_11220	7.0605296399619455	6.981291857909755	6.624210223516073	5.9075368846841165	6.130913228234617	6.670353466398939
clodip_v3_11221	4.96915979549347	4.224779880830514	3.6807599898345877	4.3249134997543495	4.187342071696186	5.249347744408877
clodip_v3_11222	5.141528830199998	4.56495997138412	4.056748502975772	4.380487925434305	4.351428109748834	5.658455699832128
clodip_v3_11223	2.9500666161193054	5.855565783315582	4.629069883421158	4.541029272954295	1.6795717818917637	0.5635854696065964
clodip_v3_11224	5.652534724102966	5.142019124180781	4.874818605183729	7.1902176795748005	6.49652690812593	6.414733261211219
clodip_v3_11225	8.919305543287589	9.166625399600804	9.3517389908955	8.996910638686387	9.372426077497943	9.842357145872713
clodip_v3_11226	8.881320903883765	6.779829767935178	7.225081158230687	7.781194272274236	9.069856077802974	9.445912862134065
clodip_v3_11227	2.6825248682202547	0.9411646613505043	0.7903402024608883	2.9418186345093686	2.96779930264427	3.0030355927571883
clodip_v3_11228	-2.083473513069844	-2.6842587775052467	-2.8759967863863594	-3.2342307739458125	-2.627994895056206	-2.0465592066053357
clodip_v3_11229	8.00462521467728	9.073134682732597	8.074376069176232	3.2679072886715614	7.602870208959192	7.610273927192257
clodip_v3_1123	6.3227156249934655	7.167110709123534	7.178597259634863	4.863435231475655	-1.663045729231191	-1.800868885021386
clodip_v3_11230	10.529194003901132	9.499430892651468	9.722903429823807	9.698571160192376	10.650698927221189	10.962297596536711
clodip_v3_11231	3.4303893146815323	3.255220231032407	4.248658364540651	2.9325750364073393	2.432390685877795	1.0905702519563192
clodip_v3_11232	3.299082634967	-0.5520710734797676	-0.5700710679526997	3.4375815978656186	3.723943518579835	4.227685239177126
clodip_v3_11233	3.8044702557866996	1.7387509202265026	4.508562058326964	-0.04183403553438686	1.1390168299646104	-0.3150502712652952
clodip_v3_11234	6.556370021189705	6.539655430793212	7.015620423411016	5.016463582260428	4.708726881337769	4.768268554477353
clodip_v3_11235	5.5278108757801565	4.799769680440653	5.645740394685906	6.726118695523422	6.390614634586114	6.374273355462567
clodip_v3_11236	6.593987547012994	6.420651322000694	6.110294691136658	6.051451922860428	6.885148337943184	6.565756724896547
clodip_v3_11237	4.265027300122606	3.931323689548193	4.9406439522953836	5.831351606275943	4.982623424064723	4.815084062590934
clodip_v3_11238	6.330320578009962	6.835991271700763	6.782176883495162	5.387473967682897	6.775852804127355	7.02446275690212
clodip_v3_11239	1.3857549711727655	1.05774558487761	-0.201158018045204	0.24175694283278965	-1.0899586673254706	-2.0465592066053357
clodip_v3_1124	3.6855515101751117	3.6783542725210845	4.308289084047809	0.7386809889352925	1.2829221615480222	-0.7331509602435702
clodip_v3_11240	0.7259796713841651	7.388718536068733	6.138429498300823	4.338873060253069	1.8587118633184283	-1.5909940102358553
clodip_v3_11241	2.4400963083555585	3.66048216266548	3.964678232097859	0.8643595961779985	-0.43580695590367313	-2.5174678120313696
clodip_v3_11242	4.9707098523771895	6.477605120001526	6.659529292359731	-0.012956530536928634	2.2691409994222496	-2.34285597438056
clodip_v3_11243	-3.098098084143553	-1.6013076863156464	-3.198972959140063	-3.2342307739458125	-3.560348938159207	-3.560348938159207
clodip_v3_11244	-0.008902404167436928	5.732767613483536	5.065077716627935	2.7365211744065743	1.9187067650905287	-0.9046099989520642
clodip_v3_11245	-1.3234131286627044	2.5351809899552924	2.426361878801142	1.5547526259977125	1.2127630283831845	1.4988468094533784
clodip_v3_11246	3.1476550876530407	3.6282868992646526	3.066379727671781	2.9939960924150704	2.6066519414097122	3.7035182648397273
clodip_v3_11247	4.583846245622109	4.192810674512094	4.4378470053822	4.13233267619888	3.6856058920277346	3.7476278978010393
clodip_v3_11248	-1.096220480820736	-1.6781213854698058	-1.6201988915187377	-1.9190076901001554	-1.8506311057212135	0.0717604493503131
clodip_v3_11249	-1.1802878236401342	-0.8362478331172731	-0.26109393813742016	-0.8682994612571786	0.9216669861497975	-1.5909940102358553
clodip_v3_1125	5.793537459001105	4.793662821694473	5.217786251853103	6.282379069923306	5.69570948590481	6.216691753918765
clodip_v3_11250	-2.2548084216506656	-2.288336914428375	-0.9617245065210223	2.671398234793323	1.4548704741852836	-2.7161612819924317
clodip_v3_11251	-2.9251648221006477	-3.3732692684060384	-1.413669167330149	-2.894773237752797	-2.3199851127265108	-3.560348938159207
clodip_v3_11252	-0.7971038841840588	-0.8837143787115002	-0.08931685858755962	0.6977177632465821	0.7002599569288002	-0.48612320680515514
clodip_v3_11253	3.109686571399645	3.0958888156979025	4.217411930357143	3.0964619035471737	3.2270401396319253	1.2489946263696894
clodip_v3_11254	5.515124598976097	4.5775850035260754	5.268890558275033	7.586560913745944	4.936207651391161	3.6885101809136693
clodip_v3_11255	3.5892597538939532	2.3268921529424738	2.7985397152298472	4.98684492737851	4.466444414815018	4.68249782480294
clodip_v3_11256	0.7588423192810282	4.001152600773795	3.243593541960494	-0.707967217466295	-1.663045729231191	-3.2211151483986686
clodip_v3_11257	6.719075789188281	5.785341720981695	6.338121206852718	-0.5587791691146988	-1.0899586673254706	2.159148970391734
clodip_v3_11258	-2.6068321191640296	-1.9070447572138836	-0.6006731552480484	-2.2005188908189375	-2.0663047439724203	-3.560348938159207
clodip_v3_11259	-2.0306798813941205	-1.1969573409544552	-0.8255198351298012	-3.037700212090942	-2.627994895056206	-3.560348938159207
clodip_v3_1126	6.480644499139737	5.7568974579753736	5.845313847051086	6.336016881945251	6.451540599980118	7.247147825972292
clodip_v3_11260	-1.3043529608137512	-1.9282817617219745	-0.589529582233922	1.3433679172121045	-0.3625643114682644	-2.5174678120313696
clodip_v3_11262	4.258828417614859	3.4696209479553266	3.755528442250104	3.624350722982385	3.070549170577533	4.554528624729098
clodip_v3_11263	-1.8616897200497249	-1.2365009581637019	0.2841597409051748	0.8981605463852098	-1.0899586673254706	-2.946657874181389
clodip_v3_11264	-1.9621614940257075	0.10470926710272405	-0.20566272478179942	3.8024575916753918	1.327868374524995	-3.560348938159207
clodip_v3_11265	-2.488416807689619	-2.677950410364991	-1.0577244876860246	5.655551883030551	5.954952012244641	2.0537807841413294
clodip_v3_11266	-0.29706486780283337	-3.5603489381592097	-2.3811775331384624	1.8110911447320035	3.2851739164222895	-2.7161612819924317
clodip_v3_11267	-2.9251648221006477	-2.302811976913978	-2.2414564158925447	0.4297681180977748	-1.49706835603632	-0.7331509602435702
clodip_v3_11268	-0.597267259623306	-1.7014495991676943	-0.048128126962053805	3.8047547491766895	2.1364709790232093	-1.3242594213552679
clodip_v3_11269	5.68433776341906	5.226505386475091	4.883646519627453	-0.1971737987311813	7.831729972205195	7.954598271740742
clodip_v3_1127	6.67260010121795	6.6231259091600325	6.080046287715993	6.648137051502859	7.050565595033612	7.50712847816771
clodip_v3_11270	6.028031447760311	5.833142816857412	5.335504023920746	-1.8046332259521565	7.26688764556617	6.979187288061192
clodip_v3_11271	6.831577002102094	8.443455203257997	6.911028336395461	-2.711582047877545	3.0837124354962433	3.145393581921918
clodip_v3_11272	6.982174579121056	5.886971652788612	6.063645985361394	-0.627278153340367	9.132456793902952	9.13391821636553
clodip_v3_11273	6.541573539995454	1.8532748415970368	3.986484468086937	2.276167327901015	8.40991467069635	8.923504958272341
clodip_v3_11274	-3.5603489381592124	-3.5603489381592097	-3.3572637379386023	4.648812275479547	-3.020129502869603	-3.560348938159207
clodip_v3_11275	-2.609191250189212	-3.5603489381592097	-3.0117538084995665	5.12047585847705	5.24237421911176	1.940106326515
clodip_v3_11276	-3.5603489381592124	-3.5603489381592097	-1.9690597507629284	2.256996982791385	-0.8709772606615191	-3.560348938159207
clodip_v3_11277	-3.5603489381592124	-3.5603489381592097	-3.1640170692223384	5.8043912650199	-3.020129502869603	-3.2211151483986686
clodip_v3_11278	-3.3260177318802695	-0.9949121536660197	-1.6797807746741245	-1.976752157924457	-1.8506311057212135	-2.5174678120313696
clodip_v3_11279	5.224514380059466	5.441288642791263	5.47544002270649	2.552481330553599	-0.3625643114682644	0.008712620427067228
clodip_v3_1128	10.132949925784818	10.19735951327481	8.665103961325324	9.483568551729302	10.085420168942235	10.170165163455822
clodip_v3_11280	7.2178463218954265	5.944024335850957	7.097781303338868	3.9585861381815417	2.358499340352985	6.085832096325506
clodip_v3_11281	4.8801117789812185	5.127774314745551	4.527457099429733	4.6537373571468175	4.530334217755805	5.282209069409887
clodip_v3_11282	9.937554749736943	10.391969413734671	10.220876586660513	10.333091508284236	10.799138145173615	10.28569481594057
clodip_v3_11283	-0.8334895380282386	2.1220473194743597	2.6212774707212834	0.1221260352942175	-1.8506311057212135	-2.946657874181389
clodip_v3_11284	5.764014019195567	7.216089766188941	6.259222239861582	6.629913368625964	5.924182072235146	5.976299504683599
clodip_v3_11285	4.995121465872842	4.406207241749701	4.476533630541898	5.465166128908792	4.399593615474963	5.1013893663251535
clodip_v3_11286	8.425712758211489	7.284912236667658	7.446275697378919	8.528195116785117	8.141848203500686	8.378145037370109
clodip_v3_11287	-2.3919535632643107	-2.9977463952489374	-3.214839008720174	-2.3172752943919246	-0.6808957466863865	-1.9184902347557242
clodip_v3_11288	1.509837888005221	0.6724773784858319	0.9593539724052103	-1.773691084555642	-1.49706835603632	-0.1263042119474663
clodip_v3_11289	1.1685912284734594	1.8589075976629772	3.5655809880526745	2.309921392152904	3.6769462762118548	1.475721083804655
clodip_v3_1129	4.2675275796999195	4.456995342179691	3.9742707037682905	2.3593767195416815	2.0180448744393855	4.1512941395619185
clodip_v3_11290	6.523299682157962	5.6755132931378185	5.466340180409292	5.988216713847123	6.0768068841900575	7.1539355968312055
clodip_v3_11291	6.040529676795843	5.36097148170359	6.139251257997257	5.43846391233919	7.369540780422792	7.391024031940111
clodip_v3_11292	7.752100161864398	7.39308604017576	6.425541664775791	7.984278077399676	8.36698550452102	8.069836499160036
clodip_v3_11293	6.910376459287907	6.867503992031702	6.789061250613688	6.659799396472122	7.268329547067117	7.2025054328268165
clodip_v3_11294	5.869021905084001	6.145072684744994	5.758274879701865	5.298651222994197	6.159945407716191	6.7005893702614685
clodip_v3_11295	7.5048292499122145	7.388710503010321	8.027876083115135	7.359496165013597	7.517837604204118	8.022248326656976
clodip_v3_11296	4.618810905962784	4.702999864986406	3.8025519477212013	4.408361086722609	3.765379105939667	5.367132604308181
clodip_v3_11297	2.7779741237984004	2.6804060267927694	2.5796074947241436	2.0217228748384573	2.004265671671307	2.672765839411089
clodip_v3_11298	5.01083203460028	3.539839520352328	3.8995451003290125	4.835201007370019	4.6980670766098465	5.985538459660996
clodip_v3_11299	4.447046106869784	4.21098034819009	4.043670010653699	3.649183881018973	4.249986787943185	5.1524135464216645
clodip_v3_113	6.376333841334137	6.808464628043053	7.122508002106667	3.475879320937793	3.1096840455698227	0.47306551277628844
clodip_v3_1130	4.604108423607174	5.010914801764153	5.2116566187703866	4.7007927186119804	4.140869626721994	4.621907896690815
clodip_v3_11300	3.7335042940347742	3.820431027176069	3.4243408658888663	3.2565993087952956	4.591514237245744	4.080245353089383
clodip_v3_11301	3.01986710825404	4.176450464325654	4.814220417323218	3.6488588744372064	5.4799465186958445	5.344172787958412
clodip_v3_11302	5.684395649287076	5.393230836505376	5.373418376429248	4.762894296864275	5.340226189519563	4.629785953966786
clodip_v3_11303	7.242752430441955	6.992533605807618	6.675961704534192	6.745904144862082	7.094715891431087	7.504809970558687
clodip_v3_11304	6.732996056218047	6.230166834153422	6.203731183308913	7.060927925083968	7.277666942788565	7.623650242668154
clodip_v3_11305	8.249559573786119	8.172779929215954	8.187515125430227	7.986757334698289	8.62650496864178	9.01976648067394
clodip_v3_11306	-0.6442262955496028	1.3494801412908295	-0.33300746420034516	0.8048266941185219	0.6656627092025226	-0.7880705820228485
clodip_v3_11307	3.5132191077772577	3.087678959484207	3.2666493371508687	4.086313242495707	3.817525307020289	4.361444464187235
clodip_v3_11308	6.0169579252580245	5.904598199803677	6.364183630192477	6.740748826907717	7.164520669353428	6.533574562135302
clodip_v3_11309	4.415751102385379	4.508452211589274	4.133653263834441	5.167610314657106	5.390086042467084	5.465789751296298
clodip_v3_1131	8.633551470635382	7.19144838529421	7.364451523530613	6.93890738880199	6.6191224137940665	8.072729176771407
clodip_v3_11310	2.7402601794872132	3.0102517900928216	2.7273423943157167	1.8117153679618623	2.161518026583824	1.3793227825639505
clodip_v3_11311	6.99396917214729	6.436843103339941	6.994258294517877	7.2156393486789625	7.794936512074848	7.751004928833756
clodip_v3_11312	2.706835853236104	4.060482726374701	4.334182381263588	1.4346057991464125	2.004265671671307	2.1445593970176557
clodip_v3_11313	-0.8262817298419497	-1.1547593433564294	-0.5467229065336919	-1.1118129502698557	-0.10193266982874898	-2.1871143438952654
clodip_v3_11314	11.259879511272292	10.444993966014593	11.154373930413877	10.782819883336861	11.349223743923696	11.638952532747792
clodip_v3_11315	5.360798026199669	5.9359051248032415	5.1889373778517385	6.1286367201655025	6.511215926906425	6.6075791261367565
clodip_v3_11316	7.260527671450884	5.820992491665457	6.511169136074292	6.321036622034493	7.337273509375781	7.317935711268233
clodip_v3_11317	6.461985465900705	5.590556485211987	5.875785754565749	5.196553545921908	5.275734435874682	6.195173487138249
clodip_v3_11318	3.0036537229002565	1.9636475001108011	1.9735996574271637	1.8470815093319224	2.4928469282623222	1.8797237374585247
clodip_v3_11319	5.6518373196716185	7.075611867244271	5.368902759567486	5.672331344315808	5.287159501385182	4.851472534983252
clodip_v3_1132	4.24823198543405	2.5504105318588626	3.6587248618900388	3.076309518125692	3.6769462762118548	4.196198319736687
clodip_v3_11320	2.267727186789651	6.1338201258938065	3.9008858697356255	1.1634411388197121	-0.2928610793897715	2.7422416048802365
clodip_v3_11321	5.4978769212663074	5.337303011395833	5.338686571437277	6.088649727130938	6.005973196488006	6.037297229882427
clodip_v3_11322	7.377464848972492	6.839069516190207	6.877362747961473	6.941106648161708	7.830754387487658	7.2064617746224915
clodip_v3_11323	7.655376490500077	7.091112119971143	7.411434800008033	6.878876392599948	6.1411804298521835	6.540904507571892
clodip_v3_11324	5.200712642248913	5.107083961205234	6.477106214214845	6.979422838066076	5.255520237953223	4.756323395730149
clodip_v3_11326	0.8253854871491346	1.3608836461346994	1.1190372049046682	2.2023494408751176	0.43860397031959497	-2.1871143438952654
clodip_v3_11327	8.233872171002346	7.587283733712158	8.245895465537622	-0.794248457165749	-3.020129502869603	2.4653544582675795
clodip_v3_11328	6.521796000911977	7.239506437419743	6.603107571848497	0.3370287233528363	-1.2133230952204341	0.9125782481747883
clodip_v3_11329	8.971312285715474	8.674643571337505	8.594045350799345	0.3410559783920021	0.0126193409194853	3.698532897456864
clodip_v3_1133	5.453933954289559	5.8968083909712465	5.3849723218721905	3.5218305029987613	4.172016987944644	3.6885101809136693
clodip_v3_11330	5.745657068211601	5.710482081143989	4.204932068885713	0.3849312198862648	0.11874103802229391	5.702076059105509
clodip_v3_11331	0.6062740794291631	0.6170166242062334	1.30091778301143	6.5436704968214014	3.765379105939667	1.2074842700611086
clodip_v3_11332	-1.5004160381795346	-3.224852557460242	-2.392797826201832	4.202865157511274	-0.772808254326573	-2.7161612819924317
clodip_v3_11333	-2.488416807689619	-3.224852557460242	-2.3811775331384624	5.343872520692289	0.06665573144520108	-0.23656469171784067
clodip_v3_11334	2.546541404271255	2.5847309127699187	3.404501030949712	6.025773734626167	3.956388538730099	2.974448031841504
clodip_v3_11335	0.7802458110328809	0.8251809389632077	2.087755614609549	4.342886386586293	4.742318421302748	4.0935989246768045
clodip_v3_11336	-2.297617328482249	-1.1554025630935711	-1.4509842702083648	4.103362803616831	2.728986221056721	-0.7331509602435702
clodip_v3_11337	0.14884418994544266	0.3508109817020775	0.4217285696983291	5.4911169212101285	3.9274759702291218	-0.02387556058409323
clodip_v3_11338	2.832852108500261	2.8130920416806893	2.8726634390095223	5.986153866245819	1.0070556060331601	2.737388492075432
clodip_v3_11339	-3.5603489381592124	-2.9051386278272195	-1.2095450018184017	2.8892832167248996	-0.772808254326573	-3.560348938159207
clodip_v3_1134	5.41228147798439	4.417388099041797	4.965821922097934	4.88641549133491	5.029294184266281	5.997258338199671
clodip_v3_11340	-0.7637101439230491	-0.28279914914866594	1.878324703594446	5.712377203853237	2.4528255548872964	-2.34285597438056
clodip_v3_11341	0.23101894968335046	1.434232202717458	1.6859216738968061	0.1910606018502481	-0.16281053393204376	-1.692118386281049
clodip_v3_11342	2.022497321424731	-0.5313855249986733	1.5645805325496953	1.7673436790692751	1.5527819653394739	0.351292822475184
clodip_v3_11343	1.9352433152300108	1.2546137847972356	2.187155434940902	2.1986158072068562	1.903940311912523	2.129820774776143
clodip_v3_11344	-0.1990408824532729	-0.6541876021948487	-0.06582765633980202	-0.05789624332965977	-0.04352001419511123	0.1321679805169421
clodip_v3_11345	6.9897418343738495	5.095646947391348	5.743422339171827	5.745912399128109	6.650976193766813	6.796155594314642
clodip_v3_11346	5.2424367871841575	4.075982051425093	4.729089777086415	5.620095822730181	5.37677942928398	6.517033233960996
clodip_v3_11347	3.416551275785059	3.6524548107635955	2.435854600459302	3.434752472833894	4.518265459670784	3.9415478066884186
clodip_v3_11348	6.539650870618727	7.796300663131636	7.7115368456681015	6.993501101512141	6.8963821439220885	6.554419241390415
clodip_v3_11349	8.833412026992187	6.625261298852844	7.502810068826095	7.476126977834444	8.298422125301903	9.357746149011165
clodip_v3_1135	7.238710377968177	6.334668857788313	6.080756035308612	6.309330043972796	6.233394281567649	6.8783621293109025
clodip_v3_11350	-0.4355926610955847	0.25453077450297523	-2.3711859199299843	-1.609798220260633	-2.0663047439724203	-0.8451638685540854
clodip_v3_11351	1.3946902301356157	1.1758570693438857	-0.7535963962612244	-0.9625263803695898	-0.04352001419511123	-0.23656469171784067
clodip_v3_11352	8.352149224597373	7.71077618372257	8.035394967946257	6.391167261591395	5.825769869054014	6.347452088817874
clodip_v3_11353	3.1886237378808664	4.117760571629826	5.175810064716705	-0.22713142449173304	-1.3482311610083502	-3.2211151483986686
clodip_v3_11354	2.013749661900052	0.17942205660508884	2.1534285573099123	-2.0201702879396883	-3.020129502869603	-3.560348938159207
clodip_v3_11355	-3.3260177318802695	-3.224852557460242	-2.3811775331384624	-3.5603489381592097	-3.560348938159207	-3.560348938159207
clodip_v3_11356	1.9092027087196242	4.608699644312111	4.613690971694292	8.032936036175133	2.280618191895278	4.210277413134335
clodip_v3_11357	-3.159496028379591	-2.5031135565525497	-3.214839008720174	-2.1437575542283005	-3.560348938159207	-3.560348938159207
clodip_v3_11358	7.78821210245363	7.588399946499325	7.471756605383099	6.79617356343391	7.028611494479262	7.517073518281837
clodip_v3_11359	3.776236313785437	3.5126412766145183	3.59853823852231	4.503165136564876	3.8016801363051416	4.266943629965632
clodip_v3_1136	3.936099936125311	3.8997722919946236	3.761155326400643	4.239900638837383	3.5356167345082596	4.021573034307556
clodip_v3_11360	2.5375818546659694	3.2851249311880806	3.098933080924642	-0.6473647060444876	-0.772808254326573	-1.3242594213552679
clodip_v3_11361	9.563076691895496	9.723828844512509	10.565900542097761	7.4814774700468565	7.451793898388365	8.44766752721225
clodip_v3_11362	4.93343606521165	6.156792643576724	6.941884391983876	5.5797245724851425	4.823026913398066	4.313338007156893
clodip_v3_11363	3.8601275522544016	4.512274491340073	4.002425205716387	4.759478043698869	4.556535368483199	4.931201394834316
clodip_v3_11364	1.602926314131215	2.0889886495896155	0.9610691252566388	-1.1887694773843078	-1.8506311057212135	-3.560348938159207
clodip_v3_11365	2.8994824556039545	3.633295766673672	2.872661649545127	3.387730681896614	2.894994620860379	3.5207121728870874
clodip_v3_11366	4.025087194225718	3.703189819221599	3.7120233474720785	4.124467820655421	3.9164826064149607	5.524719459911208
clodip_v3_11368	4.00641306173025	3.3127321281020996	4.4470462008188285	3.06818630232608	-0.10193266982874898	-1.9184902347557242
clodip_v3_11369	-0.6863949211152396	6.831739020731495	3.1464107023656407	-3.3414169391117383	-3.560348938159207	-3.560348938159207
clodip_v3_1137	4.367542942090656	5.059975269328101	4.222242129882883	3.114140984920901	2.7456455383662335	3.9953880928325756
clodip_v3_11370	2.9777960004425075	8.473781157650508	5.614897242438368	-2.063771343372732	-2.627994895056206	-3.2211151483986686
clodip_v3_11371	4.448394473859661	4.0886398546899745	3.3876574800690076	4.187379276109344	3.959962206526629	5.7600535048386
clodip_v3_11372	-0.4327776624926928	1.9739902501740119	0.399969968358121	-2.373440850835066	1.3498270575957547	0.6692900279265623
clodip_v3_11373	-2.4674443702852678	-1.5543891195087076	-3.367102269442946	-3.379015121019718	-3.560348938159207	-2.5174678120313696
clodip_v3_11374	7.963863661974518	6.818844729760473	6.656501147543194	5.47129733997549	5.960314526849084	7.764634757809317
clodip_v3_11375	0.65009704384502	3.3156373296858863	4.897291944318687	-2.623805730536408	-2.627994895056206	-3.560348938159207
clodip_v3_11376	3.464886730925523	4.612274844928692	5.573689781069156	-0.3055212822920825	-1.663045729231191	-3.560348938159207
clodip_v3_11377	5.203208689586139	6.128625547565319	4.757534662455918	4.576791067177544	4.249986787943185	6.07240610473829
clodip_v3_11378	4.880275682505234	4.015918672331593	4.847452855413186	5.3341714734493815	5.3347312573378955	5.989625746625892
clodip_v3_11379	5.731771915416974	5.5156003592979985	5.239837412966613	5.1020099760594135	4.905030942331467	5.67631601919554
clodip_v3_1138	-2.488416807689619	-2.044587779329503	-2.727805207940471	-1.0525637550168454	-2.3199851127265108	-2.1871143438952654
clodip_v3_11382	6.194111027161644	6.297772913779685	6.12350452830708	6.751192706819979	7.764606507957049	6.485904548656484
clodip_v3_11383	0.39120582253269964	1.5960780506918582	3.9804494141849305	2.323672247631035	1.903940311912523	0.5853550572047567
clodip_v3_11384	2.240303543794292	8.942325802659925	7.253840776044219	2.634203943008338	2.924558820321032	1.940106326515
clodip_v3_11385	8.688581696031072	8.192192440549123	8.523034338637476	2.5991468279593875	-1.2133230952204341	1.6613959710966937
clodip_v3_11386	7.808143761215152	6.395916723155806	6.737352498608431	7.033571086398386	7.960179566501667	7.8772909082029985
clodip_v3_11387	2.4942720684404467	1.6332121712299106	2.6023071933704465	7.161029958163244	0.21758865245770415	2.522892144590556
clodip_v3_11388	-0.9179504254969835	-1.5662547981072976	-1.4289017321885837	-2.1104684600105887	-2.3199851127265108	-1.800868885021386
clodip_v3_11389	-0.4129185381218249	2.102102551094422	-0.9530664501047219	-1.144340824652458	-0.43580695590367313	-0.9666112633705176
clodip_v3_1139	4.858192416117761	4.737182534603375	4.390042874872377	5.331164150530075	4.6937810027818045	4.896792854069128
clodip_v3_11390	-3.159496028379591	5.850355507609136	2.9554404223509896	1.540288956068622	-2.0663047439724203	-3.560348938159207
clodip_v3_11391	3.62632166711726	3.3957997243846725	2.679787145155716	3.2233859762394665	3.554649819708068	4.463420237576463
clodip_v3_11392	-2.785777073221886	-1.7599183363781896	-0.9806549527287483	-1.5517401279970855	-3.020129502869603	-2.7161612819924317
clodip_v3_11393	6.608080859116035	7.959310618111708	9.464570522313013	7.202390513614395	6.736285039056888	6.978159136549689
clodip_v3_11394	3.4344746209750285	2.3674582841850897	3.5120532176356534	6.341409619985793	3.9347586148531883	3.6057185048158487
clodip_v3_11395	6.055213088632209	6.012996473457322	6.002814098178725	3.590978072976753	4.190387649883547	4.902223580343772
clodip_v3_11396	1.5898401916019342	0.9497326406702128	6.275665098869178	-2.3342351929050693	-3.020129502869603	-1.800868885021386
clodip_v3_11397	-0.7956302642897308	1.9485714107303804	1.8437731034070426	-3.037700212090942	-3.560348938159207	-3.560348938159207
clodip_v3_11398	3.2912673530676173	3.5747367686396716	4.802115075470169	5.342506955709994	3.461919064301971	0.8237934537724455
clodip_v3_11399	-0.0057133975048799315	-1.0420013887655495	-0.049422342734894376	3.7447439629362407	4.005631853163863	2.831478211596274
clodip_v3_114	6.211643052636983	5.936314087708048	5.760500239709063	6.145072735904528	5.708512645420206	6.361319415926132
clodip_v3_1140	7.270833024703388	5.55547667757995	6.040640120174094	7.846321596565901	8.060128530811193	7.911219731439207
clodip_v3_11400	2.115929803882593	1.3299803947666275	0.3974874104433057	-1.9168368908604534	-1.663045729231191	-2.7161612819924317
clodip_v3_11401	5.228918770376324	4.4419599966489685	4.5075083949414205	4.685359780712641	5.849083493306693	5.506293735463599
clodip_v3_11402	5.398533348921328	5.665521381120286	6.55718926534074	5.661745289159432	7.024350980146246	6.7402460028459705
clodip_v3_11403	6.713226272493101	6.050971057326665	6.05312699084613	6.493793055139138	6.1899273337073675	7.015219920275953
clodip_v3_11404	-1.8277953746995546	0.6713127744380907	-0.569661032587447	-0.9425750715859573	-1.663045729231191	-0.8451638685540854
clodip_v3_11406	-2.391248417896293	-2.6861955768112287	-2.766080221440298	5.226952613543103	2.7036308998832963	1.341445443569594
clodip_v3_11407	-0.7405613093804425	0.32664253597831905	0.058777589379166884	11.74738042699064	10.51319264525455	0.42558258600884724
clodip_v3_11408	2.6082983518236653	1.0150328437212781	1.1623944028390394	2.7618775245288987	6.2400233043468525	4.870436961352444
clodip_v3_11409	-3.098098084143553	-3.224852557460242	-2.0330546988015374	-2.0976416341680526	-0.772808254326573	-2.7161612819924317
clodip_v3_11410	-3.3260177318802695	1.5753817607058354	3.1262515569821687	-3.2342307739458125	-3.020129502869603	-1.9184902347557242
clodip_v3_11411	-3.159496028379591	3.051237633390995	2.3937805275434196	-1.693449236035403	-3.020129502869603	-3.560348938159207
clodip_v3_11412	-1.1067234588791917	3.09697164347493	3.5917137448669925	-2.8475724634308888	0.43860397031959497	-2.946657874181389
clodip_v3_11413	3.009867182887944	2.1882146519898904	1.6785927062915071	4.361735426170575	3.945614112838057	3.3969192286974668
clodip_v3_11414	6.4370112512638755	4.989584513205158	5.437289735174184	5.277819462909214	5.804062952978564	6.678921558525232
clodip_v3_11415	4.581064086332904	3.520923606870921	4.108371594304427	3.478575704323101	3.9741690075854734	4.53787831456427
clodip_v3_11416	-1.1497097248638068	2.057591256538066	2.127854503793283	0.5884979587664125	-3.020129502869603	-3.2211151483986686
clodip_v3_11417	0.6652719013545465	4.168499214879919	4.263944922054004	-1.990260661556845	1.8739461029072904	0.5635854696065964
clodip_v3_11418	-0.8801854882549016	6.74108360916334	5.962216774656836	1.7168059217163825	0.0126193409194853	-1.800868885021386
clodip_v3_11419	-1.229249231464572	3.80051156848538	3.7508698140713945	0.912235073687814	1.4137662686660577	-2.946657874181389
clodip_v3_11420	-1.4712229872248632	2.961121191333418	3.772737911308524	-1.1110254148767305	0.0126193409194853	-2.5174678120313696
clodip_v3_11421	-2.9215122611108786	-1.9122559436051512	-2.766080221440298	-1.850699806244194	-3.560348938159207	-3.560348938159207
clodip_v3_11422	-3.5603489381592124	-1.9830159920300314	-2.30858383242042	-2.5910565107320007	-3.020129502869603	-3.560348938159207
clodip_v3_11423	-2.559660225521097	-1.691458148534103	-1.5034496523368523	-1.8020971564989041	-3.020129502869603	-3.2211151483986686
clodip_v3_11424	4.508823538231655	4.974457185905289	5.265156560196605	6.850384936064044	5.421529920097996	0.40124191965402234
clodip_v3_11425	5.016233140332773	5.158251237685488	4.874431043531777	4.035021881611186	5.9205185520330526	5.772561093106535
clodip_v3_11426	5.53820431832674	3.326742347273684	5.426317657260299	6.383153536492536	6.110960848470768	4.837934185402625
clodip_v3_11428	9.172854877352284	6.841583180795906	9.16209840718402	8.144852725010596	8.975355501884644	7.289828797679391
clodip_v3_11429	3.8973580748295538	5.299958652502418	6.421845830971941	4.353457236708968	4.1090349366254975	2.672765839411089
clodip_v3_1143	-0.8237624641862464	2.779919757269921	1.2064178464161646	-3.2342307739458125	-3.020129502869603	-2.0465592066053357
clodip_v3_11430	-2.350678457336349	-2.5631661802871504	-3.0117538084995665	-3.1736906276442864	-3.020129502869603	-2.946657874181389
clodip_v3_11431	1.420095037924887	2.291467691825927	4.479483665265715	0.9289883885894429	0.8920428535835726	2.0459516207613033
clodip_v3_11432	1.3364864810316197	1.0059896805981925	4.412954925710737	0.7110307312826193	1.3055702946629688	0.9296978779232119
clodip_v3_11433	-3.5603489381592124	2.667849149459622	3.916487367726475	-0.10096963396576897	-1.0899586673254706	-3.560348938159207
clodip_v3_11434	-3.5603489381592124	3.3482462840462137	3.8066527157441	-3.1736906276442864	-3.560348938159207	-3.560348938159207
clodip_v3_11435	1.4506637270037537	0.9544159078803753	3.587910205097569	5.166138601562899	4.125040088426437	1.844049698742165
clodip_v3_11436	-2.787579873257813	-2.0848331990649447	0.0379721217920988	-0.5415693333910816	-0.772808254326573	-2.946657874181389
clodip_v3_11437	-3.159496028379591	-2.7022508237426903	-1.2530774350241316	-2.213709655759525	-2.3199851127265108	-3.2211151483986686
clodip_v3_11438	-1.7252497238040974	-3.224852557460242	-1.220210642771274	-0.9407069904059371	-0.5129677824244648	-2.946657874181389
clodip_v3_11439	-0.48724461481158843	-2.3510492640188536	0.4853188791184222	-0.3423809491017224	2.5413612005235926	-0.8451638685540854
clodip_v3_11440	-3.5603489381592124	-3.5603489381592097	-1.0447888558147436	2.6456902075111675	-2.0663047439724203	-3.560348938159207
clodip_v3_11441	-3.332429290422496	-3.1018231609361635	-0.23749940115897217	-0.9785150232379061	-1.3482311610083502	-3.2211151483986686
clodip_v3_11442	-3.1494319088475953	-2.8237140381056913	2.094909058355955	4.679431462280591	1.8433150383482813	-1.031397216831874
clodip_v3_11443	-2.2322631458619386	-1.0538051952238727	3.0772763801505807	8.996309378918799	5.530091781219188	-0.3150502712652952
clodip_v3_11444	-3.5603489381592124	-3.224852557460242	-2.620823602121963	-2.992356810504795	-3.560348938159207	-3.560348938159207
clodip_v3_11445	-3.5603489381592124	-2.5696422471282516	-2.445196616194448	-2.8246286749624043	-3.560348938159207	-3.2211151483986686
clodip_v3_11446	-3.5603489381592124	-3.5603489381592097	-3.214839008720174	3.7788370295876583	-3.560348938159207	-2.34285597438056
clodip_v3_11447	-2.083473513069844	-2.8747169987248595	-1.4509842702083648	-0.8762866531041886	-1.663045729231191	-3.560348938159207
clodip_v3_11448	2.976582122349913	-0.6206559334981357	2.1632843636091517	4.741872494812474	4.428255559818277	4.957523443660289
clodip_v3_11449	-1.7252497238040974	-1.1996330502472219	-2.242665333061282	-0.7617837249580712	0.5938750701227892	0.7486090444976242
clodip_v3_1145	4.975973158978016	4.2290021249083924	4.9361139495958515	5.809888081490897	5.6730268615867185	5.1312952611201315
clodip_v3_11450	-3.3260177318802695	-2.7022508237426903	-2.4881591389569704	3.9560104294026504	2.3366732592200723	-0.1621294877345589
clodip_v3_11451	-3.3260177318802695	-2.905056572576295	-2.5980757039030316	1.5721639103253051	-3.560348938159207	-3.560348938159207
clodip_v3_11452	-1.5596187397173642	0.5054833782321073	-0.3072684371205072	-0.752299998531256	-1.49706835603632	-1.5909940102358553
clodip_v3_11453	-0.152409568700892	-1.6781213854698058	0.24834184060296965	5.646528975000848	5.039463578955294	4.011558067252051
clodip_v3_11454	3.1917338882356185	6.164025801614004	6.90755030433159	6.959121759246875	4.503648405655672	3.642525798349362
clodip_v3_11456	6.294002546401566	6.164189226488096	5.740760743289915	7.035040441847023	7.169159313451122	7.05890933632591
clodip_v3_11457	1.1438998316514069	-0.045674207885372374	0.09211433847235301	4.096393277355345	2.909852449224617	2.522892144590556
clodip_v3_11458	6.683688363597865	6.07020230844239	5.794557576426454	5.8983156644445796	6.139605608498088	6.985340857306134
clodip_v3_11459	3.0654477105157016	7.077042612751972	5.3821072850880105	-0.3195426073530075	-1.49706835603632	0.24588665179516003
clodip_v3_1146	6.606211665778245	6.271077965487059	6.126993742834179	6.425240097936926	6.380649862901045	6.902950520421526
clodip_v3_11460	-1.6389209123462254	1.5068617949574228	1.6188156027822307	-2.5564908862073397	-3.560348938159207	-3.560348938159207
clodip_v3_11461	-0.010200718815600973	4.375895601729011	4.623585798516719	1.415989090254873	-2.627994895056206	-2.5174678120313696
clodip_v3_11462	4.4164371906361914	4.923057728976787	4.452321232594267	5.520195876725662	4.523105084866066	4.4925144927053635
clodip_v3_11463	7.946408194474215	9.4272671968773345	9.273713829154818	6.07121512734912	3.769457955393985	1.2760191659586162
clodip_v3_11464	4.3619446699525986	4.904516001852297	4.889872387910968	5.320575477652675	4.708726881337769	4.501129574217307
clodip_v3_11465	7.424282403440938	7.792424122150031	7.961272829670021	8.86634717019762	9.642702433739537	8.665546016099823
clodip_v3_11466	7.32587639076997	6.488843366241365	6.649950829700465	6.323690719754551	7.078368831433141	7.5122871459405305
clodip_v3_11467	8.484612217137826	6.205651355517926	7.204955938189708	7.641842401421439	8.597115383142757	9.924280138078812
clodip_v3_11468	2.8273698734003023	3.425996463428745	3.044548897139167	-2.4680544208801956	3.3895629008351547	-2.7161612819924317
clodip_v3_11469	-2.350678457336349	-1.7578209722411833	-2.620823602121963	-2.0976416341680526	-2.0663047439724203	-2.34285597438056
clodip_v3_1147	-1.6656266426839412	-0.7815272848931725	-1.2914949314606436	3.331004973166287	0.21758865245770415	-2.34285597438056
clodip_v3_11470	7.678326682384848	6.576226371456322	7.250865325169983	8.379074722886084	8.558742805624703	7.81761440620677
clodip_v3_11471	-2.90334236655191	-2.249846262244305	-0.7278709761019424	2.600400424176303	-0.8709772606615191	-3.560348938159207
clodip_v3_11472	-2.2322631458619386	-2.021919086056505	1.0971637304249335	5.455626946109369	2.3476275743855624	-2.7161612819924317
clodip_v3_11473	1.7279519231572626	3.5130010623864143	4.010740242616703	8.011917156025863	5.034387841956816	1.9231104911156893
clodip_v3_11474	6.663971864357507	6.558068359752508	6.354388654633803	6.565319271492724	6.240757985723974	6.364863859403634
clodip_v3_11475	6.928329625783633	6.744117683457233	6.9285491392933425	2.3361683605004906	-0.43580695590367313	2.6574326855271098
clodip_v3_11476	3.828058877106506	3.5118097167468503	3.347550466308369	2.919409061970655	3.103234843716213	4.530883567624359
clodip_v3_11477	4.365962851583982	5.5230429621272314	3.899882060021956	4.5428262666491435	4.373033761606025	5.367917841756371
clodip_v3_11478	5.67227715242948	5.399785293969419	6.277500250884323	5.180692000130149	5.704257537695161	2.998986174214436
clodip_v3_11479	4.850891950017164	6.423728627447337	6.184812059836829	5.784426526755709	6.588282240283083	5.761249386501152
clodip_v3_1148	3.1592754676022707	2.981661305215396	2.25357209127773	2.505446783790931	2.098065697092769	2.682898149034591
clodip_v3_11480	0.651921624739666	0.3217298250327537	0.5809979460998798	3.958615202349486	1.2829221615480222	0.19014749309580437
clodip_v3_11481	4.301204997684754	3.945348521423915	6.053519346298133	5.528855179807445	5.607322140162694	2.361944548871928
clodip_v3_11482	-1.5004160381795346	-2.2846864403117735	-0.8084671537448251	1.5111141135660304	0.43860397031959497	-2.34285597438056
clodip_v3_11483	6.537312310663282	6.525435010739421	6.445284892864617	6.928201508690419	5.9973041789136285	6.058853993736623
clodip_v3_11484	8.923535623911068	8.317709193601221	8.973792954176727	8.799537650428407	9.459182815901833	9.501534658895187
clodip_v3_11485	9.025508954356575	8.728120461789397	8.868001442119294	8.086236235440284	8.738808910939039	9.20078118936121
clodip_v3_11486	5.063661329117332	4.526382056310492	5.684522628224217	4.814362373551782	4.356859932480565	4.005515545494555
clodip_v3_11487	-3.159496028379591	-2.029048467173257	-2.613816960717526	-2.2831426787641647	-3.560348938159207	-3.560348938159207
clodip_v3_11488	3.2240710052689407	3.3734021693975693	3.524716199640989	3.06877316185199	2.62477629535934	2.7662652658319042
clodip_v3_11489	6.019879037534119	4.265850760201481	5.5700196532312765	5.598104238037379	5.364697629092405	6.049095376193859
clodip_v3_1149	3.423702161348216	4.182484127748624	3.4461763155006535	4.139256880368168	3.2210958176151214	3.2949132881740675
clodip_v3_11490	4.652056656381438	5.064929098278749	4.258003389287256	3.9387299499274464	4.343241836272338	4.907633940416046
clodip_v3_11491	5.010104310797415	4.6649724925918346	4.703177435252552	4.9015595371729	4.767008553880939	4.903307276759873
clodip_v3_11492	8.570022265229849	7.811251842990816	7.829248673157544	8.407863533579361	8.066772886412506	8.175650166308758
clodip_v3_11493	6.738604989452399	7.907817865613066	8.113764868926246	5.45090791383644	5.13423966819572	5.775523175620653
clodip_v3_11494	-3.1494319088475953	-1.4163377666358783	-1.9381906626386374	-3.379015121019718	-3.560348938159207	-3.560348938159207
clodip_v3_11495	-2.9215122611108786	-1.7252027811192931	2.130046575752616	-2.213709655759525	-3.560348938159207	-3.560348938159207
clodip_v3_11496	6.112652631734183	6.553483723826673	6.623696854363882	5.343204878152481	7.394844849201867	4.244885520940755
clodip_v3_11497	0.4145902271225066	0.3585576449977723	0.7006531232565137	-2.741991930803452	-2.3199851127265108	-3.2211151483986686
clodip_v3_11499	5.878127305544842	6.076041526150037	6.661932992932147	4.8087902651083	8.416594805650178	8.006576615112467
clodip_v3_115	6.005436022988963	6.046568649892838	5.763813361154019	6.054169380574087	5.156213214308597	5.857203529376196
clodip_v3_1150	5.8758315952350895	5.917669765781556	5.743585078396514	5.545197817401858	5.684952701744128	5.451043962627075
clodip_v3_11500	-2.1468740701421223	-2.597179066814435	-2.201602226601912	-2.7378247033468313	-2.627994895056206	-3.2211151483986686
clodip_v3_11501	-1.6656266426839412	-1.3948169996649118	-1.7411825741144102	-1.1552391949508696	-0.8709772606615191	-2.5174678120313696
clodip_v3_11502	-3.0076850289436514	-3.1018231609361635	-2.315467112157009	-2.7012338699329597	-2.627994895056206	-3.560348938159207
clodip_v3_11503	-3.332429290422496	-3.224852557460242	-1.9647936973857396	-2.9201658689804306	-3.560348938159207	-3.560348938159207
clodip_v3_11504	-1.7252497238040974	2.2089590999104916	2.363940379279678	-2.476682046584002	-2.3199851127265108	-2.946657874181389
clodip_v3_11505	-0.12851474787916908	4.5708389653473915	3.972045549618573	-1.199861032550865	-0.976317147920594	-2.5174678120313696
clodip_v3_11506	5.595525670898116	7.098452475756271	7.154148679907768	6.77306956035525	7.542478074740038	6.139700450929042
clodip_v3_11507	6.219267008330806	5.6024148866146675	6.189227415936635	5.235740475479657	6.556768375627598	6.080093392463112
clodip_v3_11509	1.3940162415579607	3.225120301936591	3.5593667370360427	0.5726823795241672	-0.8709772606615191	-2.0465592066053357
clodip_v3_1151	1.8923774128802546	2.390547418693569	1.9442874696264538	5.520762481655425	7.104435950775272	6.518094748844701
clodip_v3_11510	0.3026168605517638	-2.4466128506041738	-2.30858383242042	-0.25881459068732743	1.4137662686660577	2.6625618651239416
clodip_v3_11511	-3.5603489381592124	-2.825280220266768	-3.367102269442946	0.12786135715155486	-3.020129502869603	-3.560348938159207
clodip_v3_11512	-3.3260177318802695	-3.1461631061947344	-0.33300746420034516	3.1381411151768934	0.9216669861497975	-3.2211151483986686
clodip_v3_11513	6.494494533217342	6.068673217534279	7.339579784258884	6.072361115225936	3.967083094499266	2.8718959547449354
clodip_v3_11514	2.338689173832719	4.327126375363033	3.967847046247776	2.439250474093594	2.1237824766419475	-2.5174678120313696
clodip_v3_11515	-2.6613500697325243	-3.224852557460242	-1.8094435755302083	-2.1879398062389535	-2.627994895056206	-2.1871143438952654
clodip_v3_11516	-2.4924253372402934	-2.145601796856234	-1.9076579513226428	-2.3172752943919246	-3.560348938159207	-3.560348938159207
clodip_v3_11517	1.8049140312701706	3.6760796892328322	5.422367071715533	-0.7480547642639526	-1.0899586673254706	-0.7331509602435702
clodip_v3_11519	-3.1494319088475953	-2.9967514040079086	-2.036178538191345	-1.510080554561625	-3.560348938159207	-3.560348938159207
clodip_v3_1152	7.028056489254478	7.64626544056291	7.143006214359064	7.711206460166634	6.959332129642663	6.973265385595774
clodip_v3_11520	-3.332429290422496	-0.2775352923608472	-3.1640170692223384	-3.5603489381592097	-3.020129502869603	-3.560348938159207
clodip_v3_11521	9.330550357443197	12.663669851032543	11.765532568210748	7.9488662339143374	6.270562263239728	8.34233543510305
clodip_v3_11522	-2.0436181083557385	2.775963568634952	-0.14380991285168848	-2.5972075837295465	-2.627994895056206	-1.4964959248404945
clodip_v3_11523	5.4632327889280505	7.03238000088151	5.698019120929797	4.157080049128829	5.171706193967679	5.36634693923417
clodip_v3_11524	3.6083328545413726	7.240425419386025	4.99898291556444	4.328295017401772	5.126310153132392	4.5294805394185085
clodip_v3_11525	5.638071738922454	6.612252842901957	6.316858324490457	5.449006730982014	5.407203160636942	0.44951938923526974
clodip_v3_11526	0.46593644132347634	1.6274188786948944	0.5739155892984638	-1.158415755553682	-1.0899586673254706	-3.560348938159207
clodip_v3_11527	-2.266468405964624	-0.7056039157440236	-0.26021725164563075	0.37586385317542453	-0.6808957466863865	-3.560348938159207
clodip_v3_11528	-1.389562618199876	0.7410259380144558	-0.1144369258967141	-0.9334131154746332	-2.3199851127265108	-3.560348938159207
clodip_v3_11529	-2.609191250189212	0.4389178887954497	-0.6122474327205807	-3.379015121019718	-3.560348938159207	-3.560348938159207
clodip_v3_1153	6.37743229564987	6.722543182897281	6.284195668865996	5.452181386828818	5.44721957417145	5.382756718636535
clodip_v3_11530	-3.5603489381592124	-0.2419816326998944	-1.5034496523368523	-3.1600831219722467	-3.560348938159207	-3.560348938159207
clodip_v3_11531	0.03692834734105939	2.592974242702934	1.4014376705978588	-0.45159297152441585	0.830904766469269	1.487330282951499
clodip_v3_11532	7.74123352282901	8.193609446238767	8.049105145732245	9.078623847090768	9.568856183693175	8.63088335346686
clodip_v3_11533	6.043219768427466	5.728155028389491	5.426049033767574	5.922617886477386	6.3400879027540675	6.676705082768964
clodip_v3_11534	5.066056410720861	5.498499720103556	4.89510822385348	4.850547823990855	5.472459771667043	5.2139746433571865
clodip_v3_11535	5.9331528950630625	5.493147114172644	5.158243838008866	1.8536208922993067	2.245909011915075	3.5263502140517016
clodip_v3_11536	-2.3919535632643107	-2.1676171758535814	-2.1101892344558086	-3.5603489381592097	-3.560348938159207	-2.946657874181389
clodip_v3_11537	-0.9876888664784393	-2.3383783471821418	-3.5603489381592097	-3.5603489381592097	-3.560348938159207	-3.560348938159207
clodip_v3_1154	6.79880146343087	4.305033254510956	5.78719195017705	4.372309599218499	4.927107760366611	6.146580766527861
clodip_v3_11540	-3.5603489381592124	3.07713858577427	3.775165664516172	0.0735970470077465	-0.6808957466863865	-2.5174678120313696
clodip_v3_11541	-3.5603489381592124	0.9893511342101036	1.1796611846306289	-1.964109597863428	-3.560348938159207	-3.560348938159207
clodip_v3_11542	-3.5603489381592124	-2.249846262244305	1.230028337211964	-1.6358531270738892	-3.560348938159207	-3.560348938159207
clodip_v3_11543	0.8214035062204696	2.933440933205299	3.1525595541550384	7.532209407952138	2.3800001365666743	-2.34285597438056
clodip_v3_11544	-3.332429290422496	0.07357363537342798	1.2251865570043219	-3.379015121019718	-3.560348938159207	-3.560348938159207
clodip_v3_11546	-3.5603489381592124	5.291447605225805	8.172309306799463	-2.476682046584002	-3.560348938159207	-3.560348938159207
clodip_v3_11547	-3.5603489381592124	0.4737007846508189	0.466159907609868	-3.015298774898341	-3.560348938159207	-3.560348938159207
clodip_v3_11548	-3.5603489381592124	-1.2116409342908114	-0.8508509979584922	-3.3414169391117383	-2.3199851127265108	-3.560348938159207
clodip_v3_11549	-3.5603489381592124	-0.28419275785485854	0.062198753148587506	-3.1600831219722467	-3.560348938159207	-3.560348938159207
clodip_v3_1155	1.3120910377838406	0.8288447856537761	0.7002257257108475	-1.6761957565914636	-2.3199851127265108	-0.3559545601827961
clodip_v3_11550	0.5019825398035354	-1.0928127456424868	1.916791431013407	3.185593646980142	3.3465265740299035	0.963339485801031
clodip_v3_11551	-3.5603489381592124	-3.5603489381592097	0.7265151596984072	4.285666586483581	1.7306750945947746	-2.7161612819924317
clodip_v3_11552	-3.3260177318802695	-3.5603489381592097	0.4198089911158791	3.2209246628153987	1.39276649090443	-3.560348938159207
clodip_v3_11553	-1.3926630804645586	5.567887515471915	-3.5603489381592097	0.0037516351918503305	-3.560348938159207	5.428638775803102
clodip_v3_11554	0.3481702063395108	1.0837875592004895	1.9902487243433744	0.27974437986497974	-0.6808957466863865	0.7866909624572525
clodip_v3_11555	5.3300078821143755	4.988569912151314	5.609339340508985	7.013634521708468	7.866656752921694	7.4372092848426234
clodip_v3_11556	-2.0301015276745282	-3.3732692684060384	-2.323093350940473	-2.079993353673393	-3.020129502869603	-2.1871143438952654
clodip_v3_11557	4.283361892592098	5.483346292218936	4.940089335202321	2.2006572105027637	3.135196366867787	2.0846793608047562
clodip_v3_11558	0.5752165006506612	-0.17379809497878276	0.510332406195691	1.5758634563945346	2.0316937159285704	2.4416811052285947
clodip_v3_11559	4.499863591185784	3.7120682076240152	3.9006970998859702	5.06182268093519	4.639102209162918	5.84032821325971
clodip_v3_1156	4.865927889570133	4.306219692797281	4.177656096102181	4.715329626908568	4.247064587102505	5.491237686836037
clodip_v3_11560	7.837327071474492	6.967467983821724	7.583002640672165	8.1970887481001	8.52807515691506	7.23686847393154
clodip_v3_11561	-2.0414636666545687	2.6432864505962126	2.302037011573538	-0.07744774961329474	-0.16281053393204376	-2.946657874181389
clodip_v3_11562	2.7487182115762634	3.4772276306212087	4.293968358100912	1.8866268146357763	1.7473150332565173	-1.9184902347557242
clodip_v3_11563	-0.2940764544809207	-0.5710361684385614	-0.0694440706030199	2.1342359546522185	0.7670606919322123	0.351292822475184
clodip_v3_11564	-1.3364644826101755	-0.5590551776785397	0.17202123571022404	3.0336506941329895	1.7138409904341907	-0.5322603387632859
clodip_v3_11565	-0.7529526942612246	-0.9937405817497292	-0.5646501966909765	0.15636484603910902	-0.3625643114682644	-1.407808885891617
clodip_v3_11566	5.22694000435059	3.8481915793921093	4.463294889783436	4.7701404014930375	5.217211200161173	4.701311396818208
clodip_v3_11567	3.503179729609993	1.86568020144221	2.7435279677914526	3.662850777105497	3.573435072603055	3.6910223954164483
clodip_v3_11568	0.6896240015515842	-1.0773373512420639	0.8682091295309456	-0.7343737114904864	-0.976317147920594	-0.8451638685540854
clodip_v3_11569	2.1602986088866976	1.8454833531769301	1.0753457272068379	4.401657349380807	5.720149890905631	6.159336885203101
clodip_v3_1157	4.79063780165278	2.61755882362705	4.228394369666651	5.27128942173429	5.049561792185089	5.1423520567526735
clodip_v3_11570	0.1625360197821279	-1.327274043656429	0.612570763683436	4.598287737974562	0.21758865245770415	2.229962525727546
clodip_v3_11571	4.870113047072717	3.6878186301063174	4.180682092432562	4.780524125780205	4.7731156248275735	4.6799707091832135
clodip_v3_11572	7.060620823028044	4.7826511757547046	6.0534412511636235	7.152768315058276	7.772248996199986	7.917401314939121
clodip_v3_11573	5.199860136832902	5.4091060344859905	5.200911004260746	5.337699488898971	4.805257118346822	5.139595791986117
clodip_v3_11574	5.058543333777115	2.6504921417961693	4.140867226247432	6.429518827534716	5.628809696709829	7.1036734683660825
clodip_v3_11575	-1.8907204083144418	0.4588190561408635	-1.0851027415291505	0.5689782124673235	-1.2133230952204341	-1.800868885021386
clodip_v3_11576	4.61747323111881	4.679873593822493	4.278056857560422	4.615923848027163	4.443652618111346	5.803073449218545
clodip_v3_11577	-1.1647496589842414	4.156930265736076	1.3342976276834362	-2.8563663949514506	-3.560348938159207	-3.2211151483986686
clodip_v3_11578	6.407544356333456	5.000370985546372	5.697787658232432	7.020136389777865	7.070951787192344	6.585807352950003
clodip_v3_11579	2.9844192071319053	4.542505114996425	4.04295389073072	3.6887474895257375	3.988237271654478	6.560270889073147
clodip_v3_1158	7.120352024728032	7.696325727036917	8.007446474199682	3.1387262112678727	6.64321737153503	7.183228657325032
clodip_v3_11580	3.097016641102888	2.505798734898013	2.9951356972921808	3.2167014275020644	2.9463410559858434	3.8878117276732755
clodip_v3_11581	-0.4992197988377448	-0.9450843026321626	0.9257409648411166	-0.42965255205369607	0.9791505291923235	-1.2452847522235426
clodip_v3_11582	2.6846828254705812	4.721806177175732	2.170997897390694	8.003785937747892	7.592547179566974	7.388511053810037
clodip_v3_11583	-1.3926630804645586	-2.9967514040079086	-2.685969034571437	-3.1600831219722467	-3.020129502869603	0.16144897972192182
clodip_v3_11584	-2.559660225521097	-3.3732692684060384	-1.2914949314606436	1.2820867828318399	0.0126193409194853	-2.7161612819924317
clodip_v3_11586	1.168721785241591	0.7851971586690029	1.3174006099678972	0.13368697857295503	-0.2928610793897715	-0.6802455434222008
clodip_v3_11587	-2.488416807689619	-3.5603489381592097	-1.5187634148527318	-2.7915320420038605	-2.3199851127265108	-3.560348938159207
clodip_v3_11588	6.110577368625701	3.6940646704298716	4.637938646492776	-2.8563663949514506	0.6302153573326233	4.68249782480294
clodip_v3_11589	-2.24733921459943	-2.6842587775052467	-0.9054169103936016	-3.5603489381592097	-3.020129502869603	-1.9184902347557242
clodip_v3_1159	-2.350678457336349	-2.4580944233588955	-1.2173976530825863	1.7963514819301138	2.161518026583824	-1.5909940102358553
clodip_v3_11590	-2.130573301650511	-0.5480931636502553	-0.050830057633384856	-3.379015121019718	-3.560348938159207	-3.2211151483986686
clodip_v3_11591	-3.332429290422496	-2.5631661802871504	-0.861423996455809	2.0197295801591073	-0.8709772606615191	-3.560348938159207
clodip_v3_11592	5.014614437957636	6.956059683222653	5.164578232636489	4.869853664478865	3.6506511210682504	3.213378098827335
clodip_v3_11593	6.491619942004077	6.006348299777567	4.928311150201645	3.6184822308291147	2.325635131668755	3.403061340395407
clodip_v3_11594	-2.480366122766767	0.9649408717464796	2.203978921849342	-2.741991930803452	-1.8506311057212135	-2.0465592066053357
clodip_v3_11595	3.028863580041036	3.2822509283830374	2.9605078288421196	3.5088889119375155	2.8339841748923433	3.6321049007987725
clodip_v3_11596	6.280416193248956	5.597263965174014	6.225735240650687	6.618375954872848	6.843192736995094	6.270594211681377
clodip_v3_11597	-2.24733921459943	-2.4669387423709876	-1.1809422537445629	1.5851358351830753	0.6302153573326233	-2.34285597438056
clodip_v3_11598	5.148938374039013	4.15719718827552	4.567816973554625	5.140409146104311	4.273153726649682	5.088108040689577
clodip_v3_11599	4.599146782120166	3.737624714011819	4.116971539542533	5.129652247970677	4.695925631371612	5.168727931422843
clodip_v3_116	7.351281012934123	6.637916524444044	7.29077877740065	8.065397349193528	8.167382599714314	7.89510426110545
clodip_v3_1160	-2.6613500697325243	-1.5351616751118955	-2.2331816509691116	-0.04502074611800966	-1.49706835603632	-1.800868885021386
clodip_v3_11600	6.666092374541956	7.409583477674093	7.025222002996282	5.683824970209205	5.000085414847334	6.325791836974044
clodip_v3_11601	0.23198592117717026	-0.8289445829136921	-0.853227459755076	0.3925593997583098	-0.5129677824244648	0.8419929091806523
clodip_v3_11602	11.480299598077027	10.379909957810488	10.293308248670826	9.69642414694216	10.72395611651565	12.455644614411728
clodip_v3_11603	8.125166979748922	9.535156765890564	8.187331415683145	8.071854857131886	8.45413952531133	9.374302338308663
clodip_v3_11604	4.217523298090488	4.169413584904083	4.086229833152885	4.65593148536041	3.9054048293157693	4.512536903246236
clodip_v3_11605	-1.096220480820736	-1.2811429655754816	-0.6660710491177022	-2.623805730536408	-1.0899586673254706	-2.0465592066053357
clodip_v3_11606	3.2423951534316133	4.115728798663529	4.318875254964212	1.7208554880232123	2.7539036088254703	1.2489946263696894
clodip_v3_11607	2.3822749206801825	2.6888385890181112	3.049877725147944	-3.3414169391117383	-3.560348938159207	-2.7161612819924317
clodip_v3_11608	-3.159496028379591	-2.241226663746419	-1.0005161520273007	-3.1736906276442864	-3.020129502869603	-3.560348938159207
clodip_v3_11609	3.8105267333968778	2.1065759487149345	3.502985981825011	-1.0781767687472101	-0.43580695590367313	-0.3559545601827961
clodip_v3_1161	0.17414800268588015	1.090279644090137	1.4382358756500881	-2.1879398062389535	-3.560348938159207	-3.560348938159207
clodip_v3_11610	-2.6068321191640296	-3.224852557460242	-3.0692434551026233	-2.5972075837295465	-3.560348938159207	-3.2211151483986686
clodip_v3_11611	4.829106016006978	4.794134665859723	5.309813680688654	4.575708663587672	4.591514237245744	4.977211854893846
clodip_v3_11612	3.5961134463257776	3.5896526123025962	3.667860444066096	3.244928350666179	2.5124488377107155	4.08216059024414
clodip_v3_11613	-2.078927406974626	0.03159566978946325	1.5210165402075089	-0.02073412731213481	-1.663045729231191	-2.34285597438056
clodip_v3_11614	-0.7163231538140813	-0.9042213671727363	6.528627251674629	-0.07322094105353688	-1.663045729231191	-1.692118386281049
clodip_v3_11615	7.018892742794776	9.653774009914805	8.125277909605696	7.089066977143496	7.447345253175282	7.978959566642705
clodip_v3_11616	-1.3084867074422921	1.8160909972601176	4.240149136665906	0.45690815499955423	-1.49706835603632	-0.7880705820228485
clodip_v3_11617	3.2778056563913784	4.774589667560507	4.189744109393171	5.3692935857319855	2.6950791233926714	4.696318384339418
clodip_v3_11618	4.83540008637055	4.1164435848249115	3.9799992899025844	4.351794610218253	4.036423164004655	4.758720352820851
clodip_v3_11619	2.535359783266154	4.4143388097751295	4.156214388721924	5.828540921644379	6.254646314143288	2.8585487927923845
clodip_v3_1162	2.064628503690134	4.029658536788041	3.7261161000658687	-0.7106255824714702	-2.627994895056206	-2.5174678120313696
clodip_v3_11620	7.741699016718902	9.711277569766507	8.56574580920936	6.611168704492939	6.658693512116603	7.208435884350774
clodip_v3_11621	3.5293296471541726	3.48298488023101	4.402834026341932	2.163604304968927	3.564073021157852	1.566079679481027
clodip_v3_11622	6.3990159686935595	5.4351838448342535	6.03324962149409	3.919852143311391	4.975579015341334	3.152702594376288
clodip_v3_11623	3.6011930044378335	4.33105197481535	3.2783751254843314	3.3036405562243614	3.0303230437075097	4.085983453720164
clodip_v3_11624	6.823742259551272	6.6929319496670745	6.384979733219416	6.838325062633281	7.018793434511091	7.795897066933413
clodip_v3_11625	4.581681370837736	4.582710263817349	4.417218543924333	4.679733639258938	4.627913296030304	5.390505778208474
clodip_v3_11626	3.6612094232623567	2.7607663314611304	2.93065920008034	3.7843773582723133	4.359568193884719	5.160593799733122
clodip_v3_11627	4.639123102909858	5.951145268168409	5.724323285113137	4.6609343638525225	3.9420046816562664	1.844049698742165
clodip_v3_11628	6.146657552624584	6.943807473002274	6.191801847203355	7.863424485628164	7.024350980146246	5.8865425473838355
clodip_v3_11629	5.993832694790119	6.840439090078169	6.464868202503375	5.9098903894487895	5.6999898427535545	5.639721422523568
clodip_v3_1163	2.93105738310666	5.792047557717263	4.649870234862837	0.37126176041632386	-0.16281053393204376	0.7486090444976242
clodip_v3_11630	7.358781888093329	4.476902008376921	6.800725538987917	4.495239007471389	6.901501882406738	8.711509936345266
clodip_v3_11631	-2.0306798813941205	-0.46720255495907553	1.3193398003228407	6.990010171927702	2.3906315548045036	3.4243551137936166
clodip_v3_11632	0.21315241551858166	-0.40115572693934326	1.4454671220889632	3.2390260679592346	3.6812825814071086	2.488645615523572
clodip_v3_11633	2.214741002070246	5.331027967566085	2.874172578478727	2.210468150548798	3.5965778074589716	1.135530554535937
clodip_v3_11634	-1.2095533726797851	-2.029048467173257	-0.32694643459044137	0.1702254304935208	-0.772808254326573	-0.3559545601827961
clodip_v3_11635	3.5066464972509896	4.4629522809467534	4.736800068229913	2.899982829320139	4.33500884627739	4.750313521849136
clodip_v3_11636	2.7326294972073386	4.192857414519975	3.588893229146749	1.0413996386343165	1.371456521011263	2.0222059342517227
clodip_v3_11637	6.646107510441034	6.954222514093054	6.69721895652566	2.57292835660662	1.1390168299646104	2.2160751536891174
clodip_v3_11638	8.908016948415565	8.746569342686765	9.367776447402896	8.959572553852448	9.440678022715767	9.513958988923463
clodip_v3_11639	7.013339688715471	6.767338269745119	6.358700404329371	7.327584662904064	7.422953147499701	7.583143380502756
clodip_v3_1164	9.031933512905798	8.942116304309831	8.327005778443414	8.181710158368148	9.716455615715649	9.951251651300302
clodip_v3_11640	-1.7034204848265557	7.713899550370108	5.487645809024872	-1.664234089119317	-2.627994895056206	-0.48612320680515514
clodip_v3_11641	4.406879540016102	4.283023553716001	3.762507832775813	4.023914368236756	3.486905600298078	4.8322554942630305
clodip_v3_11642	0.529093337853316	0.17403480945394065	1.5360298917349597	0.8390570490061274	-0.6808957466863865	0.7291843699991233
clodip_v3_11643	4.47135575331502	3.7746148535256596	5.967170647972889	5.174874136667997	6.114973460707279	1.8530512479012549
clodip_v3_11644	5.631552956021342	5.127308840330455	4.982195768775336	5.173618117349818	5.4997232908240585	6.702769481096105
clodip_v3_11645	3.239833884294394	5.944548064042539	6.2431551509739	3.715011514937508	3.244727549509501	0.7486090444976242
clodip_v3_11646	-3.098098084143553	-0.8631269371183321	2.6243341634403823	-2.3342351929050693	-2.627994895056206	-3.2211151483986686
clodip_v3_11647	2.668782741865524	5.710652616901887	5.767875659202504	1.1631493166588096	-1.49706835603632	3.3752135436326216
clodip_v3_11648	-2.9251648221006477	-0.5181215307620722	-2.4881591389569704	-1.4530464408048207	-2.0663047439724203	-2.7161612819924317
clodip_v3_11649	0.17676763920540134	1.853935719291501	1.9887081683553953	-3.037700212090942	-3.560348938159207	-3.560348938159207
clodip_v3_1165	1.4714843925693808	1.6720000372058408	2.153998555934292	3.245021773493778	2.1109813879580095	4.532285232703744
clodip_v3_11650	5.16051224289765	6.643262163666876	6.873121101561436	0.3223296603641157	-3.020129502869603	-2.0465592066053357
clodip_v3_11651	4.519277946901234	6.958097701230296	6.813453246764979	1.7578521278239605	-0.16281053393204376	-0.5322603387632859
clodip_v3_11652	-0.23017434789680213	-1.486316754967349	-0.046200654096559934	-1.1976863037794554	-0.5129677824244648	0.16144897972192182
clodip_v3_11653	4.827093264816504	4.1963948725462075	3.935267981028707	4.199717687845248	5.718040998198235	6.20311550061405
clodip_v3_11654	1.6299085820088217	1.793224218345046	2.5636014587251714	2.496681902925854	0.43860397031959497	-2.7161612819924317
clodip_v3_11655	6.014157204506544	2.788751628046098	2.7925500895255406	9.03411407895102	9.797023115912909	4.305161966897955
clodip_v3_11656	7.562022155610984	5.638426988934104	6.454403590813721	6.981283030526038	7.402415992377182	3.7476278978010393
clodip_v3_11657	7.014055842791794	6.630313522057068	6.853283496745359	7.146882455906272	7.2958089123006316	7.607118233299404
clodip_v3_11658	2.8875300953830996	2.4565800661252	2.0677695754201877	-2.2005188908189375	-3.020129502869603	0.6068010291539175
clodip_v3_11659	8.702345164895718	7.250767776635964	7.287933820634425	7.9079373148904875	8.806370994917442	9.24675741804094
clodip_v3_1166	5.057010567830535	5.482470339055441	4.391834119663389	0.3896123294565087	1.0070556060331601	3.213378098827335
clodip_v3_11660	5.993042795419412	6.665086444466674	5.899683814612763	6.023828439360833	6.033369103149053	6.371535252829972
clodip_v3_11661	-0.6330003896947762	-1.3990596029384261	-0.1963305383612667	-0.8728112098943861	-1.0899586673254706	-1.1704097891089662
clodip_v3_11662	5.330149773271044	4.527513211170625	4.5665656554278256	5.520882091280036	6.49652690812593	6.797613370940908
clodip_v3_11663	4.985254052666424	4.301443448294737	3.8008942898769584	4.083557689791859	5.176321828978744	6.109500651889812
clodip_v3_11665	3.0664853080407943	2.8755014955788893	3.6814890045533453	2.3967261041869006	3.070549170577533	3.512213581965218
clodip_v3_11666	7.43545638524216	6.078101859548851	6.043063412774043	8.321202626335214	9.293190203021705	8.57442991822118
clodip_v3_11667	3.549836434503858	5.028310202731113	3.16234116270334	2.9866007716387935	3.564073021157852	5.292998588444337
clodip_v3_11668	-0.9585209688009342	0.41540067683878756	-1.6788263553258065	2.5685434776874163	-0.976317147920594	0.1321679805169421
clodip_v3_11669	0.3687196764946433	1.842248120736672	-0.15937194397348867	-0.30784448240783735	-0.976317147920594	2.567325169232514
clodip_v3_1167	5.992774565101489	4.008289042642903	5.455888293804213	6.552023685546155	6.634298748951716	8.225782173885433
clodip_v3_11670	-1.4231787434717367	0.5251600785153083	-1.8510752100815386	1.435775742695246	-1.3482311610083502	-0.1621294877345589
clodip_v3_11671	-2.3919535632643107	-1.9801371941072476	-3.5603489381592097	-0.752299998531256	-3.560348938159207	-0.6292117996095605
clodip_v3_11672	0.9685668654854735	3.52871741417845	1.0383811730189412	3.755771598310937	3.351976847811953	2.6419348166741714
clodip_v3_11673	-2.9215122611108786	-3.021691957510197	-3.367102269442946	-2.660353357118467	-3.560348938159207	-3.2211151483986686
clodip_v3_11674	-2.131791371885956	-0.9429292248727918	-3.0891811869596184	1.7529156366559122	-3.560348938159207	-1.4964959248404945
clodip_v3_11675	-1.7902486343384592	0.13138138221029622	-2.2331816509691116	-1.850699806244194	-2.627994895056206	0.5190353188620543
clodip_v3_11676	-0.26732483921016414	-0.1360843651426971	-1.3173288158132794	2.401788741063444	-1.3482311610083502	1.6303183630519646
clodip_v3_11677	4.200733100430493	4.64414419393633	5.407261992569112	4.801879973690429	4.7277182671909195	3.1993293798184
clodip_v3_11678	3.679362025361889	5.397499011777652	5.984944879616064	4.648306943543416	5.912241458337285	4.13846639143191
clodip_v3_1168	4.844105754002362	4.621804374122263	4.272355570228532	4.117920409847018	4.281746308099122	5.55813000585175
clodip_v3_11680	-3.098098084143553	1.3750997801695495	1.3573172638717055	-3.1600831219722467	-3.560348938159207	-3.560348938159207
clodip_v3_11681	4.467407374730166	3.884316537731336	4.179682234136434	1.5210993052829695	5.199181065708887	5.819813771691098
clodip_v3_11682	1.0216626469142156	-0.8837143787115002	-0.6481798876048983	-2.409067438447751	1.8120194862555663	2.928347918643345
clodip_v3_11684	4.821874000155217	4.450931204618919	4.597556623435279	5.172323725149046	5.277167526882628	5.7861365976336385
clodip_v3_11685	-1.9650582015954337	-0.1313219896751662	-1.7423745381240612	6.681545074734187	-0.16281053393204376	-2.5174678120313696
clodip_v3_11686	-0.4069540067152896	0.6952418179291548	0.7927501247603614	3.108763269168694	-0.6808957466863865	-0.5799218103414966
clodip_v3_11687	-3.5603489381592124	-3.5603489381592097	-3.0117538084995665	-0.2086330094121689	-0.04352001419511123	-3.560348938159207
clodip_v3_11688	-3.5603489381592124	-3.5603489381592097	-2.3811775331384624	0.5602210510082362	-0.3625643114682644	-3.560348938159207
clodip_v3_11689	-3.5603489381592124	-3.5603489381592097	-3.5603489381592097	-2.4831607384921757	-1.2133230952204341	-3.560348938159207
clodip_v3_1169	4.7762338252995695	4.739551628269297	4.403411828098739	3.8590993389454376	4.29877944814881	5.634510244629064
clodip_v3_11690	-3.332429290422496	-3.5603489381592097	-2.025975240674397	2.954341000559393	1.2127630283831845	-2.7161612819924317
clodip_v3_11691	-3.332429290422496	-3.5603489381592097	-3.214839008720174	-1.6234014973453736	-3.020129502869603	-3.560348938159207
clodip_v3_11692	-2.3490290588108573	1.45075747203999	0.46850754904281067	-1.747629503181178	-1.8506311057212135	-1.800868885021386
clodip_v3_11693	-0.7626131781555832	-0.9100076827528107	-2.1315398509464836	-2.992356810504795	-0.5129677824244648	-0.1263042119474663
clodip_v3_11694	-3.5603489381592124	-2.4571526152939427	-3.0117538084995665	-3.5603489381592097	-2.3199851127265108	-3.560348938159207
clodip_v3_11695	-2.609191250189212	-0.9635257167229048	-0.2836739001420593	0.18592909877297523	-1.663045729231191	-2.946657874181389
clodip_v3_11696	-3.5603489381592124	-3.1018231609361635	-0.26346222731500024	-2.0320011021542714	-2.627994895056206	-3.560348938159207
clodip_v3_11697	0.7211878923473546	3.560198105596794	10.722220106956769	0.7459996123002335	-1.0899586673254706	-3.560348938159207
clodip_v3_11698	4.149680345710759	8.249823176283726	7.738946627369225	2.878380232373491	-0.772808254326573	-0.4414159239153043
clodip_v3_11699	3.442885021029742	4.3647500174711515	3.826329737311764	3.7295207117851357	3.267978417567546	4.171224377255691
clodip_v3_117	2.7008148219178256	2.1740462938097562	1.3425260114920494	-1.252734522915048	0.11874103802229391	0.5853550572047567
clodip_v3_1170	5.453283513125067	4.2808927628350215	4.04625437211379	3.7761375124547976	4.354146577500487	6.42269084071536
clodip_v3_11700	5.251519116520815	4.997612970641237	4.979046750117833	5.887348500370956	5.318119759108666	5.529640285805411
clodip_v3_11701	8.7497451070453	10.055071142093245	9.282397307526104	7.747323752022464	9.955230372415235	9.933592005795408
clodip_v3_11702	2.395266338108117	1.6731498915950236	0.547662282517824	5.991957075166093	3.410609022803534	4.072558877192968
clodip_v3_11703	0.9556035989238156	-0.7825813705154302	0.8367586465475549	4.542482395027273	3.2563998227006206	0.709494585058431
clodip_v3_11705	-2.007486321263361	-3.1461631061947344	-1.3299654960816158	1.845125967056949	-0.2928610793897715	-3.2211151483986686
clodip_v3_11706	-1.7925301198224983	-2.25824631693772	0.4827203306559811	4.1462346645940205	1.5527819653394739	-3.560348938159207
clodip_v3_11707	0.5376001448256781	-2.4466128506041738	-0.5675054084653407	6.007203476627728	3.6417784763623975	0.7866909624572525
clodip_v3_11708	2.9192212130310837	-2.5054842353828217	0.8687588675991404	0.9885083725794088	1.39276649090443	2.4653544582675795
clodip_v3_11709	4.333347436329852	2.273058782531435	2.435140582702866	7.9982764262157	8.247242726119156	7.602288300295653
clodip_v3_1171	8.049580356143565	5.994200064801283	6.624591320987832	5.550974658841296	4.7892758789165395	5.775523175620653
clodip_v3_11710	-1.9621614940257075	-3.1018231609361635	-0.7530676116320204	3.603167728385423	1.4344647553218426	-1.4964959248404945
clodip_v3_11712	-3.098098084143553	-2.9967514040079086	-2.3711859199299843	2.808919754556766	1.9333236088239187	-0.4414159239153043
clodip_v3_11713	-3.159496028379591	-2.80482419789772	-2.7237335256635875	1.341596688848697	-1.49706835603632	-3.2211151483986686
clodip_v3_11715	-3.332429290422496	-3.5603489381592097	-3.214839008720174	0.04613121819804742	-3.560348938159207	-3.2211151483986686
clodip_v3_11716	-3.1494319088475953	-3.160776600965736	-3.5603489381592097	-1.2126469761173904	-3.560348938159207	-3.560348938159207
clodip_v3_11717	-0.7990227943446742	-1.2811429655754816	-1.5608418146444167	1.9540909710639984	-0.04352001419511123	-0.19886708658973248
clodip_v3_11718	-2.0414636666545687	-1.8117284320389975	-1.457361615412446	0.4270654766564447	-1.663045729231191	-0.7331509602435702
clodip_v3_11719	-2.350678457336349	-3.3732692684060384	-2.5184556479623876	-2.1022132057578213	-2.0663047439724203	-2.5174678120313696
clodip_v3_1172	7.2242711119418015	8.800046391157327	7.348863760963944	2.666788884221467	6.923174751387106	7.660329094214339
clodip_v3_11720	-3.332429290422496	-2.716772094160766	0.6262919290001527	4.376443623447776	0.11874103802229391	-3.560348938159207
clodip_v3_11721	-2.480366122766767	-3.5603489381592097	-1.5034496523368523	1.5220694412176694	-1.2133230952204341	-3.560348938159207
clodip_v3_11722	-3.3260177318802695	-2.6861955768112287	-2.397948751735458	5.945450220777099	0.21758865245770415	-0.48612320680515514
clodip_v3_11723	-3.5603489381592124	-3.5603489381592097	-1.0001437976805927	2.1608608844097676	-0.04352001419511123	-3.560348938159207
clodip_v3_11724	-0.307472538161024	-0.3254156626588163	-0.7011367303158822	3.100885608710139	2.550871312988331	-0.05721690211056081
clodip_v3_11725	-3.3260177318802695	-3.5603489381592097	-0.3107326536378128	2.5908791379608784	0.7670606919322123	-3.2211151483986686
clodip_v3_11726	-3.5603489381592124	-3.5603489381592097	-0.8807889634519381	1.1515886019855404	-1.49706835603632	-3.560348938159207
clodip_v3_11727	-3.1494319088475953	-2.4466128506041738	-3.1640170692223384	1.501525833390779	0.3970269084217162	-1.800868885021386
clodip_v3_11728	-1.1981225688848909	-1.0260477055577164	-1.011924030060549	4.061427177578126	0.9791505291923235	0.351292822475184
clodip_v3_1173	4.845948348913645	4.111311737129691	3.785463551680052	6.778430898233668	7.3272779754112385	7.444672058537014
clodip_v3_11731	2.331651666675919	2.3117324047257375	3.468364407616911	-2.079993353673393	-2.627994895056206	-3.2211151483986686
clodip_v3_11732	-0.1505073524040344	-1.5959157521997112	-0.19410362045565716	0.09626334418437929	1.827752120185139	-1.1704097891089662
clodip_v3_11733	-2.785777073221886	-1.2935847036369226	3.297316646144589	-2.3779849736034624	-3.560348938159207	-3.560348938159207
clodip_v3_11734	-0.39627209429074123	3.1397563412412444	4.35566419841989	1.0159213515987031	-2.627994895056206	-3.560348938159207
clodip_v3_11735	-1.2821873185854318	0.3965190110090967	2.849923779719081	3.4675254359089367	0.5183274084069621	-1.800868885021386
clodip_v3_11736	5.63010432734124	6.829275349719394	7.038765325579744	1.390555833080906	1.0344311598111426	0.1022803596474992
clodip_v3_11737	7.342183269567208	7.993920984329796	6.94831526714258	3.306598775021806	6.924547134020412	8.019002603227804
clodip_v3_11738	-3.098098084143553	-1.0779510184932477	-0.627225896564052	-3.5603489381592097	-3.560348938159207	-2.5174678120313696
clodip_v3_11739	-3.3260177318802695	1.001055962596626	0.867403798406567	-1.555617953114858	-3.560348938159207	-3.560348938159207
clodip_v3_1174	0.7211878923473546	1.434832608958578	0.48040470227133947	-1.5052243915998327	-1.663045729231191	-3.560348938159207
clodip_v3_11740	-3.5603489381592124	-1.3072610065885821	-1.6201988915187377	-3.379015121019718	-3.560348938159207	-3.560348938159207
clodip_v3_11741	-2.90334236655191	-1.3642560416433183	-0.9817074994235488	-3.5603489381592097	-3.560348938159207	-3.560348938159207
clodip_v3_11742	-3.098098084143553	-2.529692424407595	-2.445196616194448	-3.3414169391117383	-3.560348938159207	-3.560348938159207
clodip_v3_11743	-2.669011160272967	-2.149531832314805	-2.1084568802528465	-3.5603489381592097	-3.560348938159207	-3.560348938159207
clodip_v3_11744	-3.5603489381592124	0.9200186911989741	0.4653793652537618	-3.5603489381592097	-3.560348938159207	-3.560348938159207
clodip_v3_11745	-2.7485789990679734	-2.029048467173257	-1.5083764325159292	-3.3414169391117383	-1.49706835603632	0.0405809174803191
clodip_v3_11746	-2.297617328482249	1.4398069260617916	1.3520067822977722	-3.2342307739458125	-3.020129502869603	-3.560348938159207
clodip_v3_11747	5.5422211476841206	6.438340538162482	6.949783765835226	0.9943988695527849	0.26458352326545914	2.1735924793477643
clodip_v3_11748	6.775322438802664	5.861230079321716	6.212294583478114	6.170402838038276	6.4559763471948886	6.88001445748268
clodip_v3_11749	1.9310937826633374	3.9494708412124306	2.7774530036515914	-3.5603489381592097	0.3542159897363296	2.323602039062118
clodip_v3_1175	-2.669011160272967	-2.6177445281445486	2.049612257574187	4.483334538870975	2.7539036088254703	-1.800868885021386
clodip_v3_11750	-0.8334895380282386	3.9609877330055756	1.0845816562044361	-2.8563663949514506	-3.020129502869603	-2.5174678120313696
clodip_v3_11751	-2.7485789990679734	2.8089167527287513	3.0238412825149883	-2.5335075584655073	-2.627994895056206	-2.7161612819924317
clodip_v3_11752	5.664510761686046	5.551170741735606	7.153739053165591	5.6666835242647355	4.446202894001738	2.5563445479276474
clodip_v3_11753	0.8977602738796377	1.2107304837058959	0.3037770623650555	-0.5391455680413119	-0.772808254326573	-0.5799218103414966
clodip_v3_11757	-1.5797182108083958	-2.597179066814435	-1.1941623585729968	1.3808997014226352	0.9791505291923235	-2.7161612819924317
clodip_v3_1176	-1.3742647746293954	-0.20349219972125404	-2.8759967863863594	-2.8475724634308888	-2.3199851127265108	-2.7161612819924317
clodip_v3_11760	1.4206552859392814	1.6423043993569997	2.8507829157890705	2.5840917166405744	2.9463410559858434	0.8237934537724455
clodip_v3_11761	1.271792616684917	2.162545033091463	1.6123743170887321	0.46521876330542367	1.6795717818917637	1.798179706827501
clodip_v3_11762	2.377065200421683	2.778344487972785	2.4556234995237034	-2.992356810504795	-3.020129502869603	-2.946657874181389
clodip_v3_11763	5.944534639632886	6.052215936389564	5.583052168903695	3.7239392207455677	5.91776479384469	7.607949348522759
clodip_v3_11764	7.271652732898511	7.129560315463757	6.67456665717237	6.835373904874427	7.077546595949586	6.736298629231918
clodip_v3_11765	4.554024702198877	3.311458017285039	4.538051754074019	3.0004887033104097	3.244727549509501	3.6733443280479605
clodip_v3_11766	5.171848516825786	4.636116310796632	4.633440314558095	5.574593261735641	4.966724857050363	5.446590675194492
clodip_v3_11767	6.3277226293803075	5.567500698606037	6.25947928116552	5.066527425559812	5.514379965745922	5.423360449178636
clodip_v3_11768	8.94101881521243	7.8262728787766545	7.395301096409954	7.663192999770907	8.001947474315415	8.450821006396456
clodip_v3_11769	2.2954106506693694	1.3558877960936624	1.48563189998296	0.34549722099227353	-3.560348938159207	1.8619969808881252
clodip_v3_1177	6.14744636528253	4.466118549563326	5.241027736443028	2.4849810615508545	4.301598855411075	5.614798946286458
clodip_v3_11770	-0.19168739675878388	-0.44954839701320265	0.7702951998745409	4.485970200057602	1.4948359382170096	0.299552171173968
clodip_v3_11771	7.9951922903833745	8.688891721013363	7.679822328588099	8.123695313075496	8.558448173677046	8.05174683744363
clodip_v3_11772	5.392274969585062	6.513193722459849	4.983275327168813	2.3856406011347584	6.351016419188226	6.988918355575155
clodip_v3_11773	4.524680582774202	5.558440795031728	5.7193124796473676	1.3320313586561991	3.4158229285760404	1.2489946263696894
clodip_v3_11774	-3.098098084143553	-1.8285810206660635	-0.6122474327205807	3.8769078334656752	3.3245172125323905	1.956904269546138
clodip_v3_11775	-2.7797653812069347	-1.0824254759483847	-2.620823602121963	-3.1736906276442864	-3.560348938159207	-3.2211151483986686
clodip_v3_11776	-3.332429290422496	-6.366845919857367e-4	2.4821415054822253	1.8144336642168157	-0.772808254326573	-2.946657874181389
clodip_v3_11777	-0.23085108828535472	4.8490613344446185	5.979818842147458	6.459093591812373	6.036757300097665	1.028356969145721
clodip_v3_11778	-1.7414113669764015	-2.1963236036081097	-0.9357647366879285	2.817507476470632	4.549436661316571	-0.5322603387632859
clodip_v3_11779	-2.2502066833603664	1.6967767644374527	1.126185836538552	-1.6761957565914636	-1.49706835603632	-3.560348938159207
clodip_v3_1178	1.6124454253896094	0.15538478204449896	0.27377258205311766	-1.1656415040569774	-1.0899586673254706	-0.19886708658973248
clodip_v3_11780	6.94519781717416	8.100655709090823	7.0277833537010785	7.064147579267615	7.290496679928954	7.025956031167246
clodip_v3_11781	6.023931209032087	6.687714019783247	5.961671319177432	6.0482294440945745	5.407203160636942	6.1506932606655615
clodip_v3_11782	5.71997376453734	6.154178009794135	5.438252798098469	4.933996755939388	5.230587449869437	5.557441786572158
clodip_v3_11783	7.89636216021284	7.957243439504875	7.679793103352017	8.086913924307712	8.79890760553068	8.247492158928916
clodip_v3_11784	5.506804026987124	5.623757499963608	5.4813564618078	5.243612992267861	5.246769548634707	6.060797821115393
clodip_v3_11785	7.739753703019127	7.9291292654166075	7.087974444297062	4.704172477552301	5.087629758599721	5.668688654902764
clodip_v3_11786	5.525712189555375	5.880764019959573	5.593637064056801	6.437294099321308	5.824790244264744	5.758257821614337
clodip_v3_11787	5.369216372802256	5.183865451894409	4.837283949176401	4.401772800811758	5.671937789907283	5.984002736726723
clodip_v3_11788	-0.7839106492185917	0.26939475786328076	-0.1937383865356128	-0.0996549954821706	-1.49706835603632	-1.800868885021386
clodip_v3_11789	5.884424417963961	1.7488607042672228	3.521608187080702	4.476686782098303	2.5975036580396766	3.762036419999864
clodip_v3_1179	4.541103297383522	2.073052777752712	3.3353029525329223	0.8760383164241183	2.8261732097810888	3.6960337385713813
clodip_v3_11790	5.488094376417183	0.45693206335746583	2.867163385092324	3.7341187542349	2.4928469282623222	3.4893028323776027
clodip_v3_11791	5.095186510704458	3.659224203553483	4.186092490706098	2.4248677438342097	1.796113394163101	4.287009895367095
clodip_v3_11792	2.1597954063036013	0.4859228919644117	0.8579527833450902	-0.5028763263370425	-1.663045729231191	0.6487596380936111
clodip_v3_11793	0.15256716936136955	-2.288336914428375	-0.26109393813742016	-0.8784955228775211	-3.560348938159207	-2.946657874181389
clodip_v3_11794	6.098658554953783	6.445889503779321	5.286352874193376	5.742831921763019	5.806049860534262	7.216087401347253
clodip_v3_11795	3.0168521132773396	3.430398660288226	2.5256364630249264	3.277242704869865	4.205519841101842	3.658017353953782
clodip_v3_11796	4.789941594543432	4.77057853630746	4.918548993718459	4.484772019024838	5.814957236151507	5.518367920626375
clodip_v3_11797	4.306763620869312	4.375987247100275	4.075099265735069	4.171757570709639	4.08959138734859	4.377129967267802
clodip_v3_11799	4.180922633667922	3.4641065596624223	5.4000092705102585	4.377829591327314	3.897972104433054	5.158779969863215
clodip_v3_118	7.745881215037285	6.8143785627862385	8.346103737155403	6.921091169818552	7.773264942587611	8.841925279634394
clodip_v3_1180	-3.098098084143553	-2.451228687859775	-3.5603489381592097	-2.1879398062389535	-1.8506311057212135	-3.560348938159207
clodip_v3_11800	5.555142179072792	5.94543756146777	4.67752646098028	5.275847715034862	5.90391660278084	5.839762289010173
clodip_v3_11801	5.101283418793134	5.513882563381381	4.793470353313525	5.523162199031788	5.001820045434181	7.18612551441225
clodip_v3_11802	3.2639433510795257	5.159878011291266	4.675469330292142	3.525052681858898	2.642675777965466	2.2230355496116805
clodip_v3_11803	8.125080686949604	10.276468668270837	8.989965338214343	6.547052740489029	6.4754580707137706	6.392910214198663
clodip_v3_11804	4.327661275807419	3.869756715874697	4.015470357167684	4.019004161833644	3.5308189686430986	-0.0913470427169465
clodip_v3_11805	5.739229717758377	5.352030290569364	5.1036433937028445	5.111893648872362	5.274299919900233	5.960768537928181
clodip_v3_11806	5.522743048498767	5.643209344845705	5.4807314642925204	5.408774260314512	5.017338575518129	5.473836148303123
clodip_v3_11807	3.363622910782805	6.544514476857802	5.094254578071508	1.1110046116482613	1.2599128088115819	-0.6292117996095605
clodip_v3_11808	1.70108624684237	4.197219310217021	3.959254352772747	2.6154551116305003	2.358499340352985	-2.946657874181389
clodip_v3_1181	-0.9857473120604663	0.5425219511242674	0.0393831361639333	0.7680104241110289	1.39276649090443	-1.3242594213552679
clodip_v3_11810	-2.0301015276745282	-1.7578209722411833	-1.570732651304533	-0.4201286523601771	-2.0663047439724203	-1.4964959248404945
clodip_v3_11811	6.510213402399316	5.325128708594971	5.702469454940671	6.746484373088818	6.699882078090905	7.339313030006474
clodip_v3_11812	5.450263479589905	5.559860995346808	5.063214822711775	5.350760195125252	5.010462051003981	5.658455699832128
clodip_v3_11813	6.3302336346256585	6.212482484189086	6.142695203272085	6.6027402088007285	6.3193710926602	6.699030128757356
clodip_v3_11814	8.910226426226703	7.433746388815786	7.725047160073363	7.992563123221814	8.584871626476955	9.061501407520858
clodip_v3_11815	7.80265543295824	8.028388787963369	6.537271839618429	7.956598739830159	8.157495380635517	7.554458495207252
clodip_v3_11816	6.486399966936019	6.380522133248279	5.619881217214509	5.638998894198946	5.265662740312075	5.582013153568326
clodip_v3_11817	4.734516172359739	3.5995841134014404	3.984297800859294	3.7929610063089894	4.381053184623928	5.169628899368342
clodip_v3_11818	3.9398119548254478	3.998907924311923	3.7383338384916556	4.440049573881832	5.615275890901525	5.932384382760701
clodip_v3_11819	8.065306172357278	7.189914762698816	7.029895751566219	7.447168385675635	7.646768967785193	8.40880127574457
clodip_v3_1182	-2.9251648221006477	-2.597179066814435	-2.4881591389569704	-3.5603489381592097	-3.560348938159207	-3.560348938159207
clodip_v3_11820	6.120264723703036	7.169549774640454	6.773924183783956	4.440020330875969	4.973812525551643	4.319845640985453
clodip_v3_11821	9.176510814680883	8.163003741164612	8.180101270225533	8.48193155359471	8.63756530495506	8.873993829479096
clodip_v3_11822	6.589381346066711	6.349395342789366	5.910648424431475	5.551334311807862	5.808034035445408	6.925527643298369
clodip_v3_11823	8.578501754481557	9.40314485635485	8.562801105758094	8.166619921897599	8.694582185700725	9.759956829701899
clodip_v3_11824	4.64167463604058	4.345302531785424	3.474511626678553	4.035857062074161	4.435974629365961	4.878173959110973
clodip_v3_11825	4.474711436037592	4.800300094573435	4.533498975459634	5.105856921567812	5.23649287164492	4.744278507709442
clodip_v3_11826	5.84960062147192	5.0129262831625745	5.083308611861708	6.332927349142211	6.3186753826329864	5.668051217236789
clodip_v3_11827	6.984690391154946	8.786925246522344	8.197072580514508	4.832681776305856	4.602987903024608	3.8297182873079247
clodip_v3_11828	-2.889269717469241	-2.6842587775052467	-2.5980757039030316	-0.5740818624833735	-0.5944898160527305	-2.7161612819924317
clodip_v3_11829	6.711469864590449	5.833495826498557	6.167841589328565	6.326376858535161	6.7518303459663676	6.404437166321383
clodip_v3_1183	-2.9215122611108786	0.3838285107272994	0.5185430798680908	-3.3414169391117383	-3.020129502869603	-2.946657874181389
clodip_v3_11830	5.781935345186094	5.285396222288341	5.3252078775432885	3.1717645076074885	4.396959525729694	1.5216076813001853
clodip_v3_11831	7.827981724443397	6.351474066202412	7.024247099442406	6.390864385800134	6.949029366452918	7.558419451145267
clodip_v3_11832	-1.8633683573840063	2.1075270674850506	2.5636014587251714	0.13488802147141443	-1.663045729231191	-1.5909940102358553
clodip_v3_11833	-1.558516553513575	2.5616805595883068	4.948597637987319	-0.3707604583857783	-3.020129502869603	-1.5909940102358553
clodip_v3_11834	-1.372986279922623	-2.677950410364991	0.39463510441501154	4.031891719162091	1.4948359382170096	-3.560348938159207
clodip_v3_11835	-2.609191250189212	-2.451228687859775	0.011798380123016254	3.6841070571913845	1.2829221615480222	-3.2211151483986686
clodip_v3_11836	-1.4234510894819281	-1.39740613616125	0.7125616569668101	3.9710348726191063	0.9216669861497975	-3.560348938159207
clodip_v3_11837	-2.7797653812069347	-1.838015188544761	-0.15317101812059458	3.3029039118266112	1.0070556060331601	-2.946657874181389
clodip_v3_11838	-3.3260177318802695	-3.5603489381592097	1.0313190843680105	4.720307995180523	1.5337240584988991	-2.946657874181389
clodip_v3_11839	-1.7280305473421678	-2.4466128506041738	0.08764919317156851	2.5495252036768425	-0.16281053393204376	-3.560348938159207
clodip_v3_11840	-1.0763806892830816	-0.9036715092647889	1.5706548140685674	4.929391090376697	2.257571768792257	-3.2211151483986686
clodip_v3_11841	-0.7462522382173675	-0.7135953236032954	0.5164703545314948	1.5860782465128083	0.3100957358170071	-2.946657874181389
clodip_v3_11842	-3.3260177318802695	-3.5603489381592097	-0.3488538790088967	2.586412233407815	0.43860397031959497	-3.560348938159207
clodip_v3_11843	2.7647943845000027	0.013284211784447941	2.461978420901147	4.581353171064833	2.633753796290527	-1.4964959248404945
clodip_v3_11844	6.823008619628957	8.11193571536387	6.47460381249808	5.869261775627155	7.54990746132813	6.8508218969888
clodip_v3_11845	-2.0436181083557385	-2.003950775036764	-0.4877577227535847	1.547283580645242	-0.6808957466863865	-3.560348938159207
clodip_v3_11846	-2.480366122766767	-2.5031135565525497	1.911350368245325	3.6024960870833813	2.794499455731356	-2.7161612819924317
clodip_v3_11847	-2.7485789990679734	-2.825280220266768	0.39248082515224736	2.81243827405062	1.2127630283831845	-2.7161612819924317
clodip_v3_11848	-2.9251648221006477	-2.25824631693772	-1.621434193018242	1.3298356906938145	0.0126193409194853	-1.407808885891617
clodip_v3_11849	-3.3260177318802695	-3.5603489381592097	-1.6389936527203308	1.1225656449629755	-0.976317147920594	-3.560348938159207
clodip_v3_11850	-2.2322631458619386	0.549217672258062	0.7787065894760836	-3.3414169391117383	-3.560348938159207	-3.560348938159207
clodip_v3_11852	-2.2322631458619386	-2.623490179713958	-2.397948751735458	2.6306613950245934	-1.0899586673254706	-1.0992298103711142
clodip_v3_11853	-1.7034204848265557	0.41948522159154583	1.0533738737074418	5.282179716117628	2.6691153699536394	1.135530554535937
clodip_v3_11854	-2.889269717469241	-0.9798417527303332	3.299290101967234	5.757308815761953	4.3322540424099545	-2.7161612819924317
clodip_v3_11855	-3.5603489381592124	-2.6383083576129462	-2.315467112157009	0.23113064631541835	-1.49706835603632	-0.4414159239153043
clodip_v3_11856	-3.332429290422496	-2.7022508237426903	-0.6131142064067182	2.072878711678346	-0.16281053393204376	-2.1871143438952654
clodip_v3_11857	-2.7485789990679734	-1.4870424696170335	-0.009341058750270484	-0.2811237989753371	-1.663045729231191	-3.2211151483986686
clodip_v3_11858	-2.1247357775920204	-1.735697561130226	0.013506106388575842	-2.5910565107320007	-2.0663047439724203	-3.560348938159207
clodip_v3_11859	-2.785777073221886	2.548729682804934	0.20830713603819032	-2.373440850835066	-3.560348938159207	-3.560348938159207
clodip_v3_11860	-3.332429290422496	-2.366399591927282	-2.1315398509464836	-2.5335075584655073	-3.560348938159207	-1.407808885891617
clodip_v3_11861	-1.678085618208933	-2.302811976913978	-2.304067132501568	1.1386327550044761	-1.8506311057212135	-3.560348938159207
clodip_v3_11862	1.210711667254079	2.1468190553614983	1.602029807591495	-0.3609602402095592	-2.3199851127265108	-3.560348938159207
clodip_v3_11863	-0.9120263461627467	2.4335555594879015	1.1644437886662082	-2.063771343372732	-3.560348938159207	-3.560348938159207
clodip_v3_11864	-2.9251648221006477	-2.825280220266768	1.8010964984243774	6.1499967920613665	3.2091331881337735	-2.0465592066053357
clodip_v3_11865	-3.159496028379591	-2.443965464457957	0.7436364066845731	5.872799369011957	1.5901587501166152	-3.560348938159207
clodip_v3_11866	-3.5603489381592124	-3.5603489381592097	-0.5155115981564548	1.8325901777499816	0.0126193409194853	-3.560348938159207
clodip_v3_11867	-3.159496028379591	-2.529692424407595	1.0571001995217433	4.381732121167182	1.796113394163101	-3.560348938159207
clodip_v3_11868	-3.098098084143553	-2.597179066814435	0.6245399923784728	4.600500845272895	1.5901587501166152	-2.7161612819924317
clodip_v3_11869	-3.3260177318802695	-2.469327817198752	1.2213115755937034	5.112247068919007	1.9903535934075816	-3.560348938159207
clodip_v3_11872	-3.020108279500829	-2.597179066814435	-2.434241654180976	0.5952652706580754	0.21758865245770415	-0.6802455434222008
clodip_v3_11873	-2.9251648221006477	-2.7180589580740486	-1.0389867166482731	2.091460852757295	0.7993358645811847	0.1022803596474992
clodip_v3_11874	-3.3260177318802695	-3.5603489381592097	-0.7011367303158822	2.4963858903025034	1.2829221615480222	-3.560348938159207
clodip_v3_11875	-2.9215122611108786	-3.224852557460242	-0.8178915632500794	2.572067584522172	0.8920428535835726	-2.5174678120313696
clodip_v3_11876	-1.5110474725726248	0.5569214508147862	2.310575366652942	-1.9493968792247334	-3.020129502869603	-1.9184902347557242
clodip_v3_11877	-3.3260177318802695	-3.224852557460242	-2.491094098084524	5.698197070354397	-0.772808254326573	-3.2211151483986686
clodip_v3_11878	-2.3919535632643107	-2.8237140381056913	-2.491094098084524	1.959779757285812	1.2127630283831845	-1.2452847522235426
clodip_v3_11879	-3.5603489381592124	-3.5603489381592097	-3.5603489381592097	-1.9181695237723178	-3.560348938159207	-3.560348938159207
clodip_v3_11880	-1.105546957446412	-1.3859378901391952	-1.9076579513226428	2.475724383372266	-0.5944898160527305	-0.6292117996095605
clodip_v3_11882	-1.3742647746293954	-1.9122559436051512	-1.129654980352677	1.8375434485475786	0.5183274084069621	-0.6802455434222008
clodip_v3_11883	-3.332429290422496	-3.5603489381592097	-3.3572637379386023	-0.9889594210234679	-3.560348938159207	-3.560348938159207
clodip_v3_11884	-3.5603489381592124	-3.3332427759479053	-3.5603489381592097	-1.7123451642868326	-3.560348938159207	-3.560348938159207
clodip_v3_11885	-3.5603489381592124	-3.5603489381592097	-3.367102269442946	-0.17699462939056299	-3.020129502869603	-3.560348938159207
clodip_v3_11886	-1.1434123910460172	-2.044587779329503	-1.3978237547998487	2.520425389932336	0.3970269084217162	-1.9184902347557242
clodip_v3_11887	-3.332429290422496	-3.5603489381592097	-3.005726290423799	-3.1600831219722467	-1.8506311057212135	-3.560348938159207
clodip_v3_11888	-3.3260177318802695	-3.5603489381592097	-3.5603489381592097	-0.3473181259437318	-2.0663047439724203	-3.560348938159207
clodip_v3_11889	-3.3260177318802695	-3.5603489381592097	-3.5603489381592097	-1.4361772584167647	-3.560348938159207	-2.946657874181389
clodip_v3_1189	-2.9215122611108786	-3.1018231609361635	-2.620823602121963	-1.2898899779918809	-2.3199851127265108	-3.560348938159207
clodip_v3_11890	-3.5603489381592124	-3.5603489381592097	-2.613816960717526	-0.3842926629678637	-2.627994895056206	-3.2211151483986686
clodip_v3_11891	-2.669011160272967	-2.567445535838227	-2.2331816509691116	4.351626122650412	3.050576303859669	-2.34285597438056
clodip_v3_11892	-3.5603489381592124	-3.160776600965736	-2.5980757039030316	0.7738366834136374	-0.772808254326573	-3.560348938159207
clodip_v3_11893	-3.098098084143553	-3.5603489381592097	-2.766080221440298	-0.81134164661447	-3.020129502869603	-3.560348938159207
clodip_v3_11894	5.480924483271167	5.720516462002914	5.428012275379738	5.789585448932826	5.552751722272739	6.185852206428237
clodip_v3_11895	-2.0126352755083365	2.3500090606675363	-0.3782103814970278	1.6964909572201172	-0.5129677824244648	-2.946657874181389
clodip_v3_11896	1.5875993156656112	4.269233893912229	5.14415635129223	2.348169652469953	0.7670606919322123	2.636731642103754
clodip_v3_11897	7.736704298340333	7.756036298861632	7.17830351373672	6.309909922563595	6.278454873565429	7.379194260684159
clodip_v3_11898	4.790678493601559	5.11049970240353	4.555324547412258	3.98262401151229	4.168932338950385	4.908713581908418
clodip_v3_11899	7.165373466596101	6.4490651268436245	6.325950184696149	6.483159937671003	7.207245427651717	8.001525498236113
clodip_v3_119	5.8323728904703165	5.527356503384614	5.835561736234613	3.5290968561991507	2.981929513572048	1.8258763350363185
clodip_v3_11900	6.378680787442361	4.754333132551965	5.72312014932442	3.997186927707273	4.875059636479941	6.347053914212675
clodip_v3_11901	7.4853765791307705	7.7421824384436855	7.4348697455304045	7.242101306768255	6.885618163798236	7.827923738437197
clodip_v3_11902	3.941434106606181	3.5894028607057864	3.163307806872953	4.019756669178142	5.549197413940895	5.434647596589226
clodip_v3_11903	6.4505867816252564	6.577369267324631	6.333789846166796	6.268750494522765	6.915833247043499	6.798196069396869
clodip_v3_11904	5.115612118291153	7.493589662688667	5.968044494368572	4.110817577984239	4.656825911998179	4.380246706610579
clodip_v3_11905	4.027136711523697	4.129608170251554	3.6266460715689552	4.09994109555894	3.238855807435392	3.8159732645415008
clodip_v3_11906	5.048435770568276	4.6176182040917295	4.737669900947955	4.396039234517079	2.31451189932573	2.014203051458227
clodip_v3_11907	3.8535529894834655	4.9659180325651535	7.035802833619448	4.250688569493983	3.063922223925954	4.659592824968131
[truncated: 13,500 more rows]
