# Supplementary material for: Gene regulatory dynamics during the development of a paleopteran insect, the mayfly Cloeon dipterum
Source: Development. 2024 Oct 10;151(20):dev203017. doi: 10.1242/dev.203017 (PMC11491810; doi:10.1242/dev.203017)
Supplement: Table S9. Gene ontology enrichment for each gene cluster. [file develop-151-203017-TableS9.xlsx]

## Sheet: topGO_cluster1
GO.ID	Term	Annotated	Significant	Expected	elimKS
GO:0006782	protoporphyrinogen IX biosynthetic proce...	299	37	12.53	2.9e-09
GO:0006468	protein phosphorylation	3731	214	156.35	9.6e-09
GO:0034765	regulation of monoatomic ion transmembra...	1872	114	78.45	1.1e-05
GO:0006364	rRNA processing	927	65	38.85	2.2e-05
GO:0006914	autophagy	914	64	38.3	2.7e-05
GO:0006897	endocytosis	1325	85	55.52	3.1e-05
GO:0007163	establishment or maintenance of cell pol...	590	46	24.72	3.2e-05
GO:1990547	mitochondrial phosphate ion transmembran...	82	13	3.44	3.3e-05
GO:0051260	protein homooligomerization	1288	83	53.97	3.4e-05
GO:0007156	homophilic cell adhesion via plasma memb...	1328	85	55.65	3.4e-05

## Sheet: topGO_cluster2
GO.ID	Term	Annotated	Significant	Expected	elimKS
GO:0015914	phospholipid transport	934	80	39.05	2.9e-10
GO:0007411	axon guidance	1351	102	56.49	9.3e-10
GO:0006809	nitric oxide biosynthetic process	549	55	22.96	1.1e-09
GO:0009887	animal organ morphogenesis	1697	118	70.96	4.7e-09
GO:0051260	protein homooligomerization	1288	94	53.86	2.8e-08
GO:0006777	Mo-molybdopterin cofactor biosynthetic p...	384	41	16.06	2.8e-08
GO:0045944	positive regulation of transcription by ...	2098	135	87.73	3.6e-08
GO:0006486	protein glycosylation	1333	96	55.74	3.7e-08
GO:0006633	fatty acid biosynthetic process	1451	102	60.67	4.3e-08
GO:0060294	cilium movement involved in cell motilit...	610	55	25.51	4.6e-08

## Sheet: topGO_cluster3
GO.ID	Term	Annotated	Significant	Expected	elimKS
GO:1902475	L-alpha-amino acid transmembrane transpo...	924	31	8.8	2.4e-10
GO:0034765	regulation of monoatomic ion transmembra...	1872	45	17.83	3.7e-10
GO:0006171	cAMP biosynthetic process	1251	36	11.91	4e-10
GO:0046600	negative regulation of centriole replica...	773	27	7.36	2e-09
GO:0051260	protein homooligomerization	1288	35	12.27	3.6e-09
GO:0006032	chitin catabolic process	389	19	3.7	3.7e-09
GO:0050909	sensory perception of taste	1360	36	12.95	4e-09
GO:0016573	histone acetylation	1737	41	16.54	6.2e-09
GO:0060294	cilium movement involved in cell motilit...	610	23	5.81	9.8e-09
GO:0006182	cGMP biosynthetic process	519	21	4.94	1.4e-08

## Sheet: topGO_cluster4
GO.ID	Term	Annotated	Significant	Expected	elimKS
GO:0006260	DNA replication	1127	93	57.76	1.8e-06
GO:0051130	positive regulation of cellular componen...	231	25	11.84	0.00033
GO:0007157	heterophilic cell-cell adhesion via plas...	956	72	48.99	0.00052
GO:0007229	integrin-mediated signaling pathway	958	72	49.09	0.00055
GO:0006887	exocytosis	1194	86	61.19	0.00061
GO:0072594	establishment of protein localization to...	874	68	44.79	0.0007
GO:0006457	protein folding	1285	91	65.85	0.00072
GO:0051301	cell division	839	64	43	0.00077
GO:0046856	phosphatidylinositol dephosphorylation	714	56	36.59	0.00087
GO:0042135	neurotransmitter catabolic process	485	41	24.85	0.00106

## Sheet: topGO_cluster5
GO.ID	Term	Annotated	Significant	Expected	elimKS
GO:0006182	cGMP biosynthetic process	519	45	17.51	4.6e-09
GO:0051260	protein homooligomerization	1288	81	43.46	1.3e-08
GO:0034765	regulation of monoatomic ion transmembra...	1872	110	63.16	1.7e-08
GO:0006465	signal peptide processing	394	36	13.29	4.8e-08
GO:0000184	nuclear-transcribed mRNA catabolic proce...	603	46	20.35	1.5e-07
GO:0019287	isopentenyl diphosphate biosynthetic pro...	379	34	12.79	1.8e-07
GO:0006887	exocytosis	1194	83	40.29	2.6e-07
GO:0034968	histone lysine methylation	501	40	16.9	3.3e-07
GO:0042135	neurotransmitter catabolic process	485	39	16.36	3.9e-07
GO:0030198	extracellular matrix organization	771	53	26.01	4.6e-07

## Sheet: topGO_cluster6
GO.ID	Term	Annotated	Significant	Expected	elimKS
GO:0051260	protein homooligomerization	1288	88	40.19	3.4e-13
GO:0034765	regulation of monoatomic ion transmembra...	1872	110	58.41	8.8e-11
GO:0006470	protein dephosphorylation	1930	108	60.22	1.3e-10
GO:0008299	isoprenoid biosynthetic process	815	59	25.43	6.9e-10
GO:0006171	cAMP biosynthetic process	1251	78	39.03	9.6e-10
GO:0007411	axon guidance	1351	82	42.15	1.2e-09
GO:0031532	actin cytoskeleton reorganization	373	35	11.64	5.1e-09
GO:0042811	pheromone biosynthetic process	269	29	8.39	5.1e-09
GO:0030514	negative regulation of BMP signaling pat...	605	47	18.88	5.3e-09
GO:0051216	cartilage development	605	47	18.88	5.3e-09

## Sheet: topGO_cluster7
GO.ID	Term	Annotated	Significant	Expected	elimKS
GO:0006511	ubiquitin-dependent protein catabolic pr...	2567	87	38.65	2.2e-14
GO:0006633	fatty acid biosynthetic process	1451	58	21.85	4.7e-13
GO:0050909	sensory perception of taste	1360	53	20.48	2e-11
GO:0000055	ribosomal large subunit export from nucl...	712	36	10.72	7.6e-11
GO:0010466	negative regulation of peptidase activit...	1554	56	23.4	9.6e-11
GO:0045944	positive regulation of transcription by ...	2098	67	31.59	1.2e-10
GO:0042981	regulation of apoptotic process	810	38	12.2	1.8e-10
GO:0006556	S-adenosylmethionine biosynthetic proces...	365	25	5.5	1.9e-10
GO:0050482	arachidonic acid secretion	780	37	11.74	2.4e-10
GO:0006486	protein glycosylation	1333	50	20.07	3.7e-10

## Sheet: topGO_cluster8
GO.ID	Term	Annotated	Significant	Expected	elimKS
GO:0007156	homophilic cell adhesion via plasma memb...	1328	13	5.42	0.0019
GO:0071596	ubiquitin-dependent protein catabolic pr...	465	7	1.9	0.0026
GO:0006418	tRNA aminoacylation for protein translat...	740	9	3.02	0.0026
GO:0060964	regulation of miRNA-mediated gene silenc...	1	1	0	0.0041
GO:0007049	cell cycle	2400	18	9.8	0.0043
GO:0051262	protein tetramerization	417	6	1.7	0.0066
GO:0035694	mitochondrial protein catabolic process	100	3	0.41	0.0078
GO:0043984	histone H4-K16 acetylation	2	1	0.01	0.0081
GO:0007010	cytoskeleton organization	2556	18	10.43	0.0086
GO:0007169	transmembrane receptor protein tyrosine ...	611	7	2.49	0.0112

## Sheet: topGO_cluster9
GO.ID	Term	Annotated	Significant	Expected	elimKS
GO:0051260	protein homooligomerization	1288	54	24.88	1.9e-08
GO:0007411	axon guidance	1351	55	26.1	3.8e-08
GO:0007156	homophilic cell adhesion via plasma memb...	1328	54	25.66	5.4e-08
GO:0071897	DNA biosynthetic process	1611	61	31.12	7.7e-08
GO:0010466	negative regulation of peptidase activit...	1554	59	30.02	1.3e-07
GO:0006470	protein dephosphorylation	1930	68	37.29	1.7e-07
GO:0034765	regulation of monoatomic ion transmembra...	1872	65	36.17	6.4e-07
GO:0007601	visual perception	910	39	17.58	1.6e-06
GO:0007169	transmembrane receptor protein tyrosine ...	611	30	11.8	2.1e-06
GO:0007157	heterophilic cell-cell adhesion via plas...	956	40	18.47	2.2e-06

## Sheet: topGO_cluster10
GO.ID	Term	Annotated	Significant	Expected	elimKS
GO:0006886	intracellular protein transport	1836	6	1.83	0.0046
GO:0016192	vesicle-mediated transport	3053	7	3.05	0.0137
GO:0099111	microtubule-based transport	558	3	0.56	0.0157
GO:0042073	intraciliary transport	558	3	0.56	0.0157
GO:0010970	transport along microtubule	558	3	0.56	0.0157
GO:0030705	cytoskeleton-dependent intracellular tra...	574	3	0.57	0.0169
GO:0040011	locomotion	1895	5	1.89	0.0277
GO:0098876	vesicle-mediated transport to the plasma...	271	2	0.27	0.0286
GO:0006625	protein targeting to peroxisome	32	1	0.03	0.0315
GO:0016558	protein import into peroxisome matrix	32	1	0.03	0.0315

[truncated: 2 more sheets: topGO_cluster11, topGO_cluster12]
