# Supplementary material for: Gene regulatory dynamics during the development of a paleopteran insect, the mayfly Cloeon dipterum
Source: Development. 2024 Oct 10;151(20):dev203017. doi: 10.1242/dev.203017 (PMC11491810; doi:10.1242/dev.203017)
Supplement: Table S10. Homer motive enrichment results for each WGCNA module. [file develop-151-203017-TableS10.xlsx]

## Sheet: module_10dpf-Neurogenesis
p_value	log_pvalue	percent_of_targets	percent_of_background	best_match	best_match_score	std_bp	bg_std_bp
1e-16	-3.861e+01	0.27%	0.01%	Trl/MA0205.2/Jaspar	0.584	174.4	334.6
1e-13	-3.145e+01	0.29%	0.02%	POL008.1_DCE_S_I/Jaspar	0.608	131.8	193.8
1e-12	-2.909e+01	0.18%	0.00%	odd/MA0454.1/Jaspar	0.63	172.8	0
1e-12	-2.869e+01	0.27%	0.02%	esg/dmmpmm	0.577	92.3	135
1e-12	-2.864e+01	0.22%	0.01%	POL009.1_DCE_S_II/Jaspar	0.571	163.1	146.8

## Sheet: module_4dpf-Autophagy
p_value	log_pvalue	percent_of_targets	percent_of_background	best_match	best_match_score	std_bp	bg_std_bp
1e-17	-4.101e+01	0.24%	0.00%	slbo/dmmpmm	0.671	130.6	0
1e-12	-2.895e+01	0.22%	0.01%	MF0007.1_bHLH	0.847	142	137.2

## Sheet: module_Brain
p_value	log_pvalue	percent_of_targets	percent_of_background	best_match	best_match_score	std_bp	bg_std_bp
1e-20	-4.805e+01	0.21%	0.01%	POL008.1_DCE_S_I/Jaspar	0.69	77.7	200.1
1e-19	-4.438e+01	0.19%	0.01%	Su	0.577	107.2	0
1e-16	-3.723e+01	0.17%	0.01%	POL010.1_DCE_S_III/Jaspar	0.683	60.7	112.2
1e-15	-3.550e+01	0.23%	0.02%	dl/MA0022.1/Jaspar	0.613	133.7	99.6
1e-15	-3.514e+01	0.41%	0.07%	Su	0.584	143.3	210.6
1e-13	-3.019e+01	0.21%	0.02%	retn/dmmpmm	0.705	216.8	181
1e-12	-2.934e+01	0.41%	0.08%	Trl	0.566	90.6	128.2
1e-12	-2.793e+01	0.17%	0.01%	Ct/dmmpmm	0.668	117.7	178
1e-12	-2.793e+01	0.17%	0.02%	SD0002.1_at_AC_acceptor/Jaspar	0.612	122.2	237.6

## Sheet: module_BrainB-LipidMetabolism
p_value	log_pvalue	percent_of_targets	percent_of_background	best_match	best_match_score	std_bp	bg_std_bp

## Sheet: module_Chitin
p_value	log_pvalue	percent_of_targets	percent_of_background	best_match	best_match_score	std_bp	bg_std_bp
1e-18	-4.247e+01	0.34%	0.01%	sd/dmmpmm	0.617	92.7	115.8
1e-16	-3.881e+01	0.32%	0.01%	gl/dmmpmm	0.633	136.3	84.5
1e-15	-3.572e+01	0.25%	0.01%	br-Z3/dmmpmm	0.638	134.3	278.9
1e-15	-3.482e+01	0.59%	0.07%	bap/MA0211.1/Jaspar	0.573	142.9	143.8
1e-13	-3.168e+01	0.23%	0.01%	Hsf/MA1458.1/Jaspar	0.581	108.8	28.8
1e-12	-2.959e+01	0.38%	0.03%	CG9876/dmmpmm	0.678	98	250.2
1e-12	-2.773e+01	0.20%	0.01%	MF0002.1_bZIP_CREB/G-box-like_subclass/Jaspar	0.577	75.1	69.5

## Sheet: module_Cuticle
p_value	log_pvalue	percent_of_targets	percent_of_background	best_match	best_match_score	std_bp	bg_std_bp
1e-16	-3.860e+01	0.25%	0.01%	ct/MA0218.1/Jaspar	0.661	87.7	45.5
1e-15	-3.556e+01	0.41%	0.04%	Deaf1/dmmpmm	0.602	139.3	104.7
1e-13	-3.190e+01	0.29%	0.02%	pho/dmmpmm	0.628	91.4	140.3
1e-13	-3.094e+01	0.31%	0.02%	Hsf/dmmpmm	0.732	146.8	81.4
1e-13	-3.046e+01	0.56%	0.09%	Kr/dmmpmm	0.641	144.7	152.1
1e-12	-2.794e+01	0.35%	0.03%	dif/Rel/dmmpmm	0.658	106.4	102.5

## Sheet: module_Cytoskeleton
p_value	log_pvalue	percent_of_targets	percent_of_background	best_match	best_match_score	std_bp	bg_std_bp
1e-13	-3.096e+01	0.40%	0.01%	ap/dmmpmm	0.591	113.2	82.9

## Sheet: module_Embryogenesis-Synapsis
p_value	log_pvalue	percent_of_targets	percent_of_background	best_match	best_match_score	std_bp	bg_std_bp
1e-14	-3.423e+01	0.28%	0.01%	Initiator/Drosophila-Promoters/Homer	0.619	91.4	14.6
1e-13	-3.104e+01	0.31%	0.01%	POL006.1_BREu/Jaspar	0.649	84.6	39.3
1e-12	-2.763e+01	4.75%	2.65%	Cf2-II/dmmpmm	0.752	126.6	168.1

## Sheet: module_FemaleHead-FattyAcidMet
p_value	log_pvalue	percent_of_targets	percent_of_background	best_match	best_match_score	std_bp	bg_std_bp

## Sheet: module_Gills
p_value	log_pvalue	percent_of_targets	percent_of_background	best_match	best_match_score	std_bp	bg_std_bp
1e-15	-3.527e+01	0.20%	0.01%	dve/MA0915.1/Jaspar	0.648	202.6	116.6
1e-15	-3.513e+01	0.36%	0.03%	gcm/dmmpmm	0.656	120.2	124.2
1e-14	-3.393e+01	0.26%	0.02%	Ap1/dmmpmm	0.769	72.3	120.2
1e-13	-3.153e+01	0.18%	0.00%	dl-A/dmmpmm	0.674	86.9	0
1e-13	-3.072e+01	0.31%	0.03%	tin/MA0247.2/Jaspar	0.61	100	176.1

[truncated: 14 more sheets: module_Gut-Malpighian, module_Gut, module_MaleHead-Phototransduct, module_MalpighianTube, module_Muscle, module_Neurogenesis, module_Ovaries, module_Phototransduction, module_Pre-nymph, module_ProteinSynthesis, module_Testis, module_Trachea, module_VesicleTransport, module_Wing]
